# Supplementary material for: Epigenomic priming of immune genes implicates oligodendroglia in multiple sclerosis susceptibility
Source: Neuron. Author manuscript; Available in PMC 2023 Apr 6. (PMC9810341; doi:10.1016/j.neuron.2021.12.034)
Supplement: Supplementary Material [file NIHMS1854707-supplement-Supplementary_Material.zip]

Archive with 10 entries (10 files):
- 1-s2.0-S0896627321010898-mmc2.xlsx
- 1-s2.0-S0896627321010898-mmc5.xlsx
- 1-s2.0-S0896627321010898-mmc3.xlsx
- 1-s2.0-S0896627321010898-mmc4.xlsx
- 1-s2.0-S0896627321010898-mmc1.pdf
- 1-s2.0-S0896627321010898-mmc6.xlsx
- 1-s2.0-S0896627321010898-mmc7.xlsx
- 1-s2.0-S0896627321010898-mmc8.xlsx
- 1-s2.0-S0896627321010898-mmc10.pdf
- 1-s2.0-S0896627321010898-mmc9.xlsx
