# Supplementary material for: Epigenomic priming of immune genes implicates oligodendroglia in multiple sclerosis susceptibility
Source: Neuron. Author manuscript; Available in PMC 2023 Apr 6. (PMC9810341; doi:10.1016/j.neuron.2021.12.034)
Supplement: Supplementary Material [file NIHMS1854707-supplement-Supplementary_Material.zip › 1-s2.0-S0896627321010898-mmc2.xlsx]

## Sheet: Info
Supplementary Table 1 - Differential accessibility between EAE and Ctr in OPCs, MOL1/2 and MOL5/6 and Gene Ontology terms for each population, enriched in EAE
Summary
OPC_CtrvsEAE	p_val	P-val
MOL12_CtrvsEAE	avg_logFC	log fold-change of average acc between Ctr and EAE
MOL56_CtrvsEAE	pct.1	perc of cells where the peak signal is detected in Ctr
	pct.2	perc of cells where the peak signal is detected in EAE
	p_val_adj	Adjustec p-pal, based on bonferroni correction
	gene_id	ENSEMBL gene ID
	gene_name	GeneSymbol mm10
	gene_biotype	ENSEMBL biotype
	seq_coord_system	chr
	symbol	GeneSymbol mm10
	entrezid	geneID
	region	gene coordenates
	distance	Distance of the peak to the closest gene
OPC_GO_terms_enriched_in_EAE	ClueGO GO enrichment results
MOL12_GO_terms_enriched_in_EAE	ClueGO GO enrichment results
MOL56_GO_terms_enriched_in_EAE	ClueGO GO enrichment results
MOL12_EAEenriched_GO_GREAT	GREAT enrichment analysis GO Biological process
MOL56_EAEenriched_GO_GREAT	GREAT enrichment analysis GO biological process
MOL12_EAEenriched_MGI_phenotype_GREAT	GREAT enrichment analysis on data about mouse genotype - phenotype associations mapped to human genes
MOL56_EAEenriched_MGI_phenotype_GREAT	GREAT enrichment analysis data about mouse genotype - phenotype associations mapped to human genes
	Binom Rank	Binomial ordinal rank of the p-value compared to the p-values of other annotations
	Binom Raw P-Value	Binomial uncorrected p-value from the binomial test over genomic regions
	Binom FDR Q-Val	Binomial false discovery rate q-value correction
	Binom Fold Enrichment	Bionamial fold enrichment of number of genomic regions in the test set with the annotation (k / (n*p)), where p is the genome fraction , n the number of genes in the test set and k the observed region hits.
	Binom Observed Region Hits	Binomial test, actual number of genomic regions in the test set with the annotation
	Binom Region Set Coverage	Binomial test, the fraction of all genomic regions in the test set that lie in the regulatory domain of a gene with the annotation
	Hyper Rank	Hypergeometric ordinal rank of the p-value compared to the p-values of other annotations
	Hyper FDR Q-Val	Hypergeometric false discivery rate q-value
	Hyper Fold Enrichment	Hypergeometric fold enrichment of number of genes in the test set with the annotation (k*N / (n*K)) , where N is the number of genes in the genome and n is the number of genes in the test set
	Hyper Observed Gene Hits	Hypergeometric actual number of genes in the test set with the annotation
	Hyper Total Genes	Hypergeometric number of genes in the genome with the annotation
	Hyper Gene Set Coverage	Hypergeometric the fraction of all genes in the test set with the annotation

## Sheet: OPC_CtrvsEAE
	p_val	avg_logFC	pct.1	pct.2	p_val_adj	gene_id	gene_name	gene_biotype	seq_coord_system	symbol	entrezid	region	distance
chr5:4766932-4767241	4.25001e-07	-2.04884	0.02	0.214	0.0418835	ENSMUSG00000044674	Fzd1	protein_coding	chromosome	Fzd1	14362	chr5-4753873-4758035	8896		chr5:4766932-4767241	Fzd1
chr11:114019013-114019688	5.7115e-08	-1.34133	0.046	0.33	0.00562863	ENSMUSG00000041592	Sdk2	protein_coding	chromosome	Sdk2	237979	chr11-113776374-114067046	0		chr11:114019013-114019688	Sdk2
chr8:26961126-26962104	4.4519e-11	-1.10315	0.098	0.482	4.3873e-06	ENSMUSG00000085795	Zfp703	protein_coding	chromosome	Zfp703	353310	chr8-26977336-26981461	15231		chr8:26961126-26962104	Zfp703
chr3:104794166-104794948	1.0751e-08	-1.08061	0.033	0.33	0.0010595	ENSMUSG00000002227	Mov10	protein_coding	chromosome	Mov10	17454	chr3-104794836-104818563	0		chr3:104794166-104794948	Mov10
chr5:100636701-100637570	6.12599e-10	-0.943406	0.013	0.286	6.0371e-05	ENSMUSG00000029319	Coq2	protein_coding	chromosome	Coq2	71883	chr5-100654723-100675140	17152		chr5:100636701-100637570	Coq2
chr6:134207555-134208478	2.80476e-07	-0.912575	0.059	0.348	0.0276406	ENSMUSG00000030199	Etv6	protein_coding	chromosome	Etv6	NA	chr6-134035700-134270158	0		chr6:134207555-134208478	Etv6
chr5:129298300-129299866	1.11923e-12	-0.859695	0.02	0.33	1.10299e-07	ENSMUSG00000044017	Gpr133	protein_coding	chromosome	Gpr133	243277	chr5-129096750-129204599	93700		chr5:129298300-129299866	Gpr133
chr15:59682561-59683562	4.11142e-08	-0.848041	0.052	0.312	0.00405176	ENSMUSG00000032501	Trib1	protein_coding	chromosome	Trib1	211770	chr15-59648350-59656550	26010		chr15:59682561-59683562	Trib1
chr8:124195613-124196981	5.31327e-09	-0.802483	0.033	0.339	0.000523618	ENSMUSG00000092329	Gm20388	protein_coding	chromosome	Gm20388	108148	chr8-119910841-124345722	0		chr8:124195613-124196981	Gm20388
chr4:95895929-95897915	5.31791e-08	-0.78735	0.124	0.473	0.00524075	ENSMUSG00000028573	Fggy	protein_coding	chromosome	Fggy	75578	chr4-95557507-95926939	0		chr4:95895929-95897915	Fggy
chr4:95302906-95304209	1.23812e-09	-0.7794	0.007	0.268	0.000122016	ENSMUSG00000052684	Jun	protein_coding	chromosome	Jun	16476	chr4-95049034-95052222	250683		chr4:95302906-95304209	Jun
chr3:101783650-101785933	2.23106e-07	-0.713966	0.144	0.491	0.0219869	ENSMUSG00000044313	Mab21l3	protein_coding	chromosome	Mab21l3	242125	chr3-101813076-101848959	27142		chr3:101783650-101785933	Mab21l3
chr4:129008686-129010333	2.67349e-11	-0.708253	0	0.259	2.6347e-06	ENSMUSG00000028792	Ak2	protein_coding	chromosome	Ak2	11637	chr4-128991958-129011529	0		chr4:129008686-129010333	Ak2
chr8:25069744-25071153	7.80789e-10	-0.705972	0.059	0.375	7.6946e-05	ENSMUSG00000031557	Plekha2	protein_coding	chromosome	Plekha2	NA	chr8-25039144-25102194	0		chr8:25069744-25071153	Plekha2
chr6:125354134-125355662	2.22675e-10	-0.704943	0.078	0.411	2.19444e-05	ENSMUSG00000030341	Tnfrsf1a	protein_coding	chromosome	Tnfrsf1a	21937	chr6-125349362-125362484	0		chr6:125354134-125355662	Tnfrsf1a
chr1:145344214-145345308	5.19813e-10	-0.703347	0.007	0.268	5.12271e-05	ENSMUSG00000026357	Rgs18	protein_coding	chromosome	Rgs18	64214	chr1-144752683-144775435	568778		chr1:145344214-145345308	Rgs18
chr3:51198498-51199781	6.8091e-09	-0.697893	0.007	0.241	0.00067103	ENSMUSG00000023087	Ccrn4l	protein_coding	chromosome	Ccrn4l	12457	chr3-51224447-51251644	24665		chr3:51198498-51199781	Ccrn4l
chr4:52593632-52594742	3.832e-09	-0.676807	0.026	0.33	0.00037764	ENSMUSG00000028314	Toporsl	protein_coding	chromosome	Toporsl	NA	chr4-52596274-52612430	1531		chr4:52593632-52594742	Toporsl
chr13:63700648-63702371	2.65093e-07	-0.639081	0.098	0.411	0.0261247	ENSMUSG00000021470	Ercc6l2	protein_coding	chromosome	Ercc6l2	NA	chr13-63815240-63900302	112868		chr13:63700648-63702371	Ercc6l2
chr2:135562238-135563040	2.06438e-07	-0.636621	0.013	0.232	0.0203442	ENSMUSG00000051177	Plcb1	protein_coding	chromosome	Plcb1	18795	chr2-134786159-135475258	86979		chr2:135562238-135563040	Plcb1
chr19:42016810-42019291	7.08684e-09	-0.55043	0.052	0.375	0.000698401	ENSMUSG00000025171	Ubtd1	protein_coding	chromosome	Ubtd1	226122	chr19-41981763-42034641	0		chr19:42016810-42019291	Ubtd1
chr9:27287402-27290725	4.83005e-08	-0.544242	0.386	0.812	0.00475997	ENSMUSG00000034275	Igsf9b	protein_coding	chromosome	Igsf9b	235086	chr9-27299228-27334763	8502		chr9:27287402-27290725	Igsf9b
chr11:70114339-70115307	8.83749e-08	-0.544011	0.02	0.268	0.00870926	ENSMUSG00000040963	Asgr2	protein_coding	chromosome	Asgr2	11890	chr11-70092644-70106187	8151		chr11:70114339-70115307	Asgr2
chr2:10225899-10227096	4.80992e-09	-0.527119	0.013	0.268	0.000474013	ENSMUSG00000025780	Itih5	protein_coding	chromosome	Itih5	209378	chr2-10153571-10256529	0		chr2:10225899-10227096	Itih5
chr1:136685021-136686232	7.97089e-10	-0.526666	0.02	0.286	7.85524e-05	ENSMUSG00000041483	Zfp281	protein_coding	chromosome	Zfp281	NA	chr1-136624901-136630053	54967		chr1:136685021-136686232	Zfp281
chr11:117888905-117891126	1.44941e-07	-0.525155	0.052	0.339	0.0142838	ENSMUSG00000017713	Tha1	protein_coding	chromosome	Tha1	71776	chr11-117867952-117873481	15423		chr11:117888905-117891126	Tha1
chr6:83412427-83415105	4.72288e-07	-0.480951	0.072	0.348	0.0465435	ENSMUSG00000034832	Tet3	protein_coding	chromosome	Tet3	194388	chr6-83362373-83459084	0		chr6:83412427-83415105	Tet3
chr6:87215468-87217287	5.63203e-08	-0.468041	0.092	0.438	0.00555031	ENSMUSG00000033420	Antxr1	protein_coding	chromosome	Antxr1	69538	chr6-87133854-87335775	0		chr6:87215468-87217287	Antxr1
chr11:75562567-75564888	1.24516e-08	-0.437376	0.026	0.277	0.0012271	ENSMUSG00000038178	Slc43a2	protein_coding	chromosome	Slc43a2	NA	chr11-75531694-75577575	0		chr11:75562567-75564888	Slc43a2
chr11:116107032-116111069	9.06438e-09	-0.418797	0.078	0.429	0.000893285	ENSMUSG00000020773	Trim47	protein_coding	chromosome	Trim47	217333	chr11-116105752-116127210	0		chr11:116107032-116111069	Trim47
chr17:27561193-27562781	6.87673e-12	-0.405988	0	0.259	6.77695e-07	ENSMUSG00000046711	Hmga1	protein_coding	chromosome	Hmga1	NA	chr17-27556620-27563674	0		chr17:27561193-27562781	Hmga1
chr6:51543727-51546588	2.72864e-08	-0.402924	0.131	0.482	0.00268905	ENSMUSG00000038301	Snx10	protein_coding	chromosome	Snx10	NA	chr6-51523901-51590679	0		chr6:51543727-51546588	Snx10
chr1:132647250-132651773	1.8773e-09	-0.394657	0.105	0.446	0.000185006	ENSMUSG00000026442	Nfasc	protein_coding	chromosome	Nfasc	269116	chr1-132564690-132741797	0		chr1:132647250-132651773	Nfasc
chr5:105292071-105294333	9.80299e-11	-0.384401	0.033	0.366	9.66075e-06	ENSMUSG00000079362	Gbp6	protein_coding	chromosome	Gbp6	c(100702, 626578)	chr5-105215699-105293699	0		chr5:105292071-105294333	Gbp6
chr9:119999764-120002797	1.90938e-07	-0.361843	0.078	0.384	0.0188167	ENSMUSG00000052336	Cx3cr1	protein_coding	chromosome	Cx3cr1	13051	chr9-119901616-120068283	0		chr9:119999764-120002797	Cx3cr1
chr1:89400026-89402002	2.74542e-07	-0.319538	0.222	0.58	0.0270559	ENSMUSG00000055013	Agap1	protein_coding	chromosome	Agap1	347722	chr1-89454806-89897617	52803		chr1:89400026-89402002	Agap1
chr12:54833678-54836532	3.16398e-08	-0.313198	0.137	0.491	0.00311807	ENSMUSG00000062929	Cfl2	protein_coding	chromosome	Cfl2	12632	chr12-54858817-54862877	22284		chr12:54833678-54836532	Cfl2
chr8:71536824-71538240	9.33528e-08	-0.308991	0.007	0.205	0.00919982	ENSMUSG00000046718	Bst2	protein_coding	chromosome	Bst2	69550	chr8-71534264-71537437	0		chr8:71536824-71538240	Bst2
chr8:36083487-36085686	3.68547e-08	-0.30478	0.118	0.438	0.003632	ENSMUSG00000050271	D8Ertd82e	protein_coding	chromosome	D8Ertd82e	244418	chr8-36094828-36147787	9141		chr8:36083487-36085686	D8Ertd82e
chr10:80070031-80076579	1.22952e-09	-0.269453	0.092	0.482	0.000121168	ENSMUSG00000035673	Sbno2	protein_coding	chromosome	Sbno2	216161	chr10-80057416-80102698	0		chr10:80070031-80076579	Sbno2
chr2:166629696-166639512	9.33184e-08	-0.260432	0.405	0.732	0.00919643	ENSMUSG00000039621	Prex1	protein_coding	chromosome	Prex1	277360	chr2-166566342-166713832	0		chr2:166629696-166639512	Prex1
chr7:19815459-19818945	2.17014e-10	-0.250402	0.137	0.58	2.13865e-05	ENSMUSG00000053175	Bcl3	protein_coding	chromosome	Bcl3	12051	chr7-19808462-19822770	0		chr7:19815459-19818945	Bcl3
chr17:6476327-6477604	3.83304e-07	0.573988	0.248	0.062	0.0377742	ENSMUSG00000096255	Dynlt1b	protein_coding	chromosome	Dynlt1b	21648	chr17-6430112-6436293	40033		chr17:6476327-6477604	Dynlt1b

## Sheet: MOL12_CtrvsEAE
	p_val	avg_logFC	pct.1	pct.2	p_val_adj	gene_id	gene_name	gene_biotype	seq_coord_system	symbol	entrezid	region	distance		chr17:3350049-3350375	Tiam2
chr17:3350049-3350375	1.01314e-07	-2.24737	0	0.213	0.00998441	ENSMUSG00000023800	Tiam2	protein_coding	chromosome	Tiam2	NA	chr17-3326573-3519397	0		chr7:131696837-131697237	Fgfr2
chr7:131696837-131697237	1.86577e-07	-2.06399	0	0.213	0.018387	ENSMUSG00000030849	Fgfr2	protein_coding	chromosome	Fgfr2	14183	chr7-130162451-133123350	0		chr3:101379752-101380276	Igsf3
chr3:101379752-101380276	6.27301e-09	-1.89603	0.019	0.328	0.000618199	ENSMUSG00000042035	Igsf3	protein_coding	chromosome	Igsf3	78908	chr3-101377125-101463059	0		chr8:64615367-64615959	Cpe
chr8:64615367-64615959	3.8009e-09	-1.79539	0	0.262	0.000374574	ENSMUSG00000037852	Cpe	protein_coding	chromosome	Cpe	12876	chr8-64592558-64693040	0		chr3:55763913-55764697	Nbea
chr3:55763913-55764697	3.15787e-08	-1.71993	0	0.23	0.00311205	ENSMUSG00000027799	Nbea	protein_coding	chromosome	Nbea	26422	chr3-55625205-56183701	0		chr7:95853382-95853952	Gm9966
chr7:95853382-95853952	6.74268e-11	-1.55582	0	0.311	6.64484e-06	ENSMUSG00000055099	Gm9966	protein_coding	chromosome	Gm9966	NA	chr7-95958215-95961613	104262		chr11:117275898-117276383	Sept9
chr11:117275898-117276383	1.2741e-07	-1.45883	0	0.213	0.0125562	ENSMUSG00000059248	Sept9	protein_coding	chromosome	Sept9	NA	chr11-117199661-117362325	0		chr9:65084338-65084868	Dpp8
chr9:65084338-65084868	2.5716e-08	-1.43978	0	0.23	0.00253429	ENSMUSG00000032393	Dpp8	protein_coding	chromosome	Dpp8	74388	chr9-65032458-65082650	1687		chr4:40185449-40186076	Aco1
chr4:40185449-40186076	3.2708e-08	-1.43478	0	0.23	0.00322334	ENSMUSG00000028405	Aco1	protein_coding	chromosome	Aco1	11428	chr4-40143081-40198338	0		chr3:103600912-103601515	Syt6
chr3:103600912-103601515	6.55116e-08	-1.41758	0	0.213	0.0064561	ENSMUSG00000027849	Syt6	protein_coding	chromosome	Syt6	54524	chr3-103575231-103645569	0		chr19:17140282-17140839	Prune2
chr19:17140282-17140839	9.71516e-09	-1.41738	0	0.246	0.000957419	ENSMUSG00000039126	Prune2	protein_coding	chromosome	Prune2	353211	chr19-16956118-17223932	0		chr4:150973195-150973865	Camta1
chr4:150973195-150973865	4.01387e-08	-1.41331	0.01	0.262	0.00395563	ENSMUSG00000014592	Camta1	protein_coding	chromosome	Camta1	100072	chr4-150917322-151861876	0		chr9:62488596-62489229	Coro2b
chr9:62488596-62489229	3.72507e-07	-1.38845	0.038	0.328	0.0367102	ENSMUSG00000041729	Coro2b	protein_coding	chromosome	Coro2b	235431	chr9-62419492-62537044	0		chr1:165075485-165076207	Tbx19
chr1:165075485-165076207	5.26473e-08	-1.3533	0	0.213	0.00518834	ENSMUSG00000026572	Tbx19	protein_coding	chromosome	Tbx19	83993	chr1-165137855-165160773	61647		chr13:99592471-99593130	Map1b
chr13:99592471-99593130	7.25713e-08	-1.35236	0.029	0.328	0.00715183	ENSMUSG00000052727	Map1b	protein_coding	chromosome	Map1b	17755	chr13-99421464-99516602	75868		chr14:47135060-47135855	Gch1
chr14:47135060-47135855	1.03923e-09	-1.34664	0.019	0.361	0.000102415	ENSMUSG00000037580	Gch1	protein_coding	chromosome	Gch1	14528	chr14-47153895-47189413	18039		chr7:117090779-117091364	Xylt1
chr7:117090779-117091364	2.95155e-09	-1.33264	0	0.262	0.000290872	ENSMUSG00000030657	Xylt1	protein_coding	chromosome	Xylt1	233781	chr7-117380979-117667751	289614		chr2:167552744-167553419	Snai1
chr2:167552744-167553419	7.19045e-10	-1.31886	0	0.262	7.08612e-05	ENSMUSG00000042821	Snai1	protein_coding	chromosome	Snai1	20613	chr2-167538195-167542814	9929		chr3:145951332-145952264	2410004B18Rik
chr3:145951332-145952264	2.80284e-07	-1.3176	0.01	0.246	0.0276217	ENSMUSG00000036873	2410004B18Rik	protein_coding	chromosome	2410004B18Rik	66421	chr3-145938014-145944829	6502		chr5:21726391-21726953	Pmpcb
chr5:21726391-21726953	6.64222e-08	-1.31391	0	0.213	0.00654584	ENSMUSG00000029017	Pmpcb	protein_coding	chromosome	Pmpcb	73078	chr5-21737141-21757152	10187		chr14:63014623-63015175	Defb43
chr14:63014623-63015175	9.98288e-09	-1.3139	0	0.246	0.000983803	ENSMUSG00000075572	Defb43	protein_coding	chromosome	Defb43	654458	chr14-63011771-63018088	0		chr7:137841316-137841882	Tcerg1l
chr7:137841316-137841882	2.47583e-08	-1.30935	0	0.23	0.0024399	ENSMUSG00000091002	Tcerg1l	protein_coding	chromosome	Tcerg1l	70571	chr7-138208974-138397730	367091		chr9:29252688-29253446	Ntm
chr9:29252688-29253446	8.56396e-09	-1.29476	0.01	0.295	0.00084397	ENSMUSG00000059974	Ntm	protein_coding	chromosome	Ntm	235106	chr9-28994750-29963141	0		chr7:139415403-139415985	Inpp5a
chr7:139415403-139415985	5.07042e-07	-1.25964	0.01	0.23	0.0499685	ENSMUSG00000025477	Inpp5a	protein_coding	chromosome	Inpp5a	212111	chr7-139389109-139579652	0		chr2:37784359-37784954	Crb2
chr2:37784359-37784954	1.9148e-09	-1.25084	0	0.262	0.000188701	ENSMUSG00000035403	Crb2	protein_coding	chromosome	Crb2	241324	chr2-37776249-37799103	0		chr6:86130342-86131451	Add2
chr6:86130342-86131451	1.24455e-11	-1.22586	0.01	0.377	1.22649e-06	ENSMUSG00000030000	Add2	protein_coding	chromosome	Add2	11519	chr6-86078084-86119555	10786		chr6:72926716-72927390	Kcmf1
chr6:72926716-72927390	7.66729e-08	-1.22088	0.01	0.246	0.00755604	ENSMUSG00000055239	Kcmf1	protein_coding	chromosome	Kcmf1	74287	chr6-72841114-72899979	26736		chr19:34518098-34518646	Lipa
chr19:34518098-34518646	6.84859e-08	-1.21744	0	0.213	0.00674922	ENSMUSG00000024781	Lipa	protein_coding	chromosome	Lipa	NA	chr19-34492318-34527474	0		chr11:75399241-75399902	Smyd4
chr11:75399241-75399902	2.44477e-09	-1.21173	0.01	0.311	0.00024093	ENSMUSG00000018809	Smyd4	protein_coding	chromosome	Smyd4	319822	chr11-75348433-75405705	0		chr11:86839995-86840896	Dhx40
chr11:86839995-86840896	1.55409e-07	-1.19767	0	0.213	0.0153154	ENSMUSG00000018425	Dhx40	protein_coding	chromosome	Dhx40	67487	chr11-86768846-86807746	32248		chr18:76997160-76997845	Katnal2
chr18:76997160-76997845	5.35242e-08	-1.17564	0	0.213	0.00527475	ENSMUSG00000025420	Katnal2	protein_coding	chromosome	Katnal2	71206	chr18-76977148-77047308	0		chr6:93266756-93267395	Adamts9
chr6:93266756-93267395	4.66649e-07	-1.16921	0.01	0.23	0.0459878	ENSMUSG00000030022	Adamts9	protein_coding	chromosome	Adamts9	101401	chr6-92772699-92943492	323263		chr1:80776851-80777522	Dock10
chr1:80776851-80777522	1.65395e-07	-1.14839	0.01	0.262	0.0162996	ENSMUSG00000038608	Dock10	protein_coding	chromosome	Dock10	210293	chr1-80501073-80758527	18323		chr6:91192633-91193398	Hdac11
chr6:91192633-91193398	6.21928e-10	-1.14363	0	0.279	6.12904e-05	ENSMUSG00000034245	Hdac11	protein_coding	chromosome	Hdac11	232232	chr6-91156665-91174692	17940		chr7:28907077-28907902	Actn4
chr7:28907077-28907902	9.81734e-08	-1.14031	0.029	0.295	0.00967489	ENSMUSG00000054808	Actn4	protein_coding	chromosome	Actn4	60595	chr7-28893248-28962340	0		chr11:113062998-113064241	Slc39a11
chr11:113062998-113064241	1.48487e-07	-1.12174	0.019	0.262	0.0146332	ENSMUSG00000041654	Slc39a11	protein_coding	chromosome	Slc39a11	69806	chr11-113244853-113650079	180611		chr17:50802308-50802824	Tbc1d5
chr17:50802308-50802824	8.23311e-08	-1.10659	0	0.213	0.00811365	ENSMUSG00000023923	Tbc1d5	protein_coding	chromosome	Tbc1d5	72238	chr17-50733127-51179349	0		chr1:153740000-153740577	Rgs16
chr1:153740000-153740577	2.01398e-07	-1.10645	0.01	0.262	0.0198476	ENSMUSG00000026475	Rgs16	protein_coding	chromosome	Rgs16	19734	chr1-153740349-153745468	0		chr1:84881279-84882239	Fbxo36
chr1:84881279-84882239	3.12525e-10	-1.09812	0.01	0.344	3.07991e-05	ENSMUSG00000073633	Fbxo36	protein_coding	chromosome	Fbxo36	66153	chr1-84839841-84900487	0		chr7:64709401-64710304	Apba2
chr7:64709401-64710304	5.33119e-09	-1.08235	0	0.246	0.000525383	ENSMUSG00000030519	Apba2	protein_coding	chromosome	Apba2	11784	chr7-64501706-64753870	0		chr13:39903303-39905048	Ofcc1
chr13:39903303-39905048	1.57976e-11	-1.07515	0	0.328	1.55684e-06	ENSMUSG00000047094	Ofcc1	protein_coding	chromosome	Ofcc1	218165	chr13-40001882-40288011	96833		chr18:6419383-6420092	Epc1
chr18:6419383-6420092	8.32437e-08	-1.07515	0	0.213	0.00820358	ENSMUSG00000024240	Epc1	protein_coding	chromosome	Epc1	13831	chr18-6435951-6516108	15858		chr5:129298300-129299866	Gpr133
chr5:129298300-129299866	3.46667e-14	-1.06554	0.01	0.443	3.41637e-09	ENSMUSG00000044017	Gpr133	protein_coding	chromosome	Gpr133	243277	chr5-129096750-129204599	93700		chr8:115764465-115765224	Maf
chr8:115764465-115765224	2.8185e-10	-1.06148	0	0.295	2.7776e-05	ENSMUSG00000055435	Maf	protein_coding	chromosome	Maf	17132	chr8-115682942-115707794	56670		chr8:123866901-123867670	Gm20388
chr8:123866901-123867670	1.77918e-07	-1.06003	0.019	0.295	0.0175336	ENSMUSG00000092329	Gm20388	protein_coding	chromosome	Gm20388	108148	chr8-119910841-124345722	0		chr3:152114704-152115251	Gipc2
chr3:152114704-152115251	2.44048e-08	-1.04896	0	0.23	0.00240507	ENSMUSG00000039131	Gipc2	protein_coding	chromosome	Gipc2	54120	chr3-152093533-152166230	0		chr8:84089234-84091232	Rfx1
chr8:84089234-84091232	1.52154e-11	-1.04796	0.019	0.393	1.49946e-06	ENSMUSG00000031706	Rfx1	protein_coding	chromosome	Rfx1	19724	chr8-84066836-84096992	0		chr13:44659720-44660750	Jarid2
chr13:44659720-44660750	4.25564e-11	-1.03555	0.01	0.344	4.19389e-06	ENSMUSG00000038518	Jarid2	protein_coding	chromosome	Jarid2	NA	chr13-44729474-44921643	68723		chr1:185617541-185618334	Slc30a10
chr1:185617541-185618334	2.121e-11	-1.01684	0.01	0.377	2.09023e-06	ENSMUSG00000026614	Slc30a10	protein_coding	chromosome	Slc30a10	226781	chr1-185454848-185468762	148778		chr8:71578908-71580613	Slc27a1
chr8:71578908-71580613	4.0656e-07	-1.01676	0.038	0.311	0.0400661	ENSMUSG00000031808	Slc27a1	protein_coding	chromosome	Slc27a1	26457	chr8-71568927-71586708	0		chr1:91692587-91693394	Twist2
chr1:91692587-91693394	1.24335e-09	-1.0031	0	0.279	0.000122531	ENSMUSG00000007805	Twist2	protein_coding	chromosome	Twist2	13345	chr1-91801461-91848028	108066		chr2:71542651-71543434	Dlx2
chr2:71542651-71543434	9.52554e-08	-1.00166	0.029	0.295	0.00938733	ENSMUSG00000023391	Dlx2	protein_coding	chromosome	Dlx2	13392	chr2-71543408-71546754	0		chr19:38022650-38024030	Myof
chr19:38022650-38024030	6.59589e-12	-1.00122	0	0.328	6.50018e-07	ENSMUSG00000048612	Myof	protein_coding	chromosome	Myof	226101	chr19-37899036-38043577	0		chr6:20290269-20290966	Kcnd2
chr6:20290269-20290966	2.28797e-09	-1.00038	0	0.246	0.000225477	ENSMUSG00000060882	Kcnd2	protein_coding	chromosome	Kcnd2	16508	chr6-21215503-21729805	924536		chr1:145344214-145345308	Rgs18
chr1:145344214-145345308	6.14348e-12	-0.996838	0.01	0.377	6.05434e-07	ENSMUSG00000026357	Rgs18	protein_coding	chromosome	Rgs18	64214	chr1-144752683-144775435	568778		chr13:43684175-43685299	Rnf182
chr13:43684175-43685299	1.74508e-13	-0.987184	0.019	0.475	1.71976e-08	ENSMUSG00000044164	Rnf182	protein_coding	chromosome	Rnf182	328234	chr13-43615710-43670945	13229		chr4:102393265-102394116	Pde4b
chr4:102393265-102394116	2.41722e-09	-0.986078	0.029	0.393	0.000238215	ENSMUSG00000028525	Pde4b	protein_coding	chromosome	Pde4b	18578	chr4-102087543-102607259	0		chr7:100946306-100947086	P2ry6
chr7:100946306-100947086	2.5908e-08	-0.982394	0	0.23	0.00255321	ENSMUSG00000048779	P2ry6	protein_coding	chromosome	P2ry6	233571	chr7-100937638-100964391	0		chr3:95725909-95727210	Ecm1
chr3:95725909-95727210	2.61434e-10	-0.981244	0.01	0.328	2.5764e-05	ENSMUSG00000028108	Ecm1	protein_coding	chromosome	Ecm1	13601	chr3-95734147-95739569	6936		chr3:143651329-143652008	Lmo4
chr3:143651329-143652008	4.50829e-08	-0.979671	0	0.23	0.00444288	ENSMUSG00000028266	Lmo4	protein_coding	chromosome	Lmo4	NA	chr3-144188530-144205220	536521		chr11:98057269-98058376	Stac2
chr11:98057269-98058376	2.22783e-09	-0.977045	0.01	0.295	0.00021955	ENSMUSG00000017400	Stac2	protein_coding	chromosome	Stac2	217154	chr11-98036623-98053462	3806		chr11:102201217-102202085	Hdac5
chr11:102201217-102202085	3.99105e-09	-0.974678	0.029	0.344	0.000393314	ENSMUSG00000008855	Hdac5	protein_coding	chromosome	Hdac5	15184	chr11-102194432-102230166	0		chr15:59682561-59683562	Trib1
chr15:59682561-59683562	1.64425e-12	-0.970665	0	0.344	1.62039e-07	ENSMUSG00000032501	Trib1	protein_coding	chromosome	Trib1	211770	chr15-59648350-59656550	26010		chr10:95704638-95705418	Anapc15-ps
chr10:95704638-95705418	6.34375e-08	-0.970172	0.029	0.295	0.0062517	ENSMUSG00000074780	Anapc15-ps	protein_coding	chromosome	Anapc15-ps	NA	chr10-95672991-95673451	31186		chr16:18182392-18183333	Rtn4r
chr16:18182392-18183333	1.25695e-09	-0.965457	0.048	0.443	0.000123871	ENSMUSG00000043811	Rtn4r	protein_coding	chromosome	Rtn4r	65079	chr16-18127642-18152408	29983		chr18:30121214-30122174	Pik3c3
chr18:30121214-30122174	4.22433e-09	-0.961429	0.029	0.361	0.000416304	ENSMUSG00000033628	Pik3c3	protein_coding	chromosome	Pik3c3	225326	chr18-30272747-30348126	150572		chr6:39447573-39448416	Dennd2a
chr6:39447573-39448416	1.5711e-10	-0.961199	0.01	0.344	1.5483e-05	ENSMUSG00000038456	Dennd2a	protein_coding	chromosome	Dennd2a	209773	chr6-39462378-39557867	13961		chr17:49750713-49751486	Kif6
chr17:49750713-49751486	1.27505e-08	-0.958187	0	0.246	0.00125655	ENSMUSG00000023999	Kif6	protein_coding	chromosome	Kif6	319991	chr17-49615136-49909847	0		chr5:144898342-144899122	Smurf1
chr5:144898342-144899122	2.81003e-07	-0.946361	0.01	0.246	0.0276926	ENSMUSG00000038780	Smurf1	protein_coding	chromosome	Smurf1	75788	chr5-144876495-144965847	0		chr10:95630482-95631455	Anapc15-ps
chr10:95630482-95631455	9.81313e-09	-0.944684	0.01	0.279	0.000967074	ENSMUSG00000074780	Anapc15-ps	protein_coding	chromosome	Anapc15-ps	NA	chr10-95672991-95673451	41535		chr6:55319726-55321407	Fam188b
chr6:55319726-55321407	3.05436e-07	-0.942683	0.019	0.279	0.0301004	ENSMUSG00000038022	Fam188b	protein_coding	chromosome	Fam188b	330323	chr6-55203383-55320222	0		chr2:179979592-179980295	Taf4a
chr2:179979592-179980295	5.53961e-09	-0.940469	0	0.246	0.000545923	ENSMUSG00000039117	Taf4a	protein_coding	chromosome	Taf4a	228980	chr2-179912146-179976646	2945		chr4:63323198-63324059	Col27a1
chr4:63323198-63324059	4.94853e-09	-0.938379	0.01	0.295	0.000487673	ENSMUSG00000045672	Col27a1	protein_coding	chromosome	Col27a1	373864	chr4-63214004-63334991	0		chr18:12651161-12651825	Ttc39c
chr18:12651161-12651825	7.86499e-08	-0.938183	0.019	0.295	0.00775087	ENSMUSG00000024424	Ttc39c	protein_coding	chromosome	Ttc39c	NA	chr18-12599926-12737050	0		chr1:152439681-152440452	Colgalt2
chr1:152439681-152440452	4.52308e-08	-0.937406	0.019	0.279	0.00445745	ENSMUSG00000032649	Colgalt2	protein_coding	chromosome	Colgalt2	269132	chr1-152399830-152510695	0		chr4:102302301-102303259	Pde4b
chr4:102302301-102303259	6.56085e-08	-0.93176	0.048	0.328	0.00646566	ENSMUSG00000028525	Pde4b	protein_coding	chromosome	Pde4b	18578	chr4-102087543-102607259	0		chr12:27341468-27343688	Sox11
chr12:27341468-27343688	1.63897e-08	-0.92715	0.048	0.361	0.00161519	ENSMUSG00000063632	Sox11	protein_coding	chromosome	Sox11	20666	chr12-27334264-27342574	0		chr10:90897431-90898538	Anks1b
chr10:90897431-90898538	1.56001e-09	-0.927072	0.019	0.328	0.000153737	ENSMUSG00000058589	Anks1b	protein_coding	chromosome	Anks1b	77531	chr10-89873509-90973300	0		chr9:69457766-69458675	Anxa2
chr9:69457766-69458675	2.04327e-09	-0.926003	0	0.262	0.000201362	ENSMUSG00000032231	Anxa2	protein_coding	chromosome	Anxa2	12306	chr9-69453620-69491795	0		chr1:152536246-152537064	Rgl1
chr1:152536246-152537064	8.09846e-12	-0.923722	0	0.344	7.98095e-07	ENSMUSG00000026482	Rgl1	protein_coding	chromosome	Rgl1	19731	chr1-152516760-152766351	0		chr3:68608530-68609533	Schip1
chr3:68608530-68609533	9.11041e-10	-0.922003	0.029	0.377	8.97822e-05	ENSMUSG00000027777	Schip1	protein_coding	chromosome	Schip1	30953	chr3-68064802-68626481	0		chr15:7496672-7497568	Egflam
chr15:7496672-7497568	4.05745e-08	-0.913791	0.01	0.295	0.00399858	ENSMUSG00000042961	Egflam	protein_coding	chromosome	Egflam	268780	chr15-7206120-7398395	98276		chr15:56615915-56616979	Has2
chr15:56615915-56616979	1.20441e-08	-0.911189	0.038	0.344	0.00118694	ENSMUSG00000022367	Has2	protein_coding	chromosome	Has2	15117	chr15-56665627-56694539	48647		chr8:89860383-89861382	Tox3
chr8:89860383-89861382	1.74854e-08	-0.906469	0.038	0.361	0.00172317	ENSMUSG00000043668	Tox3	protein_coding	chromosome	Tox3	244579	chr8-90247040-90348343	385657		chr11:113583446-113584729	Slc39a11
chr11:113583446-113584729	1.69284e-08	-0.901265	0.067	0.426	0.00166828	ENSMUSG00000041654	Slc39a11	protein_coding	chromosome	Slc39a11	69806	chr11-113244853-113650079	0		chr13:51917544-51918905	Gadd45g
chr13:51917544-51918905	1.76818e-07	-0.898301	0	0.213	0.0174252	ENSMUSG00000021453	Gadd45g	protein_coding	chromosome	Gadd45g	23882	chr13-51846678-51848468	69075		chr13:98027398-98028384	Arhgef28
chr13:98027398-98028384	4.81191e-07	-0.895331	0.01	0.213	0.0474209	ENSMUSG00000021662	Arhgef28	protein_coding	chromosome	Arhgef28	110596	chr13-97898595-98206165	0		chr8:68156999-68157764	Psd3
chr8:68156999-68157764	2.7706e-11	-0.891451	0	0.328	2.7304e-06	ENSMUSG00000030465	Psd3	protein_coding	chromosome	Psd3	234353	chr8-67689082-68062286	94712		chr4:151411102-151412347	Camta1
chr4:151411102-151412347	1.89145e-10	-0.888552	0.01	0.344	1.864e-05	ENSMUSG00000014592	Camta1	protein_coding	chromosome	Camta1	100072	chr4-150917322-151861876	0		chr8:25465173-25466500	Fgfr1
chr8:25465173-25466500	1.02323e-11	-0.885215	0.086	0.541	1.00838e-06	ENSMUSG00000031565	Fgfr1	protein_coding	chromosome	Fgfr1	14182	chr8-25513654-25575714	47153		chr5:149352862-149353801	Medag
chr5:149352862-149353801	1.85209e-07	-0.881855	0.01	0.23	0.0182522	ENSMUSG00000029659	Medag	protein_coding	chromosome	Medag	70717	chr5-149411749-149431723	57947		chr4:120061691-120062753	Hivep3
chr4:120061691-120062753	1.19741e-07	-0.879287	0	0.213	0.0118004	ENSMUSG00000028634	Hivep3	protein_coding	chromosome	Hivep3	16656	chr4-119733784-120138045	0		chr11:67017576-67018301	Tmem220
chr11:67017576-67018301	3.08735e-08	-0.876234	0.038	0.377	0.00304255	ENSMUSG00000050270	Tmem220	protein_coding	chromosome	Tmem220	338369	chr11-67025154-67035312	6852		chr17:34655237-34657077	Atf6b
chr17:34655237-34657077	5.15291e-09	-0.868769	0.086	0.426	0.000507814	ENSMUSG00000015461	Atf6b	protein_coding	chromosome	Atf6b	12915	chr17-34647146-34655074	162		chr4:45851388-45852346	Stra6l
chr4:45851388-45852346	3.91287e-12	-0.867144	0	0.344	3.8561e-07	ENSMUSG00000028327	Stra6l	protein_coding	chromosome	Stra6l	NA	chr4-45848664-45887008	0		chr18:31466771-31467740	Syt4
chr18:31466771-31467740	4.30383e-10	-0.865946	0	0.279	4.24138e-05	ENSMUSG00000024261	Syt4	protein_coding	chromosome	Syt4	20983	chr18-31437808-31447415	19355		chr6:84565074-84565910	Cyp26b1
chr6:84565074-84565910	4.6044e-09	-0.864966	0	0.246	0.000453759	ENSMUSG00000063415	Cyp26b1	protein_coding	chromosome	Cyp26b1	NA	chr6-84571414-84593908	5503		chr8:110792966-110795087	Il34
chr8:110792966-110795087	1.00847e-07	-0.863292	0.01	0.246	0.00993837	ENSMUSG00000031750	Il34	protein_coding	chromosome	Il34	76527	chr8-110741829-110805924	0		chr7:43806531-43807404	Klk8
chr7:43806531-43807404	4.63003e-08	-0.85307	0	0.23	0.00456285	ENSMUSG00000064023	Klk8	protein_coding	chromosome	Klk8	259277	chr7-43797577-43803822	2708		chr11:4826099-4826968	Nf2
chr11:4826099-4826968	1.63092e-07	-0.852365	0	0.213	0.0160726	ENSMUSG00000009073	Nf2	protein_coding	chromosome	Nf2	18016	chr11-4765845-4849536	0		chr18:75454904-75455923	Ctif
chr18:75454904-75455923	7.40441e-09	-0.840359	0.029	0.328	0.000729698	ENSMUSG00000052928	Ctif	protein_coding	chromosome	Ctif	269037	chr18-75431224-75697696	0		chr1:21014269-21015279	Tram2
chr1:21014269-21015279	1.28003e-11	-0.84019	0.019	0.41	1.26146e-06	ENSMUSG00000041779	Tram2	protein_coding	chromosome	Tram2	170829	chr1-20996299-21079229	0		chr8:117299571-117301928	Cmip
chr8:117299571-117301928	4.11365e-12	-0.836641	0.095	0.557	4.05396e-07	ENSMUSG00000034390	Cmip	protein_coding	chromosome	Cmip	74440	chr8-117257019-117461503	0		chr9:47095313-47096245	Gm4791
chr9:47095313-47096245	4.56006e-09	-0.834599	0.029	0.344	0.000449389	ENSMUSG00000094893	Gm4791	protein_coding	chromosome	Gm4791	215467	chr9-46998931-47003338	91974		chr6:32590716-32591832	Plxna4
chr6:32590716-32591832	8.31563e-08	-0.832988	0.048	0.361	0.00819497	ENSMUSG00000029765	Plxna4	protein_coding	chromosome	Plxna4	243743	chr6-32144268-32588192	2523		chr18:73805735-73806838	Me2
chr18:73805735-73806838	1.24895e-07	-0.832242	0.038	0.328	0.0123083	ENSMUSG00000024556	Me2	protein_coding	chromosome	Me2	107029	chr18-73770040-73815392	0		chr10:83530437-83531079	Aldh1l2
chr10:83530437-83531079	1.17142e-07	-0.829588	0	0.213	0.0115442	ENSMUSG00000020256	Aldh1l2	protein_coding	chromosome	Aldh1l2	216188	chr10-83487450-83534140	0		chr1:156994946-156996889	Ralgps2
chr1:156994946-156996889	6.04992e-11	-0.825256	0	0.311	5.96214e-06	ENSMUSG00000026594	Ralgps2	protein_coding	chromosome	Ralgps2	78255	chr1-156804166-156939626	55319		chr15:100609338-100610861	Dazap2
chr15:100609338-100610861	2.13662e-11	-0.822358	0.01	0.361	2.10561e-06	ENSMUSG00000000346	Dazap2	protein_coding	chromosome	Dazap2	23994	chr15-100615628-100620731	4766		chr16:91612257-91613278	Dnajc28
chr16:91612257-91613278	3.48577e-07	-0.8186	0.029	0.279	0.0343519	ENSMUSG00000039763	Dnajc28	protein_coding	chromosome	Dnajc28	246738	chr16-91614257-91619026	978		chr8:64725881-64726873	Msmo1
chr8:64725881-64726873	4.46906e-11	-0.811349	0.01	0.377	4.40421e-06	ENSMUSG00000031604	Msmo1	protein_coding	chromosome	Msmo1	66234	chr8-64718139-64733792	0		chr7:114171752-114173165	Copb1
chr7:114171752-114173165	3.93549e-10	-0.805922	0.019	0.361	3.87839e-05	ENSMUSG00000030754	Copb1	protein_coding	chromosome	Copb1	70349	chr7-114215559-114254680	42393		chr3:93571976-93572772	S100a10
chr3:93571976-93572772	1.03159e-07	-0.801815	0	0.213	0.0101663	ENSMUSG00000041959	S100a10	protein_coding	chromosome	S100a10	20194	chr3-93555080-93564643	7332		chr9:99748161-99748996	Cldn18
chr9:99748161-99748996	3.77786e-07	-0.800287	0.019	0.246	0.0372304	ENSMUSG00000032473	Cldn18	protein_coding	chromosome	Cldn18	56492	chr9-99689461-99717267	30893		chr11:117888905-117891126	Tha1
chr11:117888905-117891126	9.26008e-10	-0.788593	0.114	0.508	9.12571e-05	ENSMUSG00000017713	Tha1	protein_coding	chromosome	Tha1	71776	chr11-117867952-117873481	15423		chr9:117714240-117715723	Rbms3
chr9:117714240-117715723	1.35603e-07	-0.787047	0.114	0.459	0.0133636	ENSMUSG00000039607	Rbms3	protein_coding	chromosome	Rbms3	207181	chr9-116572746-117629913	84326		chr12:35291617-35292697	Snx13
chr12:35291617-35292697	7.86999e-13	-0.777705	0	0.361	7.7558e-08	ENSMUSG00000020590	Snx13	protein_coding	chromosome	Snx13	217463	chr12-35047189-35147469	144147		chr11:118364872-118366795	Timp2
chr11:118364872-118366795	1.63984e-09	-0.768186	0.029	0.377	0.000161604	ENSMUSG00000017466	Timp2	protein_coding	chromosome	Timp2	21858	chr11-118301069-118355740	9131		chr11:117255710-117256719	Sept9
chr11:117255710-117256719	1.62909e-09	-0.765505	0.01	0.311	0.000160545	ENSMUSG00000059248	Sept9	protein_coding	chromosome	Sept9	NA	chr11-117199661-117362325	0		chr13:9239121-9240333	Dip2c
chr13:9239121-9240333	3.34219e-08	-0.76509	0.01	0.279	0.0032937	ENSMUSG00000048264	Dip2c	protein_coding	chromosome	Dip2c	208440	chr13-9276528-9668928	36194		chr13:51228685-51229993	Hist1h2al
chr13:51228685-51229993	2.34019e-09	-0.759579	0.048	0.377	0.000230623	ENSMUSG00000091383	Hist1h2al	protein_coding	chromosome	Hist1h2al	667728	chr13-51202688-51203065	25619		chr10:75170157-75170965	Bcr
chr10:75170157-75170965	7.33902e-09	-0.750455	0	0.246	0.000723253	ENSMUSG00000009681	Bcr	protein_coding	chromosome	Bcr	110279	chr10-75060896-75184923	0		chr12:69510547-69511572	Vcpkmt
chr12:69510547-69511572	1.41988e-07	-0.750342	0.019	0.262	0.0139928	ENSMUSG00000049882	Vcpkmt	protein_coding	chromosome	Vcpkmt	c(207965,	chr12-69577628-69583028	66055		chr18:65053239-65054400	Nedd4l
chr18:65053239-65054400	8.9382e-08	-0.745817	0.114	0.459	0.00880851	ENSMUSG00000024589	Nedd4l	protein_coding	chromosome	Nedd4l	83814	chr18-64887756-65217826	0		chr2:65161444-65162830	Cobll1
chr2:65161444-65162830	8.0867e-08	-0.742057	0.057	0.377	0.00796936	ENSMUSG00000034903	Cobll1	protein_coding	chromosome	Cobll1	319876	chr2-65088339-65239403	0		chr4:137704445-137705916	Rap1gap
chr4:137704445-137705916	1.74485e-08	-0.739824	0.019	0.279	0.00171953	ENSMUSG00000041351	Rap1gap	protein_coding	chromosome	Rap1gap	110351	chr4-137664726-137729861	0		chr19:30095925-30097366	Gldc
chr19:30095925-30097366	1.92731e-08	-0.733443	0.029	0.361	0.00189935	ENSMUSG00000024827	Gldc	protein_coding	chromosome	Gldc	104174	chr19-30098449-30175418	1082		chr10:80946848-80949511	Gng7
chr10:80946848-80949511	3.27467e-08	-0.732614	0.086	0.443	0.00322715	ENSMUSG00000048240	Gng7	protein_coding	chromosome	Gng7	NA	chr10-80948624-81014945	0		chr1:5015080-5015944	Rgs20
chr1:5015080-5015944	7.20937e-11	-0.728622	0	0.295	7.10477e-06	ENSMUSG00000002459	Rgs20	protein_coding	chromosome	Rgs20	NA	chr1-4909576-5070285	0		chr4:153480697-153483375	Ajap1
chr4:153480697-153483375	1.10801e-08	-0.722723	0.067	0.41	0.00109193	ENSMUSG00000039546	Ajap1	protein_coding	chromosome	Ajap1	230959	chr4-153373221-153482811	0		chr2:30242222-30243224	Gm28035
chr2:30242222-30243224	1.13605e-08	-0.721929	0.029	0.328	0.00111957	ENSMUSG00000099041	Gm28035	protein_coding	chromosome	Gm28035	NA	chr2-30240567-30282148	0		chr6:125354134-125355662	Tnfrsf1a
chr6:125354134-125355662	1.03272e-11	-0.713378	0.01	0.361	1.01774e-06	ENSMUSG00000030341	Tnfrsf1a	protein_coding	chromosome	Tnfrsf1a	21937	chr6-125349362-125362484	0		chr10:59537602-59539968	Mcu
chr10:59537602-59539968	2.95953e-08	-0.709866	0.019	0.295	0.00291658	ENSMUSG00000009647	Mcu	protein_coding	chromosome	Mcu	215999	chr10-59446984-59616692	0		chr13:19839891-19841311	Gpr141
chr13:19839891-19841311	1.21637e-08	-0.70838	0.038	0.361	0.00119872	ENSMUSG00000053101	Gpr141	protein_coding	chromosome	Gpr141	353346	chr13-19749682-19824257	15633		chr11:68467482-68469261	Pik3r5
chr11:68467482-68469261	2.85542e-07	-0.707784	0.01	0.246	0.0281399	ENSMUSG00000020901	Pik3r5	protein_coding	chromosome	Pik3r5	320207	chr11-68432121-68497849	0		chr12:9112033-9114640	Ttc32
chr12:9112033-9114640	7.61127e-11	-0.706146	0.086	0.525	7.50083e-06	ENSMUSG00000066637	Ttc32	protein_coding	chromosome	Ttc32	75516	chr12-9029997-9036394	75638		chr8:126683539-126685969	Irf2bp2
chr8:126683539-126685969	1.73783e-12	-0.702965	0.038	0.459	1.71262e-07	ENSMUSG00000051495	Irf2bp2	protein_coding	chromosome	Irf2bp2	270110	chr8-126588296-126593986	89552		chr7:47110285-47111524	Ptpn5
chr7:47110285-47111524	7.3414e-09	-0.699914	0	0.246	0.000723488	ENSMUSG00000030854	Ptpn5	protein_coding	chromosome	Ptpn5	NA	chr7-47077798-47133684	0		chr3:59311750-59313131	Med12l
chr3:59311750-59313131	1.51916e-08	-0.698508	0.038	0.361	0.00149712	ENSMUSG00000056476	Med12l	protein_coding	chromosome	Med12l	329650	chr3-59006978-59318410	0		chr5:136464092-136466361	Cux1
chr5:136464092-136466361	3.94427e-07	-0.697709	0.057	0.361	0.0388704	ENSMUSG00000029705	Cux1	protein_coding	chromosome	Cux1	13047	chr5-136248135-136567490	0		chr13:28456984-28457997	Prl5a1
chr13:28456984-28457997	2.31031e-09	-0.681559	0.01	0.295	0.000227679	ENSMUSG00000017064	Prl5a1	protein_coding	chromosome	Prl5a1	28078	chr13-28142484-28151611	305372		chr16:10754234-10755203	Clec16a
chr16:10754234-10755203	2.61217e-10	-0.681083	0	0.295	2.57426e-05	ENSMUSG00000068663	Clec16a	protein_coding	chromosome	Clec16a	74374	chr16-10545339-10744878	9355		chr15:83223118-83224907	A4galt
chr15:83223118-83224907	9.52064e-09	-0.67891	0.105	0.475	0.000938249	ENSMUSG00000047878	A4galt	protein_coding	chromosome	A4galt	NA	chr15-83226726-83251774	1818		chr11:98034021-98036585	Stac2
chr11:98034021-98036585	1.02471e-08	-0.678406	0.105	0.508	0.00100985	ENSMUSG00000017400	Stac2	protein_coding	chromosome	Stac2	217154	chr11-98036623-98053462	37		chr8:14651067-14652027	Dlgap2
chr8:14651067-14652027	2.86304e-07	-0.676207	0.057	0.377	0.0282149	ENSMUSG00000047495	Dlgap2	protein_coding	chromosome	Dlgap2	244310	chr8-14095865-14847680	0		chr3:51198498-51199781	Ccrn4l
chr3:51198498-51199781	7.13827e-08	-0.674654	0	0.213	0.00703469	ENSMUSG00000023087	Ccrn4l	protein_coding	chromosome	Ccrn4l	12457	chr3-51224447-51251644	24665		chr12:112578119-112579362	Inf2
chr12:112578119-112579362	9.13649e-09	-0.671847	0.019	0.328	0.000900392	ENSMUSG00000037679	Inf2	protein_coding	chromosome	Inf2	70435	chr12-112588784-112615556	9421		chr2:157407236-157408510	Src
chr2:157407236-157408510	7.5575e-09	-0.671402	0.019	0.311	0.000744784	ENSMUSG00000027646	Src	protein_coding	chromosome	Src	20779	chr2-157418444-157471862	9933		chr10:75943641-75944918	Vpreb3
chr10:75943641-75944918	2.62577e-07	-0.670445	0.019	0.262	0.0258767	ENSMUSG00000000903	Vpreb3	protein_coding	chromosome	Vpreb3	22364	chr10-75943057-75949657	0		chr1:36568314-36570427	Fam178b
chr1:36568314-36570427	3.65472e-07	-0.66763	0.086	0.41	0.0360169	ENSMUSG00000046337	Fam178b	protein_coding	chromosome	Fam178b	381337	chr1-36562692-36683183	0		chr6:67125435-67127169	Gadd45a
chr6:67125435-67127169	1.6764e-10	-0.655769	0.057	0.475	1.65208e-05	ENSMUSG00000036390	Gadd45a	protein_coding	chromosome	Gadd45a	13197	chr6-67035096-67037457	87977		chr13:21274854-21276659	Gpx5
chr13:21274854-21276659	2.85794e-07	-0.65007	0.057	0.344	0.0281647	ENSMUSG00000004344	Gpx5	protein_coding	chromosome	Gpx5	14780	chr13-21286429-21292731	9769		chr17:34218185-34219529	Tap2
chr17:34218185-34219529	2.03597e-12	-0.646841	0.019	0.443	2.00642e-07	ENSMUSG00000024339	Tap2	protein_coding	chromosome	Tap2	21355	chr17-34203527-34216321	1863		chr3:65922298-65923127	Ccnl1
chr3:65922298-65923127	2.78721e-07	-0.644642	0.029	0.295	0.0274677	ENSMUSG00000027829	Ccnl1	protein_coding	chromosome	Ccnl1	NA	chr3-65946151-65958249	23023		chr3:30366207-30367165	Mecom
chr3:30366207-30367165	1.61548e-08	-0.643656	0.01	0.262	0.00159204	ENSMUSG00000027684	Mecom	protein_coding	chromosome	Mecom	14013	chr3-29951296-30548008	0		chr9:30896498-30897331	Adamts15
chr9:30896498-30897331	5.3324e-08	-0.642122	0.048	0.361	0.00525503	ENSMUSG00000033453	Adamts15	protein_coding	chromosome	Adamts15	235130	chr9-30899155-30922452	1823		chr12:103512898-103514229	Ppp4r4
chr12:103512898-103514229	1.57057e-07	-0.640829	0.038	0.311	0.0154778	ENSMUSG00000021209	Ppp4r4	protein_coding	chromosome	Ppp4r4	74521	chr12-103532283-103613831	18053		chr17:29434008-29436051	Fgd2
chr17:29434008-29436051	2.64964e-13	-0.63792	0	0.377	2.61119e-08	ENSMUSG00000024013	Fgd2	protein_coding	chromosome	Fgd2	NA	chr17-29360914-29379660	54347		chr1:182506104-182507073	Capn2
chr1:182506104-182507073	9.06157e-08	-0.637711	0.076	0.41	0.00893009	ENSMUSG00000026509	Capn2	protein_coding	chromosome	Capn2	12334	chr1-182467260-182517608	0		chr13:107485385-107486293	Apoo-ps
chr13:107485385-107486293	7.78534e-09	-0.63763	0.029	0.328	0.000767237	ENSMUSG00000049233	Apoo-ps	protein_coding	chromosome	Apoo-ps	NA	chr13-107413865-107414767	70617		chr1:190532139-190533550	Rps6kc1
chr1:190532139-190533550	5.02876e-07	-0.636158	0.067	0.377	0.0495579	ENSMUSG00000089872	Rps6kc1	protein_coding	chromosome	Rps6kc1	NA	chr1-190700202-190911770	166651		chr5:131537042-131539191	Auts2
chr5:131537042-131539191	1.89943e-08	-0.635103	0.171	0.59	0.00187187	ENSMUSG00000029673	Auts2	protein_coding	chromosome	Auts2	319974	chr5-131437333-132543344	0		chr4:105922144-105923466	Gm12728
chr4:105922144-105923466	2.24265e-10	-0.633888	0.01	0.344	2.21011e-05	ENSMUSG00000083780	Gm12728	protein_coding	chromosome	Gm12728	NA	chr4-105789869-105794711	127432		chr3:90603413-90605193	S100a4
chr3:90603413-90605193	6.87972e-08	-0.632075	0.038	0.344	0.0067799	ENSMUSG00000001020	S100a4	protein_coding	chromosome	S100a4	20198	chr3-90603770-90606045	0		chr9:62559490-62560718	Coro2b
chr9:62559490-62560718	1.73356e-07	-0.632045	0.105	0.443	0.0170841	ENSMUSG00000041729	Coro2b	protein_coding	chromosome	Coro2b	235431	chr9-62419492-62537044	22445		chr16:93263532-93264993	Setd4
chr16:93263532-93264993	1.45408e-08	-0.630803	0.01	0.279	0.00143299	ENSMUSG00000022948	Setd4	protein_coding	chromosome	Setd4	224440	chr16-93583457-93604063	318463		chr2:102872469-102874311	Cd44
chr2:102872469-102874311	7.147e-08	-0.627789	0.038	0.377	0.0070433	ENSMUSG00000005087	Cd44	protein_coding	chromosome	Cd44	12505	chr2-102811141-102901665	0		chr18:24464214-24465351	2700062C07Rik
chr18:24464214-24465351	4.89152e-07	-0.618831	0.019	0.262	0.0482054	ENSMUSG00000024273	2700062C07Rik	protein_coding	chromosome	2700062C07Rik	c(68046,	chr18-24470861-24477765	5509		chr13:4771176-4772063	Gm5444
chr13:4771176-4772063	1.79674e-08	-0.616885	0.019	0.328	0.00177067	ENSMUSG00000053499	Gm5444	protein_coding	chromosome	Gm5444	NA	chr13-4771649-4836485	0		chr1:86268691-86269841	Armc9
chr1:86268691-86269841	3.86955e-07	-0.616839	0.029	0.279	0.038134	ENSMUSG00000062590	Armc9	protein_coding	chromosome	Armc9	78795	chr1-86154780-86278284	0		chr3:107772598-107773605	Csf1
chr3:107772598-107773605	4.92695e-08	-0.611986	0.01	0.262	0.00485546	ENSMUSG00000014599	Csf1	protein_coding	chromosome	Csf1	12977	chr3-107741048-107760469	12128		chr10:62320001-62321924	Hk1
chr10:62320001-62321924	7.28168e-11	-0.604055	0.067	0.492	7.17602e-06	ENSMUSG00000037012	Hk1	protein_coding	chromosome	Hk1	15275	chr10-62268855-62379908	0		chr11:107875661-107877349	Cacng5
chr11:107875661-107877349	1.78099e-08	-0.599557	0.048	0.426	0.00175515	ENSMUSG00000040373	Cacng5	protein_coding	chromosome	Cacng5	NA	chr11-107874605-107915055	0		chr11:52332757-52334215	Vdac1
chr11:52332757-52334215	7.16672e-08	-0.596381	0.038	0.361	0.00706273	ENSMUSG00000020402	Vdac1	protein_coding	chromosome	Vdac1	22333	chr11-52360860-52389397	26644		chr11:98932700-98934255	Rara
chr11:98932700-98934255	1.11504e-08	-0.593376	0.067	0.443	0.00109886	ENSMUSG00000037992	Rara	protein_coding	chromosome	Rara	NA	chr11-98927818-98974942	0		chr19:10278649-10280268	Dagla
chr19:10278649-10280268	3.10555e-07	-0.590148	0.019	0.279	0.0306049	ENSMUSG00000035735	Dagla	protein_coding	chromosome	Dagla	269060	chr19-10245265-10304877	0		chr1:64305059-64306144	Klf7
chr1:64305059-64306144	3.2688e-09	-0.589521	0	0.246	0.000322137	ENSMUSG00000025959	Klf7	protein_coding	chromosome	Klf7	93691	chr1-64029447-64122282	182776		chr17:25404854-25406585	Cacna1h
chr17:25404854-25406585	3.42024e-08	-0.588426	0.057	0.377	0.00337061	ENSMUSG00000024112	Cacna1h	protein_coding	chromosome	Cacna1h	NA	chr17-25374285-25433783	0		chr5:31575843-31577259	Mrpl33
chr5:31575843-31577259	1.48315e-12	-0.587513	0.019	0.41	1.46163e-07	ENSMUSG00000029142	Mrpl33	protein_coding	chromosome	Mrpl33	66845	chr5-31596935-31701972	19675		chr12:104413501-104416331	Serpina3n
chr12:104413501-104416331	7.04878e-10	-0.585778	0.124	0.574	6.9465e-05	ENSMUSG00000021091	Serpina3n	protein_coding	chromosome	Serpina3n	20716	chr12-104406729-104414329	0		chr19:6296464-6298345	Ehd1
chr19:6296464-6298345	1.44775e-09	-0.584507	0.019	0.361	0.000142674	ENSMUSG00000024772	Ehd1	protein_coding	chromosome	Ehd1	13660	chr19-6276725-6300096	0		chr3:41194373-41196018	Pgrmc2
chr3:41194373-41196018	1.58305e-08	-0.583309	0.019	0.279	0.00156008	ENSMUSG00000049940	Pgrmc2	protein_coding	chromosome	Pgrmc2	70804	chr3-41066326-41083046	111326		chr4:125131042-125132808	Zc3h12a
chr4:125131042-125132808	3.61408e-07	-0.581745	0.048	0.328	0.0356164	ENSMUSG00000042677	Zc3h12a	protein_coding	chromosome	Zc3h12a	230738	chr4-125118423-125127840	3201		chr7:127007579-127009778	Pagr1b
chr7:127007579-127009778	6.77971e-11	-0.580963	0.105	0.525	6.68134e-06	ENSMUSG00000092534	Pagr1b	protein_coding	chromosome	Pagr1b	NA	chr7-127001480-127016484	0		chr4:124652394-124653632	Pou3f1
chr4:124652394-124653632	1.68958e-08	-0.580425	0.048	0.377	0.00166506	ENSMUSG00000090125	Pou3f1	protein_coding	chromosome	Pou3f1	18991	chr4-124656807-124660655	3174		chr10:80070031-80076579	Sbno2
chr10:80070031-80076579	3.2952e-19	-0.579559	0.162	0.803	3.24739e-14	ENSMUSG00000035673	Sbno2	protein_coding	chromosome	Sbno2	216161	chr10-80057416-80102698	0		chr7:142390024-142393620	Ctsd
chr7:142390024-142393620	8.39408e-13	-0.575559	0.01	0.393	8.27229e-08	ENSMUSG00000007891	Ctsd	protein_coding	chromosome	Ctsd	13033	chr7-142371148-142388038	1985		chr2:165404373-165406046	Slc13a3
chr2:165404373-165406046	3.94654e-09	-0.568979	0.019	0.344	0.000388928	ENSMUSG00000018459	Slc13a3	protein_coding	chromosome	Slc13a3	114644	chr2-165405028-165473230	0		chr1:185229399-185231166	Rab3gap2
chr1:185229399-185231166	5.00481e-08	-0.567737	0.133	0.508	0.00493219	ENSMUSG00000039318	Rab3gap2	protein_coding	chromosome	Rab3gap2	98732	chr1-185204117-185286759	0		chr7:145106030-145108175	Tpcn2
chr7:145106030-145108175	1.62079e-09	-0.564702	0.038	0.361	0.000159727	ENSMUSG00000048677	Tpcn2	protein_coding	chromosome	Tpcn2	233979	chr7-145253923-145283927	145747		chr8:26747106-26749295	Zfp703
chr8:26747106-26749295	3.18771e-09	-0.563406	0	0.246	0.000314146	ENSMUSG00000085795	Zfp703	protein_coding	chromosome	Zfp703	353310	chr8-26977336-26981461	228040		chr10:68248085-68249926	Arid5b
chr10:68248085-68249926	9.92487e-09	-0.559323	0.019	0.328	0.000978086	ENSMUSG00000019947	Arid5b	protein_coding	chromosome	Arid5b	71371	chr10-68095593-68278726	0		chr17:27561193-27562781	Hmga1
chr17:27561193-27562781	1.20845e-08	-0.556417	0.086	0.443	0.00119092	ENSMUSG00000046711	Hmga1	protein_coding	chromosome	Hmga1	NA	chr17-27556620-27563674	0		chr16:91962054-91965043	Atp5o
chr16:91962054-91965043	3.49502e-08	-0.552846	0.171	0.508	0.00344431	ENSMUSG00000022956	Atp5o	protein_coding	chromosome	Atp5o	c(28080,	chr16-91684398-91931687	30366		chr1:5017777-5021151	Rgs20
chr1:5017777-5021151	1.43229e-08	-0.550132	0.124	0.492	0.00141151	ENSMUSG00000002459	Rgs20	protein_coding	chromosome	Rgs20	NA	chr1-4909576-5070285	0		chr16:10451896-10453421	Tvp23a
chr16:10451896-10453421	2.49725e-11	-0.54831	0.01	0.377	2.46101e-06	ENSMUSG00000050908	Tvp23a	protein_coding	chromosome	Tvp23a	383103	chr16-10420557-10447362	4533		chr19:42016810-42019291	Ubtd1
chr19:42016810-42019291	4.05546e-10	-0.546846	0.019	0.41	3.99661e-05	ENSMUSG00000025171	Ubtd1	protein_coding	chromosome	Ubtd1	226122	chr19-41981763-42034641	0		chr11:86623222-86625016	Vmp1
chr11:86623222-86625016	1.77325e-09	-0.543349	0	0.262	0.000174752	ENSMUSG00000018171	Vmp1	protein_coding	chromosome	Vmp1	75909	chr11-86583865-86683836	0		chr1:183904796-183906309	Dusp10
chr1:183904796-183906309	1.84564e-09	-0.537458	0.076	0.443	0.000181886	ENSMUSG00000039384	Dusp10	protein_coding	chromosome	Dusp10	63953	chr1-184013302-184075636	106992		chr17:25432628-25434713	Cacna1h
chr17:25432628-25434713	4.78945e-08	-0.536421	0.105	0.443	0.00471996	ENSMUSG00000024112	Cacna1h	protein_coding	chromosome	Cacna1h	NA	chr17-25374285-25433783	0		chr5:43947864-43949598	Fgfbp1
chr5:43947864-43949598	2.82567e-07	-0.534218	0.076	0.41	0.0278467	ENSMUSG00000048373	Fgfbp1	protein_coding	chromosome	Fgfbp1	14181	chr5-43978865-43981762	29266		chr17:31892069-31893435	Sik1
chr17:31892069-31893435	7.52377e-08	-0.52882	0.01	0.262	0.0074146	ENSMUSG00000024042	Sik1	protein_coding	chromosome	Sik1	17691	chr17-31844248-31855792	36276		chr7:130807279-130808439	Btbd16
chr7:130807279-130808439	2.76242e-08	-0.522107	0	0.23	0.00272234	ENSMUSG00000040298	Btbd16	protein_coding	chromosome	Btbd16	330660	chr7-130774069-130825897	0		chr8:24989744-24991030	Adam9
chr8:24989744-24991030	4.3934e-07	-0.518194	0.048	0.344	0.0432965	ENSMUSG00000031555	Adam9	protein_coding	chromosome	Adam9	NA	chr8-24949611-25016922	0		chr1:82831280-82833033	Agfg1
chr1:82831280-82833033	1.25073e-07	-0.513846	0.057	0.377	0.0123258	ENSMUSG00000026159	Agfg1	protein_coding	chromosome	Agfg1	15463	chr1-82839483-82901182	6449		chr11:121129334-121130500	Tex19.2
chr11:121129334-121130500	4.63482e-07	-0.512654	0.076	0.393	0.0456757	ENSMUSG00000039337	Tex19.2	protein_coding	chromosome	Tex19.2	70956	chr11-121116215-121118677	10656		chr3:93554666-93557158	S100a10
chr3:93554666-93557158	5.60308e-10	-0.509923	0.01	0.311	5.52178e-05	ENSMUSG00000041959	S100a10	protein_coding	chromosome	S100a10	20194	chr3-93555080-93564643	0		chr12:104405929-104407415	Serpina3n
chr12:104405929-104407415	1.44134e-07	-0.509017	0.143	0.492	0.0142042	ENSMUSG00000021091	Serpina3n	protein_coding	chromosome	Serpina3n	20716	chr12-104406729-104414329	0		chr19:21104207-21107035	Tmc1
chr19:21104207-21107035	9.9699e-09	-0.504077	0.076	0.41	0.000982523	ENSMUSG00000024749	Tmc1	protein_coding	chromosome	Tmc1	13409	chr19-20783458-20954202	150004		chr7:142470354-142472405	Lsp1
chr7:142470354-142472405	1.47732e-07	-0.501885	0.086	0.393	0.0145588	ENSMUSG00000018819	Lsp1	protein_coding	chromosome	Lsp1	NA	chr7-142460809-142494867	0		chr9:116375662-116376899	Rbms3
chr9:116375662-116376899	4.1083e-07	-0.501362	0.124	0.475	0.0404869	ENSMUSG00000039607	Rbms3	protein_coding	chromosome	Rbms3	207181	chr9-116572746-117629913	195846		chr16:35870571-35872459	Parp14
chr16:35870571-35872459	1.07396e-07	-0.498677	0.01	0.246	0.0105837	ENSMUSG00000034422	Parp14	protein_coding	chromosome	Parp14	547253	chr16-35832874-35871544	0		chr6:51543727-51546588	Snx10
chr6:51543727-51546588	9.90354e-16	-0.494402	0.067	0.656	9.75984e-11	ENSMUSG00000038301	Snx10	protein_coding	chromosome	Snx10	NA	chr6-51523901-51590679	0		chr15:59759260-59760533	Trib1
chr15:59759260-59760533	3.96162e-09	-0.491225	0.019	0.328	0.000390413	ENSMUSG00000032501	Trib1	protein_coding	chromosome	Trib1	211770	chr15-59648350-59656550	102709		chr11:117930315-117932733	Socs3
chr11:117930315-117932733	1.00585e-07	-0.485446	0.057	0.361	0.00991253	ENSMUSG00000053113	Socs3	protein_coding	chromosome	Socs3	12702	chr11-117966079-117970047	33345		chr7:45679367-45681686	Sec1
chr7:45679367-45681686	1.44619e-11	-0.483645	0.114	0.607	1.42521e-06	ENSMUSG00000040364	Sec1	protein_coding	chromosome	Sec1	56546	chr7-45677689-45694402	0		chr10:96627979-96629294	Btg1
chr10:96627979-96629294	1.0473e-09	-0.482324	0.048	0.41	0.000103211	ENSMUSG00000036478	Btg1	protein_coding	chromosome	Btg1	12226	chr10-96617001-96622813	5165		chr19:34607192-34608639	I830012O16Rik
chr19:34607192-34608639	2.65782e-08	-0.482253	0.01	0.295	0.00261925	ENSMUSG00000062488	I830012O16Rik	protein_coding	chromosome	I830012O16Rik	667370	chr19-34607970-34613401	0		chr3:51194971-51196142	Ccrn4l
chr3:51194971-51196142	3.88324e-08	-0.469135	0.019	0.295	0.0038269	ENSMUSG00000023087	Ccrn4l	protein_coding	chromosome	Ccrn4l	12457	chr3-51224447-51251644	28304		chr6:93140128-93141403	Adamts9
chr6:93140128-93141403	4.52618e-07	-0.46766	0.057	0.328	0.0446051	ENSMUSG00000030022	Adamts9	protein_coding	chromosome	Adamts9	101401	chr6-92772699-92943492	196635		chr7:104352597-104353912	Trim12c
chr7:104352597-104353912	3.59873e-07	-0.466398	0.01	0.23	0.0354652	ENSMUSG00000057143	Trim12c	protein_coding	chromosome	Trim12c	319236	chr7-104338754-104353362	0		chr2:11429229-11430247	Pfkfb3
chr2:11429229-11430247	4.89136e-07	-0.465875	0.038	0.311	0.0482039	ENSMUSG00000026773	Pfkfb3	protein_coding	chromosome	Pfkfb3	170768	chr2-11471433-11554077	41185		chr7:35064019-35067020	Cebpg
chr7:35064019-35067020	1.00251e-08	-0.455315	0	0.246	0.000987964	ENSMUSG00000056216	Cebpg	protein_coding	chromosome	Cebpg	12611	chr7-35046422-35056503	7515		chr9:107974895-107976337	Uba7
chr9:107974895-107976337	5.56197e-09	-0.451705	0.01	0.295	0.000548126	ENSMUSG00000032596	Uba7	protein_coding	chromosome	Uba7	74153	chr9-107975505-107984060	0		chr16:92696523-92699227	Runx1
chr16:92696523-92699227	2.1309e-11	-0.446465	0.095	0.525	2.09998e-06	ENSMUSG00000022952	Runx1	protein_coding	chromosome	Runx1	12394	chr16-92601466-92826149	0		chr15:79119159-79128759	Micall1
chr15:79119159-79128759	4.70438e-09	-0.445328	0.438	0.77	0.000463612	ENSMUSG00000033039	Micall1	protein_coding	chromosome	Micall1	27008	chr15-79108972-79136897	0		chr18:67389171-67392631	Tubb6
chr18:67389171-67392631	2.70409e-11	-0.437279	0.086	0.492	2.66485e-06	ENSMUSG00000001473	Tubb6	protein_coding	chromosome	Tubb6	67951	chr18-67390717-67402748	0		chr18:38008566-38009857	Arap3
chr18:38008566-38009857	3.34723e-08	-0.436478	0.038	0.344	0.00329866	ENSMUSG00000024451	Arap3	protein_coding	chromosome	Arap3	106952	chr18-37972624-37997574	10991		chr7:19830331-19832940	Bcl3
chr7:19830331-19832940	6.84306e-13	-0.423949	0.057	0.508	6.74377e-08	ENSMUSG00000053175	Bcl3	protein_coding	chromosome	Bcl3	12051	chr7-19808462-19822770	7560		chr14:14345146-14348747	Il3ra
chr14:14345146-14348747	4.55969e-07	-0.41972	0.086	0.41	0.0449353	ENSMUSG00000068758	Il3ra	protein_coding	chromosome	Il3ra	16188	chr14-14346495-14355490	0		chr5:120516106-120518356	Slc8b1
chr5:120516106-120518356	9.19767e-09	-0.417711	0.124	0.508	0.000906421	ENSMUSG00000032754	Slc8b1	protein_coding	chromosome	Slc8b1	170756	chr5-120511168-120534024	0		chr13:53662285-53663917	Gm5449
chr13:53662285-53663917	1.34064e-10	-0.417454	0	0.295	1.32118e-05	ENSMUSG00000063166	Gm5449	protein_coding	chromosome	Gm5449	545531	chr13-53525703-53526059	136225		chr10:95414192-95418333	Socs2
chr10:95414192-95418333	7.68409e-09	-0.416371	0.267	0.672	0.000757259	ENSMUSG00000020027	Socs2	protein_coding	chromosome	Socs2	216233	chr10-95385362-95417180	0		chr14:34362838-34364480	Sncg
chr14:34362838-34364480	2.82086e-07	-0.408518	0.238	0.59	0.0277993	ENSMUSG00000023064	Sncg	protein_coding	chromosome	Sncg	20618	chr14-34370274-34374789	5793		chr1:172499575-172504013	Tagln2
chr1:172499575-172504013	7.30138e-12	-0.406976	0.076	0.508	7.19544e-07	ENSMUSG00000026547	Tagln2	protein_coding	chromosome	Tagln2	21346	chr1-172500047-172507380	0		chr11:86585141-86588426	Vmp1
chr11:86585141-86588426	1.51433e-10	-0.403978	0.086	0.508	1.49236e-05	ENSMUSG00000018171	Vmp1	protein_coding	chromosome	Vmp1	75909	chr11-86583865-86683836	0		chr12:69500604-69503165	Vcpkmt
chr12:69500604-69503165	3.44866e-08	-0.39743	0.162	0.574	0.00339862	ENSMUSG00000049882	Vcpkmt	protein_coding	chromosome	Vcpkmt	c(207965,	chr12-69577628-69583028	74462		chr15:76203521-76209413	Plec
chr15:76203521-76209413	1.23508e-07	-0.397252	0.133	0.443	0.0121716	ENSMUSG00000022565	Plec	protein_coding	chromosome	Plec	NA	chr15-76170974-76232574	0		chr8:120735537-120737021	Irf8
chr8:120735537-120737021	2.61023e-07	-0.390033	0.086	0.361	0.0257235	ENSMUSG00000041515	Irf8	protein_coding	chromosome	Irf8	15900	chr8-120736358-120756694	0		chr5:117158311-117161103	Taok3
chr5:117158311-117161103	2.53407e-07	-0.370037	0.067	0.377	0.024973	ENSMUSG00000061288	Taok3	protein_coding	chromosome	Taok3	NA	chr5-117120129-117275219	0		chr7:19815459-19818945	Bcl3
chr7:19815459-19818945	1.05343e-13	-0.357965	0.181	0.738	1.03815e-08	ENSMUSG00000053175	Bcl3	protein_coding	chromosome	Bcl3	12051	chr7-19808462-19822770	0		chr11:117961839-117971356	Socs3
chr11:117961839-117971356	2.47039e-19	-0.319997	0.543	0.967	2.43455e-14	ENSMUSG00000053113	Socs3	protein_coding	chromosome	Socs3	12702	chr11-117966079-117970047	0		chr17:34186454-34188644	Tap1
chr17:34186454-34188644	5.02456e-09	-0.310518	0.057	0.443	0.000495166	ENSMUSG00000037321	Tap1	protein_coding	chromosome	Tap1	21354	chr17-34187553-34197225	0		chr8:84199770-84204801	Zswim4
chr8:84199770-84204801	3.97722e-11	-0.300816	0.124	0.508	3.91951e-06	ENSMUSG00000035671	Zswim4	protein_coding	chromosome	Zswim4	212168	chr8-84210942-84237042	6140		chr8:84984531-84986766	Hook2
chr8:84984531-84986766	2.43242e-07	-0.266028	0.048	0.344	0.0239713	ENSMUSG00000052566	Hook2	protein_coding	chromosome	Hook2	170833	chr8-84990595-85003364	3828
chr11:50601357-50604810	2.95634e-07	0.262103	0.676	0.262	0.0291344	ENSMUSG00000036545	Adamts2	protein_coding	chromosome	Adamts2	c(216725,	chr11-50602084-50807573	0
chr2:162990220-162993024	3.20465e-10	0.305069	0.6	0.131	3.15815e-05	ENSMUSG00000017868	Sgk2	protein_coding	chromosome	Sgk2	27219	chr2-162987330-163014127	0
chr5:35054462-35059463	1.54294e-07	0.331243	0.733	0.393	0.0152055	ENSMUSG00000044716	Dok7	protein_coding	chromosome	Dok7	231134	chr5-35056813-35087839	0
chr5:112109005-112111749	1.16556e-07	0.34265	0.419	0.049	0.0114865	ENSMUSG00000066975	Cryba4	protein_coding	chromosome	Cryba4	12959	chr5-112246493-112252518	134743

## Sheet: MOL56_CtrvsEAE
	p_val	avg_logFC	pct.1	pct.2	p_val_adj	gene_id	gene_name	gene_biotype	seq_coord_system	symbol	entrezid	region	distance
chr5:129298300-129299866	9.4999e-105	-0.633571	0.002	0.204	9.36205e-100	ENSMUSG00000044017	Gpr133 (adgrd1)	protein_coding	chromosome	Gpr133	243277	chr5-129096750-129204599	93700
chr11:117255710-117256719	1.10358e-100	-0.613518	0.006	0.218	1.08757e-95	ENSMUSG00000059248	Sept9	protein_coding	chromosome	Sept9	NA	chr11-117199661-117362325	0		chr5:129298300-129299866	Gpr133 (adgrd1)
chr19:33010082-33011765	1.1756e-123	-0.599559	0.024	0.318	1.15854e-118	ENSMUSG00000071573	Rnls	protein_coding	chromosome	Rnls	67795	chr19-33137747-33392295	125981		chr11:117255710-117256719	Sept9
chr17:34218185-34219529	1.82172e-165	-0.583391	0.017	0.362	1.79529e-160	ENSMUSG00000024339	Tap2	protein_coding	chromosome	Tap2	21355	chr17-34203527-34216321	1863		chr19:33010082-33011765	Rnls
chr16:93093356-93094729	1.22827e-59	-0.573463	0.031	0.204	1.21044e-54	ENSMUSG00000022952	Runx1	protein_coding	chromosome	Runx1	12394	chr16-92601466-92826149	267206		chr17:34218185-34219529	Tap2
chr1:145344214-145345308	8.97942e-85	-0.566018	0.01	0.207	8.84913e-80	ENSMUSG00000026357	Rgs18	protein_coding	chromosome	Rgs18	64214	chr1-144752683-144775435	568778		chr16:93093356-93094729	Runx1
chr4:52593632-52594742	2.105e-74	-0.540243	0.016	0.204	2.07446e-69	ENSMUSG00000028314	Toporsl	protein_coding	chromosome	Toporsl	NA	chr4-52596274-52612430	1531		chr1:145344214-145345308	Rgs18
chr8:71507297-71510016	9.21569e-132	-0.539912	0.068	0.414	9.08197e-127	ENSMUSG00000034845	Plvap	protein_coding	chromosome	Plvap	84094	chr8-71497754-71511769	0		chr4:52593632-52594742	Toporsl
chr11:113583446-113584729	3.02381e-74	-0.533438	0.024	0.221	2.97994e-69	ENSMUSG00000041654	Slc39a11	protein_coding	chromosome	Slc39a11	69806	chr11-113244853-113650079	0		chr8:71507297-71510016	Plvap
chr6:103351997-103353541	5.83008e-90	-0.531958	0.019	0.239	5.74549e-85	ENSMUSG00000030077	Chl1	protein_coding	chromosome	Chl1	12661	chr6-103510876-103733035	157334		chr11:113583446-113584729	Slc39a11
chr4:124652394-124653632	2.63971e-80	-0.51754	0.027	0.241	2.60141e-75	ENSMUSG00000090125	Pou3f1	protein_coding	chromosome	Pou3f1	18991	chr4-124656807-124660655	3174		chr6:103351997-103353541	Chl1
chr16:10451896-10453421	2.44134e-145	-0.510761	0.015	0.328	2.40592e-140	ENSMUSG00000050908	Tvp23a	protein_coding	chromosome	Tvp23a	383103	chr16-10420557-10447362	4533		chr4:124652394-124653632	Pou3f1
chr3:89633372-89634600	1.39819e-87	-0.504499	0.044	0.297	1.3779e-82	ENSMUSG00000000794	Kcnn3	protein_coding	chromosome	Kcnn3	140493	chr3-89520164-89672072	0		chr16:10451896-10453421	Tvp23a
chr9:108984266-108985594	3.55312e-58	-0.503075	0.032	0.211	3.50156e-53	ENSMUSG00000025650	Col7a1	protein_coding	chromosome	Col7a1	NA	chr9-108953586-108984875	0		chr3:89633372-89634600	Kcnn3
chr19:34607192-34608639	1.59937e-114	-0.496765	0.006	0.239	1.57617e-109	ENSMUSG00000062488	I830012O16Rik	protein_coding	chromosome	I830012O16Rik	667370	chr19-34607970-34613401	0		chr9:108984266-108985594	Col7a1
chr12:21223158-21224278	1.12744e-50	-0.491482	0.038	0.203	1.11108e-45	ENSMUSG00000052632	Asap2	protein_coding	chromosome	Asap2	211914	chr12-21111748-21270171	0		chr19:34607192-34608639	I830012O16Rik
chr11:107875661-107877349	3.91052e-78	-0.487832	0.032	0.244	3.85378e-73	ENSMUSG00000040373	Cacng5	protein_coding	chromosome	Cacng5	NA	chr11-107874605-107915055	0		chr12:21223158-21224278	Asap2
chr16:93263532-93264993	3.61746e-62	-0.487622	0.048	0.245	3.56497e-57	ENSMUSG00000022948	Setd4	protein_coding	chromosome	Setd4	224440	chr16-93583457-93604063	318463		chr11:107875661-107877349	Cacng5
chr14:69895233-69897243	1.65831e-55	-0.486093	0.034	0.212	1.63425e-50	ENSMUSG00000022085	Pebp4	protein_coding	chromosome	Pebp4	73523	chr14-69840420-70059886	0		chr16:93263532-93264993	Setd4
chr19:34640020-34641588	1.05404e-102	-0.482496	0.009	0.234	1.03874e-97	ENSMUSG00000034459	Ifit1	protein_coding	chromosome	Ifit1	15957	chr19-34640871-34650009	0		chr14:69895233-69897243	Pebp4
chr8:61927606-61928846	1.20303e-93	-0.481404	0.016	0.244	1.18557e-88	ENSMUSG00000037921	Ddx60	protein_coding	chromosome	Ddx60	NA	chr8-61928087-62037701	0		chr19:34640020-34641588	Ifit1
chr11:117888905-117891126	8.97743e-76	-0.480979	0.037	0.252	8.84717e-71	ENSMUSG00000017713	Tha1	protein_coding	chromosome	Tha1	71776	chr11-117867952-117873481	15423		chr8:61927606-61928846	Ddx60
chr2:157407236-157408510	1.04897e-79	-0.474418	0.031	0.251	1.03375e-74	ENSMUSG00000027646	Src	protein_coding	chromosome	Src	20779	chr2-157418444-157471862	9933		chr11:117888905-117891126	Tha1
chr3:142529443-142531237	5.07879e-151	-0.474392	0.034	0.388	5.0051e-146	ENSMUSG00000040253	Gbp7	protein_coding	chromosome	Gbp7	NA	chr3-142530338-142550083	0		chr2:157407236-157408510	Src
chr1:125576248-125577407	2.16306e-67	-0.473291	0.032	0.23	2.13167e-62	ENSMUSG00000026342	Slc35f5	protein_coding	chromosome	Slc35f5	74150	chr1-125560595-125595820	0		chr3:142529443-142531237	Gbp7
chr4:148396849-148399084	9.57682e-66	-0.472774	0.056	0.261	9.43786e-61	ENSMUSG00000047719	Ubiad1	protein_coding	chromosome	Ubiad1	71707	chr4-148434495-148444771	35410		chr1:125576248-125577407	Slc35f5
chr3:41194373-41196018	3.68251e-59	-0.472456	0.032	0.211	3.62908e-54	ENSMUSG00000049940	Pgrmc2	protein_coding	chromosome	Pgrmc2	70804	chr3-41066326-41083046	111326		chr4:148396849-148399084	Ubiad1
chr17:34742678-34744940	1.2019e-150	-0.469832	0.085	0.494	1.18446e-145	ENSMUSG00000073418	C4b	protein_coding	chromosome	C4b	c(12268, 102643089)	chr17-34728380-34743882	0		chr3:41194373-41196018	Pgrmc2
chr11:117930315-117932733	4.27417e-111	-0.467659	0.06	0.366	4.21215e-106	ENSMUSG00000053113	Socs3	protein_coding	chromosome	Socs3	12702	chr11-117966079-117970047	33345		chr17:34742678-34744940	C4b
chr8:119146694-119147849	4.14624e-64	-0.464707	0.05	0.26	4.08608e-59	ENSMUSG00000031841	Cdh13	protein_coding	chromosome	Cdh13	12554	chr8-118283733-119324921	0		chr11:117930315-117932733	Socs3
chr6:125354134-125355662	3.54405e-84	-0.463859	0.015	0.212	3.49263e-79	ENSMUSG00000030341	Tnfrsf1a	protein_coding	chromosome	Tnfrsf1a	21937	chr6-125349362-125362484	0		chr8:119146694-119147849	Cdh13
chr8:26840031-26841413	2.2438e-64	-0.454552	0.052	0.259	2.21125e-59	ENSMUSG00000085795	Zfp703	protein_coding	chromosome	Zfp703	353310	chr8-26977336-26981461	135922		chr6:125354134-125355662	Tnfrsf1a
chr10:86099907-86101300	5.77891e-68	-0.451617	0.049	0.27	5.69506e-63	ENSMUSG00000059602	Syn3	protein_coding	chromosome	Syn3	27204	chr10-86055125-86498896	0		chr8:26840031-26841413	Zfp703
chr8:72409032-72410022	5.13411e-65	-0.449532	0.032	0.23	5.05962e-60	ENSMUSG00000006276	Eps15l1	protein_coding	chromosome	Eps15l1	13859	chr8-72341001-72421474	0		chr10:86099907-86101300	Syn3
chr2:165187397-165188680	9.14274e-65	-0.446041	0.052	0.264	9.01008e-60	ENSMUSG00000053166	Cdh22	protein_coding	chromosome	Cdh22	104010	chr2-165111507-165234853	0		chr8:72409032-72410022	Eps15l1
chr16:22066926-22068170	3.42364e-58	-0.444833	0.043	0.233	3.37396e-53	ENSMUSG00000033581	Igf2bp2	protein_coding	chromosome	Igf2bp2	319765	chr16-22059009-22163299	0		chr2:165187397-165188680	Cdh22
chr11:121129334-121130500	1.28961e-62	-0.442028	0.059	0.272	1.27089e-57	ENSMUSG00000039337	Tex19.2	protein_coding	chromosome	Tex19.2	70956	chr11-121116215-121118677	10656		chr16:22066926-22068170	Igf2bp2
chr12:104405929-104407415	8.8068e-90	-0.441773	0.064	0.34	8.67901e-85	ENSMUSG00000021091	Serpina3n	protein_coding	chromosome	Serpina3n	20716	chr12-104406729-104414329	0		chr11:121129334-121130500	Tex19.2
chr17:36023194-36025104	1.07647e-91	-0.440599	0.052	0.313	1.06085e-86	ENSMUSG00000053835	H2-T24	protein_coding	chromosome	H2-T24	15042	chr17-36005695-36020560	2633		chr12:104405929-104407415	Serpina3n
chr1:135693610-135694932	3.81584e-57	-0.439644	0.037	0.219	3.76047e-52	ENSMUSG00000026421	Csrp1	protein_coding	chromosome	Csrp1	13007	chr1-135720061-135752232	25128		chr17:36023194-36025104	H2-T24
chr6:51543727-51546588	1.07729e-169	-0.438714	0.061	0.466	1.06166e-164	ENSMUSG00000038301	Snx10	protein_coding	chromosome	Snx10	NA	chr6-51523901-51590679	0		chr1:135693610-135694932	Csrp1
chr12:104413501-104416331	6.24881e-96	-0.435333	0.081	0.382	6.15814e-91	ENSMUSG00000021091	Serpina3n	protein_coding	chromosome	Serpina3n	20716	chr12-104406729-104414329	0		chr6:51543727-51546588	Snx10
chr7:99585653-99587130	1.40454e-61	-0.43426	0.046	0.244	1.38416e-56	ENSMUSG00000018909	Arrb1	protein_coding	chromosome	Arrb1	109689	chr7-99535466-99606771	0		chr12:104413501-104416331	Serpina3n
chr12:27575364-27576672	1.79022e-59	-0.427701	0.06	0.267	1.76424e-54	ENSMUSG00000063632	Sox11	protein_coding	chromosome	Sox11	20666	chr12-27334264-27342574	232789		chr7:99585653-99587130	Arrb1
chr11:119516764-119517751	2.67294e-42	-0.423476	0.052	0.211	2.63415e-37	ENSMUSG00000039850	Endov	protein_coding	chromosome	Endov	338371	chr11-119491347-119511437	5326		chr12:27575364-27576672	Sox11
chr5:148801874-148803602	1.45647e-63	-0.42268	0.072	0.297	1.43534e-58	ENSMUSG00000041298	Katnal1	protein_coding	chromosome	Katnal1	231912	chr5-148874332-148995223	70729		chr11:119516764-119517751	Endov
chr7:43790808-43792696	9.00798e-43	-0.422217	0.05	0.207	8.87728e-38	ENSMUSG00000047884	Klk9	protein_coding	chromosome	Klk9	101533	chr7-43791891-43796756	0		chr5:148801874-148803602	Katnal1
chr2:30242222-30243224	2.26001e-51	-0.422035	0.04	0.211	2.22722e-46	ENSMUSG00000099041	Gm28035	protein_coding	chromosome	Gm28035	NA	chr2-30240567-30282148	0		chr7:43790808-43792696	Klk9
chr17:25404854-25406585	6.26257e-64	-0.420321	0.071	0.291	6.1717e-59	ENSMUSG00000024112	Cacna1h	protein_coding	chromosome	Cacna1h	NA	chr17-25374285-25433783	0		chr2:30242222-30243224	Gm28035
chr15:100609338-100610861	3.18973e-43	-0.419289	0.05	0.207	3.14345e-38	ENSMUSG00000000346	Dazap2	protein_coding	chromosome	Dazap2	23994	chr15-100615628-100620731	4766		chr17:25404854-25406585	Cacna1h
chr4:56654093-56655613	4.18948e-56	-0.418955	0.05	0.239	4.12869e-51	ENSMUSG00000070980	Actl7b	protein_coding	chromosome	Actl7b	11471	chr4-56740005-56741443	84391		chr15:100609338-100610861	Dazap2
chr11:58198730-58200089	2.79309e-62	-0.41822	0.035	0.221	2.75256e-57	ENSMUSG00000069874	Irgm2	protein_coding	chromosome	Irgm2	54396	chr11-58199618-58222779	0		chr4:56654093-56655613	Actl7b
chr16:23609401-23611348	2.13838e-80	-0.416145	0.045	0.274	2.10735e-75	ENSMUSG00000033355	Rtp4	protein_coding	chromosome	Rtp4	67775	chr16-23609919-23614222	0		chr11:58198730-58200089	Irgm2
chr4:106243692-106245580	4.39585e-95	-0.412905	0.098	0.385	4.33206e-90	ENSMUSG00000028514	Usp24	protein_coding	chromosome	Usp24	329908	chr4-106316213-106441322	70632		chr16:23609401-23611348	Rtp4
chr8:24484121-24485304	6.63141e-60	-0.412222	0.054	0.258	6.53519e-55	ENSMUSG00000056313	1810011O10Rik	protein_coding	chromosome	1810011O10Rik	69068	chr8-24437180-24438984	45136		chr4:106243692-106245580	Usp24
chr4:53338908-53340465	1.78079e-48	-0.410012	0.054	0.228	1.75495e-43	ENSMUSG00000028412	Slc44a1	protein_coding	chromosome	Slc44a1	100434	chr4-53440413-53622478	99947		chr8:24484121-24485304	1810011O10Rik
chr4:65475890-65478013	7.86002e-71	-0.40943	0.084	0.329	7.74598e-66	ENSMUSG00000028373	Astn2	protein_coding	chromosome	Astn2	56079	chr4-65380803-66404611	0		chr4:53338908-53340465	Slc44a1
chr1:106013366-106014548	1.7263e-41	-0.406763	0.054	0.216	1.70125e-36	ENSMUSG00000038866	Zcchc2	protein_coding	chromosome	Zcchc2	227449	chr1-105990406-106034074	0		chr4:65475890-65478013	Astn2
chr5:131165242-131166356	4.01238e-52	-0.406112	0.069	0.271	3.95416e-47	ENSMUSG00000034040	Wbscr17	protein_coding	chromosome	Wbscr17	212996	chr5-130872082-131308078	0		chr1:106013366-106014548	Zcchc2
chr16:93005320-93007365	7.16527e-55	-0.404971	0.058	0.253	7.0613e-50	ENSMUSG00000022952	Runx1	protein_coding	chromosome	Runx1	12394	chr16-92601466-92826149	179170		chr5:131165242-131166356	Wbscr17
chr15:83223118-83224907	8.97827e-68	-0.404073	0.069	0.297	8.848e-63	ENSMUSG00000047878	A4galt	protein_coding	chromosome	A4galt	NA	chr15-83226726-83251774	1818		chr16:93005320-93007365	Runx1
chr18:63365695-63367575	2.88538e-48	-0.403817	0.043	0.208	2.84352e-43	ENSMUSG00000041482	Piezo2	protein_coding	chromosome	Piezo2	667742	chr18-63010213-63387183	0		chr15:83223118-83224907	A4galt
chr7:145106030-145108175	1.00027e-58	-0.401179	0.036	0.211	9.85752e-54	ENSMUSG00000048677	Tpcn2	protein_coding	chromosome	Tpcn2	233979	chr7-145253923-145283927	145747		chr18:63365695-63367575	Piezo2
chr5:105591887-105593107	8.4594e-60	-0.400947	0.077	0.298	8.33665e-55	ENSMUSG00000054720	Lrrc8c	protein_coding	chromosome	Lrrc8c	100604	chr5-105519388-105613018	0		chr7:145106030-145108175	Tpcn2
chr1:182550005-182551356	2.70589e-41	-0.400244	0.067	0.226	2.66662e-36	ENSMUSG00000038599	Capn8	protein_coding	chromosome	Capn8	170725	chr1-182565007-182632352	13650		chr5:105591887-105593107	Lrrc8c
chr11:79266753-79267946	1.00321e-57	-0.397608	0.052	0.248	9.88651e-53	ENSMUSG00000017677	Wsb1	protein_coding	chromosome	Wsb1	78889	chr11-79239372-79254671	12081		chr1:182550005-182551356	Capn8
chr1:168045978-168047382	7.35593e-54	-0.395739	0.07	0.271	7.2492e-49	ENSMUSG00000052534	Pbx1	protein_coding	chromosome	Pbx1	18514	chr1-168119364-168432270	71981		chr11:79266753-79267946	Wsb1
chr14:120146541-120147796	2.08706e-52	-0.394786	0.064	0.256	2.05677e-47	ENSMUSG00000044819	Oxgr1	protein_coding	chromosome	Oxgr1	239283	chr14-120019585-120042435	104105		chr1:168045978-168047382	Pbx1
chr17:25422928-25424988	3.24093e-44	-0.393184	0.068	0.242	3.19391e-39	ENSMUSG00000024112	Cacna1h	protein_coding	chromosome	Cacna1h	NA	chr17-25374285-25433783	0		chr14:120146541-120147796	Oxgr1
chr18:35299176-35301212	1.46856e-55	-0.392594	0.087	0.296	1.44725e-50	ENSMUSG00000024357	Sil1	protein_coding	chromosome	Sil1	81500	chr18-35266400-35498925	0		chr17:25422928-25424988	Cacna1h
chr3:51194971-51196142	3.26488e-81	-0.392449	0.017	0.216	3.21751e-76	ENSMUSG00000023087	Ccrn4l	protein_coding	chromosome	Ccrn4l	12457	chr3-51224447-51251644	28304		chr18:35299176-35301212	Sil1
chr2:173217903-173220234	1.56321e-93	-0.392202	0.038	0.282	1.54053e-88	ENSMUSG00000027514	Zbp1	protein_coding	chromosome	Zbp1	58203	chr2-173206612-173218923	0		chr3:51194971-51196142	Ccrn4l
chr5:135879232-135880467	7.53748e-55	-0.389948	0.056	0.251	7.42811e-50	ENSMUSG00000039860	Srrm3	protein_coding	chromosome	Srrm3	58212	chr5-135806890-135874772	4459		chr2:173217903-173220234	Zbp1
chr8:117383218-117384830	1.00023e-39	-0.389163	0.052	0.208	9.85716e-35	ENSMUSG00000034390	Cmip	protein_coding	chromosome	Cmip	74440	chr8-117257019-117461503	0		chr5:135879232-135880467	Srrm3
chr10:67938408-67939807	3.35577e-51	-0.388804	0.084	0.278	3.30708e-46	ENSMUSG00000037855	Zfp365	protein_coding	chromosome	Zfp365	216049	chr10-67886103-67912662	25745		chr8:117383218-117384830	Cmip
chr15:59759260-59760533	1.16494e-64	-0.385799	0.034	0.225	1.14803e-59	ENSMUSG00000032501	Trib1	protein_coding	chromosome	Trib1	211770	chr15-59648350-59656550	102709		chr10:67938408-67939807	Zfp365
chr3:59311750-59313131	1.12478e-57	-0.384444	0.032	0.209	1.10845e-52	ENSMUSG00000056476	Med12l	protein_coding	chromosome	Med12l	329650	chr3-59006978-59318410	0		chr15:59759260-59760533	Trib1
chr17:36019840-36021730	5.22293e-98	-0.38231	0.095	0.403	5.14714e-93	ENSMUSG00000053835	H2-T24	protein_coding	chromosome	H2-T24	15042	chr17-36005695-36020560	0		chr3:59311750-59313131	Med12l
chr14:70335794-70337928	1.39184e-105	-0.380039	0.137	0.482	1.37164e-100	ENSMUSG00000022094	Slc39a14	protein_coding	chromosome	Slc39a14	213053	chr14-70303469-70351425	0		chr17:36019840-36021730	H2-T24
chr11:117989242-117990834	3.03252e-85	-0.37788	0.03	0.252	2.98852e-80	ENSMUSG00000017715	Pgs1	protein_coding	chromosome	Pgs1	74451	chr11-117986292-118024011	0		chr14:70335794-70337928	Slc39a14
chr4:137121190-137122388	5.53206e-59	-0.37725	0.096	0.332	5.45179e-54	ENSMUSG00000060862	Zbtb40	protein_coding	chromosome	Zbtb40	230848	chr4-136979732-137048801	72388		chr11:117989242-117990834	Pgs1
chr1:190532139-190533550	6.26195e-40	-0.374713	0.067	0.23	6.17109e-35	ENSMUSG00000089872	Rps6kc1	protein_coding	chromosome	Rps6kc1	NA	chr1-190700202-190911770	166651		chr4:137121190-137122388	Zbtb40
chr5:28734498-28735529	2.06016e-35	-0.374242	0.07	0.221	2.03027e-30	ENSMUSG00000002633	Shh	protein_coding	chromosome	Shh	20423	chr5-28456815-28467101	267396		chr1:190532139-190533550	Rps6kc1
chr6:67125435-67127169	4.57895e-56	-0.373144	0.117	0.336	4.51251e-51	ENSMUSG00000036390	Gadd45a	protein_coding	chromosome	Gadd45a	13197	chr6-67035096-67037457	87977		chr5:28734498-28735529	Shh
chr17:34186454-34188644	5.50864e-162	-0.373014	0.084	0.504	5.42871e-157	ENSMUSG00000037321	Tap1	protein_coding	chromosome	Tap1	21354	chr17-34187553-34197225	0		chr6:67125435-67127169	Gadd45a
chr14:118000302-118002842	7.60944e-90	-0.372916	0.15	0.456	7.49903e-85	ENSMUSG00000022129	Dct	protein_coding	chromosome	Dct	13190	chr14-118012792-118052246	9949		chr17:34186454-34188644	Tap1
chr14:78375595-78377131	6.88173e-39	-0.370664	0.064	0.223	6.78187e-34	ENSMUSG00000022015	Tnfsf11	protein_coding	chromosome	Tnfsf11	21943	chr14-78277445-78308043	67551		chr14:118000302-118002842	Dct
chr17:35378852-35380595	8.94711e-127	-0.370521	0.055	0.382	8.81728e-122	ENSMUSG00000035929	H2-Q4	protein_coding	chromosome	H2-Q4	15015	chr17-35379617-35385290	0		chr14:78375595-78377131	Tnfsf11
chr19:42016810-42019291	5.41548e-63	-0.369433	0.039	0.232	5.3369e-58	ENSMUSG00000025171	Ubtd1	protein_coding	chromosome	Ubtd1	226122	chr19-41981763-42034641	0		chr17:35378852-35380595	H2-Q4
chr7:127007579-127009778	2.96072e-76	-0.368683	0.084	0.334	2.91776e-71	ENSMUSG00000092534	Pagr1b	protein_coding	chromosome	Pagr1b	NA	chr7-127001480-127016484	0		chr19:42016810-42019291	Ubtd1
chr16:27148228-27149861	2.15906e-42	-0.368093	0.088	0.268	2.12773e-37	ENSMUSG00000052276	Ostn	protein_coding	chromosome	Ostn	239790	chr16-27307489-27351212	157627		chr7:127007579-127009778	Pagr1b
chr12:103512898-103514229	7.05514e-47	-0.367033	0.054	0.228	6.95277e-42	ENSMUSG00000021209	Ppp4r4	protein_coding	chromosome	Ppp4r4	74521	chr12-103532283-103613831	18053		chr16:27148228-27149861	Ostn
chr6:54770476-54771792	1.16589e-37	-0.366942	0.051	0.203	1.14897e-32	ENSMUSG00000058446	Znrf2	protein_coding	chromosome	Znrf2	387524	chr6-54816916-54893500	45123		chr12:103512898-103514229	Ppp4r4
chr11:58213840-58215576	1.10689e-66	-0.363407	0.056	0.276	1.09082e-61	ENSMUSG00000069874	Irgm2	protein_coding	chromosome	Irgm2	54396	chr11-58199618-58222779	0		chr6:54770476-54771792	Znrf2
chr17:10078697-10080366	3.05289e-34	-0.361837	0.064	0.214	3.00859e-29	ENSMUSG00000062078	Qk	protein_coding	chromosome	Qk	19317	chr17-10206471-10319361	126104		chr11:58213840-58215576	Irgm2
chr17:34196459-34199017	7.19013e-112	-0.357074	0.084	0.408	7.0858e-107	ENSMUSG00000024338	Psmb8	protein_coding	chromosome	Psmb8	16913	chr17-34197721-34201454	0		chr17:10078697-10080366	Qk
chr17:31892069-31893435	2.16872e-36	-0.357016	0.07	0.225	2.13726e-31	ENSMUSG00000024042	Sik1	protein_coding	chromosome	Sik1	17691	chr17-31844248-31855792	36276		chr17:34196459-34199017	Psmb8
chr17:24643436-24646132	2.03749e-76	-0.356041	0.2	0.483	2.00792e-71	ENSMUSG00000002504	Slc9a3r2	protein_coding	chromosome	Slc9a3r2	65962	chr17-24639282-24650305	0		chr17:31892069-31893435	Sik1
chr2:156928959-156930427	2.70788e-45	-0.355988	0.074	0.256	2.66859e-40	ENSMUSG00000027634	Ndrg3	protein_coding	chromosome	Ndrg3	29812	chr2-156927345-156992056	0		chr17:24643436-24646132	Slc9a3r2
chr17:28418955-28421201	1.58928e-50	-0.355663	0.046	0.219	1.56622e-45	ENSMUSG00000024222	Fkbp5	protein_coding	chromosome	Fkbp5	14229	chr17-28399095-28517524	0		chr2:156928959-156930427	Ndrg3
chr15:77068174-77069448	1.30618e-33	-0.355413	0.059	0.201	1.28722e-28	ENSMUSG00000033565	Rbfox2	protein_coding	chromosome	Rbfox2	93686	chr15-77078990-77307053	9541		chr17:28418955-28421201	Fkbp5
chr3:142559429-142561875	3.52724e-122	-0.355282	0.135	0.494	3.47606e-117	ENSMUSG00000028268	Gbp3	protein_coding	chromosome	Gbp3	NA	chr3-142560052-142573209	0		chr15:77068174-77069448	Rbfox2
chr5:120811988-120813409	3.4675e-64	-0.354959	0.034	0.232	3.41719e-59	ENSMUSG00000001166	Oas1c	protein_coding	chromosome	Oas1c	114643	chr5-120800194-120812514	0		chr3:142559429-142561875	Gbp3
chr11:48866759-48875090	8.954e-214	-0.353147	0.285	0.763	8.82408e-209	ENSMUSG00000046879	Irgm1	protein_coding	chromosome	Irgm1	15944	chr11-48861968-48871683	0		chr5:120811988-120813409	Oas1c
chr10:62320001-62321924	1.67001e-60	-0.352636	0.092	0.318	1.64578e-55	ENSMUSG00000037012	Hk1	protein_coding	chromosome	Hk1	15275	chr10-62268855-62379908	0		chr11:48866759-48875090	Irgm1
chr5:28566816-28568260	2.47025e-38	-0.352084	0.088	0.262	2.4344e-33	ENSMUSG00000002633	Shh	protein_coding	chromosome	Shh	20423	chr5-28456815-28467101	99714		chr10:62320001-62321924	Hk1
chr11:72496830-72498364	5.38571e-40	-0.350536	0.109	0.287	5.30757e-35	ENSMUSG00000020798	Spns3	protein_coding	chromosome	Spns3	77577	chr11-72494919-72550506	0		chr5:28566816-28568260	Shh
chr11:35522234-35524555	6.86045e-55	-0.350246	0.103	0.331	6.7609e-50	ENSMUSG00000056427	Slit3	protein_coding	chromosome	Slit3	20564	chr11-35121224-35708507	0		chr11:72496830-72498364	Spns3
chr11:97676657-97678352	5.90085e-41	-0.350153	0.092	0.272	5.81523e-36	ENSMUSG00000038437	Mllt6	protein_coding	chromosome	Mllt6	246198	chr11-97663414-97685463	0		chr11:35522234-35524555	Slit3
chr18:34426257-34427413	6.22357e-47	-0.349859	0.1	0.302	6.13327e-42	ENSMUSG00000014503	Pkd2l2	protein_coding	chromosome	Pkd2l2	NA	chr18-34409423-34442789	0		chr11:97676657-97678352	Mllt6
chr7:43823289-43824962	3.77088e-55	-0.348567	0.118	0.348	3.71617e-50	ENSMUSG00000050063	Klk6	protein_coding	chromosome	Klk6	NA	chr7-43824499-43832027	0		chr18:34426257-34427413	Pkd2l2
chr17:73013879-73015383	1.34303e-38	-0.348226	0.077	0.244	1.32354e-33	ENSMUSG00000024063	Lbh	protein_coding	chromosome	Lbh	77889	chr17-72918305-72941942	71936		chr7:43823289-43824962	Klk6
chr5:131537042-131539191	3.21446e-48	-0.347886	0.06	0.239	3.16782e-43	ENSMUSG00000029673	Auts2	protein_coding	chromosome	Auts2	319974	chr5-131437333-132543344	0		chr17:73013879-73015383	Lbh
chr1:92634678-92635860	4.60361e-36	-0.347291	0.061	0.214	4.53681e-31	ENSMUSG00000073616	Myeov2	protein_coding	chromosome	Myeov2	66915	chr1-92637145-92641985	1284		chr5:131537042-131539191	Auts2
chr18:77184650-77186491	9.31038e-55	-0.345142	0.075	0.285	9.17529e-50	ENSMUSG00000025425	St8sia5	protein_coding	chromosome	St8sia5	225742	chr18-77185853-77255450	0		chr1:92634678-92635860	Myeov2
chr6:87215468-87217287	6.88229e-52	-0.344184	0.103	0.317	6.78243e-47	ENSMUSG00000033420	Antxr1	protein_coding	chromosome	Antxr1	69538	chr6-87133854-87335775	0		chr18:77184650-77186491	St8sia5
chr2:10225899-10227096	1.68876e-38	-0.342567	0.085	0.258	1.66426e-33	ENSMUSG00000025780	Itih5	protein_coding	chromosome	Itih5	209378	chr2-10153571-10256529	0		chr6:87215468-87217287	Antxr1
chr6:127446220-127447531	1.46457e-48	-0.342233	0.065	0.245	1.44332e-43	ENSMUSG00000037997	Parp11	protein_coding	chromosome	Parp11	NA	chr6-127446840-127494241	0		chr2:10225899-10227096	Itih5
chr14:25639991-25641446	9.45342e-48	-0.342044	0.084	0.275	9.31625e-43	ENSMUSG00000007817	Zmiz1	protein_coding	chromosome	Zmiz1	328365	chr14-25459185-25666743	0		chr6:127446220-127447531	Parp11
chr17:49512325-49515551	2.09382e-53	-0.341848	0.126	0.353	2.06344e-48	ENSMUSG00000040260	Daam2	protein_coding	chromosome	Daam2	76441	chr17-49456022-49564337	0		chr14:25639991-25641446	Zmiz1
chr12:78970671-78973168	1.48803e-43	-0.341407	0.094	0.276	1.46644e-38	ENSMUSG00000046157	Tmem229b	protein_coding	chromosome	Tmem229b	NA	chr12-78961795-79007627	0		chr17:49512325-49515551	Daam2
chr5:110496783-110498511	3.1407e-51	-0.339	0.128	0.357	3.09513e-46	ENSMUSG00000033316	Galnt9	protein_coding	chromosome	Galnt9	231605	chr5-110544345-110621382	45833		chr12:78970671-78973168	Tmem229b
chr1:5017777-5021151	1.01308e-56	-0.338973	0.1	0.318	9.98383e-52	ENSMUSG00000002459	Rgs20	protein_coding	chromosome	Rgs20	NA	chr1-4909576-5070285	0		chr5:110496783-110498511	Galnt9
chr6:136906015-136908101	7.83796e-53	-0.334534	0.145	0.365	7.72423e-48	ENSMUSG00000030219	Erp27	protein_coding	chromosome	Erp27	69187	chr6-136907311-136922180	0		chr1:5017777-5021151	Rgs20
chr7:75105602-75108034	2.44949e-37	-0.333118	0.125	0.297	2.41395e-32	ENSMUSG00000053025	Sv2b	protein_coding	chromosome	Sv2b	NA	chr7-75114897-75309262	6862		chr6:136906015-136908101	Erp27
chr11:35512333-35514123	5.30229e-32	-0.332954	0.066	0.212	5.22535e-27	ENSMUSG00000056427	Slit3	protein_coding	chromosome	Slit3	20564	chr11-35121224-35708507	0		chr7:75105602-75108034	Sv2b
chr17:25419953-25421373	4.37017e-31	-0.331102	0.075	0.216	4.30676e-26	ENSMUSG00000024112	Cacna1h	protein_coding	chromosome	Cacna1h	NA	chr17-25374285-25433783	0		chr11:35512333-35514123	Slit3
chr4:9443965-9445071	2.96428e-35	-0.33057	0.1	0.268	2.92127e-30	ENSMUSG00000041216	Clvs1	protein_coding	chromosome	Clvs1	74438	chr4-9269293-9451691	0		chr17:25419953-25421373	Cacna1h
chr12:21226431-21228306	7.25719e-50	-0.329448	0.109	0.317	7.15189e-45	ENSMUSG00000052632	Asap2	protein_coding	chromosome	Asap2	211914	chr12-21111748-21270171	0		chr4:9443965-9445071	Clvs1
chr15:7492804-7494091	2.71933e-29	-0.326796	0.085	0.221	2.67987e-24	ENSMUSG00000042961	Egflam	protein_coding	chromosome	Egflam	268780	chr15-7206120-7398395	94408		chr12:21226431-21228306	Asap2
chr11:52332757-52334215	2.48366e-33	-0.326519	0.084	0.232	2.44762e-28	ENSMUSG00000020402	Vdac1	protein_coding	chromosome	Vdac1	22333	chr11-52360860-52389397	26644		chr15:7492804-7494091	Egflam
chr11:98932700-98934255	9.28446e-54	-0.326159	0.048	0.227	9.14974e-49	ENSMUSG00000037992	Rara	protein_coding	chromosome	Rara	NA	chr11-98927818-98974942	0		chr11:52332757-52334215	Vdac1
chr11:86585141-86588426	8.39311e-128	-0.326082	0.046	0.373	8.27133e-123	ENSMUSG00000018171	Vmp1	protein_coding	chromosome	Vmp1	75909	chr11-86583865-86683836	0		chr11:98932700-98934255	Rara
chr5:37241553-37242503	8.48461e-35	-0.325339	0.063	0.216	8.3615e-30	ENSMUSG00000029121	Crmp1	protein_coding	chromosome	Crmp1	12933	chr5-37242080-37292132	0		chr11:86585141-86588426	Vmp1
chr11:117534562-117537253	3.49404e-34	-0.325175	0.076	0.227	3.44334e-29	ENSMUSG00000069588	Gm11733	protein_coding	chromosome	Gm11733	NA	chr11-117484368-117489014	45547		chr5:37241553-37242503	Crmp1
chr19:56664287-56665819	8.16828e-32	-0.323031	0.075	0.215	8.04976e-27	ENSMUSG00000035283	Adrb1	protein_coding	chromosome	Adrb1	11554	chr19-56722372-56724862	56552		chr11:117534562-117537253	Gm11733
chr2:35477903-35479142	1.64388e-39	-0.322836	0.052	0.213	1.62002e-34	ENSMUSG00000035778	Ggta1	protein_coding	chromosome	Ggta1	14594	chr2-35400179-35463231	14671		chr19:56664287-56665819	Adrb1
chr14:25519400-25521199	1.98495e-47	-0.322234	0.072	0.252	1.95615e-42	ENSMUSG00000007817	Zmiz1	protein_coding	chromosome	Zmiz1	328365	chr14-25459185-25666743	0		chr2:35477903-35479142	Ggta1
chr3:107741655-107744757	6.55414e-43	-0.321508	0.096	0.276	6.45904e-38	ENSMUSG00000014599	Csf1	protein_coding	chromosome	Csf1	12977	chr3-107741048-107760469	0		chr14:25519400-25521199	Zmiz1
chr7:45679367-45681686	1.7583e-59	-0.321288	0.133	0.385	1.73279e-54	ENSMUSG00000040364	Sec1	protein_coding	chromosome	Sec1	56546	chr7-45677689-45694402	0		chr3:107741655-107744757	Csf1
chr11:35415880-35417334	8.43617e-30	-0.321129	0.093	0.23	8.31376e-25	ENSMUSG00000056427	Slit3	protein_coding	chromosome	Slit3	20564	chr11-35121224-35708507	0		chr7:45679367-45681686	Sec1
chr10:31295409-31296406	4.29647e-40	-0.320915	0.081	0.262	4.23413e-35	ENSMUSG00000000295	Hddc2	protein_coding	chromosome	Hddc2	69692	chr10-31313382-31328204	16975		chr11:35415880-35417334	Slit3
chr10:90962894-90965301	4.81576e-34	-0.318739	0.099	0.257	4.74588e-29	ENSMUSG00000058589	Anks1b	protein_coding	chromosome	Anks1b	77531	chr10-89873509-90973300	0		chr10:31295409-31296406	Hddc2
chr16:5130371-5132945	2.73346e-38	-0.318407	0.1	0.277	2.6938e-33	ENSMUSG00000039457	Ppl	protein_coding	chromosome	Ppl	19041	chr16-5086291-5132481	0		chr10:90962894-90965301	Anks1b
chr2:156847466-156849409	4.53048e-32	-0.318027	0.08	0.227	4.46474e-27	ENSMUSG00000062175	Tgif2	protein_coding	chromosome	Tgif2	228839	chr2-156840007-156855570	0		chr16:5130371-5132945	Ppl
chr12:75893465-75895600	2.46534e-48	-0.317087	0.122	0.335	2.42956e-43	ENSMUSG00000063450	Syne2	protein_coding	chromosome	Syne2	319565	chr12-75818134-76110926	0		chr2:156847466-156849409	Tgif2
chr12:35209221-35210827	1.38963e-33	-0.316175	0.085	0.246	1.36947e-28	ENSMUSG00000020590	Snx13	protein_coding	chromosome	Snx13	217463	chr12-35047189-35147469	61751		chr12:75893465-75895600	Syne2
chr15:79960761-79962142	1.68213e-45	-0.315741	0.103	0.301	1.65772e-40	ENSMUSG00000053411	Cbx7	protein_coding	chromosome	Cbx7	52609	chr15-79915807-79971119	0		chr12:35209221-35210827	Snx13
chr17:5104575-5107154	1.71719e-28	-0.314678	0.073	0.209	1.69227e-23	ENSMUSG00000069729	Arid1b	protein_coding	chromosome	Arid1b	239985	chr17-4994332-5347656	0		chr15:79960761-79962142	Cbx7
chr16:30008150-30009836	7.94284e-57	-0.314666	0.074	0.288	7.82759e-52	ENSMUSG00000075286	Gm1968	protein_coding	chromosome	Gm1968	NA	chr16-29958493-29962307	45842		chr17:5104575-5107154	Arid1b
chr6:94634981-94636425	1.49333e-36	-0.314165	0.097	0.269	1.47167e-31	ENSMUSG00000030029	Lrig1	protein_coding	chromosome	Lrig1	16206	chr6-94604529-94700158	0		chr16:30008150-30009836	Gm1968
chr12:9112033-9114640	3.50219e-36	-0.311834	0.111	0.283	3.45137e-31	ENSMUSG00000066637	Ttc32	protein_coding	chromosome	Ttc32	75516	chr12-9029997-9036394	75638		chr6:94634981-94636425	Lrig1
chr8:92628759-92630238	3.17439e-36	-0.310679	0.066	0.22	3.12833e-31	ENSMUSG00000031738	Irx6	protein_coding	chromosome	Irx6	64379	chr8-92674288-92680956	44049		chr12:9112033-9114640	Ttc32
chr5:38553635-38554958	6.75765e-30	-0.308832	0.067	0.202	6.65959e-25	ENSMUSG00000005103	Wdr1	protein_coding	chromosome	Wdr1	22388	chr5-38526814-38561666	0		chr8:92628759-92630238	Irx6
chr8:117299571-117301928	9.23464e-39	-0.308449	0.069	0.228	9.10064e-34	ENSMUSG00000034390	Cmip	protein_coding	chromosome	Cmip	74440	chr8-117257019-117461503	0		chr5:38553635-38554958	Wdr1
chr11:49933564-49935232	3.41378e-32	-0.307917	0.079	0.226	3.36424e-27	ENSMUSG00000020374	Rasgef1c	protein_coding	chromosome	Rasgef1c	74563	chr11-49901835-49980994	0		chr8:117299571-117301928	Cmip
chr12:8386040-8387416	7.2249e-31	-0.30775	0.067	0.204	7.12007e-26	ENSMUSG00000020605	Hs1bp3	protein_coding	chromosome	Hs1bp3	58240	chr12-8313433-8343824	42215		chr11:49933564-49935232	Rasgef1c
chr10:80070031-80076579	1.42913e-114	-0.306493	0.142	0.497	1.4084e-109	ENSMUSG00000035673	Sbno2	protein_coding	chromosome	Sbno2	216161	chr10-80057416-80102698	0		chr12:8386040-8387416	Hs1bp3
chr4:151274914-151276075	1.43495e-29	-0.30586	0.066	0.202	1.41413e-24	ENSMUSG00000014592	Camta1	protein_coding	chromosome	Camta1	100072	chr4-150917322-151861876	0		chr10:80070031-80076579	Sbno2
chr17:28036644-28038173	1.51551e-38	-0.304989	0.096	0.271	1.49352e-33	ENSMUSG00000024219	Anks1	protein_coding	chromosome	Anks1	224650	chr17-27909340-28062600	0		chr4:151274914-151276075	Camta1
chr8:24989744-24991030	5.31371e-29	-0.304934	0.093	0.24	5.23661e-24	ENSMUSG00000031555	Adam9	protein_coding	chromosome	Adam9	NA	chr8-24949611-25016922	0		chr17:28036644-28038173	Anks1
chr9:120210021-120211482	1.90014e-27	-0.303957	0.079	0.216	1.87257e-22	ENSMUSG00000032517	Mobp	protein_coding	chromosome	Mobp	17433	chr9-120149742-120181484	28536		chr8:24989744-24991030	Adam9
chr2:163662593-163664674	7.35243e-45	-0.30188	0.09	0.276	7.24574e-40	ENSMUSG00000035268	Pkig	protein_coding	chromosome	Pkig	NA	chr2-163658386-163726158	0		chr9:120210021-120211482	Mobp
chr12:112796942-112798605	9.80542e-42	-0.30176	0.073	0.243	9.66314e-37	ENSMUSG00000072812	Ahnak2	protein_coding	chromosome	Ahnak2	100041194	chr12-112772194-112802657	0		chr2:163662593-163664674	Pkig
chr1:132647250-132651773	1.05231e-52	-0.301446	0.191	0.41	1.03704e-47	ENSMUSG00000026442	Nfasc	protein_coding	chromosome	Nfasc	269116	chr1-132564690-132741797	0		chr12:112796942-112798605	Ahnak2
chr15:57980108-57981639	1.91851e-37	-0.301245	0.102	0.274	1.89068e-32	ENSMUSG00000051225	Fam83a	protein_coding	chromosome	Fam83a	239463	chr15-57985419-58011009	3779		chr1:132647250-132651773	Nfasc
chr1:118976217-118977454	1.04269e-42	-0.30122	0.129	0.33	1.02756e-37	ENSMUSG00000048402	Gli2	protein_coding	chromosome	Gli2	14633	chr1-118834132-119053619	0		chr15:57980108-57981639	Fam83a
chr7:105413537-105415555	7.35321e-26	-0.3007	0.085	0.222	7.24651e-21	ENSMUSG00000030897	Cnga4	protein_coding	chromosome	Cnga4	233649	chr7-105404568-105408738	4798		chr1:118976217-118977454	Gli2
chr15:32505402-32506724	2.16736e-26	-0.299149	0.089	0.227	2.13591e-21	ENSMUSG00000022231	Sema5a	protein_coding	chromosome	Sema5a	20356	chr15-32244813-32696341	0		chr7:105413537-105415555	Cnga4
chr2:167764264-167766746	4.96149e-92	-0.299068	0.182	0.522	4.8895e-87	ENSMUSG00000056501	Cebpb	protein_coding	chromosome	Cebpb	12608	chr2-167688915-167690418	73845		chr15:32505402-32506724	Sema5a
chr1:181810753-181812348	1.95795e-34	-0.296742	0.115	0.286	1.92954e-29	ENSMUSG00000004880	Lbr	protein_coding	chromosome	Lbr	98386	chr1-181815335-181843046	2986		chr2:167764264-167766746	Cebpb
chr7:97770444-97771666	1.7659e-31	-0.296538	0.11	0.269	1.74028e-26	ENSMUSG00000042797	Aqp11	protein_coding	chromosome	Aqp11	66333	chr7-97726379-97738247	32196		chr1:181810753-181812348	Lbr
chr17:48451451-48452837	3.15283e-34	-0.296308	0.104	0.274	3.10708e-29	ENSMUSG00000023995	Tspo2	protein_coding	chromosome	Tspo2	70026	chr17-48447956-48451522	0		chr7:97770444-97771666	Aqp11
chr1:136612711-136614409	6.08486e-41	-0.295155	0.145	0.343	5.99657e-36	ENSMUSG00000041483	Zfp281	protein_coding	chromosome	Zfp281	NA	chr1-136624901-136630053	10491		chr17:48451451-48452837	Tspo2
chr2:180428217-180429569	1.01024e-33	-0.294782	0.093	0.257	9.95585e-29	ENSMUSG00000038963	Slco4a1	protein_coding	chromosome	Slco4a1	NA	chr2-180456245-180474867	26675		chr1:136612711-136614409	Zfp281
chr19:29905085-29906760	5.78159e-29	-0.294395	0.115	0.269	5.6977e-24	ENSMUSG00000024810	Il33	protein_coding	chromosome	Il33	NA	chr19-29925114-29960718	18353		chr2:180428217-180429569	Slco4a1
chr1:5022073-5023936	2.82123e-50	-0.293309	0.125	0.345	2.7803e-45	ENSMUSG00000002459	Rgs20	protein_coding	chromosome	Rgs20	NA	chr1-4909576-5070285	0		chr19:29905085-29906760	Il33
chr8:24986980-24988429	5.05063e-36	-0.293171	0.088	0.257	4.97735e-31	ENSMUSG00000031555	Adam9	protein_coding	chromosome	Adam9	NA	chr8-24949611-25016922	0		chr1:5022073-5023936	Rgs20
chr5:35653432-35654721	1.59916e-26	-0.292744	0.105	0.246	1.57596e-21	ENSMUSG00000029096	Htra3	protein_coding	chromosome	Htra3	78558	chr5-35652041-35679782	0		chr8:24986980-24988429	Adam9
chr2:4445243-4446632	4.44709e-28	-0.292095	0.085	0.222	4.38256e-23	ENSMUSG00000026657	Frmd4a	protein_coding	chromosome	Frmd4a	209630	chr2-4017717-4614043	0		chr5:35653432-35654721	Htra3
chr10:60925089-60927104	6.01243e-31	-0.291828	0.105	0.262	5.92519e-26	ENSMUSG00000020099	Unc5b	protein_coding	chromosome	Unc5b	107449	chr10-60762610-60831581	93507		chr2:4445243-4446632	Frmd4a
chr5:129533107-129534990	7.02748e-27	-0.289977	0.085	0.22	6.92551e-22	ENSMUSG00000029439	Sfswap	protein_coding	chromosome	Sfswap	231769	chr5-129501231-129571383	0		chr10:60925089-60927104	Unc5b
chr4:12008106-12009894	4.32459e-40	-0.289216	0.056	0.221	4.26184e-35	ENSMUSG00000073995	Gm10604	protein_coding	chromosome	Gm10604	NA	chr4-11979560-11981265	26840		chr5:129533107-129534990	Sfswap
chr7:130968270-130969666	7.86444e-33	-0.289211	0.086	0.24	7.75032e-28	ENSMUSG00000006205	Htra1	protein_coding	chromosome	Htra1	56213	chr7-130936111-130985660	0		chr4:12008106-12009894	Gm10604
chr12:89179875-89181600	1.71726e-31	-0.288359	0.104	0.265	1.69234e-26	ENSMUSG00000066392	Nrxn3	protein_coding	chromosome	Nrxn3	18191	chr12-88722876-90334935	0		chr7:130968270-130969666	Htra1
chr13:52651242-52652614	5.33164e-29	-0.288346	0.081	0.225	5.25428e-24	ENSMUSG00000021457	Syk	protein_coding	chromosome	Syk	NA	chr13-52583173-52648792	2449		chr12:89179875-89181600	Nrxn3
chr11:51873948-51876322	1.61985e-59	-0.287092	0.167	0.415	1.59634e-54	ENSMUSG00000020387	Jade2	protein_coding	chromosome	Jade2	NA	chr11-51813455-51857653	16294		chr13:52651242-52652614	Syk
chr8:120735537-120737021	6.48718e-60	-0.286922	0.088	0.318	6.39305e-55	ENSMUSG00000041515	Irf8	protein_coding	chromosome	Irf8	15900	chr8-120736358-120756694	0		chr11:51873948-51876322	Jade2
chr17:11995904-11997384	2.20885e-27	-0.28593	0.084	0.23	2.1768e-22	ENSMUSG00000023826	Park2	protein_coding	chromosome	Park2	50873	chr17-10840384-12063361	0		chr8:120735537-120737021	Irf8
chr3:51660892-51663966	2.2305e-44	-0.284239	0.116	0.321	2.19813e-39	ENSMUSG00000074604	Mgst2	protein_coding	chromosome	Mgst2	211666	chr3-51660360-51682677	0		chr17:11995904-11997384	Park2
chr5:74173008-74174160	2.5464e-25	-0.283103	0.078	0.202	2.50945e-20	ENSMUSG00000049907	Rasl11b	protein_coding	chromosome	Rasl11b	68939	chr5-74195288-74199481	21127		chr3:51660892-51663966	Mgst2
chr1:13329432-13334344	1.0816e-45	-0.283021	0.174	0.392	1.0659e-40	ENSMUSG00000005886	Ncoa2	protein_coding	chromosome	Ncoa2	17978	chr1-13139105-13374083	0		chr5:74173008-74174160	Rasl11b
chr11:113714081-113715743	7.47287e-39	-0.282717	0.13	0.318	7.36443e-34	ENSMUSG00000018727	Cpsf4l	protein_coding	chromosome	Cpsf4l	52670	chr11-113698172-113710017	4063		chr1:13329432-13334344	Ncoa2
chr11:78886614-78887864	3.23505e-44	-0.282693	0.071	0.243	3.18811e-39	ENSMUSG00000020826	Nos2	protein_coding	chromosome	Nos2	18126	chr11-78920787-78960254	32922		chr11:113714081-113715743	Cpsf4l
chr13:45418814-45419814	4.62749e-26	-0.282269	0.08	0.216	4.56035e-21	ENSMUSG00000038175	Mylip	protein_coding	chromosome	Mylip	218203	chr13-45389742-45412019	6794		chr11:78886614-78887864	Nos2
chr3:51672599-51674140	1.25028e-23	-0.281397	0.101	0.223	1.23214e-18	ENSMUSG00000074604	Mgst2	protein_coding	chromosome	Mgst2	211666	chr3-51660360-51682677	0		chr13:45418814-45419814	Mylip
chr14:121339772-121340797	3.92168e-25	-0.281256	0.101	0.233	3.86478e-20	ENSMUSG00000063410	Stk24	protein_coding	chromosome	Stk24	223255	chr14-121286343-121379334	0		chr3:51672599-51674140	Mgst2
chr1:82786996-82788003	1.84358e-29	-0.281056	0.071	0.21	1.81683e-24	ENSMUSG00000026149	Tm4sf20	protein_coding	chromosome	Tm4sf20	66261	chr1-82756649-82768461	18534		chr14:121339772-121340797	Stk24
chr7:113687502-113689163	1.52963e-56	-0.280837	0.186	0.458	1.50743e-51	ENSMUSG00000073862	Gm5600	protein_coding	chromosome	Gm5600	434228	chr7-113707715-113708200	18551		chr1:82786996-82788003	Tm4sf20
chr2:167726869-167727980	8.31782e-32	-0.280577	0.093	0.248	8.19713e-27	ENSMUSG00000056501	Cebpb	protein_coding	chromosome	Cebpb	12608	chr2-167688915-167690418	36450		chr7:113687502-113689163	Gm5600
chr2:165135758-165136936	1.62164e-33	-0.279187	0.123	0.294	1.59811e-28	ENSMUSG00000053166	Cdh22	protein_coding	chromosome	Cdh22	104010	chr2-165111507-165234853	0		chr2:167726869-167727980	Cebpb
chr1:92089120-92090626	3.46843e-26	-0.278845	0.106	0.246	3.4181e-21	ENSMUSG00000026313	Hdac4	protein_coding	chromosome	Hdac4	NA	chr1-91928779-92180341	0		chr2:165135758-165136936	Cdh22
chr7:31072581-31075090	8.45072e-32	-0.277839	0.14	0.308	8.3281e-27	ENSMUSG00000057092	Fxyd3	protein_coding	chromosome	Fxyd3	17178	chr7-31068172-31076704	0		chr1:92089120-92090626	Hdac4
chr11:117957915-117960527	2.23188e-51	-0.277084	0.035	0.203	2.19949e-46	ENSMUSG00000053113	Socs3	protein_coding	chromosome	Socs3	12702	chr11-117966079-117970047	5551		chr7:31072581-31075090	Fxyd3
chr5:36006483-36008319	6.27614e-22	-0.277024	0.086	0.206	6.18507e-17	ENSMUSG00000029094	Afap1	protein_coding	chromosome	Afap1	70292	chr5-35893319-36003923	2559		chr11:117957915-117960527	Socs3
chr7:19388202-19389951	2.2118e-33	-0.276359	0.12	0.29	2.17971e-28	ENSMUSG00000030400	Ercc2	protein_coding	chromosome	Ercc2	13871	chr7-19382010-19395694	0		chr5:36006483-36008319	Afap1
chr7:134525527-134528268	3.12494e-27	-0.275563	0.116	0.265	3.0796e-22	ENSMUSG00000030994	D7Ertd443e	protein_coding	chromosome	D7Ertd443e	71007	chr7-134266262-134385661	139865		chr7:19388202-19389951	Ercc2
chr5:74481940-74483742	4.67025e-39	-0.275106	0.128	0.313	4.60248e-34	ENSMUSG00000062110	Scfd2	protein_coding	chromosome	Scfd2	212986	chr5-74204816-74531747	0		chr7:134525527-134528268	D7Ertd443e
chr11:98034021-98036585	6.04824e-29	-0.2747	0.085	0.218	5.96048e-24	ENSMUSG00000017400	Stac2	protein_coding	chromosome	Stac2	217154	chr11-98036623-98053462	37		chr5:74481940-74483742	Scfd2
chr16:10663979-10666044	7.67161e-32	-0.273766	0.082	0.232	7.5603e-27	ENSMUSG00000068663	Clec16a	protein_coding	chromosome	Clec16a	74374	chr16-10545339-10744878	0		chr11:98034021-98036585	Stac2
chr1:89729930-89731487	4.85426e-28	-0.273164	0.104	0.257	4.78382e-23	ENSMUSG00000055013	Agap1	protein_coding	chromosome	Agap1	347722	chr1-89454806-89897617	0		chr16:10663979-10666044	Clec16a
chr17:4768722-4770467	3.41698e-32	-0.272955	0.125	0.298	3.3674e-27	ENSMUSG00000069729	Arid1b	protein_coding	chromosome	Arid1b	239985	chr17-4994332-5347656	223864		chr1:89729930-89731487	Agap1
chr17:56359486-56361139	4.96711e-33	-0.272212	0.119	0.295	4.89504e-28	ENSMUSG00000024201	Kdm4b	protein_coding	chromosome	Kdm4b	193796	chr17-56326062-56402870	0		chr17:4768722-4770467	Arid1b
chr5:124638569-124639994	2.13205e-19	-0.271722	0.107	0.218	2.10111e-14	ENSMUSG00000038023	Atp6v0a2	protein_coding	chromosome	Atp6v0a2	21871	chr5-124629067-124722144	0		chr17:56359486-56361139	Kdm4b
chr19:56976444-56978353	1.79613e-38	-0.271252	0.134	0.331	1.77007e-33	ENSMUSG00000025083	Afap1l2	protein_coding	chromosome	Afap1l2	226250	chr19-56912361-57008228	0		chr5:124638569-124639994	Atp6v0a2
chr6:57580504-57581944	2.00301e-47	-0.271039	0.101	0.299	1.97395e-42	ENSMUSG00000029798	Herc6	protein_coding	chromosome	Herc6	67138	chr6-57580992-57665136	0		chr19:56976444-56978353	Afap1l2
chr3:127288286-127290145	4.19014e-34	-0.270961	0.145	0.324	4.12934e-29	ENSMUSG00000032826	Ank2	protein_coding	chromosome	Ank2	109676	chr3-126921606-127499259	0		chr6:57580504-57581944	Herc6
chr16:95135156-95136939	9.31647e-25	-0.270782	0.109	0.249	9.18128e-20	ENSMUSG00000062609	Kcnj15	protein_coding	chromosome	Kcnj15	NA	chr16-95257558-95300260	120618		chr3:127288286-127290145	Ank2
chr8:117394780-117396189	3.13545e-25	-0.269956	0.107	0.241	3.08996e-20	ENSMUSG00000034390	Cmip	protein_coding	chromosome	Cmip	74440	chr8-117257019-117461503	0		chr16:95135156-95136939	Kcnj15
chr7:142470354-142472405	6.29753e-24	-0.269813	0.094	0.219	6.20615e-19	ENSMUSG00000018819	Lsp1	protein_coding	chromosome	Lsp1	NA	chr7-142460809-142494867	0		chr8:117394780-117396189	Cmip
chr5:37279081-37280978	1.79954e-26	-0.268799	0.105	0.251	1.77343e-21	ENSMUSG00000029121	Crmp1	protein_coding	chromosome	Crmp1	12933	chr5-37242080-37292132	0		chr7:142470354-142472405	Lsp1
chr11:29636540-29637987	7.77217e-20	-0.268613	0.101	0.214	7.6594e-15	ENSMUSG00000020458	Rtn4	protein_coding	chromosome	Rtn4	68585	chr11-29692947-29744331	54959		chr5:37279081-37280978	Crmp1
chr8:94433299-94434823	7.69509e-48	-0.26833	0.104	0.32	7.58343e-43	ENSMUSG00000031770	Herpud1	protein_coding	chromosome	Herpud1	64209	chr8-94386438-94395377	37921		chr11:29636540-29637987	Rtn4
chr9:62559490-62560718	6.177e-34	-0.267306	0.106	0.286	6.08737e-29	ENSMUSG00000041729	Coro2b	protein_coding	chromosome	Coro2b	235431	chr9-62419492-62537044	22445		chr8:94433299-94434823	Herpud1
chr14:25659959-25661595	4.29847e-27	-0.266302	0.103	0.247	4.2361e-22	ENSMUSG00000007817	Zmiz1	protein_coding	chromosome	Zmiz1	328365	chr14-25459185-25666743	0		chr9:62559490-62560718	Coro2b
chr11:53768625-53771456	1.37573e-104	-0.266186	0.151	0.507	1.35577e-99	ENSMUSG00000018899	Irf1	protein_coding	chromosome	Irf1	16362	chr11-53770014-53778374	0		chr14:25659959-25661595	Zmiz1
chr6:23838393-23840495	7.06007e-35	-0.266078	0.125	0.308	6.95763e-30	ENSMUSG00000017978	Cadps2	protein_coding	chromosome	Cadps2	320405	chr6-23262773-23839421	0		chr11:53768625-53771456	Irf1
chr2:165512344-165513790	1.27664e-23	-0.264842	0.09	0.223	1.25812e-18	ENSMUSG00000027661	Slc2a10	protein_coding	chromosome	Slc2a10	170441	chr2-165503787-165519917	0		chr6:23838393-23840495	Cadps2
chr8:126810596-126812173	8.80408e-25	-0.263927	0.092	0.228	8.67633e-20	ENSMUSG00000093904	Tomm20	protein_coding	chromosome	Tomm20	67952	chr8-126930664-126945921	118490		chr2:165512344-165513790	Slc2a10
chr12:79235306-79236746	1.83323e-21	-0.263739	0.112	0.224	1.80663e-16	ENSMUSG00000066440	Zfyve26	protein_coding	chromosome	Zfyve26	211978	chr12-79232347-79296282	0		chr8:126810596-126812173	Tomm20
chr12:26468774-26470472	1.13422e-44	-0.262398	0.127	0.334	1.11776e-39	ENSMUSG00000020638	Cmpk2	protein_coding	chromosome	Cmpk2	22169	chr12-26469204-26479835	0		chr12:79235306-79236746	Zfyve26
chr6:28861874-28863012	1.07836e-23	-0.262161	0.087	0.218	1.06272e-18	ENSMUSG00000001424	Snd1	protein_coding	chromosome	Snd1	56463	chr6-28475139-28935162	0		chr12:26468774-26470472	Cmpk2
chr7:127117573-127119350	1.85189e-25	-0.262035	0.106	0.241	1.82502e-20	ENSMUSG00000030674	Qprt	protein_coding	chromosome	Qprt	67375	chr7-127107114-127122226	0		chr6:28861874-28863012	Snd1
chr4:108980023-108980976	1.19692e-23	-0.261844	0.104	0.239	1.17955e-18	ENSMUSG00000053510	Nrd1	protein_coding	chromosome	Nrd1	230598	chr4-109000655-109061777	19678		chr7:127117573-127119350	Qprt
chr2:58737108-58738372	1.81939e-29	-0.261137	0.133	0.297	1.79299e-24	ENSMUSG00000026839	Upp2	protein_coding	chromosome	Upp2	76654	chr2-58567298-58792971	0		chr4:108980023-108980976	Nrd1
chr2:166226261-166228719	1.13896e-32	-0.260764	0.133	0.302	1.12243e-27	ENSMUSG00000006800	Sulf2	protein_coding	chromosome	Sulf2	NA	chr2-166073089-166155663	70597		chr2:58737108-58738372	Upp2
chr6:121244964-121246343	8.24935e-43	-0.260553	0.085	0.271	8.12965e-38	ENSMUSG00000030107	Usp18	protein_coding	chromosome	Usp18	24110	chr6-121245906-121270916	0		chr2:166226261-166228719	Sulf2
chr4:102172292-102173508	1.83895e-25	-0.259171	0.09	0.229	1.81227e-20	ENSMUSG00000028525	Pde4b	protein_coding	chromosome	Pde4b	18578	chr4-102087543-102607259	0		chr6:121244964-121246343	Usp18
chr1:82150391-82151531	2.92817e-25	-0.258909	0.107	0.248	2.88568e-20	ENSMUSG00000055980	Irs1	protein_coding	chromosome	Irs1	16367	chr1-82233101-82291416	81569		chr4:102172292-102173508	Pde4b
chr4:105922144-105923466	3.80428e-22	-0.258396	0.124	0.256	3.74908e-17	ENSMUSG00000083780	Gm12728	protein_coding	chromosome	Gm12728	NA	chr4-105789869-105794711	127432		chr1:82150391-82151531	Irs1
chr2:167745150-167748045	4.96674e-28	-0.258218	0.095	0.238	4.89467e-23	ENSMUSG00000056501	Cebpb	protein_coding	chromosome	Cebpb	12608	chr2-167688915-167690418	54731		chr4:105922144-105923466	Gm12728
chr11:101977170-101979808	6.56546e-31	-0.258078	0.145	0.313	6.4702e-26	ENSMUSG00000003518	Dusp3	protein_coding	chromosome	Dusp3	72349	chr11-101971143-101987013	0		chr2:167745150-167748045	Cebpb
chr7:19815459-19818945	1.58224e-102	-0.258056	0.256	0.626	1.55929e-97	ENSMUSG00000053175	Bcl3	protein_coding	chromosome	Bcl3	12051	chr7-19808462-19822770	0		chr11:101977170-101979808	Dusp3
chr9:60898596-60900260	9.66322e-23	-0.258026	0.1	0.228	9.52301e-18	ENSMUSG00000034485	Uaca	protein_coding	chromosome	Uaca	72565	chr9-60794548-60880370	18225		chr7:19815459-19818945	Bcl3
chr11:4181600-4182615	1.03871e-25	-0.257832	0.088	0.226	1.02364e-20	ENSMUSG00000002129	Sf3a1	protein_coding	chromosome	Sf3a1	67465	chr11-4160350-4182541	0		chr9:60898596-60900260	Uaca
chr7:102564900-102565989	6.17539e-41	-0.257589	0.079	0.254	6.08579e-36	ENSMUSG00000030966	Trim21	protein_coding	chromosome	Trim21	NA	chr7-102557922-102565469	0		chr11:4181600-4182615	Sf3a1
chr9:95205385-95207031	1.77864e-21	-0.25725	0.106	0.228	1.75283e-16	ENSMUSG00000031129	Slc9a9	protein_coding	chromosome	Slc9a9	331004	chr9-94669909-95230445	0		chr7:102564900-102565989	Trim21
chr19:55562823-55564873	4.72608e-33	-0.257223	0.162	0.342	4.6575e-28	ENSMUSG00000024983	Vti1a	protein_coding	chromosome	Vti1a	53611	chr19-55316351-55626561	0		chr9:95205385-95207031	Slc9a9
chr3:37882032-37883385	6.74466e-33	-0.25684	0.145	0.328	6.6468e-28	ENSMUSG00000058174	Gm5148	protein_coding	chromosome	Gm5148	381438	chr3-37714190-37724490	157541		chr19:55562823-55564873	Vti1a
chr9:116375662-116376899	1.63633e-35	-0.256717	0.111	0.29	1.61258e-30	ENSMUSG00000039607	Rbms3	protein_coding	chromosome	Rbms3	207181	chr9-116572746-117629913	195846		chr3:37882032-37883385	Gm5148
chr13:53662285-53663917	5.29501e-32	-0.256105	0.171	0.355	5.21818e-27	ENSMUSG00000063166	Gm5449	protein_coding	chromosome	Gm5449	545531	chr13-53525703-53526059	136225		chr9:116375662-116376899	Rbms3
chr16:21473959-21475276	6.44695e-20	-0.255843	0.092	0.209	6.35341e-15	ENSMUSG00000033653	Vps8	protein_coding	chromosome	Vps8	209018	chr16-21423118-21644680	0		chr13:53662285-53663917	Gm5449
chr6:126717297-126719965	2.48901e-24	-0.255746	0.117	0.251	2.4529e-19	ENSMUSG00000038077	Kcna6	protein_coding	chromosome	Kcna6	16494	chr6-126708329-126740674	0		chr16:21473959-21475276	Vps8
chr2:27391794-27392973	3.51606e-20	-0.255584	0.093	0.204	3.46504e-15	ENSMUSG00000009621	Vav2	protein_coding	chromosome	Vav2	22325	chr2-27262104-27427033	0		chr6:126717297-126719965	Kcna6
chr13:102372315-102373248	2.15261e-18	-0.255069	0.092	0.202	2.12138e-13	ENSMUSG00000021624	Cd180	protein_coding	chromosome	Cd180	17079	chr13-102693558-102739629	320309		chr2:27391794-27392973	Vav2
chr9:103211061-103216301	1.00572e-20	-0.254992	0.109	0.227	9.91125e-16	ENSMUSG00000032554	Trf	protein_coding	chromosome	Trf	22041	chr9-103204001-103230444	0		chr13:102372315-102373248	Cd180
chr14:55603354-55605074	7.19219e-58	-0.254941	0.162	0.405	7.08783e-53	ENSMUSG00000002325	Irf9	protein_coding	chromosome	Irf9	16391	chr14-55603571-55610030	0		chr9:103211061-103216301	Trf
chr3:96158624-96162770	1.33228e-46	-0.254927	0.193	0.399	1.31295e-41	ENSMUSG00000045934	Mtmr11	protein_coding	chromosome	Mtmr11	194126	chr3-96162004-96171718	0		chr14:55603354-55605074	Irf9
chr11:34275834-34277585	2.20216e-32	-0.254656	0.156	0.331	2.1702e-27	ENSMUSG00000020143	Dock2	protein_coding	chromosome	Dock2	94176	chr11-34226815-34783892	0		chr3:96158624-96162770	Mtmr11
chr17:31535216-31536657	2.83147e-30	-0.254543	0.157	0.323	2.79039e-25	ENSMUSG00000024038	Ndufv3	protein_coding	chromosome	Ndufv3	78330	chr17-31520115-31531326	3889		chr11:34275834-34277585	Dock2
chr3:130684182-130685495	5.51066e-24	-0.25431	0.124	0.266	5.4307e-19	ENSMUSG00000041084	Ostc	protein_coding	chromosome	Ostc	66357	chr3-130695921-130709444	10425		chr17:31535216-31536657	Ndufv3
chr7:141264686-141266932	8.35851e-52	-0.253697	0.116	0.334	8.23723e-47	ENSMUSG00000025498	Irf7	protein_coding	chromosome	Irf7	54123	chr7-141262706-141266481	0		chr3:130684182-130685495	Ostc
chr15:100685216-100688081	1.99048e-49	-0.253657	0.2	0.427	1.9616e-44	ENSMUSG00000023031	Cela1	protein_coding	chromosome	Cela1	109901	chr15-100674425-100687920	0		chr7:141264686-141266932	Irf7
chr6:84266351-84268419	1.66536e-32	-0.253164	0.151	0.335	1.6412e-27	ENSMUSG00000033788	Dysf	protein_coding	chromosome	Dysf	26903	chr6-84008590-84211060	55290		chr15:100685216-100688081	Cela1
chr2:72871630-72872504	6.29624e-23	-0.252507	0.083	0.212	6.20488e-18	ENSMUSG00000027109	Sp3	protein_coding	chromosome	Sp3	20687	chr2-72936427-72980446	63922		chr6:84266351-84268419	Dysf
chr11:62217461-62218313	8.92105e-25	-0.252129	0.098	0.228	8.79161e-20	ENSMUSG00000042331	Specc1	protein_coding	chromosome	Specc1	432572	chr11-61956779-62223013	0		chr2:72871630-72872504	Sp3
chr16:35938174-35940241	1.11472e-52	-0.250919	0.118	0.334	1.09854e-47	ENSMUSG00000022906	Parp9	protein_coding	chromosome	Parp9	80285	chr16-35938470-35972605	0		chr11:62217461-62218313	Specc1
chr7:43787537-43789983	1.23825e-43	-0.250732	0.187	0.426	1.22029e-38	ENSMUSG00000047884	Klk9	protein_coding	chromosome	Klk9	101533	chr7-43791891-43796756	1907		chr16:35938174-35940241	Parp9
chr4:56506046-56508109	1.20053e-41	-0.25058	0.2	0.423	1.18311e-36	ENSMUSG00000070980	Actl7b	protein_coding	chromosome	Actl7b	11471	chr4-56740005-56741443	231895		chr7:43787537-43789983	Klk9
chr15:79949051-79952919	1.61171e-42	-0.250557	0.232	0.442	1.58833e-37	ENSMUSG00000053411	Cbx7	protein_coding	chromosome	Cbx7	52609	chr15-79915807-79971119	0		chr4:56506046-56508109	Actl7b
chr1:135625355-135626711	6.77877e-21	-0.250557	0.085	0.208	6.68041e-16	ENSMUSG00000009418	Nav1	protein_coding	chromosome	Nav1	215690	chr1-135434580-135607295	18059		chr15:79949051-79952919	Cbx7
chr8:121631587-121633127	1.3507e-25	-0.250455	0.12	0.263	1.3311e-20	ENSMUSG00000061410	Zcchc14	protein_coding	chromosome	Zcchc14	142682	chr8-121598703-121652901	0		chr1:135625355-135626711	Nav1
chr6:119318025-119319727	1.6491e-29	-0.250327	0.12	0.288	1.62517e-24	ENSMUSG00000055003	Lrtm2	protein_coding	chromosome	Lrtm2	NA	chr6-119315133-119330766	0		chr8:121631587-121633127	Zcchc14
chr1:175946538-175947781	6.12537e-27	-0.2502	0.124	0.285	6.0365e-22	ENSMUSG00000055214	Pld5	protein_coding	chromosome	Pld5	319455	chr1-175962306-176275312	14524		chr6:119318025-119319727	Lrtm2
chr5:125657039-125659346	7.82035e-23	0.250978	0.224	0.1	7.70688e-18	ENSMUSG00000070498	Tmem132b	protein_coding	chromosome	Tmem132b	208151	chr5-125531774-125792583	0		chr1:175946538-175947781	Pld5
chr3:96669640-96670808	4.73435e-41	0.256643	0.323	0.128	4.66565e-36	ENSMUSG00000038354	Ankrd35	protein_coding	chromosome	Ankrd35	213121	chr3-96670131-96691009	0			Tmem132b
chr2:115459136-115462059	2.61906e-29	0.260317	0.298	0.138	2.58106e-24	ENSMUSG00000040282	BC052040	protein_coding	chromosome	BC052040	399568	chr2-115581716-115778768	119656			Ankrd35
chr2:165768727-165770369	3.44833e-25	0.296362	0.205	0.08	3.3983e-20	ENSMUSG00000017897	Eya2	protein_coding	chromosome	Eya2	NA	chr2-165595032-165771727	0			BC052040
chr2:127960561-127962856	4.24618e-52	0.337958	0.323	0.117	4.18457e-47	ENSMUSG00000027380	Acoxl	protein_coding	chromosome	Acoxl	74121	chr2-127838876-128123873	0			Eya2
chr11:28852921-28855619	2.08608e-42	0.350636	0.262	0.081	2.05581e-37	ENSMUSG00000020467	Efemp1	protein_coding	chromosome	Efemp1	216616	chr11-28853204-28926743	0			Acoxl
chr3:96487110-96489593	2.0499e-57	0.35884	0.254	0.05	2.02016e-52	ENSMUSG00000046317	BC107364	protein_coding	chromosome	BC107364	329716	chr3-96433788-96452306	34803			Efemp1
																BC107364

## Sheet: OPC GO terms enriched in EAE
GOID	Ontology Source	GOTerm	GOLevels	GOGroups	Nr, Genes	% Associated Genes	Term PValue	Term PValue Corrected with Bonferroni step down	Group PValue	Group PValue Corrected with Bonferroni step down	Associated Genes Found	All Associated Genes	OverViewTerm
GO:0150076	GO_BiologicalProcess-EBI-UniProt-GOA_27,02,2019_00h00	neuroinflammatory response	[5]	[Group0]	3	4.41176	0.000284118	0.000284118	{Group0=2,841183133395644E-4}	{Group0=2,841183133395644E-4}	[Cx3cr1, Jun, Tnfrsf1a]	[Adcy1, Adcy8, Adora2a, Ager, Agt, Aif1, App, Atm, Bace2, C1qa, C5ar1, Casp1, Cd200, Cd200r1, Cd200r2, Cd200r3, Cd200r4, Clu, Cntf, Cst7, Ctsc, Cx3cl1, Cx3cr1, Egfr, F630003A18Rik, Fpr2, Gm44505, Grn, Iba1, Igf1, Il13, Il1b, Il33, Il4, Itgam, Jun, Ldlr, Lrp1, Lrrk2, Meox2, Mmp8, Mok, Nampt, Nupr1, Pparg, Psen1, Smo, Snca, Stap1, Synm, Syp, Tafa3, Tlr1, Tlr2, Tlr3, Tlr4, Tlr6, Tlr7, Tlr8, Tlr9, Tn…	TRUE

## Sheet: MOL12 GO terms enriched in EAE
GOID	Ontology Source	GOTerm	GOLevels	GOGroups	Nr, Genes	% Associated Genes	Term PValue	Term PValue Corrected with Bonferroni step down	Group PValue	Group PValue Corrected with Bonferroni step down	Associated Genes Found	All Associated Genes	OverViewTerm
GO:0002237	GO_BiologicalProcess-EBI-UniProt-GOA_27,02,2019_00h00	response to molecule of bacterial origin	[4, 6]	[Group11]	20	4.4843	3.06252e-08	5.05315e-06	{Group11=7,738258839465156E-8}	{Group11=1,0059736491304704E-6}	[Adam9, Bcr, Capn2, Dusp10, Fgfr2, Gch1, Hdac5, Irf8, Lipa, Me2, Noct, Pde4b, Rara, Rps6kc1, Sbno2, Src, Tap2, Tnfrsf1a, Trib1, Zc3h12a]	[AY761184, AY761185, Abca1, Abcc2, Abcc8, Abcg2, Abl1, Abr, Ace, Acod1, Acp5, Adam17, Adam9, Adamts13, Adh4, Adh5, Adm, Aicda, Akap8, Akirin2, Akt1, Alad, Alpl, Ankrd1, Apob, Arg1, Arid5a, Ass1, Atp1b1, Atp2a2, Atp4b, Axl, B2m, Bcl10, Bcr, Bdkrb1, Bfar, Bmp6, C5ar1, Cactin, Camp, Capn2, Car8, Card9, Casp1, Casp3, Casp9, Ccl12, Ccl2, Ccl3, Ccl5, Ccr4, Ccr5, Ccr7, Cd14, Cd180, Cd24a, Cd274, Cd300lb…	TRUE
GO:0046426	GO_BiologicalProcess-EBI-UniProt-GOA_27,02,2019_00h00	negative regulation of receptor signaling pathway via JAK-STAT	[5, 6, 7, 8, 9]	[Group12]	5	19.2308	5.58703e-06	0.000899512	{Group12=1,8997656968819318E-7}	{Group12=2,279718836258318E-6}	[Bcl3, Nf2, Parp14, Socs2, Socs3]	[Adipor1, Bcl3, Cav1, Dab1, Ggnbp2, Hgs, Hmga2, Hnf4a, Inpp5f, Irf1, Lepr, Leprot, Neurod1, Nf2, Parp14, Pibf1, Ptpn2, Ptprd, Sac3d1, Sh2b3, Socs1, Socs2, Socs3, Suz12, Traf3ip1, Vhl]	TRUE
GO:0002573	GO_BiologicalProcess-EBI-UniProt-GOA_27,02,2019_00h00	myeloid leukocyte differentiation	[5, 6, 7, 8, 9]	[Group07]	12	4.83871	8.98847e-06	0.00142917	{Group07=8,988473755827458E-6}	{Group07=8,988473755827458E-5}	[Agfg1, Anxa2, Cldn18, Csf1, Il34, Il3ra, Rara, Runx1, Sbno2, Snx10, Src, Trib1]	[Acin1, Adam8, Adipoq, Agfg1, Alg3, Anxa2, Apc, Apcs, App, Asxl2, Atp6ap1, Batf, Batf2, Batf3, Bglap2, Bmp4, Brf1, C1qc, Calcr, Camk4, Car2, Cartpt, Casp8, Cbfa2t3, Ccl19, Ccl3, Ccl5, Ccr1, Ccr7, Cd101, Cd109, Cd300lf, Cd4, Cd74, Cd81, Cdk6, Ceacam1, Cebpa, Cebpb, Cebpe, Chuk, Cited2, Cldn18, Clec2d, Clec2f, Clec2g, Clec2i, Creb1, Csf1, Csf1r, Csf2, Csf3, Ctnnb1, Ctnnbip1, Cul4a, Dcstamp, Dhrs2, …	TRUE
GO:0048705	GO_BiologicalProcess-EBI-UniProt-GOA_27,02,2019_00h00	skeletal system morphogenesis	[4, 5, 6, 7]	[Group08]	12	4.18119	3.81694e-05	0.00595442	{Group08=1,1163928125319758E-5}	{Group08=1,0047535312787781E-4}	[Anxa2, Arid5b, Auts2, Col27a1, Cyp26b1, Dlx2, Fgfr2, Has2, Rara, Schip1, Sox11, Twist2]	[Acan, Acer1, Acp5, Actn3, Acvr2b, Alpl, Alx1, Alx3, Alx4, Ankrd11, Anxa2, Anxa6, Arid5b, Asxl2, Auts2, Axin2, Barx2, Bmi1, Bmp4, Bmp6, Bmp7, Bmpr1b, Bmpr2, Carm1, Cbs, Ccn2, Cdx1, Cer1, Cfm1, Chad, Chst11, Chsy1, Cited2, Cnp, Coch, Col10a1, Col11a1, Col11a2, Col12a1, Col13a1, Col14a1, Col1a1, Col20a1, Col27a1, Col2a1, Col6a1, Col6a2, Col6a3, Col7a1, Col9a1, Comp, Csgalnact1, Csrnp1, Ctnnb1, Cyp2…	TRUE
GO:0051056	GO_BiologicalProcess-EBI-UniProt-GOA_27,02,2019_00h00	regulation of small GTPase mediated signal transduction	[5, 6, 7]	[Group10]	12	4.09556	4.66327e-05	0.00718143	{Group10=5,963028482589321E-6}	{Group10=6,559331330848253E-5}	[Arhgef28, Auts2, Bcr, Csf1, Fgd2, Psd3, Ralgps2, Rap1gap, Rtn4r, Src, Tiam2, Timp2]	[5830473C10Rik, Abca1, Abl1, Abl2, Abr, Abra, Adcyap1r1, Adgrg1, Adra1a, Adra1b, Adra1d, Akap13, Als2, Amot, Apoa1, Apoe, Arf6, Arfgap1, Arfgap3, Arfgef1, Arfgef2, Arfgef3, Arhgap12, Arhgap18, Arhgap19, Arhgap24, Arhgap25, Arhgap26, Arhgap28, Arhgap35, Arhgap40, Arhgap42, Arhgap44, Arhgdia, Arhgdib, Arhgef1, Arhgef10, Arhgef10l, Arhgef11, Arhgef12, Arhgef15, Arhgef16, Arhgef17, Arhgef18, Arhgef19…	TRUE
GO:0032609	GO_BiologicalProcess-EBI-UniProt-GOA_27,02,2019_00h00	interferon-gamma production	[3]	[Group05]	8	6.06061	6.04647e-05	0.0092511	{Group05=6,046470448182881E-5}	{Group05=4,837176358546305E-4}	[Bcl3, Cebpg, Gadd45g, Irf8, Pde4b, Rara, Runx1, Zc3h12a]	[5830473C10Rik, Abl1, Abl2, Arid5a, Avpr2, Axl, Azi2, Azin2, Bcl3, Bfar, C1qbp, Carmil2, Ccr2, Ccr7, Cd14, Cd160, Cd1d1, Cd2, Cd226, Cd244a, Cd27, Cd274, Cd276, Cd3e, Cd40lg, Cd47, Cd96, Cebpg, Eomes, F2rl1, Fadd, Fam49b, Fbn1, Flt3, Foxp3, Fzd5, Gadd45g, Gas6, Gata3, H2-M3, H2-Q9, Havcr2, Hras, Hspd1, Ifnar1, Il10, Il12a, Il12b, Il12rb1, Il12rb2, Il18, Il18r1, Il18rap, Il1b, Il1f5, Il1r1, Il1rl1…	TRUE
GO:0000768	GO_BiologicalProcess-EBI-UniProt-GOA_27,02,2019_00h00	syncytium formation by plasma membrane fusion	[3, 4, 5, 6]	[Group06]	6	8.21918	9.66089e-05	0.0144913	{Group06=1,1237580467267382E-4}	{Group06=5,618790233633691E-4}	[Adam9, Capn2, Cd44, Ehd1, Myof, Sbno2]	[Adam8, Adam9, Adgrb1, Adgrb3, Cacna1s, Camk1, Capn2, Casp1, Cav3, Ccl8, Cd109, Cd44, Cd53, Cd81, Cd9, Cdo1, Cdon, Cflar, Cxcl10, Cxcl12, Cxcl9, Dcstamp, Dyrk1b, Ehd1, Ehd2, Ehd3, Fer1l5, Flot1, Flt3l, Gcm1, Gcm2, Gdf15, Gsk3b, Il1f6, Il1f9, Il4, Il4ra, Ins2, Mapk14, Ms2, Musz2, Myf5, Myf6, Myh9, Mymk, Mymx, Myod1, Myof, Myog, Neo1, Nfatc2, Nfe2, Nphs1, Ntn3, Ocstamp, Plekho1, Ptgfrn, Rapgef3, Ri…	TRUE
GO:0097484	GO_BiologicalProcess-EBI-UniProt-GOA_27,02,2019_00h00	dendrite extension	[5, 6, 7, 8, 9, 10, 11, 12, 13]	[Group09]	5	10.8696	9.87829e-05	0.0147186	{Group09=9,878287678880174E-5}	{Group09=6,914801375216121E-4}	[Auts2, Nedd4l, Smurf1, Syt4, Zc3h12a]	[Auts2, Bcl11a, Bdnf, Cacng7, Calm1, Ccr4, Cdkl3, Cpne5, Cpne6, Cpne9, Cxcr4, Cyfip1, Cyfip2, Fitm1, Hnrnpk, Itsn2, Llph, Mecp2, Mul1, Nedd4l, Ostn, Papola, Picalm, Plaa, Prkn, Rasal1, Reg1, Rims1, Rims2, Rnf157, Sh3gl2, Sh3glb1, Slc9a6, Smurf1, Sra1, Stk11, Syt1, Syt17, Syt2, Syt3, Syt4, Tmem108, Unc13a, Unc13b, Wasf1, Zc3h12a]	TRUE
GO:0015085	GO_BiologicalProcess-EBI-UniProt-GOA_27,02,2019_00h00	calcium ion transmembrane transporter activity	[8, 9, 10]	[Group02]	10	4.40529	0.000110685	0.0160493	{Group02=1,1068481424693284E-4}	{Group02=6,641088854815971E-4}	[Anxa2, Cacna1h, Cacng5, Mcu, P2ry6, Pde4b, Slc8b1, Stac2, Tmc1, Tpcn2]	[2300002M23Rik, Ahnak, Akap6, Ank2, Anxa2, Anxa5, Anxa6, Areg, Asph, Atp13a4, Atp1a2, Atp1b1, Atp2a1, Atp2a2, Atp2a3, Atp2b1, Atp2b2, Atp2b3, Atp2b4, Atp2c1, Atp2c2, Atp4b, Bmp4, Cachd1, Cacna1a, Cacna1b, Cacna1c, Cacna1d, Cacna1e, Cacna1f, Cacna1g, Cacna1h, Cacna1i, Cacna1s, Cacna2d1, Cacna2d2, Cacna2d3, Cacna2d4, Cacnb1, Cacnb2, Cacnb3, Cacnb4, Cacng1, Cacng2, Cacng3, Cacng4, Cacng5, Cacng6, Ca…	TRUE
GO:0030853	GO_BiologicalProcess-EBI-UniProt-GOA_27,02,2019_00h00	negative regulation of granulocyte differentiation	[6, 7, 8, 9, 10, 11, 12]	[Group00]	3	27.2727	0.000158528	0.0221939	{Group00=1,5852751144040814E-4}	{Group00=6,341100457616326E-4}	[Rara, Runx1, Trib1]	[Adipoq, Bglap2, C1qc, Ceacam1, Cul4a, Inpp5d, Prdm16, Rara, Runx1, Trib1, Zbtb46]	TRUE
GO:0038066	GO_BiologicalProcess-EBI-UniProt-GOA_27,02,2019_00h00	p38MAPK cascade	[6, 7, 8, 10, 11]	[Group03]	5	9.09091	0.00023288	0.0319046	{Group03=2,3288031039049416E-4}	{Group03=6,986409311714825E-4}	[Dusp10, Gadd45a, Gadd45g, Rps6kc1, Zc3h12a]	[Ager, Bmp2, Brf1, Cav3, Cyld, Dab2ip, Dlg1, Dusp1, Dusp10, Emc10, Ezr, Fgfr3, Gadd45a, Gadd45b, Gadd45g, Gdf6, H2-Ob, Hand2, Hgf, Hsm1, Il1b, Kars, Kcne1l, Lep, Map2k3, Map3k3, Map3k4, Map3k5, Map3k7, Mapk14, Mapkapk2, Met, Mfhas1, Mink1, Mok, Ncf1, Nr2c2, Oprk1, Per1, Phlpp1, Pja2, Prmt1, Ptpn22, Rell1, Rell2, Rps6kc1, Sash1, Sltm, Tafa3, Ulk4, Vegfa, Xdh, Zc3h12a, Zfp36, Zfp36l1]	TRUE
GO:0098960	GO_BiologicalProcess-EBI-UniProt-GOA_27,02,2019_00h00	postsynaptic neurotransmitter receptor activity	[5, 6, 7, 8, 9]	[Group04]	3	4	0.0404968	0.0404968	{Group04=0,04049675816448391}	{Group04=0,04049675816448391}	[Cacng5, Dlgap2, Src]	[2300002M23Rik, Adrb1, Akap9, Begain, Cacng2, Cacng4, Cacng5, Chrm1, Chrna1, Chrna10, Chrna2, Chrna3, Chrna4, Chrna5, Chrna6, Chrna7, Chrna9, Chrnb1, Chrnb2, Chrnb3, Chrnb4, Chrnd, Chrne, Chrng, Cnih2, Dlgap2, Gabbr1, Gabra1, Gabra2, Gabra3, Gabra4, Gabra5, Gabra6, Gabrb1, Gabrb2, Gabrb3, Gabrd, Gabre, Gabrg1, Gabrg2, Gabrg3, Gabrr1, Gabrr2, Glra1, Glra2, Glrb, Gria1, Gria2, Gria3, Gria4, Grid1, …	TRUE
GO:0007033	GO_BiologicalProcess-EBI-UniProt-GOA_27,02,2019_00h00	vacuole organization	[4]	[Group01]	8	4.67836	0.000360605	0.0479605	{Group01=3,6060506126550445E-4}	{Group01=7,212101225310089E-4}	[Anxa2, Ctsd, Hook2, Pik3c3, Rab3gap2, Smurf1, Tpcn2, Vmp1]	[5330417C22Rik, Abca1, Acp2, Aktip, Ambra1, Anxa2, Arf1, Atg101, Atg12, Atg13, Atg14, Atg16l1, Atg16l2, Atg2a, Atg2b, Atg3, Atg4a, Atg4a-ps, Atg4b, Atg4c, Atg5, Atg7, Atg9a, Atg9b, Atp13a2, Atp6v0c, Atp6v0c-ps1, Bag3, Becn1, Becn2, Ccdc115, Ceacam1, Cfb, Chmp4b, Chmp5, Cln3, Cln5, Cln6, Cln8, Clvs1, Clvs2, Coro1a, Ctsd, Dpagt1, Ehmt2, Emc6, Epm2a, Fam160a2, Fez1, Fez2, Fig4, Gaa, Gabarap, Gabarap…	TRUE

## Sheet: MOL56 GO terms enriched in EAE
GOID	Ontology Source	GOTerm	GOLevels	GOGroups	Nr, Genes	% Associated Genes	Term PValue	Term PValue Corrected with Bonferroni step down	Group PValue	Group PValue Corrected with Bonferroni step down	Associated Genes Found	All Associated Genes	OverViewTerm
GO:0001961	GO_BiologicalProcess-EBI-UniProt-GOA_27,02,2019_00h00	positive regulation of cytokine-mediated signaling pathway	[4, 5, 6, 7, 8]	[Group8]	7	13.7255	1.5362e-06	0.000270372	{Group8=1,7054584774643254E-8}	{Group8=1,5349126297178929E-7}	[Csf1, Irf7, Irgm1, Irgm2, Parp9, Prkn, Zbp1]	[Adam17, Agfg1, Axl, C1qtnf4, Casp1, Casp4, Cd300lf, Cd74, Cpne1, Crebrf, Csf1, Fadd, Gas6, Gfi1, Hpx, Igf2bp1, Ikbke, Il1r1, Il7, Irf3, Irf7, Irgm1, Irgm2, Lsm14a, Mavs, Mbd4, Med1, Mme, Mmp12, Nlrc5, Pafah1b1, Parp14, Parp9, Pebp1, Prkn, Rip, Ripk1, Ripk2, Rpain, Tbk1, Ticam2, Traf2, Trem2, Trim32, Trim44, Trim6, Tslp, Txk, Ube2k, Wnt5a, Zbp1]	TRUE
GO:0009615	GO_BiologicalProcess-EBI-UniProt-GOA_27,02,2019_00h00	response to virus	[3, 5]	[Group4]	16	4.62428	1.98143e-06	0.00034675	{Group4=1,981427676524383E-6}	{Group4=1,3869993735670682E-5}	[Bcl3, Ddx60, Gbp3, Gli2, Htra1, Ifit1, Ifit3b, Il33, Irf1, Irf7, Irgm2, Oas1c, Parp9, Rtp4, Src, Zbp1]	[Abcc9, Abcf3, Acta2, Adar, Agbl4, Agbl5, Aicda, Aim2, Aimp1, Ankrd17, Ap1s1, Apob, Apobec1, Apobec3, Arf1, Arr3, Art1, Atg7, Bad, Batf3, Bcl2, Bcl2l1, Bcl2l11, Bcl3, Becn1, Bnip3, Bnip3l, Bst2, C1qbp, Card9, Ccdc130, Ccl19, Ccl5, Cct5, Cd207, Cd37, Cd40, Cd86, Cd8a, Cdk6, Cfl1, Cgas, Chrm2, Chuk, Clu, Cnot7, Crcp, Creb3, Crebbp, Crebzf, Cxadr, Cxcl10, Cxcl9, Cyp1a1, Cytip, Dclk1, Ddit4, Ddx1, Dd…	TRUE
GO:0071216	GO_BiologicalProcess-EBI-UniProt-GOA_27,02,2019_00h00	cellular response to biotic stimulus	[3]	[Group5]	14	4.69799	7.31648e-06	0.00126575	{Group5=7,316483642612574E-6}	{Group5=4,3898901855675445E-5}	[Adam9, Cd180, Cebpb, Cmpk2, Irf8, Irgm2, Nos2, Pde4b, Rara, Sbno2, Src, Syk, Tnfrsf1a, Trib1]	[AY761184, AY761185, Abca1, Abcc2, Abl1, Acod1, Acsbg2, Adam9, Adamts13, Aicda, Akap8, Akt1, Ankrd1, Arg1, Arid5a, Ass1, Atg10, Axl, Bcl10, Bcl2l11, Bcr, Bfar, Bid, Bmp6, Btk, Cactin, Camp, Capn2, Car8, Casp1, Ccdc47, Ccl12, Ccl2, Ccl3, Ccl5, Ccr5, Cd14, Cd180, Cd274, Cd300lb, Cd36, Cd40, Cd52, Cd6, Cd68, Cd80, Cd84, Cd86, Cdc73, Cdk19, Cdk4, Cebpb, Cebpe, Chmp5, Clec7a, Cma1, Cmpk2, Cpeb1, Crk, …	TRUE
GO:0061180	GO_BiologicalProcess-EBI-UniProt-GOA_27,02,2019_00h00	mammary gland epithelium development	[5, 6, 7, 8]	[Group1]	8	8.42105	1.1536e-05	0.00196113	{Group1=1,1536029526054573E-5}	{Group1=5,7680147630272864E-5}	[Cebpb, Csf1, Gli2, Lbh, Rtn4, Src, Tnfsf11, Zfp703]	[Agap2, Alg10b, Ar, Areg, Atp2c2, Bax, Brca2, Btrc, Cav3, Ccl11, Ccnd1, Cdkn2a, Cebpb, Chuk, Csf1, Cyp19a1, Cyp27b1, Ddr1, Deaf1, Elf5, Epha2, Erbb4, Es5r, Esr1, Etv4, Etv5, Fgf10, Fgf2, Fgfr2, Foxb1, Foxf1, Fxyd1, Gata3, Gli2, Gpx1, Hif1a, Hoxa5, Id2, Iqgap3, Irf6, Jak2, Kdm5b, Kitl, Lats1, Lbh, Lrp5, Lrp6, Mapk1, Mbd4, Med1, Mgmt, Mst1, Msx1, Msx2, Ncoa3, Nkx3-1, Nr3c1, Ntn1, Orai1, Pebp1, Pgr,…	TRUE
GO:0002573	GO_BiologicalProcess-EBI-UniProt-GOA_27,02,2019_00h00	myeloid leukocyte differentiation	[5, 6, 7, 8, 9]	[Group6]	12	4.83871	2.4796e-05	0.00414093	{Group6=1,9609767466829584E-7}	{Group6=1,5687813973463667E-6}	[Cebpb, Csf1, Lbr, Rara, Runx1, Sbno2, Snx10, Sp3, Src, Tnfsf11, Trf, Trib1]	[Acin1, Adam8, Adipoq, Agfg1, Alg3, Anxa2, Apc, Apcs, App, Asxl2, Atp6ap1, Batf, Batf2, Batf3, Bglap2, Bmp4, Brf1, C1qc, Calcr, Camk4, Car2, Cartpt, Casp8, Cbfa2t3, Ccl19, Ccl3, Ccl5, Ccr1, Ccr7, Cd101, Cd109, Cd300lf, Cd4, Cd74, Cd81, Cdk6, Ceacam1, Cebpa, Cebpb, Cebpe, Chuk, Cited2, Cldn18, Clec2d, Clec2f, Clec2g, Clec2i, Creb1, Csf1, Csf1r, Csf2, Csf3, Ctnnb1, Ctnnbip1, Cul4a, Dcstamp, Dhrs2, …	TRUE
GO:0042832	GO_BiologicalProcess-EBI-UniProt-GOA_27,02,2019_00h00	defense response to protozoan	[4, 5, 6]	[Group7]	5	13.8889	4.78862e-05	0.00785334	{Group7=6,490484200794788E-5}	{Group7=2,596193680317915E-4}	[Bcl3, Gbp3, Gbp7, Irf8, Irgm2]	[Arg1, Art1, Batf, Batf2, Bcl3, Ccdc88b, Cd37, Cd40, Gbp10, Gbp2, Gbp2b, Gbp3, Gbp4, Gbp6, Gbp7, Gbp9, Hras, Ifng, Iigp1, Il10, Il12a, Il12b, Il4, Il4ra, Il6, Irf4, Irf8, Irgm2, Lyst, Nras, Pf4, Slc11a1, Tinagl1, Tlr11, Tlr12, Tspan32]	TRUE
GO:0014013	GO_BiologicalProcess-EBI-UniProt-GOA_27,02,2019_00h00	regulation of gliogenesis	[6, 7, 8, 9]	[Group3]	9	5.4878	9.99079e-05	0.0159853	{Group3=9,990794012096853E-5}	{Group3=2,997238203629056E-4}	[Csf1, Daam2, Qk, Rtn4, Shh, Sox11, Trf, Wdr1, Zfp365]	[Abcc8, Actr3, Adcyap1, Afdn, Ager, Apobec3, App, Ascl2, Aspa, Atf5, Atxn1, Bag1, Bin1, Bmp2, Bmp4, C1qa, C5ar1, Ccr2, Ccr4, Cdh2, Cdkn2b, Cers2, Clcf1, Cntn2, Creb1, Crkl, Csf1, Ctnnb1, Cxcr4, Daam2, Dab1, Dag1, Dicer1, Dll3, Dlx1, Dlx2, Drd3, Dusp10, Dusp15, E2f1, Efemp1, Emx1, Enpp2, Epha4, Etv5, Ezh2, F2, Fas, Fgfr3, Fubp1, Gfap, Gjc2, Gm10093, Gpr183, Gpr37l1, Grin1, Gsx2, Hdac1, Hdac2, Hes1…	TRUE
GO:0042089	GO_BiologicalProcess-EBI-UniProt-GOA_27,02,2019_00h00	cytokine biosynthetic process	[3, 5, 6]	[Group2]	8	6.01504	0.00012924	0.0201614	{Group2=1,6684551507751806E-4}	{Group2=3,3369103015503613E-4}	[Bcl3, Cebpb, Irf1, Irf7, Irf9, Rps6kc1, Sept9, Syk]	[Adam33, Ager, Apoa2, App, Bcl10, Bcl3, Card11, Card9, Ccl20, Ccr2, Cd1d1, Cd209b, Cd27, Cd276, Cd28, Cd3e, Cebpb, Cebpe, Cebpg, Cela2a, Clec2i, Cma1, Crebbp, Cx3cr1, Cybb, Cytip, Egr1, Elane, Ereg, Errfi1, Fcer1a, Fcgr3, Foxj1, Foxp3, Gadd45g, Gata3, Ghrl, Ghsr, Glmn, Grk2, Hsbp1, Hspb1, Icosl, Ifnar1, Ifng, Il10, Il17f, Il18, Il19, Il1a, Il1b, Il1rap, Il21, Il27, Il4, Il6, Il9, Inhbb, Inpp5d, I…	TRUE
GO:0034329	GO_BiologicalProcess-EBI-UniProt-GOA_27,02,2019_00h00	cell junction assembly	[4]	[Group0]	10	4.46429	0.000226984	0.0335936	{Group0=2,269840250624778E-4}	{Group0=2,269840250624778E-4}	[Ank2, Cdh13, Cdh22, Coro2b, Dusp3, Nfasc, Src, Vmp1, Wdr1, Zfp703]	[Abi2, Abl1, Ace, Ace2, Actn1, Actn2, Actn4, Acvrl1, Afdn, Agt, Ajuba, Ank2, Apod, Arhgap6, Arl2, Arvcf, Bcas3, Bcl2, Bfar, Camsap3, Capza1, Cav1, Cd9, Cdc42, Cdh1, Cdh10, Cdh11, Cdh12, Cdh13, Cdh15, Cdh17, Cdh18, Cdh19, Cdh2, Cdh20, Cdh22, Cdh24, Cdh26, Cdh3, Cdh4, Cdh5, Cdh6, Cdh7, Cdh8, Cdh9, Cfl1, Cgn, Clasp1, Clasp2, Cldn1, Cldn19, Cldn3, Cldn5, Cntnap1, Col16a1, Col17a1, Coro1c, Coro2b, Ctn…	TRUE

## Sheet: MOL12_EAEenriched_MGI_GREAT
# GREAT version 4.0.4	Species assembly: mm10	Association rule: Basal+extension: 5000 bp upstream, 1000 bp downstream, 1000000 bp max extension, curated regulatory domains included
# Term Name	Binom Rank	Binom Raw P-Value	Binom FDR Q-Val	Binom Fold Enrichment	Binom Observed Region Hits	Binom Region Set Coverage	Hyper Rank	Hyper FDR Q-Val	Hyper Fold Enrichment	Hyper Observed Gene Hits	Hyper Total Genes	Hyper Gene Set Coverage
abnormal immune system morphology	3	6.73094e-14	2.14829e-10	2.02249	102	0.416326	3	7.49922e-09	2.02791	100	2506	0.23753
abnormal hematopoietic cell morphology	5	2.76498e-13	5.29494e-10	2.00169	100	0.408163	9	7.79113e-07	1.85808	97	2653	0.230404
abnormal cell-mediated immunity	6	3.61047e-13	5.76171e-10	2.45885	71	0.289796	7	6.53884e-07	2.24504	66	1494	0.15677
abnormal adaptive immunity	7	8.01393e-13	1.09619e-09	2.4184	71	0.289796	11	7.38188e-07	2.21392	66	1515	0.15677
abnormal immune system cell morphology	8	8.09604e-13	9.68995e-10	2.14689	86	0.35102	6	3.50469e-07	2.05079	82	2032	0.194774
abnormal immune cell physiology	9	9.07625e-13	9.65612e-10	2.43441	70	0.285714	12	7.0696e-07	2.22892	65	1482	0.154394
abnormal blood cell physiology	10	1.51199e-12	1.44773e-09	2.36527	72	0.293878	16	9.34755e-07	2.16459	67	1573	0.159145
abnormal leukocyte physiology	11	1.79738e-12	1.56454e-09	2.42162	69	0.281633	15	6.57162e-07	2.23843	64	1453	0.152019
abnormal hematopoietic system physiology	12	2.14253e-12	1.70956e-09	2.28922	75	0.306122	8	7.56208e-07	2.14901	71	1679	0.168646
abnormal leukocyte morphology	13	4.4935e-12	3.30964e-09	2.10924	84	0.342857	10	7.3875e-07	2.02066	80	2012	0.190024
abnormal blood cell morphology	14	6.12317e-12	4.18781e-09	2.18908	78	0.318367	21	1.82942e-06	2.01859	74	1863	0.175772
abnormal definitive hematopoiesis	15	1.48869e-11	9.50278e-09	2.71154	54	0.220408	22	1.75565e-06	2.52258	48	967	0.114014
abnormal hemopoiesis	16	1.58487e-11	9.48445e-09	2.67302	55	0.22449	19	1.7274e-06	2.50519	49	994	0.11639
abnormal myeloid cell morphology	17	3.34952e-11	1.88657e-08	2.1798	74	0.302041	25	4.78531e-06	2.01436	70	1766	0.166271
abnormal immune system organ morphology	18	3.88883e-11	2.06864e-08	2.30355	67	0.273469	17	1.00555e-06	2.26276	61	1370	0.144893
abnormal immune serum protein physiology	20	8.65474e-11	4.14346e-08	2.55515	55	0.22449	42	2.71087e-05	2.23733	49	1113	0.11639
abnormal hematopoietic cell number	21	1.38491e-10	6.31454e-08	2.00038	82	0.334694	23	1.98929e-06	1.95269	79	2056	0.187648
abnormal blood cell morphology/development	22	1.47886e-10	6.43638e-08	2.46203	57	0.232653	30	1.06847e-05	2.28352	51	1135	0.12114
abnormal myeloid leukocyte morphology	23	1.83439e-10	7.63666e-08	2.5963	52	0.212245	24	3.28659e-06	2.46647	48	989	0.114014
abnormal cytokine secretion	24	2.60498e-10	1.03928e-07	3.0332	41	0.167347	47	4.56884e-05	2.6273	35	677	0.0831354

## Sheet: MOL56_EAEenriched_MGI_GREAT
# GREAT version 4.0.4	Species assembly: mm10	Association rule: Basal+extension: 5000 bp upstream, 1000 bp downstream, 1000000 bp max extension, curated regulatory domains included
# Term Name	Binom Rank	Binom Raw P-Value	Binom FDR Q-Val	Binom Fold Enrichment	Binom Observed Region Hits	Binom Region Set Coverage	Hyper Rank	Hyper FDR Q-Val	Hyper Fold Enrichment	Hyper Observed Gene Hits	Hyper Total Genes	Hyper Gene Set Coverage
abnormal blood cell morphology/development	1	2.31277e-10	2.21447e-06	2.35593	61	0.222628	26	3.41296e-05	2.19287	52	1135	0.116331
abnormal definitive hematopoiesis	2	1.17599e-09	5.63007e-06	2.42455	54	0.19708	35	5.14023e-05	2.27686	46	967	0.102908
abnormal hemopoiesis	3	1.3263e-09	4.2331e-06	2.39011	55	0.20073	33	4.73676e-05	2.26316	47	994	0.105145
abnormal cytokine secretion	4	2.48023e-09	5.93705e-06	2.77831	42	0.153285	69	0.000347088	2.40378	34	677	0.0760626
abnormal mononuclear phagocyte morphology	5	3.95612e-09	7.57597e-06	2.73365	42	0.153285	51	0.000131192	2.50407	35	669	0.0782998
abnormal phagocyte morphology	6	4.33589e-09	6.91935e-06	2.50335	48	0.175182	76	0.000452241	2.20648	39	846	0.0872483
abnormal immune serum protein physiology	8	6.43833e-09	7.70588e-06	2.28471	55	0.20073	81	0.000453363	2.02119	47	1113	0.105145
increased bone volume	9	1.76284e-08	1.87546e-05	7.14962	14	0.0510949	88	0.000551879	6.13635	10	78	0.0223714
abnormal macrophage morphology	10	1.80656e-08	1.72978e-05	2.98293	34	0.124088	73	0.000403273	2.71495	27	476	0.0604027
abnormal bone structure	11	2.34051e-08	2.03731e-05	2.1999	55	0.20073	6	3.72607e-08	2.79338	52	891	0.116331
abnormal myeloid leukocyte morphology	12	2.87704e-08	2.29564e-05	2.27687	51	0.186131	105	0.00103104	2.03263	42	989	0.0939597
cortical renal glomerulopathies	13	3.31353e-08	2.44054e-05	4.52116	20	0.0729927	110	0.0010873	3.75892	15	191	0.033557
increased susceptibility to infection	14	6.46409e-08	4.42097e-05	3.249	28	0.10219	122	0.00139349	2.57331	25	465	0.0559284
abnormal renal glomerulus morphology	15	8.02643e-08	5.12354e-05	3.21462	28	0.10219	66	0.000257878	3.21036	22	328	0.049217
abnormal kidney cortex morphology	18	1.08818e-07	5.78849e-05	2.9428	31	0.113139	49	0.000125095	3.10802	25	385	0.0559284
abnormal macrophage cell number	19	1.54725e-07	7.79734e-05	3.39169	25	0.0912409	116	0.00119421	3.10378	19	293	0.0425056
increased pro-B cell number	20	1.72095e-07	8.23906e-05	9.39349	10	0.0364963	254	0.00960121	6.67863	6	43	0.0134228
abnormal mammary gland morphology	21	1.73141e-07	7.89441e-05	3.17834	27	0.0985402	16	4.39554e-06	4.21786	23	261	0.0514541
lethality throughout fetal growth and development	25	3.04723e-07	0.000116709	2.36623	41	0.149635	21	1.64322e-05	3.0091	32	509	0.0715884
renal/urinary system inflammation	27	3.354e-07	0.000118943	3.90407	20	0.0729927	98	0.000819336	3.68181	16	208	0.0357942

## Sheet: MOL12_EAEenriched_GO_GREAT
# GREAT version 4.0.4	Species assembly: mm10	Association rule: Basal+extension: 5000 bp upstream, 1000 bp downstream, 1000000 bp max extension, curated regulatory domains included
# Term Name	Binom Rank	Binom Raw P-Value	Binom FDR Q-Val	Binom Fold Enrichment	Binom Observed Region Hits	Binom Region Set Coverage	Hyper Rank	Hyper FDR Q-Val	Hyper Fold Enrichment	Hyper Observed Gene Hits	Hyper Total Genes	Hyper Gene Set Coverage
negative regulation of tyrosine phosphorylation of STAT protein	2	3.56293e-09	2.33194e-05	49.9145	6	0.0244898	76	0.00486683	20.3278	4	10	0.00950119
response to cytokine	3	1.76895e-08	7.71853e-05	2.61671	41	0.167347	32	0.000147696	2.45692	38	786	0.0902613
regulation of immune system process	9	1.01101e-07	0.000147046	2.21913	49	0.2	60	0.00200552	1.98859	45	1150	0.106888
cellular response to cytokine stimulus	18	6.82218e-07	0.000496124	2.53801	34	0.138775	54	0.000977635	2.4272	32	670	0.0760095
response to lipopolysaccharide	25	1.64082e-06	0.000859133	3.37259	21	0.0857143	80	0.00599481	3.00905	18	304	0.0427553
response to lipid	27	2.23176e-06	0.00108199	2.12395	43	0.17551	25	6.57651e-05	2.4881	40	817	0.0950119
response to molecule of bacterial origin	28	2.49126e-06	0.00116467	3.28259	21	0.0857143	97	0.00959554	2.8586	18	320	0.0427553
regulation of cytokine production	30	3.15022e-06	0.00137454	2.59653	29	0.118367	131	0.0212958	2.20188	25	577	0.0593824
regulation of interferon-gamma production	31	3.74643e-06	0.00158196	5.33021	12	0.0489796	118	0.0163472	4.61995	9	99	0.0213777
negative regulation of JAK-STAT cascade	39	6.48909e-06	0.002178	5.55609	11	0.044898	58	0.0014411	7.97168	8	51	0.0190024
negative regulation of granulocyte differentiation	40	6.5989e-06	0.00215949	19.8546	5	0.0204082	243	0.0441197	15.2458	3	10	0.00712589
positive regulation of leukocyte differentiation	44	1.17325e-05	0.00349041	3.84611	15	0.0612245	92	0.00845639	3.93441	12	155	0.0285036
negative regulation of peptidyl-tyrosine phosphorylation	47	1.66554e-05	0.00463871	7.37983	8	0.0326531	181	0.0345131	5.97876	6	51	0.0142518
endomembrane system organization	48	1.69353e-05	0.0046184	2.65014	24	0.0979592	138	0.0234128	2.37686	21	449	0.0498812
regulation of leukocyte differentiation	49	2.18284e-05	0.00583131	2.93305	20	0.0816327	81	0.00592687	3.13018	17	276	0.0403801
regulation of JAK-STAT cascade	57	3.41298e-05	0.00783788	3.70718	14	0.0571429	149	0.0282203	3.51581	11	159	0.0261283
negative regulation of insulin receptor signaling pathway	59	4.05455e-05	0.00899561	7.78095	7	0.0285714	134	0.0226335	8.76198	5	29	0.0118765
negative regulation of cellular response to insulin stimulus	62	5.08198e-05	0.0107295	7.50388	7	0.0285714	163	0.0300592	7.94054	5	32	0.0118765
regulation of interleukin-2 production	65	5.6255e-05	0.0113289	5.39618	9	0.0367347	227	0.0414677	5.54394	6	55	0.0142518
regulation of CD4-positive, alpha-beta T cell activation	71	8.11014e-05	0.0149523	5.87931	8	0.0326531	88	0.0077811	7.11473	7	50	0.0166271

[truncated: 1 more sheets: MOL56_EAEenriched_GO_GREAT]
