# Supplementary material for: Epigenomic priming of immune genes implicates oligodendroglia in multiple sclerosis susceptibility
Source: Neuron. Author manuscript; Available in PMC 2023 Apr 6. (PMC9810341; doi:10.1016/j.neuron.2021.12.034)
Supplement: Supplementary Material [file NIHMS1854707-supplement-Supplementary_Material.zip › 1-s2.0-S0896627321010898-mmc3.xlsx]

## Sheet: Info
Supplementary Table 2 - Correlation gene activity score (chromatin accessibility over 500 bp promoter region) with gene expression in OPCs, MOL1/2 and MOL5/6 and Gene Ontology terms for each type for each population
TYPE1A	Enriched in scATAC EAE & Enriched in scRNA EAE, low accessibility in Ctr
TYPE1B	Enriched in scATAC EAE & Enriched in scRNA EAE, high accessibility in Ctr
TYPE2A	no change scATAC & Enriched in scRNA EAE, high accessibility in Ctr
TYPE2B	no change scATAC & Enriched in scRNA EAE, low accessibility in Ctr
TYPE3A	no change scATAC & Enriched in scRNA Ctr, high accessibility in Ctr
TYPE3B	no change scATAC & Enriched in scRNA Ctr, low accessibility in Ctr
TYPE4	Enriched in scATAC Ctr & Enriched in scRNA Ctr

## Sheet: OPC
	ENSEMBL	Genesymbol	chr_gene	strand	start_gene	end_gene	RNA_Ctr	ATAC_Ctr	RNA_EAE	ATAC_EAE
TYPE1A	ENSMUSG00000027514.14	Zbp1	chr2	-	173206612	173218923	0	0.400597	11.2234	8.48527				Immune_response	Immune_system_process			Total_GO:0002376	9828
TYPE1A	ENSMUSG00000053175.17	Bcl3	chr7	-	19808462	19822770	0.083793	0.961432	15.142	7.23743				GO:006955	GO:0002376	Prop(%) of Immune		Total_GO:006955	4009
TYPE1A	ENSMUSG00000104713.4	Gbp6	chr5	-	105270702	105293698	0.212412	0.961432	5.72798	5.92721		TYPE1A	44	15	18	40.9091
TYPE1A	ENSMUSG00000051111.16	Sv2c	chr13	-	95954594	96132577	0	0.721074	3.24044	5.55286		TYPE1B	42	13	15	35.7143
TYPE1A	ENSMUSG00000079014.4	Serpina3i	chr12	+	104263122	104269372	0	0.320477	1.58155	5.49047		TYPE2A	616	41	75	12.1753
TYPE1A	ENSMUSG00000046718.8	Bst2	chr8	-	71534255	71537456	0.133304	0.400597	66.096	5.36568		TYPE2B	136	10	13	9.55882
TYPE1A	ENSMUSG00000073555.1	Gm4951	chr18	+	60212080	60247820	0	0.160239	21.4202	5.2409		TYPE3A	646	17	40	6.19195
TYPE1A	ENSMUSG00000085562.7	2610028E06Rik	chr4	-	125887851	125922417	0	0.560835	1.19761	4.86655		TYPE3B	172	13	3	1.74419
TYPE1A	ENSMUSG00000012519.14	Mlkl	chr8	-	111311797	111338177	0.321014	0.961432	9.43852	4.86655		TYPE4	20	1	3	15
TYPE1A	ENSMUSG00000034855.13	Cxcl10	chr5	-	92346638	92348889	0	0.801193	191.573	4.86655
TYPE1A	ENSMUSG00000027580.17	Helz2	chr2	-	181227615	181242027	0.240257	0.0801193	2.33104	4.80416
TYPE1A	ENSMUSG00000024610.14	Cd74	chr18	+	60803848	60812646	0	0.480716	70.9671	4.80416
TYPE1A	ENSMUSG00000040483.15	Xaf1	chr11	+	72301629	72313733	4.26881	0.640954	28.1401	4.42981
TYPE1A	ENSMUSG00000078921.3	Tgtp2	chr11	-	49057194	49064206	0	0	7.90013	4.18024
TYPE1A	ENSMUSG00000067276.5	Capn6	chrX	-	143802231	143827414	0	0.400597	3.2662	4.05546		OPC				Immune_genes
TYPE1A	ENSMUSG00000108084.1	Gm7932	chr6	+	48860329	48866083	1.03183	0.640954	21.1024	3.80589		Total_from_whole_category				GO:0002376	GO:006955
TYPE1A	ENSMUSG00000038677.14	Scube3	chr17	+	28142141	28174854	0.079383	0.480716	1.49602	3.68111			GO:0002376	GO:006955	total_immune	167	110
TYPE1A	ENSMUSG00000082116.1	Gm12188	chr11	-	49088234	49088543	0	0	1.64522	3.61872		TYPE1A	0.18315	0.374158	TYPE1A	10.7784	13.6364
TYPE1A	ENSMUSG00000040987.15	Mill2	chr7	+	18839966	18865402	0	0.640954	1.31793	3.36915		TYPE1B	0.152625	0.32427	TYPE1B	8.98204	11.8182
TYPE1A	ENSMUSG00000027994.14	Mcub	chr3	-	129914960	129970206	0	0.721074	4.38569	3.24437		TYPE2A	0.763126	1.0227	TYPE2A	44.9102	37.2727
TYPE1A	ENSMUSG00000063268.12	Parp10	chr15	-	76231174	76243441	0	0	3.14952	3.18197		TYPE2B	0.132275	0.249439	TYPE2B	7.78443	9.09091
TYPE1A	ENSMUSG00000071656.6	Lrrn4cl	chr19	+	8850785	8853909	0.376322	0.640954	2.27301	3.18197		TYPE3A	0.407	0.424046	TYPE3A	23.9521	15.4545
TYPE1A	ENSMUSG00000028539.14	Artn	chr4	-	117926162	117929763	0.223793	0.881312	11.4834	3.18197		TYPE3B	0.030525	0.32427	TYPE3B	1.79641	11.8182
TYPE1A	ENSMUSG00000010358.13	Ifi35	chr11	+	101448407	101458698	0.076058	0.320477	15.6009	3.05719		TYPE4	0.030525	0.0249439	TYPE4	1.79641	0.909091
TYPE1A	ENSMUSG00000088832.1	Gm23543	chr6	-	65864171	65864276	0.17005	0.400597	2.76963	3.05719
TYPE1A	ENSMUSG00000001123.15	Lgals9	chr11	-	78962974	78984946	0.652619	0.480716	38.9618	2.9948
TYPE1A	ENSMUSG00000033538.13	Casp4	chr9	+	5308828	5336783	0	0	5.1799	2.87002
TYPE1A	ENSMUSG00000024818.14	Slc25a45	chr19	+	5877808	5885766	0.374911	0.560835	2.65353	2.55806
TYPE1A	ENSMUSG00000035042.2	Ccl5	chr11	-	83525778	83530518	1.66977	0.400597	25.6047	2.49567
TYPE1A	ENSMUSG00000023186.14	Vwa5a	chr9	+	38718268	38743337	7.91928	0.480716	19.0692	2.43327
TYPE1A	ENSMUSG00000029994.17	Anxa4	chr6	-	86736840	86793584	0.025132	0.240358	3.16419	2.43327
TYPE1A	ENSMUSG00000028270.12	Gbp2	chr3	+	142620602	142638008	0	0.400597	62.9529	2.30849
TYPE1A	ENSMUSG00000020241.13	Col6a2	chr10	-	76595762	76623630	0.011216	0.320477	2.74401	2.30849
TYPE1A	ENSMUSG00000022773.18	Ypel1	chr16	+	17069696	17087045	6.3024	0.560835	16.7978	2.2461
TYPE1A	ENSMUSG00000035274.13	Tpbg	chr9	+	85842380	85847040	0.343625	0.320477	2.23488	2.2461
TYPE1A	ENSMUSG00000035692.6	Isg15	chr4	-	156199424	156200818	0.944461	0.240358	8.32284	2.2461
TYPE1A	ENSMUSG00000027907.4	S100a11	chr3	+	93520488	93526287	0	0	1.46944	1.99653
TYPE1A	ENSMUSG00000052776.10	Oas1a	chr5	-	120896256	120907521	0	0	1.59316	1.74697
TYPE1A	ENSMUSG00000092021.8	Gbp11	chr5	-	105323042	105346472	0.419352	0	2.58095	1.68457
TYPE1A	ENSMUSG00000001119.7	Col6a1	chr10	-	76708792	76726168	0.048612	0	6.20931	1.62218
TYPE1A	ENSMUSG00000054072.11	Iigp1	chr18	+	60376029	60392627	0	0	42.5752	1.37262
TYPE1A	ENSMUSG00000026656.15	Fcgr2b	chr1	-	170958617	170976547	0	0	62.9501	1.24783
TYPE1A	ENSMUSG00000105543.1	Gm43169	chr5	-	22863812	22868545	1.03861	0.0801193	5.85517	1.18544
TYPE1A	ENSMUSG00000079363.7	Gbp4	chr5	-	105115767	105139586	0	0	9.99367	1.12305
TYPE1B	ENSMUSG00000060550.16	H2-Q7	chr17	+	35439155	35443773	0.236764	5.92883	40.9906	16.4714
TYPE1B	ENSMUSG00000035929.11	H2-Q4	chr17	+	35379617	35385290	0.136489	5.20775	4.18373	16.3466
TYPE1B	ENSMUSG00000029321.1	Slc10a6	chr5	-	103605711	103629403	0	6.89026	1.25549	15.9099
TYPE1B	ENSMUSG00000032265.14	Tent5a	chr9	-	85320439	85327348	0.077415	6.89026	2.69511	15.0364
TYPE1B	ENSMUSG00000021091.8	Serpina3n	chr12	+	104406729	104414329	9.84213	6.48966	488.46	14.4749
TYPE1B	ENSMUSG00000001021.12	S100a3	chr3	+	90560578	90602702	10.2755	4.40656	28.7423	12.9775
TYPE1B	ENSMUSG00000040253.15	Gbp7	chr3	+	142530342	142550149	0.818397	5.12764	21.4204	12.0416
TYPE1B	ENSMUSG00000031385.14	Plxnb3	chrX	+	73757090	73772514	10.0993	4.5668	41.5046	11.792
TYPE1B	ENSMUSG00000073680.2	Tmem88b	chr4	-	155781591	155785874	5.96055	3.28489	20.8083	11.7296
TYPE1B	ENSMUSG00000091712.2	Sec14l5	chr16	+	5147109	5187271	0.030864	2.96441	5.88758	10.9185
TYPE1B	ENSMUSG00000073418.4	C4b	chr17	-	34728380	34743882	7.55756	3.76561	214.933	10.9185
TYPE1B	ENSMUSG00000016496.7	Cd274	chr19	+	29367455	29388095	0.559583	3.92585	8.07864	9.98266
TYPE1B	ENSMUSG00000065968.8	Ifitm7	chr16	-	13981699	13986888	0.747181	4.32644	3.014	9.92027
TYPE1B	ENSMUSG00000027977.15	Ndst3	chr3	-	123526166	123690853	3.91804	4.08608	15.2367	9.67071
TYPE1B	ENSMUSG00000037405.8	Icam1	chr9	+	21015985	21028817	2.25275	3.28489	17.5174	9.67071
TYPE1B	ENSMUSG00000040373.12	Cacng5	chr11	-	107874605	107915055	2.90918	3.12465	19.6111	9.67071
TYPE1B	ENSMUSG00000028268.14	Gbp3	chr3	+	142560026	142573209	2.53414	3.60537	58.5682	9.35875
TYPE1B	ENSMUSG00000073409.12	H2-Q6	chr17	+	35424850	35430055	0	4.00597	73.6951	9.10918
TYPE1B	ENSMUSG00000035279.8	Ssc5d	chr7	+	4925785	4944826	1.37413	2.16322	5.668	8.9844
TYPE1B	ENSMUSG00000112234.1	Gm48427	chr10	+	96309345	96320725	0	2.4837	1.03675	8.73483
TYPE1B	ENSMUSG00000056296.17	Synpr	chr14	+	13284780	13616340	0	2.24334	11.392	8.54766
TYPE1B	ENSMUSG00000025001.11	Hells	chr19	+	38930915	38971051	1.21091	3.44513	6.91	8.04852
TYPE1B	ENSMUSG00000028670.14	Lypla2	chr4	-	135968224	135972626	28.4983	2.4837	66.7382	7.92374
TYPE1B	ENSMUSG00000115529.1	9630013A20Rik	chr14	-	84458639	84476424	0.257525	2.0831	5.78024	7.67417
TYPE1B	ENSMUSG00000037625.7	Cldn11	chr3	+	31149920	31164324	1.36601	1.52227	199.016	7.54939
TYPE1B	ENSMUSG00000060586.10	H2-Eb1	chr17	+	34305877	34316199	4.2301	2.80418	100.518	7.487
TYPE1B	ENSMUSG00000022324.15	Matn2	chr15	+	34306677	34436273	6.21078	1.60239	24.2231	6.7383
TYPE1B	ENSMUSG00000001870.16	Ltbp1	chr17	+	75005568	75392512	1.82372	2.40358	5.19194	6.11438
TYPE1B	ENSMUSG00000001435.15	Col18a1	chr10	-	77052178	77166548	5.0967	2.40358	18.4324	5.86482
TYPE1B	ENSMUSG00000031671.11	Setd6	chr8	+	95715881	95719010	7.35401	2.0831	18.0664	5.55286
TYPE1B	ENSMUSG00000034947.13	Tmem106a	chr11	+	101582242	101591788	0.135678	1.28191	5.2158	5.17851
TYPE1B	ENSMUSG00000041482.16	Piezo2	chr18	-	63010213	63387183	0.02065	1.52227	2.73792	5.11612
TYPE1B	ENSMUSG00000021708.17	Rasgrf2	chr13	-	91880400	92131656	0	1.12167	2.70727	5.05372
TYPE1B	ENSMUSG00000098974.1	Gm27505	chr19	-	5844638	5844747	1.74375	1.76262	12.8534	5.05372
TYPE1B	ENSMUSG00000001020.8	S100a4	chr3	+	90603771	90606045	22.8251	1.52227	82.0685	4.99133
TYPE1B	ENSMUSG00000075002.2	Gm813	chr16	-	58613675	58616978	1.23226	1.44215	18.7081	4.80416
TYPE1B	ENSMUSG00000102531.1	1110002O04Rik	chr1	+	35879845	35881119	0	1.52227	2.43826	4.67937
TYPE1B	ENSMUSG00000025887.10	Casp12	chr9	+	5345430	5373032	2.08977	1.04155	28.1248	4.55459
TYPE1B	ENSMUSG00000085873.1	Ttc39aos1	chr4	-	109403794	109406155	0	1.52227	1.16594	4.4922
TYPE1B	ENSMUSG00000096299.3	Gm21814	chr6	+	149566090	149583656	0.334567	1.60239	2.70134	4.42981
TYPE1B	ENSMUSG00000017697.3	Ada	chr2	-	163726584	163750239	0	1.68251	7.26107	4.36742
TYPE1B	ENSMUSG00000031838.8	Ifi30	chr8	-	70762774	70766663	5.7327	1.12167	17.0246	3.55632
TYPE2A	ENSMUSG00000060802.8	B2m	chr2	+	122147686	122153083	588.093	8.57277	5365.68	10.9809
TYPE2A	ENSMUSG00000029810.15	Tmem176b	chr6	-	48833818	48841496	667.899	9.21372	2726.34	10.7314
TYPE2A	ENSMUSG00000026547.15	Tagln2	chr1	+	172500047	172507380	227.492	3.52525	482.042	3.30676
TYPE2A	ENSMUSG00000029723.16	Tsc22d4	chr5	+	137745730	137768450	155.214	4.5668	374.656	5.92721
TYPE2A	ENSMUSG00000001525.10	Tubb5	chr17	-	35833921	35838306	150.687	12.0179	303.03	9.85788
TYPE2A	ENSMUSG00000053279.7	Aldh1a1	chr19	+	20492715	20643462	88.7323	4.88728	260.676	5.49047
TYPE2A	ENSMUSG00000036552.18	Ermard	chr17	+	15041208	15090044	54.1762	4.5668	256.884	4.30502
TYPE2A	ENSMUSG00000078853.8	Igtp	chr11	+	58199556	58207591	14.9136	6.24931	255.485	8.17331
TYPE2A	ENSMUSG00000028128.13	F3	chr3	+	121723537	121735048	91.5585	16.8251	193.836	21.026
TYPE2A	ENSMUSG00000026104.14	Stat1	chr1	+	52119440	52161865	36.5892	12.4185	185.795	12.0416
TYPE2A	ENSMUSG00000021218.10	Gdi2	chr13	+	3538063	3567871	56.33	21.2316	175.286	18.7799
TYPE2A	ENSMUSG00000039630.10	Hnrnpu	chr1	-	178321108	178337797	86.481	19.3088	174.534	13.6014
TYPE2A	ENSMUSG00000040690.15	Col16a1	chr4	+	130047840	130099283	44.6789	12.3384	161.777	15.1612
TYPE2A	ENSMUSG00000023019.12	Gpd1	chr15	+	99717515	99725005	58.68	5.36799	161.738	5.36568
TYPE2A	ENSMUSG00000029201.14	Ugdh	chr5	-	65413221	65435949	74.347	25.7183	160.218	24.8319
TYPE2A	ENSMUSG00000103037.1	Pcdhgb1	chr18	+	37680233	37841870	7.03498	1.12167	151.747	1.74697
TYPE2A	ENSMUSG00000062380.4	Tubb3	chr8	+	123411424	123422015	39.5428	8.25229	141.727	10.9185
TYPE2A	ENSMUSG00000016534.15	Lamp2	chrX	-	38401357	38456454	67.8903	4.48668	137.044	4.4922
TYPE2A	ENSMUSG00000019970.15	Sgk1	chr10	+	21882184	21999903	54.1411	5.52823	133.03	4.4922
TYPE2A	ENSMUSG00000022744.12	Cldnd1	chr16	+	58727910	58734251	51.9437	17.1455	123.245	14.662
TYPE2A	ENSMUSG00000021453.2	Gadd45g	chr13	+	51846678	51848468	16.9541	15.8636	122.34	13.7886
TYPE2A	ENSMUSG00000033350.7	Chst2	chr9	-	95399292	95406722	37.5337	9.21372	107.4	8.36048
TYPE2A	ENSMUSG00000039601.16	Rcan2	chr17	+	43801351	44039516	26.1151	5.04752	107.17	4.4922
TYPE2A	ENSMUSG00000023495.13	Pcbp4	chr9	+	106453291	106464012	46.0991	2.96441	106.15	2.9948
TYPE2A	ENSMUSG00000062929.8	Cfl2	chr12	-	54858809	54862877	50.1731	14.1811	105.206	11.8544
TYPE2A	ENSMUSG00000059187.12	Fam19a1	chr6	+	96113154	96657198	32.5708	3.76561	90.397	3.11958
TYPE2A	ENSMUSG00000022427.4	Tomm22	chr15	+	79670861	79673400	39.2001	8.49265	89.745	9.67071
TYPE2A	ENSMUSG00000035385.5	Ccl2	chr11	+	82035571	82037453	0	8.89324	84.2422	7.61178
TYPE2A	ENSMUSG00000026276.20	Sept2	chr1	+	93478964	93510260	11.3746	34.2911	83.1284	25.5806
TYPE2A	ENSMUSG00000029622.16	Arpc1b	chr5	+	145114215	145130705	28.3394	3.92585	82.4448	5.80242
TYPE2A	ENSMUSG00000024810.16	Il33	chr19	+	29925114	29960718	4.08353	2.80418	74.9374	2.93241
TYPE2A	ENSMUSG00000037235.13	Mxd4	chr5	-	34173883	34187720	29.2724	37.4157	72.3882	26.8284
TYPE2A	ENSMUSG00000052837.6	Junb	chr8	-	84974484	84978718	25.2564	15.9437	68.9164	14.9116
TYPE2A	ENSMUSG00000025089.15	Gfra1	chr19	-	58235604	58455909	32.5665	14.2612	67.8698	11.6672
TYPE2A	ENSMUSG00000020914.17	Top2a	chr11	-	98992943	99024189	23.4851	11.6173	66.6864	16.1594
TYPE2A	ENSMUSG00000031453.16	Rasa3	chr8	-	13566948	13677603	31.7639	18.0268	66.082	14.5373
TYPE2A	ENSMUSG00000056612.6	Ppp1r14b	chr19	+	6975048	6977324	29.9294	12.6588	64.5968	13.2894
TYPE2A	ENSMUSG00000060002.14	Chpt1	chr10	-	88452745	88504073	30.0053	12.098	63.8965	11.6048
TYPE2A	ENSMUSG00000032554.15	Trf	chr9	-	103204001	103230444	13.9324	7.4511	61.9138	9.67071
TYPE2A	ENSMUSG00000031762.7	Mt2	chr8	+	94172664	94173568	25.3715	10.6559	61.8524	11.6672
TYPE2A	ENSMUSG00000034157.12	Cipc	chr12	+	86947043	86965362	13.6111	9.21372	57.633	10.5442
TYPE2A	ENSMUSG00000028015.3	Ctso	chr3	+	81932601	81956725	23.4766	8.25229	55.9182	9.17157
TYPE2A	ENSMUSG00000022476.8	Polr3h	chr15	-	81888228	81926240	24.6896	18.9883	53.0247	16.1594
TYPE2A	ENSMUSG00000105076.1	A930003O13Rik	chr5	-	22738910	22746907	18.0191	3.68549	51.2028	5.2409
TYPE2A	ENSMUSG00000068663.14	Clec16a	chr16	+	10545339	10744878	23.0049	11.9378	50.3588	16.2218
TYPE2A	ENSMUSG00000004530.12	Coro1c	chr5	-	113842436	113908758	20.7141	15.1425	49.0947	16.3466
TYPE2A	ENSMUSG00000027715.9	Ccna2	chr3	-	36564865	36572150	23.7466	17.8666	49.0901	16.1594
TYPE2A	ENSMUSG00000032478.14	Nme6	chr9	+	109832749	109843116	21.19	7.61133	47.0703	5.74003
TYPE2A	ENSMUSG00000019942.13	Cdk1	chr10	-	69335146	69352938	11.6613	12.3384	45.2658	12.7903
TYPE2A	ENSMUSG00000014402.15	Tsg101	chr7	-	46888949	46919969	20.7248	8.09205	43.9872	7.36222
TYPE2A	ENSMUSG00000071451.10	Psmg4	chr13	+	34162964	34178173	20.8165	11.5372	43.9768	10.1074
TYPE2A	ENSMUSG00000001473.6	Tubb6	chr18	+	67390717	67402748	6.0032	4.40656	43.2486	5.42807
TYPE2A	ENSMUSG00000026074.15	Map4k4	chr1	+	39900913	40026310	17.5701	15.6233	41.9327	15.8475
TYPE2A	ENSMUSG00000050908.12	Tvp23a	chr16	-	10420557	10447362	17.0437	6.08907	41.9066	7.79896
TYPE2A	ENSMUSG00000002345.18	Borcs8	chr8	+	70139499	70147319	19.477	26.3593	41.4959	18.4055
TYPE2A	ENSMUSG00000031781.14	Ciapin1	chr8	-	94819804	94838358	13.8476	14.3414	40.3758	12.8527
TYPE2A	ENSMUSG00000004035.12	Gstm7	chr3	-	107926334	107931817	18.4644	11.6974	40.301	9.17157
TYPE2A	ENSMUSG00000021025.8	Nfkbia	chr12	-	55489410	55492647	13.9897	8.733	40.248	10.1698
TYPE2A	ENSMUSG00000056116.18	H2-T22	chr17	-	36037128	36042747	8.43375	12.739	39.9653	15.1612
TYPE2A	ENSMUSG00000026442.14	Nfasc	chr1	-	132564690	132741797	16.1204	11.2968	39.8524	9.17157
TYPE2A	ENSMUSG00000026608.13	Kctd3	chr1	-	188971095	189007841	17.2218	8.01193	39.6749	10.5442
TYPE2A	ENSMUSG00000047216.8	Cdh19	chr1	-	110888326	110977584	17.9306	4.5668	39.5977	3.80589
TYPE2A	ENSMUSG00000016206.6	H2-M3	chr17	+	37270220	37274484	13.56	4.00597	38.6803	5.55286
TYPE2A	ENSMUSG00000005233.16	Spc25	chr2	-	69193895	69206194	18.1987	11.1366	38.0603	11.792
TYPE2A	ENSMUSG00000036181.2	Hist1h1c	chr13	+	23738808	23740367	15.238	4.64692	37.7067	5.92721
TYPE2A	ENSMUSG00000020649.11	Rrm2	chr12	+	24708241	24714146	3.98254	9.1336	37.2555	8.92201
TYPE2A	ENSMUSG00000029199.11	Lias	chr5	+	65391497	65410693	17.0087	15.8636	36.6124	15.9099
TYPE2A	ENSMUSG00000033863.1	Klf9	chr19	+	23141226	23166911	17.5436	26.9201	36.3641	25.643
TYPE2A	ENSMUSG00000033595.7	Lgi3	chr14	+	70530685	70538324	9.94705	4.80716	36.0585	6.23917
TYPE2A	ENSMUSG00000035547.14	Capn5	chr7	-	98121559	98178274	16.2032	9.21372	35.735	12.3535
TYPE2A	ENSMUSG00000038507.6	Parp12	chr6	-	39086410	39118349	16.6944	7.61133	35.4658	9.60831
TYPE2A	ENSMUSG00000002910.11	Arrdc2	chr8	-	70835129	70839720	4.79623	33.3296	35.1705	26.0797
TYPE2A	ENSMUSG00000022893.14	Adamts1	chr16	-	85793827	85803113	15.1335	16.2642	35.0382	15.9723
TYPE2A	ENSMUSG00000041859.10	Mcm3	chr1	-	20802968	20820312	14.5959	16.2642	34.7183	11.6048
TYPE2A	ENSMUSG00000079197.10	Psme2	chr14	-	55587441	55591113	16.5927	24.0358	34.361	22.461
TYPE2A	ENSMUSG00000021194.6	Chga	chr12	+	102554969	102565028	15.6511	2.0831	33.1843	2.55806
TYPE2A	ENSMUSG00000022407.10	Adsl	chr15	+	80948490	80970946	13.8767	9.37396	32.6315	11.8544
TYPE2A	ENSMUSG00000017716.15	Birc5	chr11	+	117849251	117855743	13.834	13.2998	32.4971	13.6014
TYPE2A	ENSMUSG00000029730.16	Mcm7	chr5	-	138164583	138172422	14.3559	2.64394	32.4701	3.18197
TYPE2A	ENSMUSG00000041459.15	Tardbp	chr4	-	148612382	148627019	13.0287	14.9823	32.3573	12.1664
TYPE2A	ENSMUSG00000005362.14	Crbn	chr6	-	106780201	106800077	13.5124	6.40954	32.2535	6.86308
TYPE2A	ENSMUSG00000024007.15	Ppil1	chr17	-	29250803	29264186	13.1667	5.20775	31.2131	6.11438
TYPE2A	ENSMUSG00000078919.10	Dpm1	chr2	-	168209048	168230591	7.42605	9.21372	30.9544	10.5442
TYPE2A	ENSMUSG00000045411.16	2410002F23Rik	chr7	+	44246722	44252319	12.29	21.3117	30.6415	14.974
TYPE2A	ENSMUSG00000050410.15	Tcf19	chr17	-	35512734	35516824	10.0412	13.46	30.1001	13.539
TYPE2A	ENSMUSG00000024816.12	Frmd8	chr19	-	5849702	5875274	14.0277	8.41253	29.9665	10.7314
TYPE2A	ENSMUSG00000042502.10	Cd2bp2	chr7	-	127191660	127196050	9.63711	12.5787	29.9418	13.1646
TYPE2A	ENSMUSG00000053560.4	Ier2	chr8	-	84661331	84662852	13.3364	13.7805	29.7712	11.2929
TYPE2A	ENSMUSG00000068566.12	Myadm	chr7	+	3289080	3300442	8.87187	1.12167	29.7088	1.24783
TYPE2A	ENSMUSG00000056121.16	Fez2	chr17	-	78369212	78418152	13.4457	6.08907	29.1377	6.48873
TYPE2A	ENSMUSG00000071653.9	1810009A15Rik	chr19	+	8888853	8890881	7.62513	10.5757	29.0852	11.2929
TYPE2A	ENSMUSG00000079484.12	Phyhd1	chr2	+	30266203	30282149	1.36999	10.095	28.7142	9.54592
TYPE2A	ENSMUSG00000079641.3	Rpl39	chrX	-	37082520	37085402	3.46276	6.97038	27.8521	6.36395
TYPE2A	ENSMUSG00000000581.8	C1d	chr11	+	17257579	17269176	8.91627	7.13062	27.8145	7.23743
TYPE2A	ENSMUSG00000024308.15	Tapbp	chr17	+	33915899	33929292	10.3719	10.2553	26.8296	11.6672
TYPE2A	ENSMUSG00000038393.14	Txnip	chr3	+	96557957	96561883	8.31259	11.7775	26.5263	10.7314
TYPE2A	ENSMUSG00000025362.6	Rps26	chr10	-	128624534	128626747	6.54427	10.3354	26.4016	9.17157
TYPE2A	ENSMUSG00000078713.8	Tomm5	chr4	-	45105208	45108114	1.58488	9.5342	25.6381	8.79722
TYPE2A	ENSMUSG00000010067.13	Rassf1	chr9	+	107551555	107562267	10.1998	1.36203	24.8322	1.31022
TYPE2A	ENSMUSG00000022673.5	Mcm4	chr16	-	15623897	15637400	7.51518	31.1664	24.6972	23.0225
TYPE2A	ENSMUSG00000022836.11	Mylk	chr16	+	34745210	35002420	0.659775	3.92585	24.3783	4.99133
TYPE2A	ENSMUSG00000071528.3	Usmg5	chr19	-	47083471	47090625	0	12.1781	24.3522	13.3518
TYPE2A	ENSMUSG00000025509.15	Pnpla2	chr7	+	141455198	141460743	6.16783	6.08907	23.9587	7.11265
TYPE2A	ENSMUSG00000019539.11	Rcn3	chr7	-	45082913	45092221	10.7637	4.00597	23.8435	4.4922
TYPE2A	ENSMUSG00000024222.17	Fkbp5	chr17	-	28399094	28517527	4.04593	7.0505	23.8374	7.98613
TYPE2A	ENSMUSG00000014361.5	Mertk	chr2	+	128698956	128802894	6.60004	20.4304	23.5863	18.2808
TYPE2A	ENSMUSG00000029815.12	Malsu1	chr6	+	49073795	49086751	8.1191	8.97336	23.559	7.98613
TYPE2A	ENSMUSG00000060743.12	H3f3a	chr1	-	180800832	180813943	4.1655	16.9853	23.1908	14.3501
TYPE2A	ENSMUSG00000036578.7	Fxyd7	chr7	-	31042513	31051467	7.90531	3.68549	22.8988	4.36742
TYPE2A	ENSMUSG00000048120.16	Entpd1	chr19	+	40612366	40741602	10.6441	22.3533	22.8278	18.5303
TYPE2A	ENSMUSG00000029910.14	Mad2l1	chr6	+	66535390	66547220	6.538	19.2286	22.7693	18.8423
TYPE2A	ENSMUSG00000020770.13	Unk	chr11	+	116030322	116061214	9.73654	16.8251	22.5565	16.5338
TYPE2A	ENSMUSG00000020594.14	Pum2	chr12	+	8674134	8752581	9.85064	12.9793	22.5122	11.2929
TYPE2A	ENSMUSG00000031979.17	Cog2	chr8	+	124520767	124552008	10.3751	8.733	21.9805	9.42114
TYPE2A	ENSMUSG00000020900.15	Myh10	chr11	+	68691559	68816632	8.73773	11.9378	21.9578	11.2305
TYPE2A	ENSMUSG00000037003.16	Tns2	chr15	+	102100413	102116401	3.01559	7.13062	21.8659	9.54592
TYPE2A	ENSMUSG00000028328.13	Tmod1	chr4	+	46038935	46116032	7.36191	2.24334	21.7687	2.2461
TYPE2A	ENSMUSG00000015176.10	Nolc1	chr19	+	46075863	46085530	8.39797	14.5817	21.6524	11.6048
TYPE2A	ENSMUSG00000063889.16	Crem	chr18	-	3266048	3337748	7.64401	15.1425	21.611	16.097
TYPE2A	ENSMUSG00000020329.12	Polrmt	chr10	-	79736123	79746581	8.07957	9.69444	21.5961	10.2322
TYPE2A	ENSMUSG00000050323.14	Ndufaf6	chr4	-	11051045	11076205	9.19249	8.09205	21.5703	8.29809
TYPE2A	ENSMUSG00000051149.15	Adnp	chr2	-	168180986	168207112	2.46079	17.2257	21.5598	15.4107
TYPE2A	ENSMUSG00000027331.15	Knstrn	chr2	+	118814003	118853957	4.52266	7.53121	21.511	5.42807
TYPE2A	ENSMUSG00000031023.5	Akip1	chr7	+	109703690	109712189	9.24048	8.33241	21.4772	9.54592
TYPE2A	ENSMUSG00000029647.15	Pan3	chr5	+	147430161	147548502	9.40935	10.9763	21.3547	10.5442
TYPE2A	ENSMUSG00000032434.9	Cmtm6	chr9	+	114731116	114749344	9.64742	7.77157	21.2971	11.2929
TYPE2A	ENSMUSG00000024983.10	Vti1a	chr19	+	55316295	55627309	8.88863	8.81312	21.1765	11.3553
TYPE2A	ENSMUSG00000041775.7	Mapk1ip1	chr7	-	138835823	138846273	2.68142	13.3799	21.0931	10.4194
TYPE2A	ENSMUSG00000020706.13	Ftsj3	chr11	-	106249142	106256079	8.64424	12.739	20.8708	9.10918
TYPE2A	ENSMUSG00000021594.11	Srd5a1	chr13	-	69573449	69611442	9.59459	33.1694	20.2196	23.7712
TYPE2A	ENSMUSG00000021770.11	Samd8	chr14	+	21750531	21798726	8.86395	13.8606	19.884	12.5407
TYPE2A	ENSMUSG00000029722.15	Agfg2	chr5	-	137650463	137684726	5.99937	19.8696	19.8487	18.2808
TYPE2A	ENSMUSG00000069874.7	Irgm2	chr11	+	58199618	58222782	5.9712	6.32942	19.749	8.36048
TYPE2A	ENSMUSG00000040204.6	Pclaf	chr9	+	65890237	65903266	4.64536	3.44513	19.5393	3.68111
TYPE2A	ENSMUSG00000028601.18	Echdc2	chr4	+	108165437	108179308	6.56941	1.36203	19.415	1.4974
TYPE2A	ENSMUSG00000021714.15	Cenpk	chr13	+	104228611	104252392	5.72524	3.84573	19.384	3.61872
TYPE2A	ENSMUSG00000076431.4	Sox4	chr13	-	28948919	28953713	8.53426	14.101	19.3744	15.2236
TYPE2A	ENSMUSG00000068744.12	Psrc1	chr3	+	108383839	108388231	2.56293	8.733	19.3327	8.42287
TYPE2A	ENSMUSG00000057406.16	Nsd2	chr5	+	33820725	33897975	7.7316	20.5907	19.3023	21.5875
TYPE2A	ENSMUSG00000029428.13	Stx2	chr5	-	128984557	129008574	7.48981	6.73002	19.2593	8.79722
TYPE2A	ENSMUSG00000027253.15	Lrp4	chr2	+	91457511	91513779	6.71571	6.16919	18.6661	8.92201
TYPE2A	ENSMUSG00000036256.13	Igfbp7	chr5	-	77349240	77408041	2.52941	3.12465	18.4787	2.9948
TYPE2A	ENSMUSG00000037031.10	Tspan15	chr10	-	62185396	62231251	7.45795	11.7775	18.4669	13.2894
TYPE2A	ENSMUSG00000030471.17	Zdhhc13	chr7	+	48789003	48827440	6.81593	8.49265	18.3752	8.85962
TYPE2A	ENSMUSG00000036768.6	Kif15	chr9	+	122951046	123018733	5.75456	10.095	18.1781	9.48353
TYPE2A	ENSMUSG00000068101.11	Cenpm	chr15	-	82233779	82244748	8.11533	5.44811	18.0327	5.17851
TYPE2A	ENSMUSG00000097277.7	2900076A07Rik	chr7	+	81523550	81531498	8.16854	11.8577	17.9851	8.42287
TYPE2A	ENSMUSG00000054277.8	Arfgap3	chr15	-	83299739	83350247	6.59537	11.6173	17.8431	10.8561
TYPE2A	ENSMUSG00000071176.10	Arhgef10	chr8	+	14911663	15001085	8.37152	17.0654	17.7463	17.9064
TYPE2A	ENSMUSG00000040040.16	Ift88	chr14	+	57424062	57517936	5.28004	11.3769	17.6825	10.5442
TYPE2A	ENSMUSG00000019774.8	Mtrf1l	chr10	-	5811887	5823910	7.79572	29.7243	17.6722	29.636
TYPE2A	ENSMUSG00000057594.12	Arl16	chr11	-	120464866	120467607	8.01752	15.2227	17.6656	14.1005
TYPE2A	ENSMUSG00000037824.6	Tspan14	chr14	-	40906445	40966807	4.84824	30.8459	17.6463	27.3275
TYPE2A	ENSMUSG00000032555.10	Topbp1	chr9	+	103305215	103350428	6.26034	15.463	17.5091	10.9809
TYPE2A	ENSMUSG00000025076.9	Casp7	chr19	+	56397129	56442344	7.37842	5.60835	17.5053	8.17331
TYPE2A	ENSMUSG00000068617.5	Efcab1	chr16	+	14906606	14981371	1.44228	3.28489	17.4377	3.11958
TYPE2A	ENSMUSG00000037572.17	Wdhd1	chr14	-	47240944	47276857	5.71482	14.9022	17.3236	13.7886
TYPE2A	ENSMUSG00000025856.15	Pdgfa	chr5	-	138976014	138997370	5.29617	9.29384	16.9745	8.67244
TYPE2A	ENSMUSG00000070639.5	Lrrc8b	chr5	+	105415775	105490074	6.67645	16.0239	16.614	16.2218
TYPE2A	ENSMUSG00000023971.9	Rrp36	chr17	-	46666324	46674352	5.18936	10.5757	16.6102	8.42287
TYPE2A	ENSMUSG00000014850.15	Msh3	chr13	-	92211872	92355003	3.06741	20.5907	16.5602	15.8475
TYPE2A	ENSMUSG00000026482.13	Rgl1	chr1	-	152516760	152766351	6.80443	20.3503	16.3517	17.7816
TYPE2A	ENSMUSG00000029202.12	Pds5a	chr5	-	65605721	65698273	6.25683	11.5372	16.1985	12.9151
TYPE2A	ENSMUSG00000020897.12	Aurkb	chr11	+	69045647	69051664	6.37277	7.61133	16.0489	5.11612
TYPE2A	ENSMUSG00000030970.16	Ctbp2	chr7	-	132987563	133124354	4.26136	4.24632	16.0174	5.80242
TYPE2A	ENSMUSG00000025574.13	Tk1	chr11	-	117815526	117826092	6.8838	2.72406	15.6795	1.87175
TYPE2A	ENSMUSG00000032667.17	Pon2	chr6	-	5264147	5298455	5.29007	2.88429	15.6606	3.11958
TYPE2A	ENSMUSG00000033075.17	Senp1	chr15	-	98038744	98093744	7.0065	1.92286	15.6346	2.18371
TYPE2A	ENSMUSG00000023249.15	Parp3	chr9	-	106470322	106476949	1.48506	28.6026	15.6343	23.896
TYPE2A	ENSMUSG00000027078.14	Ube2l6	chr2	+	84798828	84810335	7.22978	6.56978	15.5049	7.23743
TYPE2A	ENSMUSG00000032872.16	Cyb5r4	chr9	+	87022014	87077774	5.69244	12.8191	15.4788	10.6066
TYPE2A	ENSMUSG00000067367.9	Lyar	chr5	+	38220470	38234306	7.13663	13.6203	15.3845	10.9185
TYPE2A	ENSMUSG00000031889.9	D230025D16Rik	chr8	+	105225145	105253053	7.14236	14.3414	15.3418	13.8509
TYPE2A	ENSMUSG00000038615.17	Nfe2l1	chr11	-	96817414	96829968	3.79353	33.6501	15.2543	28.5754
TYPE2A	ENSMUSG00000047824.13	Pygo2	chr3	+	89430214	89435128	5.34645	10.8962	15.2286	11.4801
TYPE2A	ENSMUSG00000046519.15	Golph3l	chr3	+	95588934	95619247	6.2137	13.1396	15.1934	12.9151
TYPE2A	ENSMUSG00000098090.8	2700099C18Rik	chr17	+	94750100	94775132	5.83787	16.8251	15.1684	13.9133
TYPE2A	ENSMUSG00000030816.8	Rnf40	chr7	+	127588767	127604799	6.84323	22.6738	15.1421	20.8388
TYPE2A	ENSMUSG00000050103.18	Agmo	chr12	+	37241641	37582202	2.64825	1.92286	15.1181	2.30849
TYPE2A	ENSMUSG00000049303.10	Syt12	chr19	-	4445908	4477447	6.55882	2.4837	15.0688	2.37088
TYPE2A	ENSMUSG00000036098.15	Myrf	chr19	-	10208272	10240748	2.05766	6.32942	14.9745	5.55286
TYPE2A	ENSMUSG00000028688.13	Toe1	chr4	-	116794310	116807640	6.27238	15.6233	14.7951	13.6014
TYPE2A	ENSMUSG00000033540.18	Idua	chr5	+	108660331	108684557	4.54825	1.28191	14.7212	1.80936
TYPE2A	ENSMUSG00000053113.3	Socs3	chr11	-	117966079	117970047	4.9283	7.29086	14.3694	4.92894
TYPE2A	ENSMUSG00000030087.11	Klf15	chr6	+	90462576	90475238	5.1171	13.5402	14.278	11.9792
TYPE2A	ENSMUSG00000003411.10	Rab3b	chr4	+	108879063	108943324	1.74815	2.4837	14.036	2.87002
TYPE2A	ENSMUSG00000027954.9	Efna1	chr3	-	89271733	89281142	4.48892	4.88728	13.8734	5.86482
TYPE2A	ENSMUSG00000029499.11	Pxmp2	chr5	-	110274282	110286186	6.14269	16.8251	13.7677	12.5407
TYPE2A	ENSMUSG00000029028.14	Lrrc47	chr4	+	154011731	154021513	2.18013	8.17217	13.5401	6.05199
TYPE2A	ENSMUSG00000040612.13	Ildr2	chr1	+	166254139	166316823	4.1727	7.69145	13.448	9.48353
TYPE2A	ENSMUSG00000027454.10	Gins1	chr2	+	150905400	150931280	1.86024	3.92585	13.3943	4.55459
TYPE2A	ENSMUSG00000001228.14	Uhrf1	chr17	+	56303321	56323486	5.92819	2.16322	13.2343	1.4974
TYPE2A	ENSMUSG00000022322.8	Shcbp1	chr8	-	4735976	4779567	2.74008	5.44811	13.2316	5.49047
TYPE2A	ENSMUSG00000072769.6	Gm10419	chr5	+	108367769	108378239	3.90616	5.92883	13.1971	7.98613
TYPE2A	ENSMUSG00000032952.11	Ap4b1	chr3	+	103809520	103822025	4.19846	17.5461	13.0397	14.8492
TYPE2A	ENSMUSG00000004633.17	Chn2	chr6	+	54039554	54301810	4.29209	5.12764	12.9406	4.99133
TYPE2A	ENSMUSG00000020374.16	Rasgef1c	chr11	+	49901835	49980994	0	6.32942	12.9386	8.11092
TYPE2A	ENSMUSG00000023861.17	Mpc1	chr17	+	8282904	8297661	1.62472	1.68251	12.9243	1.68457
TYPE2A	ENSMUSG00000022016.16	Akap11	chr14	-	78492246	78536808	5.0833	20.0298	12.766	15.4107
TYPE2A	ENSMUSG00000067430.7	Zfp763	chr17	-	33016863	33033402	4.61436	5.84871	12.7269	5.86482
TYPE2A	ENSMUSG00000004328.15	Hif3a	chr7	-	17031507	17062427	0.80287	3.60537	12.7253	5.42807
TYPE2A	ENSMUSG00000038482.11	Tfdp1	chr8	+	13338751	13378448	3.49528	8.33241	12.7205	12.0416
TYPE2A	ENSMUSG00000050334.12	C130071C03Rik	chr13	+	83721381	83884194	2.48054	13.6203	12.7082	15.8475
TYPE2A	ENSMUSG00000014599.10	Csf1	chr3	-	107741048	107760469	2.17959	8.49265	12.671	8.92201
TYPE2A	ENSMUSG00000007837.11	Prrg2	chr7	-	45053584	45062677	3.94596	6.89026	12.528	6.7383
TYPE2A	ENSMUSG00000050912.15	Tmem123	chr9	+	7764041	7794333	1.29614	7.21074	12.4249	10.2322
TYPE2A	ENSMUSG00000010936.11	Vac14	chr8	+	110618585	110720398	4.85497	10.4155	12.4037	11.2305
TYPE2A	ENSMUSG00000055900.14	Tmem69	chr4	-	116551633	116555936	4.16703	6.48966	12.3232	4.4922
TYPE2A	ENSMUSG00000026708.16	Cenpl	chr1	+	161070713	161086724	3.16223	19.5491	12.3156	15.2236
TYPE2A	ENSMUSG00000053199.13	Arhgap20	chr9	+	51765337	51853856	4.67329	14.9823	12.243	17.5321
TYPE2A	ENSMUSG00000091931.5	Gon7	chr12	-	102753275	102757803	4.85312	21.3919	12.2144	17.4073
TYPE2A	ENSMUSG00000030301.17	Ccdc91	chr6	+	147475828	147632612	3.59741	3.52525	12.1174	2.9948
TYPE2A	ENSMUSG00000026429.9	Ube2t	chr1	+	134962565	134974162	5.34663	9.85467	12.0248	12.4783
TYPE2A	ENSMUSG00000085105.2	Gm12758	chr7	+	34234377	34240207	0	13.3799	11.8644	15.0364
TYPE2A	ENSMUSG00000025792.9	Slc25a10	chr11	+	120491840	120499187	1.94366	11.5372	11.7764	12.104
TYPE2A	ENSMUSG00000049950.6	Rpp38	chr2	-	3328949	3332643	5.25071	26.4394	11.6656	25.5182
TYPE2A	ENSMUSG00000030346.16	Rad51ap1	chr6	-	126923050	126939587	3.75075	12.8191	11.6587	8.79722
TYPE2A	ENSMUSG00000034430.16	Zxdc	chr6	+	90369492	90403490	3.34938	14.101	11.5954	12.3535
TYPE2A	ENSMUSG00000048922.18	Cdca2	chr14	-	67676331	67715841	3.51378	36.6946	11.5915	26.5788
TYPE2A	ENSMUSG00000020038.10	Cry1	chr10	-	85131700	85185064	4.55608	25.5581	11.5021	21.5251
TYPE2A	ENSMUSG00000022364.14	Tbc1d31	chr15	+	57912199	57970067	4.04931	18.0268	11.4613	14.4749
TYPE2A	ENSMUSG00000044674.6	Fzd1	chr5	-	4753839	4758035	3.96557	16.9853	11.3616	19.1542
TYPE2A	ENSMUSG00000055897.13	Ppp4r1l-ps	chr2	-	173579320	173659640	4.05409	25.3978	11.3516	20.0901
TYPE2A	ENSMUSG00000047003.15	Zfp41	chr15	+	75616679	75629827	3.20127	31.567	11.332	25.8925
TYPE2A	ENSMUSG00000039501.14	Znfx1	chr2	-	167035793	167063015	2.26333	23.7954	11.3134	16.5962
TYPE2A	ENSMUSG00000023908.8	Pkmyt1	chr17	+	23726336	23736735	2.81205	14.742	11.2453	13.1022
TYPE2A	ENSMUSG00000016181.9	Diexf	chr1	-	193091104	193130272	3.34174	6.89026	11.2186	7.17504
TYPE2A	ENSMUSG00000038213.7	Tapbpl	chr6	-	125223933	125231860	2.36067	3.92585	11.1354	5.11612
TYPE2A	ENSMUSG00000035024.16	Ncapd3	chr9	+	27030175	27095315	3.30385	16.9853	10.9899	13.1646
TYPE2A	ENSMUSG00000078861.8	Zfp931	chr2	-	178067695	178078476	2.02026	7.0505	10.8972	7.11265
TYPE2A	ENSMUSG00000115219.2	Eef1akmt4	chr16	+	20611593	20619011	4.74122	4.48668	10.8853	6.11438
TYPE2A	ENSMUSG00000031262.12	Cenpi	chrX	+	134308084	134362639	4.48414	5.04752	10.8463	6.80069
TYPE2A	ENSMUSG00000025278.9	Flnb	chr14	+	7817957	7951588	4.87628	9.5342	10.8391	9.17157
TYPE2A	ENSMUSG00000037628.10	Cdkn3	chr14	+	46760541	46771669	4.7705	12.098	10.8154	11.9168
TYPE2A	ENSMUSG00000092274.3	Neat1	chr19	-	5824708	5845478	1.7479	12.3384	10.7063	14.4125
TYPE2A	ENSMUSG00000040084.9	Bub1b	chr2	+	118598211	118641591	4.39554	9.45408	10.5831	9.67071
TYPE2A	ENSMUSG00000027641.13	Rbl1	chr2	-	157145893	157204534	3.33958	12.739	10.5812	10.2322
TYPE2A	ENSMUSG00000024660.8	Incenp	chr19	-	9872297	9899533	4.0282	20.5907	10.5769	18.2184
TYPE2A	ENSMUSG00000048332.13	Lhfp	chr3	+	53041528	53261679	2.4538	6.56978	10.5248	6.61352
TYPE2A	ENSMUSG00000002055.9	Spag5	chr11	+	78301529	78322457	3.22592	8.09205	10.514	8.73483
TYPE2A	ENSMUSG00000029735.17	Tpk1	chr6	-	43345001	43666278	3.80361	11.1366	10.5057	9.7331
TYPE2A	ENSMUSG00000034201.13	Gas2l1	chr11	-	5054132	5065327	2.39722	14.4215	10.4779	10.6066
TYPE2A	ENSMUSG00000041515.10	Irf8	chr8	+	120736358	120756694	1.06431	12.4986	10.4255	16.8457
TYPE2A	ENSMUSG00000028572.13	Hook1	chr4	+	95967240	96025413	3.70925	4.1662	10.4028	6.11438
TYPE2A	ENSMUSG00000028212.16	Ccne2	chr4	+	11191351	11204779	3.94689	8.41253	10.1525	10.669
TYPE2A	ENSMUSG00000030616.15	Sytl2	chr7	+	90302252	90410719	3.92833	2.24334	10.1303	2.37088
TYPE2A	ENSMUSG00000025134.2	Alyref	chr11	-	120592121	120598365	3.63028	18.828	9.90635	15.0988
TYPE2A	ENSMUSG00000081219.1	Bambi-ps1	chr2	-	122466935	122467526	4.01828	12.9793	9.81041	15.0364
TYPE2A	ENSMUSG00000085024.1	C230035I16Rik	chr13	-	23427975	23431022	0.33014	11.6173	9.77927	8.67244
TYPE2A	ENSMUSG00000021009.15	Ptpn21	chr12	-	98676741	98737405	3.45951	7.85169	9.62854	8.17331
TYPE2A	ENSMUSG00000003198.10	Zfp959	chr17	+	55892093	55898928	3.95115	19.2286	9.57888	17.4073
TYPE2A	ENSMUSG00000028152.10	Tspan5	chr3	+	138742195	138907905	1.58432	11.1366	9.54075	11.9792
TYPE2A	ENSMUSG00000022827.14	Rabl3	chr16	+	37539885	37572385	1.96238	15.8636	9.48618	15.0364
TYPE2A	ENSMUSG00000021876.15	Rnase4	chr14	+	51091077	51106151	0	4.1662	9.34757	5.17851
TYPE2A	ENSMUSG00000032400.18	Zwilch	chr9	-	64137144	64173104	3.73602	7.21074	9.33332	6.92547
TYPE2A	ENSMUSG00000104217.1	Gm37988	chr1	+	4807892	4886770	0	12.8191	9.32157	11.7296
TYPE2A	ENSMUSG00000007833.15	Aldh16a1	chr7	-	45140684	45154584	3.79064	8.65288	9.24517	8.29809
TYPE2A	ENSMUSG00000027848.12	Olfml3	chr3	-	103722222	103738001	2.32993	11.5372	9.15073	11.4801
TYPE2A	ENSMUSG00000025790.14	Slco3a1	chr7	-	74275419	74554780	3.29878	11.8577	9.14674	9.04679
TYPE2A	ENSMUSG00000027379.13	Bub1	chr2	-	127801122	127831865	1.42837	7.77157	9.127	9.85788
TYPE2A	ENSMUSG00000030270.11	Cpne9	chr6	+	113282307	113305627	1.99126	1.60239	9.11143	1.62218
TYPE2A	ENSMUSG00000109118.1	Gm32031	chr7	+	47008083	47009008	1.40887	6.6499	9.09863	5.86482
TYPE2A	ENSMUSG00000030259.12	Rassf8	chr6	+	145746748	145821079	3.96858	25.7984	9.09817	26.5165
TYPE2A	ENSMUSG00000086629.8	2810403D21Rik	chrX	+	108833800	108974906	3.76928	2.16322	9.09713	2.93241
TYPE2A	ENSMUSG00000093769.4	Hist2h3c1	chr3	+	96246685	96248509	1.57691	30.1249	9.08555	22.461
TYPE2A	ENSMUSG00000037447.16	Arid5a	chr1	+	36307733	36324029	1.13565	17.6262	9.0721	15.2236
TYPE2A	ENSMUSG00000004127.12	Trmt10a	chr3	+	138143448	138159821	3.47965	14.5016	9.06656	13.1646
TYPE2A	ENSMUSG00000095362.7	Gm14325	chr2	-	177831791	177840336	3.87781	7.69145	9.04077	9.10918
TYPE2A	ENSMUSG00000021902.7	Phf7	chr14	-	31237689	31251317	3.60915	14.9022	9.02054	16.5962
TYPE2A	ENSMUSG00000040220.10	Gas8	chr8	+	123518834	123536650	3.94265	12.4986	8.99743	12.4159
TYPE2A	ENSMUSG00000030560.17	Ctsc	chr7	+	88278085	88310888	0	2.80418	8.88757	3.36915
TYPE2A	ENSMUSG00000001151.10	Pcnt	chr10	-	76351263	76442786	3.4403	21.8726	8.82114	21.4627
TYPE2A	ENSMUSG00000061315.14	Naca	chr10	+	128035575	128048637	0.730202	12.4986	8.79252	13.1022
TYPE2A	ENSMUSG00000020718.12	Polg2	chr11	-	106768253	106779537	3.88216	10.6559	8.78933	7.42461
TYPE2A	ENSMUSG00000019951.10	Uhrf1bp1l	chr10	+	89744991	89819871	3.13752	9.85467	8.77614	9.04679
TYPE2A	ENSMUSG00000056459.14	Zbtb25	chr12	-	76347782	76369602	0.653736	16.5847	8.77345	16.4714
TYPE2A	ENSMUSG00000004677.17	Myo9b	chr8	+	71272714	71360713	3.71502	20.4304	8.75025	23.6464
TYPE2A	ENSMUSG00000028344.12	Invs	chr4	+	48279760	48431954	3.62758	20.5105	8.65248	17.9688
TYPE2A	ENSMUSG00000057278.8	Snrpg	chr6	+	86371304	86379328	3.43272	6.56978	8.63735	4.36742
TYPE2A	ENSMUSG00000049091.6	Sephs2	chr7	-	127271879	127274055	3.64156	7.85169	8.62963	7.487
TYPE2A	ENSMUSG00000028709.3	Mob3c	chr4	+	115828092	115836185	1.96557	8.17217	8.61583	8.67244
TYPE2A	ENSMUSG00000032815.16	Fanca	chr8	-	123268300	123318576	3.03421	7.0505	8.59365	9.85788
TYPE2A	ENSMUSG00000021485.14	Mxd3	chr13	-	55325168	55329823	1.33891	8.733	8.56107	11.8544
TYPE2A	ENSMUSG00000023707.13	Ogfod2	chr5	+	124112297	124115483	3.74266	20.5105	8.54496	17.9064
TYPE2A	ENSMUSG00000033909.17	Usp36	chr11	-	118259651	118290244	3.6608	27.8815	8.51301	21.4003
TYPE2A	ENSMUSG00000050786.8	Ccdc126	chr6	+	49319274	49341582	2.2631	24.2761	8.51119	16.9081
TYPE2A	ENSMUSG00000046079.16	Lrrc8d	chr5	+	105699969	105832436	1.91472	6.48966	8.49368	7.61178
TYPE2A	ENSMUSG00000032235.15	Ice2	chr9	+	69397906	69433122	2.37973	3.28489	8.24292	4.67937
TYPE2A	ENSMUSG00000039990.16	Edrf1	chr7	+	133637543	133672971	3.58179	13.5402	8.23089	15.3483
TYPE2A	ENSMUSG00000017446.14	C1qtnf1	chr11	+	118428203	118449963	1.6237	2.40358	8.22701	3.36915
TYPE2A	ENSMUSG00000007035.15	Msh5	chr17	-	35028605	35046745	0.184007	14.9823	8.14927	12.6655
TYPE2A	ENSMUSG00000005470.8	Asf1b	chr8	+	83955507	83970197	2.92543	34.7718	8.11513	30.5719
TYPE2A	ENSMUSG00000024371.14	C2	chr17	-	34862604	34898265	0.050514	11.9378	8.06836	12.7279
TYPE2A	ENSMUSG00000050855.16	Zfp940	chr7	-	29833620	29853669	3.4367	4.80716	8.00803	4.92894
TYPE2A	ENSMUSG00000026709.10	Dars2	chr1	-	161040601	161070658	2.97952	22.5135	7.98506	17.5944
TYPE2A	ENSMUSG00000002897.5	Il17ra	chr6	+	120463247	120487559	0.538608	4.5668	7.98333	4.4922
TYPE2A	ENSMUSG00000040565.7	Btaf1	chr19	+	36926079	37012752	3.08153	17.8666	7.91066	13.2894
TYPE2A	ENSMUSG00000030199.16	Etv6	chr6	+	134035700	134270158	3.00001	19.9497	7.85118	16.7834
TYPE2A	ENSMUSG00000108807.1	4833404L02Rik	chr7	+	17058534	17059441	0	8.49265	7.72304	6.23917
TYPE2A	ENSMUSG00000036264.9	Fstl4	chr11	+	52764634	53188538	0	2.40358	7.64961	2.93241
TYPE2A	ENSMUSG00000033488.11	Cryzl2	chr1	+	157458577	157492638	2.2768	3.04453	7.58732	4.18024
TYPE2A	ENSMUSG00000092730.1	Snora24	chr3	-	123507937	123508066	2.56378	20.7509	7.54137	18.3431
TYPE2A	ENSMUSG00000063364.10	3300002I08Rik	chr2	-	150310935	150362765	3.12388	5.68847	7.42936	5.30329
TYPE2A	ENSMUSG00000025366.8	Esyt1	chr10	-	128509965	128525871	2.72083	19.3889	7.37905	24.0208
TYPE2A	ENSMUSG00000029569.9	Tmem168	chr6	-	13580687	13608100	1.20377	6.32942	7.3764	8.85962
TYPE2A	ENSMUSG00000037224.15	Zfyve28	chr5	-	34194893	34288449	1.41237	12.739	7.31689	16.7834
TYPE2A	ENSMUSG00000045751.16	Mms22l	chr4	+	24496451	24602950	1.59143	15.3829	7.31524	13.1646
TYPE2A	ENSMUSG00000047248.20	C2cd3	chr7	+	100372233	100470152	2.83805	33.0092	7.27044	25.8301
TYPE2A	ENSMUSG00000022610.10	Mapk12	chr15	-	89130584	89140703	0.919719	2.80418	7.17379	3.36915
TYPE2A	ENSMUSG00000047022.18	Mipol1	chr12	+	57230427	57497199	1.89428	9.61432	7.12382	10.9185
TYPE2A	ENSMUSG00000067215.5	Usp51	chrX	+	153006469	153009416	2.23295	1.12167	7.02305	1.06066
TYPE2A	ENSMUSG00000023345.17	Poc1a	chr9	+	106281061	106350521	2.73811	12.8992	7.02114	11.2305
TYPE2A	ENSMUSG00000085655.5	Gm15952	chr3	+	35933045	35990840	1.02514	13.7805	6.98037	14.5373
TYPE2A	ENSMUSG00000041491.7	Cep78	chr19	-	15955774	15984989	2.98069	8.733	6.97209	9.29636
TYPE2A	ENSMUSG00000022702.16	Hira	chr16	+	18877037	18970309	1.73333	14.8221	6.95064	15.8475
TYPE2A	ENSMUSG00000020893.17	Per1	chr11	+	69095217	69109960	2.32608	34.3712	6.89519	26.0173
TYPE2A	ENSMUSG00000069844.12	Sco1	chr11	+	67052670	67067070	1.15559	10.0149	6.85803	9.42114
TYPE2A	ENSMUSG00000072214.7	Sept5	chr16	-	18620502	18629954	1.90054	5.36799	6.85683	6.17677
TYPE2A	ENSMUSG00000033904.16	Ccp110	chr7	+	118712552	118737024	1.5731	9.85467	6.81273	11.0433
TYPE2A	ENSMUSG00000002222.14	Rmnd5a	chr6	-	71388634	71440637	0.404393	39.0181	6.78633	29.6984
TYPE2A	ENSMUSG00000023994.13	Nfya	chr17	-	48386885	48409906	0.646007	38.297	6.77754	30.6343
TYPE2A	ENSMUSG00000079592.9	C1qtnf5	chr9	+	44107245	44109187	2.03007	10.8161	6.77231	11.6672
TYPE2A	ENSMUSG00000109898.1	6330420H09Rik	chr7	+	135853682	135855710	0	4.08608	6.75283	4.61698
TYPE2A	ENSMUSG00000037594.11	Clba1	chr12	+	112808937	112816252	0.810065	13.0594	6.6562	10.7938
TYPE2A	ENSMUSG00000062944.4	9130023H24Rik	chr7	-	128234458	128238031	1.0743	25.0773	6.60889	21.0884
TYPE2A	ENSMUSG00000027293.13	Ehd4	chr2	-	120089175	120154606	2.55805	12.9793	6.60825	11.6672
TYPE2A	ENSMUSG00000005087.17	Cd44	chr2	-	102811141	102901665	1.0679	1.12167	6.59982	1.87175
TYPE2A	ENSMUSG00000006423.15	C330007P06Rik	chrX	-	36823737	36874111	1.78649	6.97038	6.53684	6.11438
TYPE2A	ENSMUSG00000055612.15	Cdca7	chr2	+	72476159	72486893	0.537316	3.84573	6.53678	4.11785
TYPE2A	ENSMUSG00000097908.7	4933404O12Rik	chr5	+	136919146	136937112	2.57142	7.13062	6.50274	7.86135
TYPE2A	ENSMUSG00000104986.1	1600023N17Rik	chr5	-	45668702	45669708	1.42433	14.3414	6.48794	17.1577
TYPE2A	ENSMUSG00000042029.7	Ncapg2	chr12	+	116405402	116463731	1.13157	16.3443	6.46604	16.721
TYPE2A	ENSMUSG00000020387.15	Jade2	chr11	-	51813455	51857653	0.704227	8.97336	6.4425	10.7314
TYPE2A	ENSMUSG00000037020.16	Wdr62	chr7	-	30240138	30280419	0.72169	14.8221	6.38608	15.9099
TYPE2A	ENSMUSG00000037921.15	Ddx60	chr8	+	61928087	62038244	1.20409	4.24632	6.38406	4.4922
TYPE2A	ENSMUSG00000048911.15	Rnf24	chr2	-	131298064	131352892	1.32636	15.7835	6.31005	13.6638
TYPE2A	ENSMUSG00000079605.4	Zbtb9	chr17	+	26973167	26976205	0	19.2286	6.18426	16.2218
TYPE2A	ENSMUSG00000065452.1	Mir207	chr4	+	40722917	40722995	0.195573	18.7479	6.17952	21.026
TYPE2A	ENSMUSG00000069049.11	Eif2s3y	chrY	+	1010543	1028847	0	7.21074	6.17827	5.17851
TYPE2A	ENSMUSG00000051351.14	Zfp46	chr4	+	136284683	136293942	2.16988	4.88728	6.1516	6.42634
TYPE2A	ENSMUSG00000035683.13	Melk	chr4	+	44300876	44364675	1.67013	3.60537	6.10423	3.61872
TYPE2A	ENSMUSG00000024056.10	Ndc80	chr17	-	71496100	71526857	1.25272	15.7835	6.08409	15.2236
TYPE2A	ENSMUSG00000013833.15	Med16	chr10	-	79894708	79908923	2.43205	11.2968	6.07184	10.8561
TYPE2A	ENSMUSG00000077450.13	Rab11b	chr17	-	33742484	33760530	2.282	18.9082	6.06372	16.721
TYPE2A	ENSMUSG00000033356.3	Pus7l	chr15	-	94522688	94543547	1.34947	12.4185	6.04628	17.844
TYPE2A	ENSMUSG00000027323.10	Rad51	chr2	+	119112793	119147445	1.63664	6.6499	5.99879	9.23396
TYPE2A	ENSMUSG00000006369.14	Fbln1	chr15	+	85205949	85286535	0.962322	2.80418	5.98075	3.36915
TYPE2A	ENSMUSG00000038225.15	Primpol	chr8	-	46575594	46617212	0.99809	18.0268	5.95847	21.1508
TYPE2A	ENSMUSG00000067818.6	Myl9	chr2	+	156775420	156781658	1.79728	6.32942	5.9189	5.30329
TYPE2A	ENSMUSG00000022369.13	Mtbp	chr15	+	55557408	55626423	2.35418	6.16919	5.9082	4.55459
TYPE2A	ENSMUSG00000070315.12	4930581F22Rik	chr9	+	35116728	35130922	1.42881	6.32942	5.86826	7.86135
TYPE2A	ENSMUSG00000025815.13	Dhtkd1	chr2	-	5896115	5942792	2.0358	5.68847	5.8617	4.24263
TYPE2A	ENSMUSG00000004085.14	Map3k20	chr2	+	72285637	72442610	2.27035	5.12764	5.85133	4.30502
TYPE2A	ENSMUSG00000030528.12	Blm	chr7	-	80454733	80535119	2.20666	15.7034	5.8435	13.6638
TYPE2A	ENSMUSG00000028556.15	Dock7	chr4	-	98936671	99120915	1.81401	8.17217	5.83504	8.29809
TYPE2A	ENSMUSG00000046295.13	Ankle1	chr8	+	71406010	71409904	1.25308	9.37396	5.80189	9.42114
TYPE2A	ENSMUSG00000057246.15	BC051142	chr17	+	34398820	34460734	1.51758	8.65288	5.80157	12.3535
TYPE2A	ENSMUSG00000044702.13	Palb2	chr7	-	122107262	122132985	0.506134	11.6974	5.80109	11.9168
TYPE2A	ENSMUSG00000011254.16	Thg1l	chr11	-	45946843	45955494	1.50337	6.81014	5.78605	5.30329
TYPE2A	ENSMUSG00000039913.12	Pak7	chr2	-	136081104	136387967	1.20537	6.48966	5.77966	9.42114
TYPE2A	ENSMUSG00000052144.8	Ppp4r2	chr6	+	100833622	100869934	0.841999	9.61432	5.75836	9.23396
TYPE2A	ENSMUSG00000021186.9	Fbln5	chr12	-	101746565	101819055	0	2.64394	5.75185	2.49567
TYPE2A	ENSMUSG00000026896.14	Ifih1	chr2	-	62595798	62646255	0.525721	6.89026	5.71857	9.17157
TYPE2A	ENSMUSG00000034023.16	Fancd2	chr6	+	113531682	113597017	0.39124	9.21372	5.71272	9.85788
TYPE2A	ENSMUSG00000092680.1	Snord55	chr4	-	117155770	117155848	0.202092	12.3384	5.69097	10.8561
TYPE2A	ENSMUSG00000026173.15	Plcd4	chr1	+	74542888	74567794	1.63252	8.33241	5.66502	5.61525
TYPE2A	ENSMUSG00000007080.14	Pole	chr5	+	110286306	110337474	0.639976	16.9052	5.61773	12.6655
TYPE2A	ENSMUSG00000030022.14	Adamts9	chr6	-	92772699	92943492	1.09181	9.45408	5.60815	10.7314
TYPE2A	ENSMUSG00000078974.10	Sec61g	chr11	-	16500530	16508484	1.62204	3.36501	5.60026	3.11958
TYPE2A	ENSMUSG00000032803.15	Cdv3	chr9	-	103353094	103365840	2.24399	28.3622	5.59384	20.2149
TYPE2A	ENSMUSG00000031093.14	Dock11	chrX	+	35888832	36076562	1.97827	4.48668	5.58476	4.4922
TYPE2A	ENSMUSG00000051627.3	Hist1h1e	chr13	-	23620629	23622558	0.384376	9.69444	5.53842	8.67244
TYPE2A	ENSMUSG00000097503.2	3110045C21Rik	chr1	+	169969409	169972396	0.666034	19.8696	5.46422	18.4055
TYPE2A	ENSMUSG00000008305.18	Tle1	chr4	-	72117142	72200919	1.49268	30.7658	5.43673	26.3293
TYPE2A	ENSMUSG00000026208.9	Des	chr1	+	75360329	75368579	0.156434	2.40358	5.40623	2.62045
TYPE2A	ENSMUSG00000054967.7	Zfp647	chr15	-	76910371	76925448	1.96383	15.7835	5.3568	20.3397
TYPE2A	ENSMUSG00000026525.9	Opn3	chr1	-	175662421	175692776	0.357303	27.561	5.31643	22.461
TYPE2A	ENSMUSG00000031608.13	Galnt7	chr8	-	57523828	57653032	1.82443	4.32644	5.30587	5.30329
TYPE2A	ENSMUSG00000102627.1	Snurf	chr7	-	59995449	60005049	0	1.20179	5.27156	2.05892
TYPE2A	ENSMUSG00000024079.4	Eif2ak2	chr17	-	78852564	78882573	1.0975	5.68847	5.2618	5.55286
TYPE2A	ENSMUSG00000022443.17	Myh9	chr15	-	77760587	77842175	2.07561	31.3266	5.23754	26.5788
TYPE2A	ENSMUSG00000001948.10	Spa17	chr9	-	37603290	37613722	1.96939	6.6499	5.19804	9.23396
TYPE2A	ENSMUSG00000053950.10	Adnp2	chr18	-	80126311	80151482	1.97022	16.5847	5.19348	16.8457
TYPE2A	ENSMUSG00000041309.17	Nkx6-2	chr7	-	139579376	139582797	1.57419	5.68847	5.1783	4.18024
TYPE2A	ENSMUSG00000040312.14	Cchcr1	chr17	+	35517100	35531015	0.813615	13.6203	5.10894	14.4125
TYPE2A	ENSMUSG00000035666.14	Gtf3c4	chr2	-	28822299	28840360	0.742685	11.7775	5.07512	14.7244
TYPE2A	ENSMUSG00000116091.1	Gm49479	chr15	-	102295437	102296151	0	9.93479	5.03393	10.4818
TYPE2A	ENSMUSG00000045273.8	Cenph	chr13	-	100759674	100775899	0.168486	7.69145	5.02182	7.29982
TYPE2A	ENSMUSG00000049396.6	Gemin4	chr11	-	76210571	76217664	0	10.2553	4.97198	9.17157
TYPE2A	ENSMUSG00000026648.18	Dclre1c	chr2	+	3424131	3464130	1.04895	6.56978	4.86669	9.29636
TYPE2A	ENSMUSG00000031554.18	Adam5	chr8	-	24727093	24824369	0.871467	2.0831	4.81031	1.68457
TYPE2A	ENSMUSG00000037846.18	Rtkn2	chr10	+	67979570	68059740	0.165908	11.6974	4.77228	13.4142
TYPE2A	ENSMUSG00000064563.1	Snora7a	chr6	-	115807975	115808114	0.635023	4.9674	4.71887	7.29982
TYPE2A	ENSMUSG00000024778.12	Fas	chr19	+	34290659	34327770	0	6.16919	4.69594	7.42461
TYPE2A	ENSMUSG00000024791.10	Cdca5	chr19	+	6084983	6091777	1.3463	11.7775	4.69115	9.67071
TYPE2A	ENSMUSG00000020592.14	Sdc1	chr12	+	8771323	8793715	1.49217	4.1662	4.64863	5.9896
TYPE2A	ENSMUSG00000109941.1	Exosc6	chr8	+	111056339	111057664	1.01213	10.2553	4.63667	8.54766
TYPE2A	ENSMUSG00000110070.1	Gm45619	chr7	+	45368177	45368704	1.71117	4.1662	4.62278	5.42807
TYPE2A	ENSMUSG00000040282.13	BC052040	chr2	+	115581716	115778768	1.30633	10.4956	4.4703	10.4194
TYPE2A	ENSMUSG00000042708.12	Shcbp1l	chr1	+	153425162	153452574	0.63885	3.28489	4.43396	4.92894
TYPE2A	ENSMUSG00000106224.1	Gm43823	chr3	-	121721595	121723402	0.536941	15.7034	4.42595	20.4021
TYPE2A	ENSMUSG00000031027.15	Stk33	chr7	-	109279223	109439081	1.35975	9.21372	4.34641	7.67417
TYPE2A	ENSMUSG00000041406.14	BC055324	chr1	-	163945993	163994796	1.07806	9.77456	4.30081	10.8561
TYPE2A	ENSMUSG00000117406.1	Ntn3	chr17	-	24203848	24209531	1.55736	4.08608	4.28116	3.24437
TYPE2A	ENSMUSG00000034413.14	Neurl1b	chr17	+	26414829	26446349	1.34875	4.88728	4.21232	3.24437
TYPE2A	ENSMUSG00000062861.8	Zfp28	chr7	+	6383295	6396915	1.54035	9.61432	4.18723	11.0433
TYPE2A	ENSMUSG00000098623.1	Mir8112	chr6	+	71271671	71271801	0.12692	16.6648	4.16216	18.5303
TYPE2A	ENSMUSG00000028480.14	Glipr2	chr4	+	43957401	43979118	0	2.88429	4.16172	4.4922
TYPE2A	ENSMUSG00000058773.2	Hist1h1b	chr13	-	21779883	21780625	1.00437	2.00298	4.11108	2.12132
TYPE2A	ENSMUSG00000029313.18	Aff1	chr5	+	103692374	103855322	1.41223	5.92883	4.09027	6.92547
TYPE2A	ENSMUSG00000017778.14	Cox7c	chr13	-	86044816	86046904	0.702151	3.84573	4.08588	2.74523
TYPE2A	ENSMUSG00000097187.1	Gm19426	chr2	-	84742169	84743655	1.46203	7.21074	4.07747	10.6066
TYPE2A	ENSMUSG00000035840.7	Lysmd3	chr13	+	81657663	81672871	1.42566	18.3473	4.07312	14.1629
TYPE2A	ENSMUSG00000055370.3	Gm9968	chr16	-	43345887	43363666	1.44665	2.40358	4.02403	2.62045
TYPE2A	ENSMUSG00000038844.10	Kif16b	chr2	-	142617474	142901531	0.303631	5.84871	4.02127	6.67591
TYPE2A	ENSMUSG00000006019.15	Dhx34	chr7	-	16197147	16222037	1.23359	11.9378	3.93576	8.29809
TYPE2A	ENSMUSG00000062510.12	Nsl1	chr1	+	191063012	191086474	0.236129	8.65288	3.93145	10.669
TYPE2A	ENSMUSG00000029095.17	Ablim2	chr5	+	35757880	35884973	0.383503	17.8666	3.88452	14.0381
TYPE2A	ENSMUSG00000091329.2	1700112D23Rik	chr3	-	28702667	28781108	0.254417	15.8636	3.84693	12.6031
TYPE2A	ENSMUSG00000039563.6	2210406O10Rik	chr5	-	36447611	36464853	0.578887	27.561	3.82865	22.3362
TYPE2A	ENSMUSG00000037466.13	Tedc1	chr12	+	113156421	113166048	1.22093	32.3682	3.82648	27.078
TYPE2A	ENSMUSG00000036718.17	Micall2	chr5	-	139706696	139736336	0.039711	16.8251	3.8245	15.0364
TYPE2A	ENSMUSG00000100210.2	Hist1h3f	chr13	+	23544052	23545312	1.17133	4.00597	3.81241	2.9948
TYPE2A	ENSMUSG00000029390.13	Tmed2	chr5	+	124540695	124550506	1.31754	12.098	3.78378	13.7262
TYPE2A	ENSMUSG00000085165.1	Gm12089	chr11	+	29515086	29517355	1.26253	5.04752	3.77471	4.92894
TYPE2A	ENSMUSG00000028068.14	Iqgap3	chr3	+	88081971	88121048	0.64876	6.00895	3.76215	5.92721
TYPE2A	ENSMUSG00000040697.10	Dnajc16	chr4	-	141760189	141790931	0.66941	14.2612	3.73952	11.3553
TYPE2A	ENSMUSG00000039046.15	Usp6nl	chr2	+	6322667	6446390	0.860979	10.8161	3.71835	12.2912
TYPE2A	ENSMUSG00000028246.13	Faxc	chr4	+	21931329	21996839	1.28168	7.37098	3.70507	9.04679
TYPE2A	ENSMUSG00000039910.10	Cited2	chr10	+	17723218	17725674	1.13271	22.2732	3.67632	19.3414
TYPE2A	ENSMUSG00000017499.15	Cdc6	chr11	+	98907801	98923940	1.27204	7.53121	3.65834	10.2322
TYPE2A	ENSMUSG00000058558.12	Rpl5	chr5	+	107900502	107909005	1.02662	7.21074	3.65812	8.11092
TYPE2A	ENSMUSG00000023341.15	Mx2	chr16	+	97535308	97560900	0.855655	11.6974	3.64819	12.7903
TYPE2A	ENSMUSG00000020388.12	Pdlim4	chr11	-	54054928	54069014	0.056206	4.1662	3.64219	3.61872
TYPE2A	ENSMUSG00000028718.16	Stil	chr4	+	115000159	115043196	1.02406	16.8251	3.61543	18.156
TYPE2A	ENSMUSG00000069045.11	Ddx3y	chrY	-	1260771	1286629	0	1.12167	3.58366	1.74697
TYPE2A	ENSMUSG00000037280.12	Galnt6	chr15	-	100691813	100729376	1.18237	2.56382	3.57859	2.12132
TYPE2A	ENSMUSG00000038264.8	Sema7a	chr9	+	57940112	57962865	0.564963	13.2197	3.5503	14.7868
TYPE2A	ENSMUSG00000072762.9	4930522L14Rik	chr5	-	109735990	109751886	0.97331	3.68549	3.51353	3.86828
TYPE2A	ENSMUSG00000041075.8	Fzd7	chr1	+	59482424	59486955	0.131934	13.6203	3.49347	14.1629
TYPE2A	ENSMUSG00000106978.1	N4bp2os	chr5	-	65760991	65764379	0.791748	11.6974	3.46327	9.98266
TYPE2A	ENSMUSG00000085175.7	Gm11423	chr11	-	82779601	82781042	0	12.9793	3.43722	14.7244
TYPE2A	ENSMUSG00000056413.16	Adap1	chr5	-	139271876	139325622	0.972664	4.80716	3.41979	3.7435
TYPE2A	ENSMUSG00000057440.8	Mpp7	chr18	-	7347959	7626866	0.499499	6.97038	3.41268	8.48527
TYPE2A	ENSMUSG00000002396.8	Ocel1	chr8	+	71371298	71379361	0.160927	8.09205	3.40473	7.17504
TYPE2A	ENSMUSG00000087060.7	Eldr	chr11	-	16935154	16951282	0.842861	15.2227	3.30694	13.7262
TYPE2A	ENSMUSG00000038812.16	Trmt112	chr19	+	6909698	6911049	1.12067	10.8962	3.30599	12.7279
TYPE2A	ENSMUSG00000079235.10	Ccdc13	chr9	-	121797627	121839461	0.914877	3.12465	3.27985	4.42981
TYPE2A	ENSMUSG00000047507.12	Baiap3	chr17	-	25242659	25256364	0	1.12167	3.27305	1.12305
TYPE2A	ENSMUSG00000085667.1	Gm12992	chr4	-	131899478	131920029	0.428735	1.84274	3.24352	2.74523
TYPE2A	ENSMUSG00000069713.2	4933406P04Rik	chr10	-	20310506	20312294	0	25.7984	3.22889	21.8371
TYPE2A	ENSMUSG00000090936.2	Gm17705	chr17	+	35165119	35167186	0.537198	32.0477	3.20381	24.0832
TYPE2A	ENSMUSG00000061983.7	Rps12	chr10	-	23785183	23787275	0.943814	16.2642	3.20017	14.2253
TYPE2A	ENSMUSG00000030064.16	Frmd4b	chr6	-	97286867	97617541	0.06644	2.80418	3.17098	3.93067
TYPE2A	ENSMUSG00000031958.16	Ldhd	chr8	-	111623785	111630374	0.3116	2.00298	3.15655	2.9948
TYPE2A	ENSMUSG00000037894.13	H2afz	chr3	+	137864487	137866922	0.350338	31.0062	3.14389	24.0208
TYPE2A	ENSMUSG00000085407.1	1700095J03Rik	chr7	+	109438618	109444893	0.064482	1.44215	3.1211	1.93414
TYPE2A	ENSMUSG00000034883.9	Lrr1	chr12	+	69168814	69179009	0.619726	8.733	3.06185	11.2929
TYPE2A	ENSMUSG00000113613.1	Gm40893	chr12	+	98523844	98526583	1.00582	1.12167	3.03767	1.31022
TYPE2A	ENSMUSG00000038260.10	Trpm4	chr7	-	45302632	45333780	0.844252	7.21074	3.02525	5.86482
TYPE2A	ENSMUSG00000069270.6	Hist1h2ac	chr13	-	23681467	23683948	0.03569	24.0358	3.02018	22.0866
TYPE2A	ENSMUSG00000096916.7	Zfp850	chr7	-	27984854	28014115	0.818373	5.36799	2.95081	5.05372
TYPE2A	ENSMUSG00000019139.10	Isyna1	chr8	+	70594373	70597290	0	2.72406	2.94745	1.80936
TYPE2A	ENSMUSG00000109598.1	Gm36356	chr7	+	135486029	135491315	0.018546	6.56978	2.94535	5.11612
TYPE2A	ENSMUSG00000069170.14	Adgrv1	chr13	-	81095068	81633154	0.354936	5.92883	2.92379	6.86308
TYPE2A	ENSMUSG00000074862.11	BC025920	chr10	+	81606270	81620703	0	15.2227	2.85781	14.1629
TYPE2A	ENSMUSG00000051147.10	Nat2	chr8	+	67494858	67502584	0	3.68549	2.85611	4.05546
TYPE2A	ENSMUSG00000036964.14	Trim17	chr11	+	58954685	58973098	0.423368	14.0209	2.84009	18.4679
TYPE2A	ENSMUSG00000026669.14	Mcm10	chr2	-	4989714	5012791	0.490729	12.4986	2.83913	9.54592
TYPE2A	ENSMUSG00000043648.7	Pld6	chr11	-	59783897	59787645	0.304517	1.92286	2.83017	1.99653
TYPE2A	ENSMUSG00000102049.1	Zbed6	chr1	-	133655879	133660885	0.38788	11.6173	2.82954	11.3553
TYPE2A	ENSMUSG00000108738.1	Gm44777	chr7	+	116334255	116338633	0.573799	13.7805	2.81628	10.5442
TYPE2A	ENSMUSG00000087366.7	Junos	chr4	+	95051534	95167318	0.303361	8.09205	2.80715	6.23917
TYPE2A	ENSMUSG00000054939.6	Zfp174	chr16	+	3847268	3858880	0.755089	13.1396	2.79943	13.1022
TYPE2A	ENSMUSG00000097840.1	Gm26756	chr5	+	67427680	67437990	0	7.53121	2.76838	9.10918
TYPE2A	ENSMUSG00000071324.11	Armc2	chr10	-	41914990	42018442	0.284414	4.1662	2.74681	5.11612
TYPE2A	ENSMUSG00000113845.1	Gm39473	chr12	+	74825345	74827722	0	7.13062	2.7464	8.17331
TYPE2A	ENSMUSG00000039395.8	Mreg	chr1	-	72159442	72212307	0.66331	6.89026	2.73458	5.80242
TYPE2A	ENSMUSG00000084845.9	Tmem240	chr4	+	155734800	155740564	0.621748	17.3058	2.71839	18.9671
TYPE2A	ENSMUSG00000020407.13	Upp1	chr11	+	9118103	9136170	0	6.48966	2.70629	5.74003
TYPE2A	ENSMUSG00000022362.13	Gm29394	chr15	-	58028243	58076425	0.491252	34.4513	2.6662	29.3241
TYPE2A	ENSMUSG00000015850.11	Adamtsl4	chr3	-	95676201	95687917	0.043768	7.93181	2.57505	6.98787
TYPE2A	ENSMUSG00000056130.9	Ticam2	chr18	-	46559155	46574533	0	1.84274	2.54183	2.05892
TYPE2A	ENSMUSG00000029456.12	Acad10	chr5	-	121621026	121660514	0.052093	10.9763	2.53071	11.7296
TYPE2A	ENSMUSG00000034303.7	Ccdc15	chr9	-	37275835	37348432	0.524943	13.7004	2.51751	9.92027
TYPE2A	ENSMUSG00000029720.9	Gm20605	chr5	+	137629175	137642899	0.02842	41.7422	2.51715	30.6967
TYPE2A	ENSMUSG00000033739.8	Fkbpl	chr17	+	34644764	34646324	0.466629	10.3354	2.49908	7.73657
TYPE2A	ENSMUSG00000030641.10	Ddias	chr7	-	92857525	92874247	0.404008	25.3978	2.4508	23.0849
TYPE2A	ENSMUSG00000115896.1	Gm36677	chr15	+	59618590	59619055	0	1.68251	2.43783	2.18371
TYPE2A	ENSMUSG00000037568.12	Vash2	chr1	-	190947646	190979296	0.298367	5.92883	2.41209	8.29809
TYPE2A	ENSMUSG00000102018.8	K230010J24Rik	chr15	+	76009888	76046981	0.339622	1.76262	2.41136	1.43501
TYPE2A	ENSMUSG00000097123.1	Gm6297	chr4	-	40720154	40722398	0	18.1871	2.40515	20.3397
TYPE2A	ENSMUSG00000040701.16	Ap1g2	chr14	-	55098575	55106593	0	2.96441	2.34318	3.05719
TYPE2A	ENSMUSG00000113047.1	Gm47469	chr13	-	74553910	74564256	0.538876	3.20477	2.31295	2.30849
TYPE2A	ENSMUSG00000074825.4	Itpripl1	chr2	-	127138772	127143442	0.433335	3.04453	2.30459	2.62045
TYPE2A	ENSMUSG00000060860.8	Ube2s	chr7	-	4794546	4812590	0.593358	26.5195	2.30238	22.8353
TYPE2A	ENSMUSG00000025154.14	Arhgap19	chr19	-	41766588	41802084	0.525403	12.0179	2.29206	11.4801
TYPE2A	ENSMUSG00000036473.16	Tbc1d24	chr17	-	24175431	24205562	0.436627	8.33241	2.27784	10.1698
TYPE2A	ENSMUSG00000043556.10	Fbxl7	chr15	-	26540459	26895580	0.293861	13.3799	2.25805	12.104
TYPE2A	ENSMUSG00000020826.8	Nos2	chr11	+	78920787	78960254	0	2.4837	2.23455	1.62218
TYPE2A	ENSMUSG00000042942.18	Greb1l	chr18	+	10325177	10562940	0.248266	3.52525	2.23164	3.61872
TYPE2A	ENSMUSG00000084925.8	1810062O18Rik	chr14	+	20546079	20570687	0.564483	10.3354	2.20517	12.2912
TYPE2A	ENSMUSG00000097174.2	Gm4890	chr8	+	79295123	79308961	0.143315	20.5907	2.205	18.2184
TYPE2A	ENSMUSG00000106791.1	4930553P18Rik	chr6	+	86004380	86009355	0	4.24632	2.18555	6.36395
TYPE2A	ENSMUSG00000040133.2	Gpr176	chr2	-	118277110	118373419	0.063746	9.29384	2.13134	7.05026
TYPE2A	ENSMUSG00000079057.4	Cyp4v3	chr8	-	45304944	45333216	0.052339	3.04453	2.12905	3.80589
TYPE2A	ENSMUSG00000044350.14	Lacc1	chr14	-	77024200	77036904	0	2.72406	2.12619	2.18371
TYPE2A	ENSMUSG00000022864.14	D16Ertd472e	chr16	-	78540338	78576708	0.080273	13.0594	2.09805	12.9775
TYPE2A	ENSMUSG00000005148.8	Klf5	chr14	+	99298691	99315036	0.243676	7.93181	2.08573	9.92027
TYPE2A	ENSMUSG00000103408.1	Gm37933	chr3	+	86142757	86145545	0	17.7865	2.07683	17.3449
TYPE2A	ENSMUSG00000032806.13	Slc10a3	chrX	-	74369217	74373349	0	2.40358	2.06539	2.18371
TYPE2A	ENSMUSG00000087610.1	Gm16253	chr3	+	96576984	96580663	0.512698	2.80418	2.04984	3.7435
TYPE2A	ENSMUSG00000022054.11	Nefm	chr14	-	68082590	68124846	0.064689	5.84871	2.04875	6.92547
TYPE2A	ENSMUSG00000105552.1	Gm19710	chr3	+	89998760	90021445	0	5.92883	2.04609	7.79896
TYPE2A	ENSMUSG00000085169.2	Gm10785	chr16	+	91688898	91715642	0.367172	13.7004	2.01604	18.2184
TYPE2A	ENSMUSG00000106543.1	Gm43378	chr5	-	143049462	143050043	0	1.84274	1.99859	2.93241
TYPE2A	ENSMUSG00000116066.1	Gm49477	chr15	+	103135881	103140669	0	1.36203	1.99688	1.4974
TYPE2A	ENSMUSG00000044387.5	2410080I02Rik	chr19	+	23134900	23135717	0	11.9378	1.99385	14.974
TYPE2A	ENSMUSG00000116223.1	Gm41396	chr15	+	98934325	98940553	0	17.1455	1.97755	14.0381
TYPE2A	ENSMUSG00000110588.1	Gm45774	chr8	-	94170748	94173412	0.393683	2.56382	1.93711	2.55806
TYPE2A	ENSMUSG00000103366.1	C630004L07Rik	chr4	-	141238179	141239453	0.366471	13.2197	1.87949	12.2912
TYPE2A	ENSMUSG00000100807.2	Gm29521	chr9	-	101770369	101862489	0	7.0505	1.87208	7.61178
TYPE2A	ENSMUSG00000097115.2	1810019N24Rik	chr7	-	12948592	12961768	0	6.73002	1.86023	5.36568
TYPE2A	ENSMUSG00000075589.3	Gm11536	chr11	-	96336299	96342108	0	4.88728	1.85636	5.67764
TYPE2A	ENSMUSG00000107994.1	D830050J10Rik	chr6	+	115675968	115677780	0	5.28787	1.84945	7.54939
TYPE2A	ENSMUSG00000041827.15	Oasl1	chr5	+	114923240	114937915	0	2.0831	1.83775	1.62218
TYPE2A	ENSMUSG00000097343.2	9030407P20Rik	chr7	-	120673436	120677570	0.373443	10.4155	1.83273	8.36048
TYPE2A	ENSMUSG00000063458.13	Lrmda	chr14	+	22019712	23056085	0	5.12764	1.82861	6.36395
TYPE2A	ENSMUSG00000094377.1	Gm24407	chr5	+	115490254	115490394	0	16.9052	1.82377	14.662
TYPE2A	ENSMUSG00000108227.1	4933412L11Rik	chr6	-	87993136	87994179	0.273289	6.24931	1.77715	6.42634
TYPE2A	ENSMUSG00000115790.1	9530086P17Rik	chr14	-	48129485	48130163	0.097844	1.04155	1.76673	1.80936
TYPE2A	ENSMUSG00000023809.10	Rps6ka2	chr17	+	7170115	7303315	0.204418	21.6322	1.76102	24.5823
TYPE2A	ENSMUSG00000088705.1	Gm25549	chr1	-	131073658	131073751	0	1.76262	1.75538	2.18371
TYPE2A	ENSMUSG00000070291.4	Ddx43	chr9	+	78395777	78423587	0.293224	3.28489	1.73066	3.99307
TYPE2A	ENSMUSG00000099111.1	Gm27369	chr18	+	38594158	38594228	0	1.60239	1.72642	1.31022
TYPE2A	ENSMUSG00000092827.1	Mir3091	chr2	+	180257536	180257611	0.074541	30.4453	1.70306	22.6482
TYPE2A	ENSMUSG00000092448.1	Gm20387	chr6	-	110639753	110645916	0	5.52823	1.67706	6.11438
TYPE2A	ENSMUSG00000039480.14	Nt5dc1	chr10	-	34288288	34418552	0.113967	8.17217	1.67341	7.79896
TYPE2A	ENSMUSG00000021697.12	Depdc1b	chr13	+	108316332	108407782	0.176626	14.1811	1.66104	13.2894
TYPE2A	ENSMUSG00000064604.1	Snora44	chr4	+	132309941	132310069	0.312126	2.56382	1.65629	1.68457
TYPE2A	ENSMUSG00000070354.13	Evi2	chr11	-	79513385	79530589	0.20032	2.24334	1.65073	2.30849
TYPE2A	ENSMUSG00000042448.5	Hoxd1	chr2	+	74762980	74765142	0	4.48668	1.64339	3.36915
TYPE2A	ENSMUSG00000098944.1	Mir8120	chr3	+	65659288	65659426	0	10.1752	1.62801	9.29636
TYPE2A	ENSMUSG00000097419.1	Gm26666	chr6	+	145047559	145050430	0	5.92883	1.60853	7.29982
TYPE2A	ENSMUSG00000086211.1	Gm12462	chr4	+	44664415	44685347	0.235234	6.81014	1.58434	5.49047
TYPE2A	ENSMUSG00000101037.1	Gm28424	chr9	+	95512151	95513469	0	17.0654	1.58404	17.9064
TYPE2A	ENSMUSG00000019865.9	Nmbr	chr10	+	14705591	14770850	0	18.107	1.57764	14.4749
TYPE2A	ENSMUSG00000097402.1	Gm17399	chr9	+	118150231	118170376	0.240715	12.9793	1.57317	15.4731
TYPE2A	ENSMUSG00000112237.1	D630033A02Rik	chr10	-	122985074	122986555	0	5.76859	1.56225	3.80589
TYPE2A	ENSMUSG00000065258.1	Gm23969	chr2	+	26911261	26911334	0.201827	10.8962	1.55797	10.7314
TYPE2A	ENSMUSG00000100876.1	2810454H06Rik	chr6	+	134897961	134901108	0.255214	9.69444	1.54049	7.487
TYPE2A	ENSMUSG00000087347.1	1700047K16Rik	chr11	+	58322988	58324439	0.224953	5.44811	1.51238	7.11265
TYPE2A	ENSMUSG00000108242.1	9330118I20Rik	chr6	-	63248494	63257625	0	13.2998	1.50371	15.1612
TYPE2A	ENSMUSG00000037161.14	Mgarp	chr3	-	51388412	51396738	0.204322	3.68549	1.46815	2.74523
TYPE2A	ENSMUSG00000101191.6	Gm28809	chr6	+	125481363	125484678	0	4.1662	1.46726	3.93067
TYPE2A	ENSMUSG00000115060.1	Gm49306	chr14	+	48047011	48058470	0	1.68251	1.46509	1.80936
TYPE2A	ENSMUSG00000106035.1	Gm43545	chr5	-	104044619	104047397	0.073599	2.80418	1.43111	3.11958
TYPE2A	ENSMUSG00000019088.13	Dnase1l1	chrX	-	74273217	74282337	0.013628	4.9674	1.42851	4.36742
TYPE2A	ENSMUSG00000104266.1	Gm37748	chr1	+	170175180	170176319	0	29.0032	1.4226	21.4627
TYPE2A	ENSMUSG00000107798.1	Gm44064	chr6	+	87851209	87852295	0	16.2642	1.41745	14.5996
TYPE2A	ENSMUSG00000068457.14	Uty	chrY	-	1096861	1245759	0.001522	4.32644	1.41001	2.87002
TYPE2A	ENSMUSG00000059325.14	Hopx	chr5	-	77086988	77115121	0	3.52525	1.40794	3.86828
TYPE2A	ENSMUSG00000045281.5	Gpr20	chr15	-	73694604	73707505	0	2.24334	1.4077	2.80762
TYPE2A	ENSMUSG00000094365.1	Gm21982	chr7	-	30641001	30664937	0.091751	7.0505	1.40094	6.86308
TYPE2A	ENSMUSG00000087525.1	Gm13062	chr4	+	142180602	142184139	0	8.41253	1.39239	11.4801
TYPE2A	ENSMUSG00000073471.3	Rsph3a	chr17	+	7945614	7979824	0	6.24931	1.38431	4.99133
TYPE2A	ENSMUSG00000087120.1	Gm12279	chr11	-	62550047	62551041	0	23.5551	1.38197	22.3986
TYPE2A	ENSMUSG00000039699.13	Batf2	chr19	+	6140983	6172476	0	9.69444	1.37287	10.4818
TYPE2A	ENSMUSG00000115463.1	Gm49356	chr15	+	58889298	58937359	0	22.5936	1.37163	18.2808
TYPE2A	ENSMUSG00000042498.16	D330045A20Rik	chrX	+	139480367	139554582	0.181522	1.76262	1.36632	1.37262
TYPE2A	ENSMUSG00000027555.8	Car13	chr3	+	14641727	14663002	0	6.08907	1.36416	4.55459
TYPE2A	ENSMUSG00000001918.17	Slc1a5	chr7	+	16781340	16798274	0	4.1662	1.35872	5.67764
TYPE2A	ENSMUSG00000045102.12	Poln	chr5	-	34007179	34169448	0.014987	29.4839	1.35592	22.2114
TYPE2A	ENSMUSG00000050957.4	Insl6	chr19	-	29321344	29325356	0	2.32346	1.3529	3.18197
TYPE2A	ENSMUSG00000048007.4	Timm8a1	chrX	-	134537256	134541865	0	3.60537	1.35199	2.80762
TYPE2A	ENSMUSG00000083009.1	Gm1335	chr2	-	93940299	93940878	0	3.20477	1.34857	2.93241
TYPE2A	ENSMUSG00000050549.8	Fam241a	chr3	-	127869058	127896324	0	8.25229	1.34763	8.54766
TYPE2A	ENSMUSG00000088252.1	Snord13	chr8	-	31149864	31149967	0	10.5757	1.33933	13.539
TYPE2A	ENSMUSG00000097377.1	Gm10822	chr2	+	73892996	73900850	0	23.0744	1.33458	19.9653
TYPE2A	ENSMUSG00000021747.12	4930452B06Rik	chr14	-	8431192	8666240	0	2.24334	1.31534	2.12132
TYPE2A	ENSMUSG00000105289.1	Gm43483	chr5	-	131639948	131642807	0.007743	1.20179	1.30044	1.55979
TYPE2A	ENSMUSG00000029384.5	2010109A12Rik	chr5	+	93206518	93213475	0	21.3919	1.29838	14.9116
TYPE2A	ENSMUSG00000063564.13	Col23a1	chr11	+	51289920	51583918	0	3.84573	1.29727	4.55459
TYPE2A	ENSMUSG00000035112.17	Wnk4	chr11	+	101260567	101277409	0.111934	3.36501	1.28025	3.61872
TYPE2A	ENSMUSG00000026765.12	Lypd6b	chr2	+	49787688	49948849	0	2.56382	1.27517	2.49567
TYPE2A	ENSMUSG00000088373.3	Mir1956	chr3	+	138526421	138526485	0	2.64394	1.27257	1.99653
TYPE2A	ENSMUSG00000039942.15	Ptger4	chr15	-	5206661	5244187	0.050061	7.37098	1.24476	7.36222
TYPE2A	ENSMUSG00000093155.1	Gm25035	chr1	-	74586896	74586972	0	2.0831	1.24123	2.68284
TYPE2A	ENSMUSG00000114830.1	Gm47400	chr13	+	38634971	38637116	0	9.77456	1.23463	6.86308
TYPE2A	ENSMUSG00000097805.2	Gm17473	chr15	+	42676241	42704616	0	2.40358	1.22929	3.61872
TYPE2A	ENSMUSG00000079033.10	Mef2b	chr8	+	70139711	70167488	0	25.6382	1.22756	18.0936
TYPE2A	ENSMUSG00000097489.1	Gm26808	chr5	-	109922649	109923481	0	10.0149	1.19399	13.6638
TYPE2A	ENSMUSG00000056598.16	Drc3	chr11	+	60353329	60394341	0	29.0032	1.19048	29.0121
TYPE2A	ENSMUSG00000071550.14	Cfap44	chr16	+	44394796	44482428	0	3.84573	1.18643	2.43327
TYPE2A	ENSMUSG00000112980.1	D430020J02Rik	chr12	-	116401947	116405210	0.045179	16.9853	1.18506	17.4073
TYPE2A	ENSMUSG00000044795.12	Cyb5d1	chr11	-	69391925	69395631	0	21.2316	1.17219	18.0936
TYPE2A	ENSMUSG00000093843.1	Gm25939	chr1	+	72255008	72255198	0	7.69145	1.1601	8.9844
TYPE2A	ENSMUSG00000097781.1	9330136K24Rik	chr17	-	21528194	21535878	0	1.68251	1.16003	1.93414
TYPE2A	ENSMUSG00000115454.1	Gm49086	chr14	+	52020076	52021908	0	24.2761	1.15487	22.2738
TYPE2A	ENSMUSG00000098387.2	Pet117	chr2	+	144368996	144373721	0	11.4571	1.154	9.67071
TYPE2A	ENSMUSG00000085591.1	Gm13479	chr2	+	45357265	45404035	0	8.09205	1.13981	8.11092
TYPE2A	ENSMUSG00000026826.13	Nr4a2	chr2	-	57106830	57124003	0	4.88728	1.13891	5.55286
TYPE2A	ENSMUSG00000096977.2	Gm10827	chr10	+	18235053	18246019	0.068508	11.5372	1.13888	7.98613
TYPE2A	ENSMUSG00000074256.3	Gm10655	chr9	-	61370797	61372193	0	18.9883	1.13204	14.5373
TYPE2A	ENSMUSG00000065734.1	Snord49a	chr11	+	62603450	62603521	0	6.00895	1.08932	6.92547
TYPE2A	ENSMUSG00000099958.1	1700010B13Rik	chr15	+	73645852	73652347	0	15.8636	1.08497	17.844
TYPE2A	ENSMUSG00000106374.1	Gm27680	chr5	-	111329738	111330544	0	19.8696	1.07861	18.156
TYPE2A	ENSMUSG00000087589.3	D430040D24Rik	chr1	+	36557701	36565613	0.022517	15.3829	1.0616	13.4142
TYPE2A	ENSMUSG00000097416.3	Gm26670	chr1	-	191986832	191990138	0	9.93479	1.04405	10.1074
TYPE2A	ENSMUSG00000086459.2	1700030C12Rik	chr11	+	23497753	23499661	0	10.1752	1.02262	10.2322
TYPE2A	ENSMUSG00000017652.16	Cd40	chr2	+	165055627	165072948	0	2.72406	1.0215	3.43154
TYPE2A	ENSMUSG00000048029.10	Eno4	chr19	+	58943425	58971421	0	13.2998	1.01455	18.8423
TYPE2A	ENSMUSG00000044125.6	9530080O11Rik	chr4	-	95959715	95967655	0	1.60239	1.01177	2.30849
TYPE2A	ENSMUSG00000085776.8	5430402O13Rik	chr6	+	50566643	50594865	0	22.4334	1.00622	15.6603
TYPE2A	ENSMUSG00000102909.1	Gm2453	chr1	+	167285068	167289856	0	9.61432	1.00422	13.6638
TYPE2A	ENSMUSG00000113527.1	Gm48079	chr12	-	116279682	116280231	0	5.76859	1.00055	5.17851
TYPE2B	ENSMUSG00000027525.17	Phactr3	chr2	+	178118975	178338492	41.4597	0.640954	84.5216	0.935875
TYPE2B	ENSMUSG00000037649.9	H2-DMa	chr17	+	34135182	34139101	14.3924	0.881312	54.7541	0.998266
TYPE2B	ENSMUSG00000029561.17	Oasl2	chr5	+	114896936	114912234	1.47354	0.0801193	35.4592	0.187175
TYPE2B	ENSMUSG00000030711.16	Sult1a1	chr7	-	126672865	126676432	8.86533	0.160239	34.9347	0.124783
TYPE2B	ENSMUSG00000024339.12	Tap2	chr17	+	34203527	34216321	14.1424	0.240358	33.2764	0.249567
TYPE2B	ENSMUSG00000021728.8	Emb	chr13	+	117208536	117274415	11.8677	0.160239	29.6022	0.249567
TYPE2B	ENSMUSG00000097006.7	9530082P21Rik	chr17	+	23743234	23754065	10.89	0.320477	25.0034	0.0623917
TYPE2B	ENSMUSG00000040212.12	Emp3	chr7	-	45918023	45921404	0.280424	0.480716	14.02	0.37435
TYPE2B	ENSMUSG00000102417.1	Gm36939	chr16	+	40309433	40309871	6.31149	0.160239	13.6913	0.249567
TYPE2B	ENSMUSG00000032531.15	Amotl2	chr9	+	102716672	102733418	5.69212	0.881312	13.0092	0.7487
TYPE2B	ENSMUSG00000091237.1	Gm17114	chr4	-	117835299	117868558	0	0.320477	12.079	0.0623917
TYPE2B	ENSMUSG00000035285.6	Nat14	chr7	+	4922028	4925006	3.3469	0.560835	11.8851	0.249567
TYPE2B	ENSMUSG00000031527.7	Eri1	chr8	-	35465253	35496196	4.35184	0.480716	10.1871	0.249567
TYPE2B	ENSMUSG00000081157.1	Gm13552	chr2	-	59564268	59564684	4.51527	0.721074	10.1267	0.623917
TYPE2B	ENSMUSG00000030281.16	Il17rc	chr6	+	113471427	113483140	0.897704	0.400597	10.1174	0.499133
TYPE2B	ENSMUSG00000007646.13	Rad51c	chr11	-	87376645	87404954	0.990306	0.320477	9.12867	0.623917
TYPE2B	ENSMUSG00000034035.18	Ccdc17	chr4	+	116596654	116600266	0.795998	0.240358	9.05511	0.311958
TYPE2B	ENSMUSG00000115049.1	Gm49172	chr15	-	95972739	95994129	3.63675	0.160239	8.32189	0.124783
TYPE2B	ENSMUSG00000065818.1	Snord35a	chr7	-	45126346	45126435	2.03714	0.320477	8.11455	0.124783
TYPE2B	ENSMUSG00000038059.6	Smim3	chr18	-	60474193	60501983	2.16594	0.560835	7.4335	0.436742
TYPE2B	ENSMUSG00000064984.1	Snord73a	chr3	-	86138791	86138858	1.85554	0.160239	7.12839	0.124783
TYPE2B	ENSMUSG00000075602.10	Ly6a	chr15	-	74994877	74998031	0.137515	0.160239	6.87577	0.0623917
TYPE2B	ENSMUSG00000103840.1	1700040K01Rik	chr1	+	152936604	152937041	2.74789	0.160239	6.82214	0.124783
TYPE2B	ENSMUSG00000020176.17	Grb10	chr11	-	11930508	12038683	1.83297	0.160239	6.54931	0.37435
TYPE2B	ENSMUSG00000070427.4	Il18bp	chr7	-	102014885	102018690	0.604346	0.240358	6.25366	0.249567
TYPE2B	ENSMUSG00000113786.1	Gm49384	chr12	-	69189839	69204267	0	0.240358	6.22306	0.37435
TYPE2B	ENSMUSG00000091955.2	Gm9844	chr7	+	24862213	24862697	2.05154	0.160239	5.94099	0.249567
TYPE2B	ENSMUSG00000026456.18	Cyb5r1	chr1	+	134405559	134411740	1.83533	0.240358	5.82868	0.7487
TYPE2B	ENSMUSG00000021835.15	Bmp4	chr14	-	46383520	46390669	0.493549	0.240358	5.6849	0.37435
TYPE2B	ENSMUSG00000002083.13	Bbc3	chr7	+	16308393	16318205	2.15065	0.480716	5.6223	0.623917
TYPE2B	ENSMUSG00000105913.1	Mir5121	chr7	-	45126918	45126991	1.57606	0.320477	5.36203	0.311958
TYPE2B	ENSMUSG00000078915.2	Hsp25-ps1	chr13	-	45078498	45079127	0.562422	0.160239	5.26412	0.37435
TYPE2B	ENSMUSG00000110723.1	Gm49353	chr10	+	29198954	29221940	0	0.0801193	5.11008	0.124783
TYPE2B	ENSMUSG00000089718.1	2310075C17Rik	chr9	+	112227579	112228242	0	0.721074	4.9001	0.686308
TYPE2B	ENSMUSG00000017774.19	Myo1c	chr11	+	75650504	75673910	0.979653	0.240358	4.84305	0.124783
TYPE2B	ENSMUSG00000032679.12	Cd59a	chr2	+	104095801	104115354	0	0.640954	4.66071	0.873483
TYPE2B	ENSMUSG00000107136.1	Gm42466	chr5	-	67843120	67844420	0.476214	0.240358	4.60277	0.37435
TYPE2B	ENSMUSG00000041596.12	Nlrp5-ps	chr7	-	14530652	14622479	1.26467	0.721074	4.57954	0.499133
TYPE2B	ENSMUSG00000065738.1	Gm24494	chr3	-	153911610	153911690	0	0.640954	4.2012	0.811092
TYPE2B	ENSMUSG00000029718.14	Pcolce	chr5	-	137605103	137613784	0.022548	0.0801193	4.11752	0.249567
TYPE2B	ENSMUSG00000064823.1	Snord82	chr1	-	86356261	86356330	0	0.480716	3.98585	0.499133
TYPE2B	ENSMUSG00000064202.15	4430402I18Rik	chr19	-	28893042	28967800	1.42179	0.320477	3.89088	0.249567
TYPE2B	ENSMUSG00000110888.1	Gm47237	chr9	+	56903461	56904996	1.04678	0.320477	3.77049	0.499133
TYPE2B	ENSMUSG00000085762.1	Lrrc75aos2	chr11	+	62605766	62607748	0.789511	0.240358	3.66079	0.436742
TYPE2B	ENSMUSG00000107009.1	6720475M21Rik	chr5	-	74367163	74369915	0.800105	0.320477	3.53408	0.249567
TYPE2B	ENSMUSG00000093593.1	Gm20683	chr17	-	25834465	25841763	0.981862	0.721074	3.50413	0.311958
TYPE2B	ENSMUSG00000106734.3	Gm20559	chr6	-	3333194	3346128	0.022197	0.160239	3.42428	0.623917
TYPE2B	ENSMUSG00000105743.1	Mir1949	chr18	+	35554567	35554636	0	0.961432	3.41102	0.436742
TYPE2B	ENSMUSG00000043670.4	Diras1	chr10	-	81019589	81025662	0.580931	0.560835	3.39264	0.311958
TYPE2B	ENSMUSG00000114220.1	Gm10353	chr19	-	8936975	8940864	0.759054	0.881312	3.32975	0.935875
TYPE2B	ENSMUSG00000089432.1	Mir1966	chr8	+	105615466	105615573	0.832769	0.400597	3.30835	0.249567
TYPE2B	ENSMUSG00000109751.1	Gm45479	chr8	-	46763251	46764973	0.125074	0.400597	3.2914	0.499133
TYPE2B	ENSMUSG00000082163.2	Gm14276	chr2	-	156994173	156994892	0.082258	0.480716	3.19475	0.249567
TYPE2B	ENSMUSG00000114203.1	Gm35279	chr13	+	98994151	98997418	0	0.480716	3.1135	0.998266
TYPE2B	ENSMUSG00000081376.1	Gm11694	chr11	+	115493024	115493182	0	0.480716	3.03514	0.37435
TYPE2B	ENSMUSG00000059288.14	Cdyl	chr13	+	35659833	35874063	0.413447	0.0801193	2.99483	0.249567
TYPE2B	ENSMUSG00000103201.1	Gm37329	chr1	-	3512451	3514507	0.08162	0.801193	2.97614	0.499133
TYPE2B	ENSMUSG00000037463.14	Fbxo27	chr7	+	28692849	28699338	0.963549	0.640954	2.97102	0.873483
TYPE2B	ENSMUSG00000023224.12	Serping1	chr2	-	84765387	84775444	0.19993	0.320477	2.91106	0.124783
TYPE2B	ENSMUSG00000107086.1	Gm43808	chr5	-	30868764	30870828	0.383808	0.160239	2.88896	0.0623917
TYPE2B	ENSMUSG00000093051.1	Gm24813	chr17	+	63347671	63347754	0.091965	0.160239	2.74499	0.124783
TYPE2B	ENSMUSG00000104221.1	Gm37051	chr1	-	25620238	25623180	0.59463	0.160239	2.73913	0.249567
TYPE2B	ENSMUSG00000055172.10	C1ra	chr6	+	124512405	124523443	0.802486	0.480716	2.70479	0.311958
TYPE2B	ENSMUSG00000088212.1	Gm22082	chr19	+	34796178	34796338	0	0.160239	2.60878	0.249567
TYPE2B	ENSMUSG00000114519.1	Gm32376	chr13	-	108220468	108220841	0.059212	0.160239	2.56922	0.0623917
TYPE2B	ENSMUSG00000077285.1	Gm26394	chr11	+	98999508	98999622	0	0.0801193	2.56779	0.249567
TYPE2B	ENSMUSG00000025592.17	Dach2	chrX	+	113297510	113836386	0.075276	0.560835	2.51	0.311958
TYPE2B	ENSMUSG00000089365.1	Gm23823	chr14	-	77540642	77540765	0.178591	0.160239	2.47474	0.311958
TYPE2B	ENSMUSG00000106125.1	4930512P04Rik	chr3	+	116663732	116664155	0	0.560835	2.36733	0.37435
TYPE2B	ENSMUSG00000064767.1	Snord35b	chr7	-	45123025	45123111	0.421773	0.240358	2.36603	0.249567
TYPE2B	ENSMUSG00000088625.1	Gm23318	chr4	+	148555697	148555804	0	0.400597	2.34929	0.249567
TYPE2B	ENSMUSG00000029759.9	Pon3	chr6	-	5220852	5256286	0	0.721074	2.34211	0.561525
TYPE2B	ENSMUSG00000097680.1	Gm26642	chr1	+	135248561	135266443	0.062205	0.400597	2.3214	0.499133
TYPE2B	ENSMUSG00000026479.13	Lamc2	chr1	-	153122756	153186447	0.00369	0.160239	2.22303	0.124783
TYPE2B	ENSMUSG00000110516.1	Gm45758	chr8	-	95089671	95090676	0.022013	0.320477	2.15238	0.249567
TYPE2B	ENSMUSG00000084607.1	Gm22208	chr15	+	34531714	34531823	0.529282	0.160239	2.07859	0.124783
TYPE2B	ENSMUSG00000091426.1	Gm17228	chr17	-	63346920	63347410	0.11433	0.160239	2.07572	0.0623917
TYPE2B	ENSMUSG00000077787.1	Gm23908	chr6	-	118111914	118112045	0.195079	0.160239	2.04877	0.499133
TYPE2B	ENSMUSG00000089854.2	Gm16133	chr13	+	63329556	63339961	0.017133	0.160239	2.01585	0.0623917
TYPE2B	ENSMUSG00000087294.2	Gm13556	chr2	+	38285307	38287291	0.169046	0.0801193	2.01151	0.124783
TYPE2B	ENSMUSG00000113299.1	Gm35618	chr13	-	69680589	69697676	0	0.0801193	1.92281	0.249567
TYPE2B	ENSMUSG00000051224.13	Tceanc	chrX	-	166499812	166518567	0.391965	0.801193	1.91833	0.7487
TYPE2B	ENSMUSG00000103420.1	Gm37537	chr3	+	28324357	28326094	0.253652	0.320477	1.91113	0.249567
TYPE2B	ENSMUSG00000040247.5	Tbc1d10c	chr19	-	4184358	4191047	0.365017	0.640954	1.89716	0.7487
TYPE2B	ENSMUSG00000089261.1	Mir669n	chr3	+	115979902	115979955	0	0.320477	1.88102	0.0623917
TYPE2B	ENSMUSG00000086584.8	Gm12002	chr11	+	12314514	12351028	0	0.160239	1.87516	0.187175
TYPE2B	ENSMUSG00000028497.12	Hacd4	chr4	-	88396144	88438928	0.269937	0.721074	1.84877	0.873483
TYPE2B	ENSMUSG00000090698.2	Apold1	chr6	+	134981718	134986836	0.178022	0.480716	1.83474	0.249567
TYPE2B	ENSMUSG00000068245.14	Phf11d	chr14	-	59347407	59365470	0.051863	0.160239	1.80686	0.249567
TYPE2B	ENSMUSG00000104787.1	Gm19148	chr3	+	133029423	133029851	0	0.160239	1.78328	0.124783
TYPE2B	ENSMUSG00000103251.1	Gm37519	chr1	+	176974236	176976445	0.100205	0.160239	1.69398	0.124783
TYPE2B	ENSMUSG00000085676.1	4930555O08Rik	chr11	-	32789762	32790725	0	0.160239	1.68086	0.249567
TYPE2B	ENSMUSG00000030340.16	Scnn1a	chr6	+	125320659	125344943	0.187811	0.160239	1.66474	0.249567
TYPE2B	ENSMUSG00000074026.3	Gm6091	chr8	-	126476248	126476412	0.156063	0.480716	1.60785	0.623917
TYPE2B	ENSMUSG00000083924.1	Gm12304	chr11	-	68095580	68095964	0	0.240358	1.57519	0.499133
TYPE2B	ENSMUSG00000110982.1	Gm48565	chr9	+	40820969	40822673	0	0.160239	1.56302	0.37435
TYPE2B	ENSMUSG00000031662.8	Snx20	chr8	-	88626563	88636128	0.115701	0.0801193	1.56214	0.37435
TYPE2B	ENSMUSG00000026258.5	Snorc	chr1	+	87470271	87475482	0	0.640954	1.55116	0.7487
TYPE2B	ENSMUSG00000092695.1	Mir3092	chr3	-	27584900	27584995	0	0.961432	1.54916	0.436742
TYPE2B	ENSMUSG00000084884.1	Gm12289	chr11	+	64012615	64015224	0	0.0801193	1.52642	0.249567
TYPE2B	ENSMUSG00000000792.2	Slc5a5	chr8	-	70882889	70892757	0	0.480716	1.51073	0.249567
TYPE2B	ENSMUSG00000030218.2	Mgp	chr6	-	136872435	136875823	0.17946	0.480716	1.50406	0.998266
TYPE2B	ENSMUSG00000032268.13	Tmprss5	chr9	+	49081260	49117587	0	0.400597	1.49711	0.436742
TYPE2B	ENSMUSG00000107368.1	1700018A23Rik	chr6	+	126822377	126825177	0	0.160239	1.48936	0.249567
TYPE2B	ENSMUSG00000083870.1	Gm11761	chr11	-	119646186	119646630	0	0.0801193	1.46971	0.37435
TYPE2B	ENSMUSG00000077844.1	Gm22231	chr16	+	33068110	33068182	0	0.480716	1.45602	0.124783
TYPE2B	ENSMUSG00000088302.1	Zakit	chr2	+	72327687	72327994	0	0.160239	1.43047	0.37435
TYPE2B	ENSMUSG00000023153.9	Tmem52	chr4	+	155469114	155470858	0.153226	0.160239	1.42597	0.124783
TYPE2B	ENSMUSG00000106976.1	Gm42963	chr6	-	39125165	39126381	0	0.160239	1.36394	0.124783
TYPE2B	ENSMUSG00000098201.1	Gm26983	chr1	-	7136199	7136586	0	0.160239	1.32442	0.37435
TYPE2B	ENSMUSG00000096841.1	Gm25596	chr10	+	29349585	29349691	0	0.320477	1.30979	0.37435
TYPE2B	ENSMUSG00000064109.8	Hcst	chr7	-	30417712	30419854	0	0.480716	1.29899	0.124783
TYPE2B	ENSMUSG00000065204.1	Gm24610	chr19	+	46359036	46359144	0	0.320477	1.28969	0.0623917
TYPE2B	ENSMUSG00000107158.1	Gm42728	chr5	-	65672609	65674160	0.057076	0.240358	1.25869	0.124783
TYPE2B	ENSMUSG00000013936.12	Myl2	chr5	+	122100951	122113472	0	0.320477	1.24546	0.37435
TYPE2B	ENSMUSG00000080810.1	Gm11737	chr11	-	118204712	118205179	0	0.160239	1.22806	0.37435
TYPE2B	ENSMUSG00000103828.1	2610001A08Rik	chr11	-	19005607	19006473	0	0.560835	1.20617	0.37435
TYPE2B	ENSMUSG00000088712.1	Gm22728	chr5	-	92056064	92056192	0	0.320477	1.2027	0.249567
TYPE2B	ENSMUSG00000105976.1	Gm42782	chr3	+	96784325	96784846	0	0.400597	1.17902	0.37435
TYPE2B	ENSMUSG00000085100.1	Gm13324	chr2	+	17559060	17559998	0	0.320477	1.17557	0.124783
TYPE2B	ENSMUSG00000092973.1	Gm25071	chr18	-	80925736	80925805	0.036786	0.160239	1.1633	0.249567
TYPE2B	ENSMUSG00000085036.1	Gm14011	chr2	-	128751271	128753705	0	0.160239	1.159	0.623917
TYPE2B	ENSMUSG00000114431.1	Gm48601	chr14	+	11867594	11870625	0	0.160239	1.15458	0.37435
TYPE2B	ENSMUSG00000064390.1	Rnu73b	chr3	-	86140618	86140688	0	0.640954	1.13485	0.7487
TYPE2B	ENSMUSG00000115277.1	Gm19016	chr14	-	35548132	35549126	0.040393	0.160239	1.12701	0.249567
TYPE2B	ENSMUSG00000113732.1	Gm18115	chr12	+	36115082	36115702	0	0.320477	1.12219	0.124783
TYPE2B	ENSMUSG00000106961.1	Gm43128	chr2	+	35280390	35282010	0	0.160239	1.11628	0.187175
TYPE2B	ENSMUSG00000082374.1	Gm12741	chr4	+	108731742	108732297	0.03983	0.160239	1.09767	0.37435
TYPE2B	ENSMUSG00000086035.1	Gm12610	chr4	+	89421848	89463487	0.038116	0.480716	1.08451	0.249567
TYPE2B	ENSMUSG00000087523.1	Gm12319	chr11	-	70654741	70656493	0	0.640954	1.08235	0.499133
TYPE2B	ENSMUSG00000084757.7	1700057H15Rik	chr4	-	124414416	124485959	0	0.881312	1.05886	0.7487
TYPE2B	ENSMUSG00000112729.1	Gm46231	chr10	-	69566048	69566361	0	0.640954	1.04826	0.187175
TYPE2B	ENSMUSG00000025930.6	Msc	chr1	-	14753346	14755992	0	0.240358	1.04039	0.124783
TYPE2B	ENSMUSG00000086718.1	Gm16069	chr3	-	89180755	89182293	0	0.640954	1.03628	0.499133
TYPE2B	ENSMUSG00000032083.8	Apoa1	chr9	+	46228580	46230466	0	0.0801193	1.0304	0.37435
TYPE2B	ENSMUSG00000017756.9	Slc12a7	chr13	+	73733094	73816754	0	0.480716	1.00504	0.37435
TYPE3A	ENSMUSG00000027195.10	Hsd17b12	chr2	-	94032689	94157964	284.984	23.1545	113.378	23.5217
TYPE3A	ENSMUSG00000045532.5	C1ql1	chr11	-	102939264	102946688	216.171	15.463	95.0666	18.9047
TYPE3A	ENSMUSG00000021411.16	Pxdc1	chr13	-	34627834	34653486	184.587	3.68549	79.7108	3.99307
TYPE3A	ENSMUSG00000044894.14	Uqcrq	chr11	-	53427922	53430831	174.853	19.6292	86.682	19.8405
TYPE3A	ENSMUSG00000057604.9	Lmcd1	chr6	+	112273758	112330425	142.61	11.6173	53.4077	15.0364
TYPE3A	ENSMUSG00000034164.17	Emid1	chr11	-	5106265	5152257	126.778	5.36799	56.6214	3.93067
TYPE3A	ENSMUSG00000001493.9	Meox1	chr11	-	101877510	101894374	125.747	2.88429	50.6202	2.30849
TYPE3A	ENSMUSG00000071265.10	1700086L19Rik	chr12	+	74284242	74295945	125.301	14.1811	47.211	17.2825
TYPE3A	ENSMUSG00000065037.1	Rn7sk	chr9	-	78175303	78175633	120.243	21.7925	44.8409	15.9723
TYPE3A	ENSMUSG00000033192.5	Lpcat2	chr8	+	92855339	92919279	97.8568	4.00597	48.0205	5.11612
TYPE3A	ENSMUSG00000084628.1	Gm22613	chr2	-	127473017	127473308	97.8003	1.12167	47.3617	1.43501
TYPE3A	ENSMUSG00000005982.13	Naa60	chr16	+	3872375	3904780	87.9249	9.93479	43.1564	8.2357
TYPE3A	ENSMUSG00000061762.12	Tac1	chr6	+	7554879	7565834	86.502	2.00298	24.7178	1.31022
TYPE3A	ENSMUSG00000023913.17	Pla2g7	chr17	+	43568098	43612201	74.6924	1.76262	18.0287	2.37088
TYPE3A	ENSMUSG00000022112.14	Gpc5	chr14	+	115092215	116525179	73.1518	14.101	22.7883	11.3553
TYPE3A	ENSMUSG00000103663.1	2900037B21Rik	chr7	+	79512924	79513260	69.873	1.76262	27.577	1.99653
TYPE3A	ENSMUSG00000058835.14	Abi1	chr2	-	22940073	23040241	69.7008	17.7865	29.5318	13.9757
TYPE3A	ENSMUSG00000061461.11	Smim20	chr5	+	53267083	53278540	68.8571	5.68847	25.956	5.86482
TYPE3A	ENSMUSG00000026172.12	Bcs1l	chr1	+	74588289	74592443	68.5651	28.6827	18.9472	23.7088
TYPE3A	ENSMUSG00000023147.17	Wrb	chr16	+	96145407	96157852	65.5377	16.5046	11.3667	14.3501
TYPE3A	ENSMUSG00000062352.14	Itgb1bp1	chr12	-	21240825	21286284	63.1769	15.3829	28.9702	15.8475
TYPE3A	ENSMUSG00000116048.1	Sept2	chr1	+	93478993	93509733	61.2649	33.4899	0	24.208
TYPE3A	ENSMUSG00000027562.12	Car2	chr3	+	14886273	14900770	60.0452	10.736	14.3869	10.1074
TYPE3A	ENSMUSG00000038365.8	Fbxo25	chr8	+	13907803	13940522	59.3528	9.93479	29.1665	12.3535
TYPE3A	ENSMUSG00000056204.8	Pgpep1	chr8	-	70646435	70660388	57.2465	1.12167	17.0863	1.06066
TYPE3A	ENSMUSG00000048834.16	Vstm2a	chr11	+	16257724	16427310	55.141	7.4511	26.7043	9.10918
TYPE3A	ENSMUSG00000019984.16	Med23	chr10	+	24869986	24913681	53.4679	16.9052	15.9997	14.3501
TYPE3A	ENSMUSG00000022722.18	Arl6	chr16	-	59612949	59639391	52.5191	9.61432	24.6868	7.73657
TYPE3A	ENSMUSG00000027889.17	Ampd2	chr3	-	108074062	108086651	49.5118	2.00298	20.8627	1.55979
TYPE3A	ENSMUSG00000024427.6	Spry4	chr18	-	38586268	38601268	48.9172	16.0239	23.9359	17.1577
TYPE3A	ENSMUSG00000022197.16	Pdzd2	chr15	-	12359711	12739924	48.7223	24.9171	14.5018	23.0849
TYPE3A	ENSMUSG00000028393.10	Alad	chr4	-	62509169	62519918	47.3364	8.25229	21.7278	9.17157
TYPE3A	ENSMUSG00000000184.12	Ccnd2	chr6	-	127125162	127152193	46.3454	4.00597	14.2364	4.4922
TYPE3A	ENSMUSG00000039914.6	Coq10a	chr10	-	128363100	128368997	46.0333	16.1841	16.7634	16.5338
TYPE3A	ENSMUSG00000029270.10	Fam69a	chr5	-	107908053	107987085	45.3186	17.6262	21.9885	16.5338
TYPE3A	ENSMUSG00000098087.1	Gm17750	chr13	-	84025297	84064772	45.1046	2.0831	14.614	2.12132
TYPE3A	ENSMUSG00000033352.11	Map2k4	chr11	-	65688243	65788297	45.0156	12.8191	19.2524	11.2929
TYPE3A	ENSMUSG00000049686.14	Orai1	chr5	+	123015074	123030456	43.2896	19.8696	14.914	19.2166
TYPE3A	ENSMUSG00000098659.7	1110015O18Rik	chr3	+	4797558	4814911	42.438	3.20477	8.2837	4.61698
TYPE3A	ENSMUSG00000021981.10	Cab39l	chr14	+	59440972	59585764	41.735	14.1811	18.6365	14.1005
TYPE3A	ENSMUSG00000057666.18	Gapdh	chr6	-	125161715	125166467	41.2275	4.5668	15.0655	4.42981
TYPE3A	ENSMUSG00000020766.4	Galk1	chr11	-	116008457	116012719	40.2849	7.29086	14.4134	6.7383
TYPE3A	ENSMUSG00000021745.14	Ptprg	chr14	+	11553532	12242041	39.091	13.6203	18.537	13.7262
TYPE3A	ENSMUSG00000025909.16	Sntg1	chr1	-	8361475	9299878	38.7206	7.69145	16.774	9.35875
TYPE3A	ENSMUSG00000032579.14	Hemk1	chr9	-	107327084	107338350	38.4795	9.37396	17.3627	8.29809
TYPE3A	ENSMUSG00000078765.11	U2af1l4	chr7	+	30563301	30565365	37.7802	11.4571	14.7548	9.10918
TYPE3A	ENSMUSG00000027327.16	1700037H04Rik	chr2	-	131146324	131160081	36.7558	19.0684	16.242	18.5927
TYPE3A	ENSMUSG00000059070.16	Rpl18	chr7	+	45715457	45720836	36.1949	16.6648	8.97968	16.2218
TYPE3A	ENSMUSG00000050605.17	Zfp61	chr7	-	24291039	24301232	32.8613	1.12167	9.75674	1.12305
TYPE3A	ENSMUSG00000046844.6	Vat1l	chr8	+	114205612	114374071	32.7445	11.6173	15.2666	12.8527
TYPE3A	ENSMUSG00000045095.16	Magi1	chr6	-	93675455	94283917	32.5069	18.107	13.667	14.7868
TYPE3A	ENSMUSG00000039599.16	Fam149b	chr14	+	20348162	20383491	32.162	19.8696	12.1761	16.8457
TYPE3A	ENSMUSG00000078931.4	Pdf	chr8	-	107044698	107048614	31.9615	6.00895	13.0841	6.36395
TYPE3A	ENSMUSG00000033147.16	Slc22a15	chr3	-	101855776	101924453	30.7932	3.44513	11.2371	4.4922
TYPE3A	ENSMUSG00000026344.9	Lypd1	chr1	-	125867622	125913101	30.0862	1.20179	13.8834	1.74697
TYPE3A	ENSMUSG00000093752.1	Gm20716	chr2	-	168180986	168230364	29.9584	12.4185	0	13.7262
TYPE3A	ENSMUSG00000042298.18	Ttc19	chr11	+	62281473	62328451	29.042	14.9823	13.6299	17.2201
TYPE3A	ENSMUSG00000020630.9	Rnaseh1	chr12	+	28649602	28659589	28.7628	7.13062	10.9133	6.23917
TYPE3A	ENSMUSG00000026730.12	Pter	chr2	+	12924041	13003455	28.4935	5.44811	3.10701	8.11092
TYPE3A	ENSMUSG00000080316.11	Spaca6	chr17	+	17827158	17843009	28.3	19.0684	7.91793	17.4697
TYPE3A	ENSMUSG00000022323.11	Rida	chr15	-	34484021	34495255	28.2497	10.736	8.94095	10.5442
TYPE3A	ENSMUSG00000020546.14	Stxbp4	chr11	-	90476492	90638084	27.7635	14.9022	6.6108	15.2236
TYPE3A	ENSMUSG00000108776.1	Gm45169	chr7	-	79586648	79592613	27.0552	5.28787	10.9387	3.61872
TYPE3A	ENSMUSG00000021759.14	Plpp1	chr13	+	112800792	112867894	26.9964	15.7835	10.9889	14.662
TYPE3A	ENSMUSG00000025521.15	Tmem192	chr8	+	64947185	64969033	26.7132	9.85467	12.3862	11.3553
TYPE3A	ENSMUSG00000034343.14	Ube2f	chr1	+	91250304	91290337	26.2844	20.1901	5.80799	15.9723
TYPE3A	ENSMUSG00000071723.7	Gspt2	chrX	+	94636069	94643244	25.8509	1.52227	9.70885	2.12132
TYPE3A	ENSMUSG00000008892.12	Vdac3	chr8	-	22577075	22593813	25.632	20.1901	9.38059	17.5944
TYPE3A	ENSMUSG00000049265.7	Kcnk3	chr5	+	30588170	30625271	25.5751	12.8191	10.0586	11.1057
TYPE3A	ENSMUSG00000055912.8	Tmem150a	chr6	+	72355447	72359762	25.3625	12.739	10.9997	11.5425
TYPE3A	ENSMUSG00000027259.15	Adal	chr2	+	121140428	121156680	25.318	16.0239	8.77446	16.8457
TYPE3A	ENSMUSG00000020464.15	Pnpt1	chr11	+	29130744	29161828	25.0239	11.3769	11.715	11.3553
TYPE3A	ENSMUSG00000079677.2	Fdx1l	chr9	-	21067520	21073614	24.8069	5.68847	6.55557	3.93067
TYPE3A	ENSMUSG00000058291.14	Zfp68	chr5	-	138603652	138619761	24.5511	16.104	9.55653	15.2236
TYPE3A	ENSMUSG00000049751.6	Rpl36al	chr12	-	69182731	69184083	24.2873	20.4304	11.253	17.0329
TYPE3A	ENSMUSG00000058192.16	Zfp846	chr9	+	20581291	20605409	24.0169	7.37098	4.49276	5.80242
TYPE3A	ENSMUSG00000022946.10	Dop1b	chr16	+	93711904	93810590	23.8703	29.1634	8.74274	27.2028
TYPE3A	ENSMUSG00000040896.16	Kcnd3	chr3	+	105452330	105674002	23.2957	9.1336	5.70985	6.48873
TYPE3A	ENSMUSG00000022856.9	Tmem41a	chr16	-	21934326	21947552	23.1932	6.48966	6.64308	8.79722
TYPE3A	ENSMUSG00000031644.19	Nek1	chr8	+	60993195	61131346	22.6966	26.0388	10.5102	22.461
TYPE3A	ENSMUSG00000043190.14	Rfesd	chr13	-	76001535	76018719	22.6575	12.1781	9.54262	9.60831
TYPE3A	ENSMUSG00000054459.8	Vsnl1	chr12	-	11325242	11436613	22.639	10.736	10.3371	11.6048
TYPE3A	ENSMUSG00000041607.16	Mbp	chr18	+	82475146	82585637	22.6028	6.00895	8.27219	7.29982
TYPE3A	ENSMUSG00000030256.11	Bhlhe41	chr6	-	145858243	145865558	22.3254	16.5046	10.1826	16.9705
TYPE3A	ENSMUSG00000074656.12	Eif2s2	chr2	-	154871410	154892935	22.2008	10.3354	10.4114	13.9133
TYPE3A	ENSMUSG00000086877.7	A230072C01Rik	chrX	+	20961684	20986737	22.1145	2.96441	8.20434	3.18197
TYPE3A	ENSMUSG00000029276.13	Glmn	chr5	-	107548967	107597888	21.6809	7.77157	8.81966	8.17331
TYPE3A	ENSMUSG00000039706.11	Ldb2	chr5	-	44472132	44799680	21.6304	6.00895	5.28481	8.73483
TYPE3A	ENSMUSG00000058793.14	Cds2	chr2	+	132263148	132312050	21.5407	22.9141	5.04733	19.591
TYPE3A	ENSMUSG00000030759.16	Far1	chr7	+	113513834	113571511	21.5047	27.7213	8.77692	27.1404
TYPE3A	ENSMUSG00000024878.8	Cbwd1	chr19	-	24919916	24961616	21.4385	17.1455	6.80799	13.1646
TYPE3A	ENSMUSG00000059834.12	Sclt1	chr3	-	41626720	41742514	21.3928	23.3948	9.41562	16.3466
TYPE3A	ENSMUSG00000105867.2	Gm42517	chr5	-	108366073	108367922	21.1928	3.60537	10.0738	2.9948
TYPE3A	ENSMUSG00000002504.15	Slc9a3r2	chr17	-	24639286	24650327	21.1799	3.36501	6.78228	4.36742
TYPE3A	ENSMUSG00000056596.8	Trnp1	chr4	-	133491100	133498550	21.172	6.08907	2.7354	6.23917
TYPE3A	ENSMUSG00000061740.8	Cyp2d22	chr15	-	82370527	82380260	20.8281	7.93181	8.79642	6.92547
TYPE3A	ENSMUSG00000040124.5	Gorab	chr1	-	163384908	163403669	20.7251	8.49265	8.32346	11.792
TYPE3A	ENSMUSG00000000740.12	Rpl13	chr8	+	123102350	123105244	20.3192	8.41253	8.66333	8.9844
TYPE3A	ENSMUSG00000022899.9	Slc15a2	chr16	-	36750177	36784962	19.9337	1.36203	6.81191	1.24783
TYPE3A	ENSMUSG00000013646.17	Sh3bp5l	chr11	+	58330724	58347728	19.9039	18.7479	6.30169	19.591
TYPE3A	ENSMUSG00000027030.15	Stk39	chr2	-	68210445	68472268	19.7111	1.28191	7.56407	1.55979
TYPE3A	ENSMUSG00000030352.14	Tspan9	chr6	-	127961396	128143594	19.3004	9.5342	8.37857	10.1698
TYPE3A	ENSMUSG00000028256.16	Odf2l	chr3	+	145118588	145153915	19.2874	12.9793	4.76333	10.669
TYPE3A	ENSMUSG00000025894.11	Aasdhppt	chr9	-	4294793	4309471	19.242	23.475	7.32939	20.8388
TYPE3A	ENSMUSG00000100600.6	A230077H06Rik	chr7	-	40818476	40900937	19.1718	6.40954	6.08821	8.04852
TYPE3A	ENSMUSG00000073792.11	Alg6	chr4	+	99715664	99763460	19.1197	12.8191	7.06204	13.6638
TYPE3A	ENSMUSG00000021694.18	Ercc8	chr13	+	108158731	108195364	18.9594	18.5877	4.23511	15.2236
TYPE3A	ENSMUSG00000009535.13	Rnmt	chr18	+	68300355	68324852	18.9186	14.6618	8.84377	19.4662
TYPE3A	ENSMUSG00000020312.12	Shc2	chr10	-	79618051	79637918	18.9175	3.52525	8.59939	3.7435
TYPE3A	ENSMUSG00000022829.14	Stxbp5l	chr16	-	37114942	37384962	18.8642	21.7123	5.08343	20.3397
TYPE3A	ENSMUSG00000040618.7	Pck2	chr14	+	55540266	55551242	18.8323	6.08907	8.10067	7.11265
TYPE3A	ENSMUSG00000027560.4	Dok5	chr2	+	170731807	170879769	18.7605	12.739	7.14196	11.6048
TYPE3A	ENSMUSG00000060216.15	Arrb2	chr11	+	70432635	70440828	18.7426	26.6797	7.4661	30.7591
TYPE3A	ENSMUSG00000032356.12	Rasgrf1	chr9	+	89909908	90026977	18.5547	5.12764	7.79903	5.2409
TYPE3A	ENSMUSG00000069678.10	Pcgf1	chr6	+	83077869	83080855	18.3932	3.84573	7.97395	3.55632
TYPE3A	ENSMUSG00000023951.17	Vegfa	chr17	-	46016993	46032369	18.3465	20.3503	5.4099	15.2236
TYPE3A	ENSMUSG00000067851.11	Arfgef1	chr1	-	10137571	10232670	18.2752	8.49265	8.55701	7.487
TYPE3A	ENSMUSG00000054855.13	Rnd1	chr15	-	98663421	98677461	18.2685	6.32942	3.85534	7.487
TYPE3A	ENSMUSG00000050822.11	Slc29a4	chr5	+	142692512	142722490	18.2066	2.00298	4.35055	2.43327
TYPE3A	ENSMUSG00000043460.7	Elfn2	chr15	-	78667331	78718771	18.168	6.73002	2.44733	7.23743
TYPE3A	ENSMUSG00000058246.8	Gm10037	chr13	+	67831106	67844035	18.1411	2.32346	7.99252	3.05719
TYPE3A	ENSMUSG00000026527.13	Rgs7	chr1	-	175059087	175492500	18.1114	11.2167	7.70959	10.1698
TYPE3A	ENSMUSG00000032246.14	Calml4	chr9	+	62858080	62875921	18.0867	1.76262	0	2.18371
TYPE3A	ENSMUSG00000020740.13	Gga3	chr11	-	115584255	115604051	17.9964	8.57277	7.14444	10.5442
TYPE3A	ENSMUSG00000027339.15	Rassf2	chr2	-	131989415	132030258	17.9818	13.0594	6.12301	14.662
TYPE3A	ENSMUSG00000040511.14	Pvr	chr7	-	19903578	19921160	17.9107	5.20775	6.33905	3.99307
TYPE3A	ENSMUSG00000020691.13	Mettl2	chr11	+	105126425	105140394	17.781	9.29384	6.07572	7.487
TYPE3A	ENSMUSG00000047635.6	2810006K23Rik	chr5	+	124328089	124341844	17.7708	37.576	7.09869	32.5684
TYPE3A	ENSMUSG00000052798.13	Nup107	chr10	-	117750621	117792705	17.7548	18.2672	7.92173	13.7262
TYPE3A	ENSMUSG00000031370.12	Zrsr2	chrX	-	163935443	163958661	17.6896	6.24931	5.27977	5.11612
TYPE3A	ENSMUSG00000074165.10	Zfp788	chr7	+	41633203	41651530	17.6653	18.7479	6.3216	15.5979
TYPE3A	ENSMUSG00000068749.9	Psma5	chr3	+	108256926	108279974	17.6228	7.53121	7.28053	7.86135
TYPE3A	ENSMUSG00000044349.15	Snhg11	chr2	+	158375638	158386145	17.6032	1.52227	1.63663	1.4974
TYPE3A	ENSMUSG00000053141.16	Ptprt	chr2	-	161521990	162661147	17.5514	5.68847	7.87622	4.30502
TYPE3A	ENSMUSG00000015597.17	Zfp318	chr17	+	46383731	46420920	17.3739	28.6827	5.69454	24.5199
TYPE3A	ENSMUSG00000086013.1	Gm15706	chr6	+	145250529	145251849	17.3642	19.3088	6.97465	24.3327
TYPE3A	ENSMUSG00000007480.3	Mc5r	chr18	+	68337603	68339711	17.0888	10.9763	6.20749	7.86135
TYPE3A	ENSMUSG00000091971.3	Hspa1a	chr17	-	34969190	34972156	16.9645	12.0179	1.30627	12.7279
TYPE3A	ENSMUSG00000071573.13	Rnls	chr19	-	33137747	33392295	16.675	3.44513	4.99701	4.30502
TYPE3A	ENSMUSG00000031367.15	Ap1s2	chrX	+	163909017	163933666	16.6533	13.0594	7.12737	13.3518
TYPE3A	ENSMUSG00000071753.12	C230004F18Rik	chrX	+	61116378	61292484	16.5606	2.80418	7.0458	3.24437
TYPE3A	ENSMUSG00000035984.14	Nme5	chr18	-	34562634	34579115	16.5493	3.20477	1.29059	2.37088
TYPE3A	ENSMUSG00000078762.10	Haus5	chr7	-	30653711	30664994	16.5397	6.81014	7.65398	6.67591
TYPE3A	ENSMUSG00000042410.16	Agps	chr2	+	75832177	75931350	16.4885	9.69444	7.72024	9.23396
TYPE3A	ENSMUSG00000045871.5	Slitrk6	chr14	-	110748580	110755149	16.469	3.44513	6.31477	4.61698
TYPE3A	ENSMUSG00000027804.13	Ppid	chr3	+	79591342	79603650	16.3171	5.36799	5.49554	3.86828
TYPE3A	ENSMUSG00000026925.16	Inpp5e	chr2	-	26396249	26409203	16.2775	10.736	6.87613	7.79896
TYPE3A	ENSMUSG00000038020.5	Rapgefl1	chr11	+	98836785	98853697	16.1976	7.85169	7.16407	7.23743
TYPE3A	ENSMUSG00000056342.16	Usp34	chr11	+	23306895	23490560	16.1666	22.834	7.19918	21.5251
TYPE3A	ENSMUSG00000021044.15	Adck1	chr12	+	88360554	88461724	16.1133	8.89324	5.56015	7.67417
TYPE3A	ENSMUSG00000028647.13	Mycbp	chr4	+	123904832	123912269	16.1123	12.3384	4.64872	8.54766
TYPE3A	ENSMUSG00000063646.18	Jakmip1	chr5	+	37028335	37150607	16.0394	13.0594	7.37504	14.3501
TYPE3A	ENSMUSG00000027722.14	Spata5	chr3	+	37419896	37579096	15.954	34.7718	4.5469	25.2062
TYPE3A	ENSMUSG00000041671.13	Pyroxd1	chr6	+	142345654	142363257	15.9537	4.00597	7.31281	3.36915
TYPE3A	ENSMUSG00000015697.14	Setdb1	chr3	-	95323525	95357202	15.8917	3.92585	7.38495	4.4922
TYPE3A	ENSMUSG00000029334.14	Prkg2	chr5	-	98929773	99037351	15.7837	3.36501	6.79084	3.68111
TYPE3A	ENSMUSG00000026279.14	Thap4	chr1	-	93701935	93754864	15.7498	15.8636	4.12901	17.5944
TYPE3A	ENSMUSG00000050244.9	Heatr1	chr13	+	12395027	12440289	15.6159	8.49265	4.18494	9.04679
TYPE3A	ENSMUSG00000070476.10	Fam217b	chr2	+	178414524	178424428	15.4777	9.1336	6.03593	6.98787
TYPE3A	ENSMUSG00000032498.9	Mlh1	chr9	-	111228228	111271791	15.3003	22.2732	7.14852	20.8388
TYPE3A	ENSMUSG00000032425.15	Zfp949	chr9	+	88548020	88571061	15.2134	5.60835	5.99883	6.48873
TYPE3A	ENSMUSG00000019790.17	Stxbp5	chr10	-	9755547	9901079	15.18	12.8992	4.77357	13.227
TYPE3A	ENSMUSG00000041135.15	Ripk2	chr4	-	16122733	16163647	15.0837	42.4632	6.81774	42.6135
TYPE3A	ENSMUSG00000040111.16	Gramd1b	chr9	-	40293233	40531383	14.8931	1.28191	4.91315	1.18544
TYPE3A	ENSMUSG00000041975.17	Mettl8	chr2	-	70964561	71055583	14.8834	15.3028	4.67658	15.5355
TYPE3A	ENSMUSG00000021662.10	Arhgef28	chr13	-	97899469	98206439	14.852	10.1752	6.39356	8.29809
TYPE3A	ENSMUSG00000031618.13	Nr3c2	chr8	+	76899442	77245012	14.7711	17.7064	4.91307	13.4766
TYPE3A	ENSMUSG00000072494.7	Ppp1r3e	chr14	-	54872669	54877550	14.7305	3.20477	5.84447	2.93241
TYPE3A	ENSMUSG00000015476.6	Prrt1	chr17	+	34629533	34633126	14.651	4.32644	5.59771	5.80242
TYPE3A	ENSMUSG00000048100.13	Taf13	chr3	+	108571698	108583222	14.5868	10.4956	4.33415	12.9775
TYPE3A	ENSMUSG00000018752.19	Tnfsfm13	chr11	-	69682577	69696098	14.4441	2.4837	5.6516	2.55806
TYPE3A	ENSMUSG00000078768.2	Zfp566	chr7	-	30077337	30090527	14.3827	19.2286	5.25486	20.0277
TYPE3A	ENSMUSG00000090223.2	Pcp4	chr16	+	96467606	96525793	14.0654	2.0831	0	2.05892
TYPE3A	ENSMUSG00000046500.8	Fam19a4	chr6	-	96831203	97060413	13.9645	5.36799	6.3625	3.93067
TYPE3A	ENSMUSG00000072915.3	Gm12258	chr11	+	58847158	58861956	13.9532	10.3354	5.9081	8.92201
TYPE3A	ENSMUSG00000028420.13	Tmem38b	chr4	+	53826045	53862019	13.9511	6.89026	6.14475	5.17851
TYPE3A	ENSMUSG00000020634.12	Ubxn2a	chr12	-	4879032	4907705	13.89	14.9022	5.34764	10.7314
TYPE3A	ENSMUSG00000002803.14	Btbd6	chr12	+	112976482	112978945	13.7751	8.01193	3.35146	6.7383
TYPE3A	ENSMUSG00000047675.15	Rps8	chr4	-	117153827	117156243	13.7638	7.0505	3.97571	6.11438
TYPE3A	ENSMUSG00000046982.10	Tshz1	chr18	-	84011627	84086404	13.6331	4.88728	5.51366	6.05199
TYPE3A	ENSMUSG00000028385.14	Snx30	chr4	+	59805840	59904737	13.5791	13.46	4.55511	11.1057
TYPE3A	ENSMUSG00000060512.7	0610040J01Rik	chr5	+	63812363	63899625	13.5482	11.4571	3.4572	10.2946
TYPE3A	ENSMUSG00000001334.9	Fndc5	chr4	+	129136999	129144593	13.2715	6.73002	4.26795	4.86655
TYPE3A	ENSMUSG00000025221.15	Kcnip2	chr19	-	45791839	45816061	13.2118	6.40954	0.797998	7.54939
TYPE3A	ENSMUSG00000031837.14	Necab2	chr8	+	119446719	119472640	13.1939	6.56978	4.17502	6.42634
TYPE3A	ENSMUSG00000021779.17	Thrb	chr14	+	17660261	18038090	13.116	5.52823	4.60121	3.93067
TYPE3A	ENSMUSG00000022528.8	Hes1	chr16	+	30064384	30067796	13.1058	14.9022	2.29681	17.5321
TYPE3A	ENSMUSG00000059486.11	Kbtbd2	chr6	-	56777524	56797813	13.0572	12.4185	4.90082	11.2929
TYPE3A	ENSMUSG00000035329.7	Fbxo33	chr12	-	59200655	59219725	12.7661	26.2791	5.43758	18.9671
TYPE3A	ENSMUSG00000051159.16	Cited1	chrX	-	102247381	102252181	12.7506	3.44513	4.96765	4.24263
TYPE3A	ENSMUSG00000040430.18	Pitpnc1	chr11	-	107207892	107470699	12.7418	12.098	5.02095	10.8561
TYPE3A	ENSMUSG00000059772.12	Slx1b	chr7	-	126689468	126695784	12.5749	18.1871	5.48675	14.4749
TYPE3A	ENSMUSG00000030443.16	Zfp583	chr7	-	6315660	6331285	12.3524	7.21074	2.62129	6.92547
TYPE3A	ENSMUSG00000027274.16	Mkks	chr2	-	136873780	136891389	12.2773	22.4334	5.09841	20.4021
TYPE3A	ENSMUSG00000032816.15	Igdcc4	chr9	+	65101486	65137940	12.1797	5.84871	4.52303	6.42634
TYPE3A	ENSMUSG00000026544.6	Dusp23	chr1	-	172630764	172632962	12.0519	15.3829	4.40623	18.9047
TYPE3A	ENSMUSG00000017493.12	Igfbp4	chr11	+	99041244	99054392	12.0448	5.60835	4.69565	4.61698
TYPE3A	ENSMUSG00000020866.17	Cacna1g	chr11	-	94408391	94474198	11.9894	8.733	2.17236	12.4783
TYPE3A	ENSMUSG00000055491.13	Pprc1	chr19	+	46044886	46072915	11.8837	5.28787	3.85485	5.74003
TYPE3A	ENSMUSG00000051721.6	Wdcp	chr12	+	4843303	4860043	11.7601	8.733	4.78541	8.79722
TYPE3A	ENSMUSG00000034429.15	Zfp707	chr15	+	75969123	75975868	11.6913	6.32942	5.08432	4.92894
TYPE3A	ENSMUSG00000036815.16	Dpp10	chr1	-	123321471	124045559	11.5577	9.5342	2.81592	7.487
TYPE3A	ENSMUSG00000049488.14	Tmem67	chr4	-	12039355	12090020	11.5404	5.52823	3.97647	6.42634
TYPE3A	ENSMUSG00000030643.14	Rab30	chr7	+	92741603	92844535	11.495	26.84	3.06446	24.4575
TYPE3A	ENSMUSG00000029528.18	Pxn	chr5	+	115506676	115555987	11.477	12.3384	4.83918	11.792
TYPE3A	ENSMUSG00000005774.12	Rfx5	chr3	+	94954075	94961561	11.4487	18.107	4.64194	16.5962
TYPE3A	ENSMUSG00000042460.5	C1galt1	chr6	+	7844842	7875687	11.4087	27.9616	4.71318	20.4645
TYPE3A	ENSMUSG00000038902.14	Pogz	chr3	+	94837567	94882326	11.3503	16.1841	3.31393	12.104
TYPE3A	ENSMUSG00000038718.15	Pbx3	chr2	-	34171457	34373142	11.3334	8.33241	3.50355	9.17157
TYPE3A	ENSMUSG00000035849.14	Krt222	chr11	-	99232761	99244085	11.1861	4.00597	3.05812	4.30502
TYPE3A	ENSMUSG00000054519.8	Zfp867	chr11	-	59461197	59472474	11.0953	5.20775	3.1522	4.86655
TYPE3A	ENSMUSG00000029575.17	Mmab	chr5	-	114431034	114444060	10.8907	20.5105	4.70425	15.0364
TYPE3A	ENSMUSG00000040550.16	Otud6b	chr4	-	14809498	14826587	10.8872	12.5787	3.34412	9.85788
TYPE3A	ENSMUSG00000053553.11	3110082I17Rik	chr5	-	139359739	139460527	10.8283	11.4571	3.3547	11.4801
TYPE3A	ENSMUSG00000042807.15	Hecw2	chr1	-	53806876	54195168	10.6638	4.48668	4.42177	3.30676
TYPE3A	ENSMUSG00000073413.9	Ly6g6d	chr17	-	35071443	35078065	10.6331	3.76561	3.47124	5.61525
TYPE3A	ENSMUSG00000046449.15	Nexmif	chrX	-	104077434	104201185	10.6248	7.37098	2.84361	7.11265
TYPE3A	ENSMUSG00000080463.1	Gm22489	chr1	+	161035850	161035911	10.6152	2.56382	0.569143	3.49393
TYPE3A	ENSMUSG00000003545.3	Fosb	chr7	-	19302696	19310051	10.597	12.1781	3.0642	14.974
TYPE3A	ENSMUSG00000038495.14	Otud7b	chr3	+	96104527	96161129	10.5957	11.8577	4.63085	10.8561
TYPE3A	ENSMUSG00000006611.15	Hfe	chr13	-	23702034	23710854	10.5457	1.76262	3.7238	2.62045
TYPE3A	ENSMUSG00000024472.9	Dcp2	chr18	+	44380502	44424969	10.5238	14.6618	3.9803	11.7296
TYPE3A	ENSMUSG00000032393.15	Dpp8	chr9	+	65032414	65082651	10.4395	7.0505	4.05135	10.2322
TYPE3A	ENSMUSG00000027276.7	Jag1	chr2	-	137081456	137116644	10.387	16.5847	4.67704	13.539
TYPE3A	ENSMUSG00000032537.15	Ephb1	chr9	-	101922128	102354693	10.3762	8.57277	2.52133	8.04852
TYPE3A	ENSMUSG00000039065.11	Fam173b	chr15	+	31601852	31621227	10.2782	18.3473	4.62281	14.8492
TYPE3A	ENSMUSG00000052812.5	Atad2b	chr12	+	4917353	5047394	10.2105	21.1515	3.81246	14.9116
TYPE3A	ENSMUSG00000028188.13	Spata1	chr3	-	146457196	146499753	10.1678	16.3443	3.56897	11.3553
TYPE3A	ENSMUSG00000045327.7	6330549D23Rik	chr3	-	96606659	96629820	9.99642	9.29384	4.08514	12.6031
TYPE3A	ENSMUSG00000093445.7	Lrch4	chr5	+	137629121	137641099	9.58394	42.1428	3.6316	31.5702
TYPE3A	ENSMUSG00000026473.15	Glul	chr1	+	153899944	153909723	9.49574	17.7865	3.23315	15.5979
TYPE3A	ENSMUSG00000026637.13	Traf5	chr1	-	191997205	192092559	9.45796	18.1871	1.20596	20.0277
TYPE3A	ENSMUSG00000036528.15	Ppfibp2	chr7	+	107595207	107748583	9.4384	13.1396	1.28024	9.54592
TYPE3A	ENSMUSG00000037818.16	Abhd18	chr3	+	40846970	40938138	9.41	30.9261	3.62146	24.4575
TYPE3A	ENSMUSG00000017764.2	Zswim1	chr2	+	164822686	164826871	9.38133	1.76262	3.92773	1.37262
TYPE3A	ENSMUSG00000112959.1	Gm32834	chr13	-	51378136	51418686	9.34817	10.9763	3.16772	10.1698
TYPE3A	ENSMUSG00000110195.1	Pde2a	chr7	+	101421691	101512827	9.3253	3.84573	0.714718	3.7435
TYPE3A	ENSMUSG00000029212.11	Gabrb1	chr5	+	71658113	72149037	9.31254	6.40954	4.12097	6.11438
TYPE3A	ENSMUSG00000037169.15	Mycn	chr12	-	12936093	12941914	9.17816	10.5757	4.02459	14.1629
TYPE3A	ENSMUSG00000028992.13	Nmnat1	chr4	-	149467572	149485202	9.16447	13.2998	1.81462	10.0451
TYPE3A	ENSMUSG00000058656.13	Samd12	chr15	-	53453810	53902537	9.16153	7.69145	4.08019	7.29982
TYPE3A	ENSMUSG00000036745.15	Ttll7	chr3	+	146852367	146984009	9.15227	10.8962	4.0427	12.2288
TYPE3A	ENSMUSG00000020389.19	Cdkl3	chr11	+	52004221	52089784	9.11965	9.45408	3.26951	7.92374
TYPE3A	ENSMUSG00000072955.14	Tmsb15l	chrX	-	136954988	136976869	9.09135	5.60835	1.75332	4.74177
TYPE3A	ENSMUSG00000032252.14	Glce	chr9	-	62057248	62122655	8.99062	28.202	3.98505	22.2114
TYPE3A	ENSMUSG00000028456.18	Unc13b	chr4	+	43058953	43264871	8.96991	7.4511	2.13252	7.54939
TYPE3A	ENSMUSG00000031951.8	Tmem231	chr8	-	111912011	111933881	8.91427	8.97336	3.50389	8.92201
TYPE3A	ENSMUSG00000073888.13	Ccl27a	chr4	-	41769467	41774247	8.91334	2.64394	3.35717	2.37088
TYPE3A	ENSMUSG00000059602.14	Syn3	chr10	-	86055125	86498896	8.89178	13.0594	1.93781	9.17157
TYPE3A	ENSMUSG00000097321.5	1700028E10Rik	chr5	+	151368675	151432118	8.88996	29.1634	1.34107	20.6516
TYPE3A	ENSMUSG00000025184.10	R3hcc1l	chr19	+	42518759	42592343	8.79584	11.8577	3.46509	10.7938
TYPE3A	ENSMUSG00000041845.10	Rhod	chr19	-	4425459	4439432	8.78756	1.76262	3.10835	2.74523
TYPE3A	ENSMUSG00000036833.16	Pnpla7	chr2	+	24976033	25054057	8.77046	9.21372	1.20258	7.92374
TYPE3A	ENSMUSG00000078816.9	Prkcg	chr7	+	3289179	3331099	8.7514	3.28489	3.13126	2.37088
TYPE3A	ENSMUSG00000115317.1	Gm32618	chr15	+	32778904	32796006	8.7384	18.9883	2.45465	16.5338
TYPE3A	ENSMUSG00000033972.9	Zfp944	chr17	-	22337989	22361400	8.67978	8.41253	3.09678	6.17677
TYPE3A	ENSMUSG00000097835.1	Gm26910	chr18	-	67773712	67774857	8.66695	22.1129	2.88008	20.9636
TYPE3A	ENSMUSG00000024033.9	Rsph1	chr17	-	31255019	31277356	8.65072	5.76859	0.189313	7.79896
TYPE3A	ENSMUSG00000025059.16	Gk	chrX	-	85701937	85776819	8.53853	13.1396	3.33813	10.1074
TYPE3A	ENSMUSG00000036356.15	Csgalnact1	chr8	-	68356781	68735146	8.48613	6.89026	3.27356	9.92027
TYPE3A	ENSMUSG00000028085.12	Gatb	chr3	+	85574119	85655622	8.44857	12.2583	3.32509	11.0433
TYPE3A	ENSMUSG00000036779.12	Tent4b	chr8	+	88199213	88259722	8.42062	15.0624	3.38532	14.5373
TYPE3A	ENSMUSG00000025582.4	Nptx1	chr11	-	119538719	119547753	8.41142	6.24931	3.61689	6.48873
TYPE3A	ENSMUSG00000025545.10	Clybl	chr14	+	122181704	122402234	8.40245	11.9378	2.17222	10.1698
TYPE3A	ENSMUSG00000021536.7	Adcy2	chr13	-	68620043	68999541	8.37114	9.5342	2.38039	6.80069
TYPE3A	ENSMUSG00000035473.10	Galm	chr17	+	80127471	80185101	8.34696	1.52227	2.50972	1.74697
TYPE3A	ENSMUSG00000028407.4	Smim27	chr4	+	40269579	40270940	8.34129	10.4956	3.20757	8.36048
TYPE3A	ENSMUSG00000043733.14	Ptpn11	chr5	-	121130533	121191397	8.33578	10.0149	3.28289	9.85788
TYPE3A	ENSMUSG00000026942.13	Traf2	chr2	-	25517982	25546940	8.29561	16.5046	3.59134	16.721
TYPE3A	ENSMUSG00000037773.14	Pced1a	chr2	-	130417247	130424701	8.26763	4.32644	2.63484	5.80242
TYPE3A	ENSMUSG00000028773.8	Fabp3	chr4	+	130308595	130315463	8.25803	5.84871	1.77651	7.79896
TYPE3A	ENSMUSG00000093483.1	AA465934	chr11	+	83291699	83294632	8.21652	14.5016	1.76257	12.7903
TYPE3A	ENSMUSG00000049764.8	Zfp280b	chr10	+	76032650	76043234	8.21206	13.5402	1.28475	12.8527
TYPE3A	ENSMUSG00000061371.7	Zfp873	chr10	+	82048123	82064745	8.12404	6.00895	2.42889	7.23743
TYPE3A	ENSMUSG00000032411.15	Tfdp2	chr9	+	96196275	96323646	8.12372	13.0594	3.55953	11.1681
TYPE3A	ENSMUSG00000024955.13	Esrra	chr19	-	6910977	6921813	8.06435	28.1219	2.43788	21.3379
TYPE3A	ENSMUSG00000092988.1	Mir3093	chr3	+	88215171	88215257	8.03886	3.04453	0.995107	3.7435
TYPE3A	ENSMUSG00000049734.9	Trex1	chr9	-	109057933	109059734	8.01126	6.81014	3.01225	7.54939
TYPE3A	ENSMUSG00000048794.14	Cfap100	chr6	-	90403479	90428797	7.97853	5.04752	0.877062	5.55286
TYPE3A	ENSMUSG00000079043.2	Fastkd5	chr2	-	130613840	130630027	7.97507	5.60835	2.73493	4.92894
TYPE3A	ENSMUSG00000003355.7	Fkbp11	chr15	-	98724366	98728198	7.95158	4.5668	0.803122	6.11438
TYPE3A	ENSMUSG00000072875.2	Gpr27	chr6	+	99692679	99695066	7.92569	3.76561	3.10061	4.05546
TYPE3A	ENSMUSG00000028584.3	Lrrc38	chr4	+	143349757	143371032	7.86938	1.04155	3.30881	1.43501
TYPE3A	ENSMUSG00000043311.7	D17H6S53E	chr17	+	35126373	35128855	7.82197	5.76859	3.22614	5.86482
TYPE3A	ENSMUSG00000000486.13	Sept1	chr7	-	127214447	127233130	7.79458	9.05348	1.06587	9.29636
TYPE3A	ENSMUSG00000097266.1	Gm26802	chr7	-	19298260	19300770	7.67542	10.3354	0.716007	7.67417
TYPE3A	ENSMUSG00000031669.10	Gins3	chr8	+	95633453	95645060	7.60345	7.29086	3.07123	5.11612
TYPE3A	ENSMUSG00000058420.8	Syt17	chr7	-	118380717	118448222	7.58824	8.81312	2.46121	7.86135
TYPE3A	ENSMUSG00000030545.9	Pex11a	chr7	-	79735957	79743131	7.5831	2.72406	2.69332	2.9948
TYPE3A	ENSMUSG00000029168.14	Dpysl5	chr5	+	30711564	30799375	7.52695	2.72406	1.3724	2.43327
TYPE3A	ENSMUSG00000039182.6	AW209491	chr13	+	14630154	14639096	7.50446	5.28787	3.19146	4.36742
TYPE3A	ENSMUSG00000036304.14	Zdhhc23	chr16	-	43965033	43979791	7.50118	4.48668	3.16626	3.7435
TYPE3A	ENSMUSG00000096221.3	1500002C15Rik	chr4	-	155732545	155734727	7.44	15.5431	2.09578	21.9619
TYPE3A	ENSMUSG00000062151.13	Unc13c	chr9	-	73479422	73968966	7.43227	5.12764	1.65254	4.74177
TYPE3A	ENSMUSG00000014786.8	Slc9a5	chr8	+	105348843	105369881	7.42844	3.60537	2.48804	3.49393
TYPE3A	ENSMUSG00000034587.8	8430429K09Rik	chr11	+	3452365	3479831	7.3972	16.0239	1.06362	13.6638
TYPE3A	ENSMUSG00000035842.10	Ddx11	chr17	+	66123520	66152174	7.34539	5.52823	2.99226	6.61352
TYPE3A	ENSMUSG00000093436.6	Gm20646	chr1	+	42694925	42744791	7.32271	16.1841	1.5684	13.9133
TYPE3A	ENSMUSG00000017740.17	Slc12a5	chr2	+	164960802	164999731	7.31951	3.44513	2.09575	3.18197
TYPE3A	ENSMUSG00000029165.17	Agbl5	chr5	+	30888694	30906965	7.25163	14.3414	2.60526	14.4125
TYPE3A	ENSMUSG00000096014.1	Sox1	chr8	+	12395295	12400126	7.22951	17.3859	2.22054	15.0364
TYPE3A	ENSMUSG00000097099.2	Gm9917	chr9	-	107558809	107568415	7.21846	8.733	0.718618	9.7331
TYPE3A	ENSMUSG00000102014.1	2900009J06Rik	chr1	-	127753616	127774092	7.21306	26.9201	0	21.2756
TYPE3A	ENSMUSG00000020669.15	Sh3yl1	chr12	+	30911668	30960162	7.19989	15.6233	2.76085	12.104
TYPE3A	ENSMUSG00000055320.17	Tead1	chr7	+	112679318	112906807	7.14787	13.9408	1.771	14.7868
TYPE3A	ENSMUSG00000050192.8	Eif5a2	chr3	+	28781276	28798846	7.14621	13.8606	2.91861	9.79549
TYPE3A	ENSMUSG00000010154.7	Spire2	chr8	+	123332713	123369515	7.14406	6.08907	3.00628	7.61178
TYPE3A	ENSMUSG00000057176.4	Ccdc189	chr7	-	127582383	127588595	7.0853	19.1485	2.79536	17.7816
TYPE3A	ENSMUSG00000006241.16	Ccdc159	chr9	+	21927471	21935872	7.08294	12.0179	1.84232	12.6655
TYPE3A	ENSMUSG00000025175.12	Fn3k	chr11	+	121434913	121450491	7.06902	4.88728	2.16609	6.80069
TYPE3A	ENSMUSG00000034981.9	Parm1	chr5	+	91517615	91626894	7.06723	8.89324	2.67375	9.10918
TYPE3A	ENSMUSG00000036880.9	Acaa2	chr18	+	74779197	74806207	7.06356	15.6233	2.03331	13.1646
TYPE3A	ENSMUSG00000031552.13	Adam18	chr8	-	24602246	24674755	7.03512	2.4837	2.68141	3.05719
TYPE3A	ENSMUSG00000020882.17	Cacnb1	chr11	-	98001508	98023034	7.0175	3.36501	2.85369	2.12132
TYPE3A	ENSMUSG00000038241.16	Cep250	chr2	+	155956458	155998900	6.89233	9.05348	2.78867	8.42287
TYPE3A	ENSMUSG00000114369.1	Gm41077	chr13	+	119756093	119769532	6.88098	20.6708	2.5765	18.8423
TYPE3A	ENSMUSG00000054181.11	A930012O16Rik	chr2	-	57236227	57238508	6.86757	5.12764	0.57759	5.67764
TYPE3A	ENSMUSG00000071103.9	1700029J07Rik	chr8	-	45953606	45975252	6.78946	16.9853	2.55883	17.2201
TYPE3A	ENSMUSG00000074884.12	Serf2	chr2	+	121449195	121458313	6.78541	22.1129	2.25054	19.0295
TYPE3A	ENSMUSG00000029027.9	Dffb	chr4	-	153964449	153975126	6.77275	11.2968	1.57167	12.1664
TYPE3A	ENSMUSG00000034522.10	Zfp395	chr14	+	65358389	65398930	6.7623	9.69444	1.80299	7.42461
TYPE3A	ENSMUSG00000036422.10	Pcdh8	chr14	-	79766775	79771312	6.73573	12.3384	1.94481	12.7903
TYPE3A	ENSMUSG00000023963.10	Cyp39a1	chr17	+	43667425	43751431	6.73188	10.9763	2.55346	11.1681
TYPE3A	ENSMUSG00000032558.19	Nphp3	chr9	+	104002544	104043818	6.70541	29.0833	2.41409	26.766
TYPE3A	ENSMUSG00000061718.12	Ppp1r1b	chr11	+	98348404	98357796	6.65571	1.52227	1.19879	2.05892
TYPE3A	ENSMUSG00000006360.11	Crip1	chr12	+	113146316	113153879	6.64602	3.20477	1.41895	3.86828
TYPE3A	ENSMUSG00000037990.18	Sh3rf3	chr10	+	58813359	59138916	6.59705	6.97038	2.00877	7.42461
TYPE3A	ENSMUSG00000020604.13	Arsg	chr11	+	109473374	109573330	6.59157	10.095	2.27138	8.11092
TYPE3A	ENSMUSG00000089983.1	2010320O07Rik	chr18	+	38209772	38229145	6.58911	2.32346	1.25311	2.49567
TYPE3A	ENSMUSG00000035653.16	Lrfn5	chr12	+	61523150	61858342	6.51134	5.92883	2.33083	4.74177
TYPE3A	ENSMUSG00000022219.10	Cideb	chr14	-	55754050	55758458	6.48206	3.92585	0	2.49567
TYPE3A	ENSMUSG00000114104.1	Gm47585	chr13	+	63273600	63275911	6.43426	5.12764	1.93902	3.93067
TYPE3A	ENSMUSG00000072066.7	6720489N17Rik	chr13	-	62603013	62624182	6.41926	8.57277	2.13968	8.85962
TYPE3A	ENSMUSG00000052387.15	Trpm3	chr19	+	22139119	22989884	6.41454	1.04155	1.8762	1.43501
TYPE3A	ENSMUSG00000104435.1	Gm37422	chr1	+	189879935	189884652	6.41373	2.0831	2.56777	1.87175
TYPE3A	ENSMUSG00000024085.13	Man2a1	chr17	+	64600736	64755110	6.34835	14.1811	1.28261	12.9775
TYPE3A	ENSMUSG00000017718.15	Afmid	chr11	+	117825924	117839908	6.33218	2.88429	0.486455	2.49567
TYPE3A	ENSMUSG00000074466.12	Gm15417	chr3	+	89391850	89398779	6.33153	4.32644	0.268101	3.7435
TYPE3A	ENSMUSG00000030554.16	Synm	chr7	-	67730160	67759742	6.23479	17.3859	2.57252	15.0364
TYPE3A	ENSMUSG00000106943.2	Dancr	chr5	+	74093060	74095406	6.18468	11.8577	1.96819	12.6655
TYPE3A	ENSMUSG00000109111.1	6530437J22Rik	chr7	+	44970429	44974303	6.18426	9.21372	1.11736	9.48353
TYPE3A	ENSMUSG00000028664.14	Ephb2	chr4	-	136647539	136835988	6.1689	15.5431	1.47656	16.4714
TYPE3A	ENSMUSG00000043487.4	Acot6	chr12	+	84100654	84111349	6.15869	2.80418	1.62047	3.49393
TYPE3A	ENSMUSG00000106032.1	Gm42463	chr3	+	94413401	94418286	6.13772	20.3503	2.48845	21.2756
TYPE3A	ENSMUSG00000010751.15	Tnfrsf22	chr7	-	143634806	143649661	6.10157	7.85169	1.39563	7.11265
TYPE3A	ENSMUSG00000062309.8	Rpp25	chr9	+	57504026	57505448	6.07586	2.16322	0.619236	1.74697
TYPE3A	ENSMUSG00000020783.14	Ncbp3	chr11	+	73047783	73089317	6.06882	8.97336	2.19024	9.42114
TYPE3A	ENSMUSG00000021032.13	Ngb	chr12	-	87097531	87102539	5.97086	1.12167	1.79269	1.12305
TYPE3A	ENSMUSG00000025551.13	Fgf14	chr14	-	123977907	124677127	5.94212	4.00597	1.20646	5.80242
TYPE3A	ENSMUSG00000058093.13	Zfp729b	chr13	-	67589439	67609707	5.93628	5.28787	2.14085	7.487
TYPE3A	ENSMUSG00000048731.14	Ggnbp1	chr17	+	26973217	27036378	5.91825	19.7093	2.41686	16.4714
TYPE3A	ENSMUSG00000059708.12	Akap17b	chrX	-	36608314	36645395	5.87535	5.12764	2.33497	7.61178
TYPE3A	ENSMUSG00000020623.11	Map2k6	chr11	+	110399122	110525522	5.78752	4.80716	2.15571	4.18024
TYPE3A	ENSMUSG00000087354.1	4930404I05Rik	chr16	+	91011249	91016743	5.74827	14.742	0	15.8475
TYPE3A	ENSMUSG00000064307.13	Lrrc51	chr7	-	101912984	101933895	5.74477	12.4986	0.897184	10.1698
TYPE3A	ENSMUSG00000058174.7	Gm5148	chr3	-	37714190	37724490	5.73067	2.32346	1.8707	3.05719
TYPE3A	ENSMUSG00000097193.1	Gm26664	chr8	+	84665128	84669406	5.72133	6.97038	1.22963	8.17331
TYPE3A	ENSMUSG00000029822.15	Osbpl3	chr6	-	50293330	50456201	5.70569	10.095	0.346092	8.48527
TYPE3A	ENSMUSG00000056069.10	Otulinl	chr15	-	27655069	27681579	5.65271	14.2612	1.66778	12.4159
TYPE3A	ENSMUSG00000108255.1	Gm16499	chr6	+	53819974	53822150	5.62773	3.36501	0.681329	5.05372
TYPE3A	ENSMUSG00000000884.17	Gnb1l	chr16	+	18498713	18566679	5.60837	12.1781	1.66267	9.48353
TYPE3A	ENSMUSG00000052407.17	Ccdc171	chr4	+	83525545	83864670	5.6026	23.7153	0.359453	21.7747
TYPE3A	ENSMUSG00000002108.10	Nr1h3	chr2	-	91184061	91202834	5.56846	11.0565	1.54895	8.85962
TYPE3A	ENSMUSG00000025591.6	Tma16	chr8	-	66473118	66486530	5.55316	8.25229	1.89622	10.0451
TYPE3A	ENSMUSG00000034732.4	Pabpc5	chrX	+	119927196	119930165	5.52925	6.32942	1.08256	5.9896
TYPE3A	ENSMUSG00000053746.8	Ptrh1	chr2	+	32775786	32777597	5.51895	16.104	0.785476	16.5338
TYPE3A	ENSMUSG00000115867.1	Gm17753	chr15	-	79015329	79025782	5.46	2.4837	0.394964	2.9948
TYPE3A	ENSMUSG00000031024.13	St5	chr7	-	109523911	109703605	5.44013	10.6559	1.18534	12.2288
TYPE3A	ENSMUSG00000067424.13	Zfp563	chr17	+	33089310	33110705	5.36827	4.48668	1.27201	5.49047
TYPE3A	ENSMUSG00000026999.14	Nup35	chr2	+	80617236	80658906	5.33201	9.77456	0.966996	11.792
TYPE3A	ENSMUSG00000040464.15	Gtpbp10	chr5	-	5537454	5559538	5.32391	7.93181	2.03629	7.42461
TYPE3A	ENSMUSG00000024219.16	Anks1	chr17	+	27909306	28062775	5.31698	10.4956	1.81287	9.54592
TYPE3A	ENSMUSG00000054850.4	Smim10l2a	chrX	+	56374586	56377799	5.30589	2.24334	1.22683	2.18371
TYPE3A	ENSMUSG00000098998.1	Gm27913	chr15	+	62038029	62038201	5.23716	8.65288	0.007772	6.7383
TYPE3A	ENSMUSG00000050730.17	Arhgap42	chr9	-	8994329	9239101	5.21854	7.37098	1.44032	7.11265
TYPE3A	ENSMUSG00000053181.1	A830005F24Rik	chr13	+	48513570	48514859	5.19987	6.08907	0.468936	5.42807
TYPE3A	ENSMUSG00000063316.13	Rpl27	chr11	+	101442298	101445529	5.19548	19.1485	0.909914	15.7851
TYPE3A	ENSMUSG00000036840.5	Siah1a	chr8	-	86724007	86745934	5.17206	13.5402	1.4994	13.3518
TYPE3A	ENSMUSG00000070883.3	Ccdc173	chr2	-	69758033	69789575	5.17066	9.93479	1.07304	10.0451
TYPE3A	ENSMUSG00000097025.1	Gm26558	chr2	-	70661248	70662108	5.16989	3.36501	0.567272	3.05719
TYPE3A	ENSMUSG00000021221.15	Dpf3	chr12	-	83213745	83487716	5.15118	11.9378	0.892206	11.1681
TYPE3A	ENSMUSG00000039629.14	Strip2	chr6	+	29917012	29959681	5.11909	13.6203	0.730691	11.3553
TYPE3A	ENSMUSG00000109868.1	Gm39244	chr8	-	108526937	108537221	5.09894	2.56382	0.454602	3.49393
TYPE3A	ENSMUSG00000055435.6	Maf	chr8	-	115682942	115707794	5.08707	7.0505	0.806794	7.29982
TYPE3A	ENSMUSG00000085433.2	Gm16001	chr5	-	124111109	124112264	5.0738	10.4956	0.943006	13.2894
TYPE3A	ENSMUSG00000074219.2	Gm10644	chr8	-	83932329	83955205	5.07242	37.6561	1.67188	34.8769
TYPE3A	ENSMUSG00000037196.6	Pacrg	chr17	-	10403012	10840311	5.0572	17.0654	1.54854	15.3483
TYPE3A	ENSMUSG00000064778.1	Snord59a	chr10	+	128084143	128084216	5.04568	2.80418	1.06567	3.7435
TYPE3A	ENSMUSG00000040502.5	March9	chr10	-	127055011	127060184	4.95371	3.92585	1.97681	5.49047
TYPE3A	ENSMUSG00000038065.13	Mturn	chr6	+	54681624	54703851	4.92224	17.0654	1.85934	12.8527
TYPE3A	ENSMUSG00000020364.14	Zfp354a	chr11	+	51059257	51072799	4.91078	7.37098	1.45618	5.80242
TYPE3A	ENSMUSG00000051951.5	Xkr4	chr1	-	3205901	3671498	4.85488	23.7954	1.32105	20.1525
TYPE3A	ENSMUSG00000098552.1	Gm27217	chr17	-	52592981	52602660	4.83185	7.0505	1.55371	8.29809
TYPE3A	ENSMUSG00000066438.6	Plekhd1	chr12	+	80692591	80724214	4.77388	2.72406	1.53698	1.74697
TYPE3A	ENSMUSG00000025425.17	St8sia5	chr18	+	77185853	77255450	4.76972	7.77157	0	5.55286
TYPE3A	ENSMUSG00000027188.8	Pamr1	chr2	+	102550012	102643041	4.68591	2.96441	0.559417	3.05719
TYPE3A	ENSMUSG00000043501.5	Lgals2	chr15	-	78850860	78855529	4.63065	3.28489	1.15025	4.99133
TYPE3A	ENSMUSG00000030486.9	Zfp108	chr7	+	24254794	24262445	4.61016	3.76561	1.65746	3.68111
TYPE3A	ENSMUSG00000044362.8	Ccdc89	chr7	+	90426577	90428669	4.60604	9.77456	0.252073	7.98613
TYPE3A	ENSMUSG00000048379.9	Socs4	chr14	+	47276931	47296102	4.57455	11.1366	1.31879	11.792
TYPE3A	ENSMUSG00000010803.13	Gabra1	chr11	-	42130939	42182930	4.51617	1.92286	0.74656	1.4974
TYPE3A	ENSMUSG00000078866.10	Zfp970	chr2	+	177464733	177478129	4.49976	5.68847	1.08376	5.55286
TYPE3A	ENSMUSG00000065097.1	Snora16a	chr4	+	132309465	132309600	4.48981	3.52525	0.30491	2.80762
TYPE3A	ENSMUSG00000034532.9	Fbxo16	chr14	+	65266618	65323973	4.48432	8.01193	1.45917	5.9896
TYPE3A	ENSMUSG00000042523.12	Dnal1	chr12	+	84114366	84147498	4.44975	9.29384	1.32466	6.61352
TYPE3A	ENSMUSG00000097613.1	Gm17597	chr15	-	81800791	81802613	4.40505	16.6648	0.493162	13.8509
TYPE3A	ENSMUSG00000061751.16	Kalrn	chr16	-	33969073	34573532	4.38188	20.6708	0.761847	18.2184
TYPE3A	ENSMUSG00000016262.14	Sertad4	chr1	-	192844488	192855756	4.37019	6.81014	1.61263	8.11092
TYPE3A	ENSMUSG00000085058.2	8030453O22Rik	chr6	+	39527513	39544486	4.35966	1.52227	1.45496	1.37262
TYPE3A	ENSMUSG00000025170.13	Rab40b	chr11	-	121356125	121388251	4.32113	12.4185	0.629558	16.2842
TYPE3A	ENSMUSG00000038172.14	Ttc39b	chr4	-	83220300	83324255	4.32066	17.2257	1.54614	16.5962
TYPE3A	ENSMUSG00000049148.8	Plcxd3	chr15	+	4375491	4575553	4.31653	2.96441	0	2.2461
TYPE3A	ENSMUSG00000040811.15	Eml2	chr7	+	19176421	19206482	4.26668	13.5402	1.14907	14.5996
TYPE3A	ENSMUSG00000113165.1	Gm47863	chr12	-	85597019	85599191	4.24891	16.1841	1.29424	16.0347
TYPE3A	ENSMUSG00000034891.13	Sncb	chr13	-	54758860	54766595	4.24077	7.0505	1.22244	8.04852
TYPE3A	ENSMUSG00000000167.14	Pih1d2	chr9	+	50617321	50625000	4.23242	10.095	0	13.4142
TYPE3A	ENSMUSG00000084497.1	Gm22107	chr15	-	77840657	77840756	4.22306	2.72406	1.04575	2.93241
TYPE3A	ENSMUSG00000035578.16	Iqcg	chr16	-	33012683	33056218	4.19369	16.4245	0	14.0381
TYPE3A	ENSMUSG00000050714.9	Zbtb26	chr2	-	37432168	37443135	4.18682	10.8962	0.614894	11.6672
TYPE3A	ENSMUSG00000079330.8	Lemd1	chr1	+	132191431	132259227	4.1862	3.36501	0.829607	2.87002
TYPE3A	ENSMUSG00000070643.11	Sox13	chr1	-	133382303	133424377	4.18397	9.1336	1.08535	8.54766
TYPE3A	ENSMUSG00000018672.15	Copz2	chr11	+	96849870	96861203	4.17218	1.68251	0.531354	1.68457
TYPE3A	ENSMUSG00000017400.10	Stac2	chr11	-	98036623	98053462	4.11023	3.68549	0.782415	4.55459
TYPE3A	ENSMUSG00000085862.2	Gm13483	chr2	+	50296810	50433967	4.10587	13.9408	0.021158	15.3483
TYPE3A	ENSMUSG00000040213.13	Kyat3	chr3	+	142701051	142746870	4.10462	13.6203	0.613393	10.9809
TYPE3A	ENSMUSG00000047414.6	Flrt2	chr12	+	95692226	95785215	4.09913	1.20179	0.456115	1.4974
TYPE3A	ENSMUSG00000085501.1	Gm11772	chr11	-	120235234	120236122	4.0978	8.49265	1.04248	7.23743
TYPE3A	ENSMUSG00000070576.4	Mn1	chr5	+	111417362	111457033	4.07006	11.2968	0.858983	9.60831
TYPE3A	ENSMUSG00000102881.1	Gm3807	chr11	+	120581670	120582837	4.02658	7.21074	0.031557	8.85962
TYPE3A	ENSMUSG00000040734.14	Ppp1r13l	chr7	+	19359749	19378533	4.02597	11.6173	1.13146	9.7331
TYPE3A	ENSMUSG00000050064.14	Zfp697	chr3	+	98382461	98753812	3.97637	5.20775	1.18572	5.17851
TYPE3A	ENSMUSG00000049287.5	Iba57	chr11	-	59155369	59163739	3.96445	8.49265	0.929118	6.67591
TYPE3A	ENSMUSG00000051041.7	Olfml1	chr7	+	107567446	107591094	3.94921	1.60239	0	1.68457
TYPE3A	ENSMUSG00000024064.14	Galnt14	chr17	-	73493228	73710453	3.94234	3.68549	0.713205	5.2409
TYPE3A	ENSMUSG00000029659.16	Medag	chr5	+	149411749	149431723	3.93978	3.44513	0.012482	4.67937
TYPE3A	ENSMUSG00000059149.17	Mfsd4a	chr1	-	132022806	132068062	3.91679	3.20477	0.43912	2.30849
TYPE3A	ENSMUSG00000064105.12	Cnnm2	chr19	+	46761596	46878795	3.88688	39.4187	1.07612	33.4419
TYPE3A	ENSMUSG00000046999.2	1110032F04Rik	chr3	+	68869586	68872163	3.85697	2.88429	0.05004	4.36742
TYPE3A	ENSMUSG00000056735.5	A930024E05Rik	chr5	+	122989354	122998345	3.83105	9.37396	0.974669	6.55112
TYPE3A	ENSMUSG00000098221.1	Gm27030	chr8	+	121654054	121654517	3.82038	5.04752	1.31347	5.74003
TYPE3A	ENSMUSG00000090290.2	Tarbp1	chr8	-	126425329	126475065	3.82011	7.4511	1.23688	6.42634
TYPE3A	ENSMUSG00000043415.5	Otud1	chr2	+	19657752	19660583	3.77436	21.0714	0.549655	16.9081
TYPE3A	ENSMUSG00000042320.17	Prox2	chr12	-	85086385	85110759	3.77021	12.5787	1.26738	10.9809
TYPE3A	ENSMUSG00000026622.15	Nek2	chr1	+	191821444	191833050	3.76777	8.09205	1.17057	7.73657
TYPE3A	ENSMUSG00000039145.16	Camk1d	chr2	-	5293457	5714515	3.75719	18.6678	0.562943	21.4003
TYPE3A	ENSMUSG00000024180.13	Tmem8	chr17	+	26113316	26123254	3.74673	3.44513	1.22679	3.49393
TYPE3A	ENSMUSG00000085891.7	Gm14634	chrX	+	12762278	12821492	3.73036	15.9437	1.10616	17.1577
TYPE3A	ENSMUSG00000047757.16	Fancb	chrX	+	164980592	164997272	3.72579	7.53121	0.8146	6.42634
TYPE3A	ENSMUSG00000073073.4	Gm8098	chr11	+	30267464	30280491	3.71046	5.60835	0.192301	8.2357
TYPE3A	ENSMUSG00000040276.15	Pacsin1	chr17	+	27655509	27711482	3.69145	2.96441	0.877985	3.36915
TYPE3A	ENSMUSG00000097626.5	4921504A21Rik	chr5	-	19202368	19226555	3.68409	20.2702	1.11989	19.5286
TYPE3A	ENSMUSG00000038057.4	Dbil5	chr11	+	76217608	76218666	3.6742	14.742	0	12.3535
TYPE3A	ENSMUSG00000049588.13	Ccdc69	chr11	-	55049731	55078131	3.66913	5.20775	0.869257	4.24263
TYPE3A	ENSMUSG00000027173.7	Depdc7	chr2	-	104721784	104742878	3.62974	5.28787	0.266249	4.24263
TYPE3A	ENSMUSG00000054517.9	Trim65	chr11	-	116121846	116131128	3.61891	4.40656	1.11358	4.05546
TYPE3A	ENSMUSG00000036091.8	Hyal3	chr9	+	107580818	107587359	3.60497	10.8962	0.230946	12.4783
TYPE3A	ENSMUSG00000018570.17	2810408A11Rik	chr11	-	69897352	69900987	3.59547	10.3354	0.756834	13.9757
TYPE3A	ENSMUSG00000078247.4	Airn	chr17	+	12741311	12860136	3.59043	1.92286	0.072327	2.93241
TYPE3A	ENSMUSG00000000811.13	Txnrd3	chr6	+	89643988	89675529	3.58924	10.2553	1.11891	9.85788
TYPE3A	ENSMUSG00000109783.1	Gm45338	chr16	+	23520210	23560081	3.57926	1.76262	0	1.55979
TYPE3A	ENSMUSG00000024867.14	Pip5k1b	chr19	-	24294794	24555872	3.53722	8.17217	0	7.11265
TYPE3A	ENSMUSG00000029651.16	Mtus2	chr5	+	147957320	148316065	3.52168	6.81014	0.101955	5.86482
TYPE3A	ENSMUSG00000050335.17	Lgals3	chr14	+	47367751	47386160	3.52143	3.28489	0.072456	2.80762
TYPE3A	ENSMUSG00000072774.10	Zfp951	chr5	-	104813169	104860070	3.52108	2.88429	0.477634	3.30676
TYPE3A	ENSMUSG00000091383.2	Hist1h2al	chr13	-	51202727	51203065	3.50327	2.56382	0	1.99653
TYPE3A	ENSMUSG00000046093.9	Hpcal4	chr4	+	123183227	123194701	3.48813	3.44513	0.831788	2.93241
TYPE3A	ENSMUSG00000027895.9	Kcnc4	chr3	-	107438303	107459552	3.48666	3.60537	0.075268	2.68284
TYPE3A	ENSMUSG00000038347.15	Tcte2	chr17	-	13712444	13761825	3.46529	1.60239	0.901059	1.87175
TYPE3A	ENSMUSG00000090399.1	Gm38399	chr1	-	135606447	135688105	3.44899	8.33241	1.1189	11.1681
TYPE3A	ENSMUSG00000057378.15	Ryr3	chr2	-	112631355	113217096	3.42942	7.53121	0.86541	8.2357
TYPE3A	ENSMUSG00000097350.2	4732491K20Rik	chr17	+	12318853	12327250	3.40797	17.3058	0.857514	16.0347
TYPE3A	ENSMUSG00000064373.12	Selenop	chr15	+	3268547	3280508	3.40641	3.44513	0.990504	3.49393
TYPE3A	ENSMUSG00000098449.1	Gm7467	chr5	+	76304876	76305527	3.406	17.1455	0.395719	15.3483
TYPE3A	ENSMUSG00000106186.1	Gm43627	chr5	+	64972650	64974948	3.35931	1.20179	0	1.37262
TYPE3A	ENSMUSG00000032380.8	Dapk2	chr9	+	66158223	66272242	3.34123	4.88728	0	3.7435
TYPE3A	ENSMUSG00000105813.1	Gm42928	chr3	-	121424236	121427574	3.31861	13.2998	0.761955	13.0399
TYPE3A	ENSMUSG00000089296.1	Gm23205	chr18	+	38297939	38298041	3.31005	1.36203	0	1.62218
TYPE3A	ENSMUSG00000109669.1	Gm45472	chr8	-	92853653	92856334	3.28344	1.12167	0.789019	1.99653
TYPE3A	ENSMUSG00000040187.15	Arntl2	chr6	+	146796055	146833529	3.25467	5.52823	0.82123	6.55112
TYPE3A	ENSMUSG00000096938.7	9530052E02Rik	chr8	+	11007850	11054541	3.24188	6.24931	0	6.30156
TYPE3A	ENSMUSG00000110689.1	Gm45731	chr8	+	104438260	104439462	3.23089	2.16322	0.91453	1.4974
TYPE3A	ENSMUSG00000088789.1	Scarna13	chr12	-	105031075	105031349	3.18823	2.96441	0.123121	3.99307
TYPE3A	ENSMUSG00000091514.2	Gm17484	chr8	+	25754480	25769704	3.18446	16.4245	0.404132	16.409
TYPE3A	ENSMUSG00000061013.6	Mkx	chr18	-	6934518	7004780	3.16196	7.77157	0.881863	8.17331
TYPE3A	ENSMUSG00000098430.1	Gm27494	chr2	+	167063016	167063204	3.14275	30.7658	0.125004	23.0849
TYPE3A	ENSMUSG00000021313.16	Ryr2	chr13	-	11553102	12106945	3.12616	4.24632	0.631812	4.11785
TYPE3A	ENSMUSG00000026809.15	Spaca9	chr2	-	28692080	28699727	3.08314	3.12465	0	4.42981
TYPE3A	ENSMUSG00000110273.1	Gm41231	chr14	+	100286165	100292575	3.07488	14.742	0	10.4194
TYPE3A	ENSMUSG00000074218.3	Cox7a1	chr7	+	30184144	30186078	3.02681	1.12167	0.848334	1.93414
TYPE3A	ENSMUSG00000093485.1	Gm20708	chr11	+	117809668	117839904	3.02188	9.21372	0.819181	8.73483
TYPE3A	ENSMUSG00000039252.11	Lgi2	chr5	-	52533517	52566462	3.00864	2.4837	0.772837	2.30849
TYPE3A	ENSMUSG00000087633.1	Gm14455	chr2	-	172425804	172440560	3.00653	7.13062	0.060114	9.48353
TYPE3A	ENSMUSG00000034706.16	Dnaic2	chr11	+	114727408	114757889	2.99955	6.48966	0.692948	6.42634
TYPE3A	ENSMUSG00000032373.15	Car12	chr9	+	66713686	66766845	2.96913	1.68251	0.015105	2.05892
TYPE3A	ENSMUSG00000057816.7	Cfap299	chr5	+	98329304	98802047	2.94738	2.64394	0	2.80762
TYPE3A	ENSMUSG00000097303.2	3110083C13Rik	chr14	+	57999323	58003697	2.89677	7.29086	0	10.4818
TYPE3A	ENSMUSG00000093606.1	B130034C11Rik	chr16	+	87495999	87504033	2.88519	16.104	0.285206	15.6603
TYPE3A	ENSMUSG00000023886.10	Smoc2	chr17	+	14279506	14404790	2.88204	1.12167	0.013015	1.68457
TYPE3A	ENSMUSG00000097674.1	Gm26610	chr7	+	30650385	30652711	2.85467	20.9111	0.801679	20.5269
TYPE3A	ENSMUSG00000101493.1	2810405F17Rik	chr4	-	137387266	137388382	2.85398	10.095	0.757027	7.23743
TYPE3A	ENSMUSG00000033855.15	Ston1	chr17	+	88597684	88662586	2.84214	11.6974	0.195191	14.1005
TYPE3A	ENSMUSG00000047747.10	Rnf150	chr8	+	82863356	83091268	2.8277	5.68847	0.729463	6.30156
TYPE3A	ENSMUSG00000113780.1	Gm33195	chr13	+	43864669	43868589	2.82707	14.2612	0.783798	13.7262
TYPE3A	ENSMUSG00000038717.8	Atp5l	chr9	-	44912557	44920742	2.77722	12.5787	0.771658	9.42114
TYPE3A	ENSMUSG00000065676.1	Snord42b	chr11	-	78183056	78183124	2.76784	12.0179	0.356916	9.23396
TYPE3A	ENSMUSG00000009378.3	Slc16a12	chr19	-	34668403	34747289	2.76624	3.92585	0.407501	3.7435
TYPE3A	ENSMUSG00000051977.16	Prdm9	chr17	-	15543079	15564354	2.73947	26.1189	0.529916	19.3414
TYPE3A	ENSMUSG00000097509.1	B230322F03Rik	chr7	+	35555367	35556935	2.73487	11.3769	0	8.67244
TYPE3A	ENSMUSG00000034538.8	Zfp418	chr7	+	7171330	7183562	2.68935	3.28489	0.559633	2.49567
TYPE3A	ENSMUSG00000038195.6	Rilp	chr11	+	75510094	75513168	2.68565	1.84274	0.471253	1.68457
TYPE3A	ENSMUSG00000061578.8	Ksr2	chr5	+	117414000	117775003	2.6741	8.01193	0.830164	10.6066
TYPE3A	ENSMUSG00000028289.12	Epha7	chr4	+	28813131	28967499	2.66856	21.0714	0.589358	19.9029
TYPE3A	ENSMUSG00000069540.4	Gm4925	chr10	-	88729541	88731101	2.66658	14.0209	0.714781	10.7938
TYPE3A	ENSMUSG00000020904.11	Cfap52	chr11	-	67924806	67965651	2.65823	2.72406	0	2.80762
TYPE3A	ENSMUSG00000100596.1	Gm29502	chr13	+	100847433	100977915	2.64532	2.80418	0.678883	4.18024
TYPE3A	ENSMUSG00000021609.6	Slc6a3	chr13	+	73536747	73578672	2.5866	3.92585	0.383903	3.99307
TYPE3A	ENSMUSG00000098022.7	Zfp82	chr7	-	30054489	30072900	2.583	3.52525	0.219838	3.61872
TYPE3A	ENSMUSG00000086784.2	Isoc2a	chr7	+	4877153	4896973	2.58076	13.5402	0.354807	14.5373
TYPE3A	ENSMUSG00000059248.13	Sept9	chr11	+	117199661	117362325	2.53305	1.28191	0.536438	1.12305
TYPE3A	ENSMUSG00000055125.7	M5C1000I18Rik	chr9	-	67758712	67760230	2.51799	13.46	0.32058	17.5321
TYPE3A	ENSMUSG00000072761.10	Gm6712	chr17	+	17294443	17319511	2.50099	16.4245	0	18.4055
TYPE3A	ENSMUSG00000099118.1	Mir8092	chr19	+	40894703	40894789	2.47306	5.84871	0	6.7383
TYPE3A	ENSMUSG00000049649.8	Gpr3	chr4	-	133209340	133212536	2.45505	18.9883	0.336162	16.8457
TYPE3A	ENSMUSG00000111947.1	Gm47438	chr10	-	128081354	128082970	2.44509	20.1901	0.23934	19.8405
TYPE3A	ENSMUSG00000026611.17	Spata17	chr1	-	187044648	187215465	2.41974	7.69145	0	6.67591
TYPE3A	ENSMUSG00000097223.2	Gm2449	chr9	-	119887449	119894863	2.39941	8.09205	0	9.29636
TYPE3A	ENSMUSG00000084808.7	9430091E24Rik	chr8	-	111128886	111145480	2.3914	24.1159	0.22353	20.2149
TYPE3A	ENSMUSG00000095891.7	Gm10717	chr9	+	3025417	3033289	2.37702	3.68549	0.181964	4.11785
TYPE3A	ENSMUSG00000094626.1	Tmem121b	chr6	-	120488939	120493807	2.36222	7.53121	0.495484	9.17157
TYPE3A	ENSMUSG00000055725.11	Paqr3	chr5	-	97082329	97111596	2.36115	19.7895	0.378825	16.409
TYPE3A	ENSMUSG00000033170.14	Card10	chr15	-	78775138	78803042	2.35694	2.72406	0	1.99653
TYPE3A	ENSMUSG00000105864.1	Gm10484	chr5	-	5170394	5175152	2.33458	2.16322	0.107439	1.93414
TYPE3A	ENSMUSG00000096983.1	2010015M23Rik	chr11	-	88039578	88047360	2.324	15.9437	0.500808	17.2825
TYPE3A	ENSMUSG00000099094.1	Gm19569	chr9	+	77544959	77546467	2.3216	11.9378	0	12.2288
TYPE3A	ENSMUSG00000004105.8	Angptl2	chr2	+	33216069	33247717	2.31636	8.41253	0.129714	9.29636
TYPE3A	ENSMUSG00000075410.12	Prcd	chr11	+	116653534	116668389	2.29177	1.52227	0	1.12305
TYPE3A	ENSMUSG00000098480.1	Mir6387	chr12	-	15800994	15801101	2.27462	2.32346	0	2.87002
TYPE3A	ENSMUSG00000044005.13	Gls2	chr10	+	128194457	128210004	2.27426	17.8666	0.174251	13.6014
TYPE3A	ENSMUSG00000025189.9	Cnnm1	chr19	+	43440436	43497210	2.27138	2.0831	0.332215	2.80762
TYPE3A	ENSMUSG00000093579.1	Gm20036	chr12	+	101913240	101915335	2.27026	10.3354	0	10.0451
TYPE3A	ENSMUSG00000110863.1	Gm34655	chr9	+	121277775	121286000	2.26818	14.3414	0.30758	12.7903
TYPE3A	ENSMUSG00000067455.5	Hist1h4j	chr13	+	21735064	21735837	2.26564	5.12764	0	6.30156
TYPE3A	ENSMUSG00000103746.1	1700001G17Rik	chr1	+	33669824	33670712	2.23711	9.93479	0.12365	8.67244
TYPE3A	ENSMUSG00000018862.11	Otop3	chr11	+	115334731	115346927	2.21902	1.92286	0.507779	1.37262
TYPE3A	ENSMUSG00000053965.10	Pde5a	chr3	+	122728947	122859374	2.20713	2.16322	0.339442	2.80762
TYPE3A	ENSMUSG00000055069.3	Rab39	chr9	-	53684110	53706232	2.18969	14.101	0.303948	18.2184
TYPE3A	ENSMUSG00000020878.6	Lrrc46	chr11	-	97034602	97041407	2.17591	9.77456	0	10.9185
TYPE3A	ENSMUSG00000032006.15	Pdgfd	chr9	+	6168584	6378850	2.14655	4.5668	0.179045	3.30676
TYPE3A	ENSMUSG00000027796.2	Smad9	chr3	+	54755582	54801257	2.12077	6.24931	0.238543	5.11612
TYPE3A	ENSMUSG00000046961.8	Gpr156	chr16	+	37916496	38007530	2.10924	9.37396	0.278671	6.48873
TYPE3A	ENSMUSG00000097899.2	Gm16894	chr1	-	40076228	40085851	2.10751	4.5668	0.228705	5.42807
TYPE3A	ENSMUSG00000101615.1	Gm8495	chr9	+	96537161	96537854	2.06671	7.37098	0.282842	10.5442
TYPE3A	ENSMUSG00000044927.6	H1fx	chr6	-	87980421	87981637	2.03845	10.6559	0	8.2357
TYPE3A	ENSMUSG00000044056.3	Efcab9	chr11	-	32522751	32532081	2.01936	2.96441	0.411085	2.62045
TYPE3A	ENSMUSG00000109780.1	Gm45447	chr2	+	161109411	161114858	2.01181	28.2821	0.094052	23.3345
TYPE3A	ENSMUSG00000111474.1	Gm32926	chr10	+	18743469	18837979	2.00953	2.80418	0.24409	3.18197
TYPE3A	ENSMUSG00000085568.7	Gm14858	chrX	+	102252522	102365498	1.93456	4.24632	0.041816	4.61698
TYPE3A	ENSMUSG00000038910.7	Plcl2	chr17	+	50509403	50688484	1.93404	7.21074	0.061933	6.48873
TYPE3A	ENSMUSG00000060093.6	Hist1h4a	chr13	-	23760692	23761230	1.91862	24.5165	0.314879	18.4055
TYPE3A	ENSMUSG00000019838.11	Slc16a10	chr10	-	40033532	40142258	1.90574	4.64692	0.380034	5.86482
TYPE3A	ENSMUSG00000107698.1	Gm44430	chr6	+	88519013	88520007	1.89854	17.0654	0	16.2842
TYPE3A	ENSMUSG00000114354.1	Gm34961	chr13	+	59823266	59833236	1.89143	16.0239	0.112375	17.0953
TYPE3A	ENSMUSG00000111594.1	Gm3365	chr8	-	69554802	69585162	1.89057	1.12167	0.149426	1.68457
TYPE3A	ENSMUSG00000092192.7	Dyx1c1	chr9	+	72958785	72973064	1.86574	3.60537	0	4.05546
TYPE3A	ENSMUSG00000046794.9	Ppp1r3b	chr8	+	35375739	35388139	1.85396	1.20179	0	1.80936
TYPE3A	ENSMUSG00000085016.1	Gm11335	chr13	-	23527011	23530943	1.85117	18.4274	0	17.2825
TYPE3A	ENSMUSG00000027716.13	Trpc3	chr3	-	36620482	36690167	1.84961	6.00895	0.339748	4.24263
TYPE3A	ENSMUSG00000045288.10	Ush1g	chr11	-	115315192	115322041	1.84216	7.13062	0.295058	5.55286
TYPE3A	ENSMUSG00000048445.6	Ccdc57	chr11	-	120826529	120932872	1.83218	4.72704	0.285934	5.42807
TYPE3A	ENSMUSG00000085110.1	Gm13920	chr2	+	102057587	102061430	1.82135	2.40358	0.271401	3.55632
TYPE3A	ENSMUSG00000107801.1	Gm44086	chr6	-	146268632	146270980	1.81667	6.40954	0.073712	6.86308
TYPE3A	ENSMUSG00000053914.9	Kdm4d	chr9	-	14462548	14500482	1.80549	20.7509	0.027353	18.9671
TYPE3A	ENSMUSG00000074892.9	B3galt5	chr16	+	96235801	96319859	1.78557	6.08907	0.334625	4.4922
TYPE3A	ENSMUSG00000109147.1	4930431P19Rik	chr7	+	109752320	109755278	1.7852	7.69145	0.037907	10.2322
TYPE3A	ENSMUSG00000110062.1	B430319F04Rik	chr7	-	110766677	110769345	1.77387	2.72406	0.268857	2.68284
TYPE3A	ENSMUSG00000091625.8	Lsm5	chr6	-	56701063	56704710	1.75585	6.40954	0	4.86655
TYPE3A	ENSMUSG00000097387.1	4930563E18Rik	chr18	+	10706860	10711832	1.74231	11.4571	0	9.67071
TYPE3A	ENSMUSG00000086742.8	Gm16201	chr7	+	139950396	139978977	1.72665	6.6499	0	7.11265
TYPE3A	ENSMUSG00000097919.1	Gm27021	chr8	-	120608786	120668079	1.72218	16.4245	0	15.0988
TYPE3A	ENSMUSG00000109431.1	Gm45161	chr7	-	90885444	90887706	1.70865	2.16322	0	1.74697
TYPE3A	ENSMUSG00000097251.2	5033417F24Rik	chr1	-	92908378	92910764	1.70063	11.5372	0.171962	9.98266
TYPE3A	ENSMUSG00000116480.1	Gm49512	chr15	+	80712271	80713686	1.67917	4.80716	0	6.11438
TYPE3A	ENSMUSG00000032595.10	Cdhr4	chr9	+	107992497	107999684	1.67762	1.92286	0	1.12305
TYPE3A	ENSMUSG00000097842.2	9330104G04Rik	chr7	-	16871347	16874886	1.67676	37.576	0.265983	30.5095
TYPE3A	ENSMUSG00000105345.1	BC030343	chr5	+	143270075	143272513	1.67404	7.0505	0	6.11438
TYPE3A	ENSMUSG00000032715.9	Trib3	chr2	-	152337422	152344032	1.67187	3.52525	0	3.93067
TYPE3A	ENSMUSG00000051435.11	Fhad1	chr4	-	141890438	142015082	1.66306	4.24632	0	4.92894
TYPE3A	ENSMUSG00000056687.9	Gm11696	chr11	-	109352835	109363654	1.65088	2.24334	0.316673	1.4974
TYPE3A	ENSMUSG00000027996.13	Sfrp2	chr3	+	83766321	83774316	1.64874	2.4837	0	2.2461
TYPE3A	ENSMUSG00000033594.11	Spata2l	chr8	-	123229801	123236233	1.63393	2.16322	0	1.93414
TYPE3A	ENSMUSG00000089865.2	Gm44503	chr9	+	72958852	73016319	1.61571	4.1662	0.061298	4.30502
TYPE3A	ENSMUSG00000098328.1	Gm27271	chr13	+	56704030	56704199	1.60864	6.16919	0.259672	5.92721
TYPE3A	ENSMUSG00000097197.1	9530027J09Rik	chrX	-	48276792	48285426	1.58557	5.44811	0	7.79896
TYPE3A	ENSMUSG00000106103.1	Gm43081	chr5	-	108311370	108312749	1.58197	8.65288	0.026709	7.61178
TYPE3A	ENSMUSG00000027324.1	Rpusd2	chr2	+	119034790	119039769	1.56862	5.52823	0.135576	7.17504
TYPE3A	ENSMUSG00000043333.12	Rhbdl2	chr4	+	123787874	123829904	1.55438	4.00597	0.154215	2.87002
TYPE3A	ENSMUSG00000085875.2	Gm12905	chr4	-	123905062	123917269	1.52569	17.3859	0.205956	18.2184
TYPE3A	ENSMUSG00000100679.1	Gm28778	chr1	+	53297111	53318035	1.52351	15.7034	0	15.5979
TYPE3A	ENSMUSG00000026841.7	Fibcd1	chr2	-	31813290	31846005	1.51857	4.1662	0	3.24437
TYPE3A	ENSMUSG00000097240.1	Gm26614	chr9	+	117873144	117881202	1.48739	7.69145	0	8.54766
TYPE3A	ENSMUSG00000097397.2	Gm16861	chr16	-	4935049	4939633	1.45686	2.96441	0	2.80762
TYPE3A	ENSMUSG00000111229.1	Gm39323	chr9	-	44011735	44041059	1.44437	1.52227	0.037294	1.24783
TYPE3A	ENSMUSG00000097292.2	A230107N01Rik	chr13	-	84219581	84222175	1.40306	9.85467	0	9.10918
TYPE3A	ENSMUSG00000098760.1	Gm2164	chr4	-	124528924	124657169	1.36523	20.831	0	26.0173
TYPE3A	ENSMUSG00000036731.7	Cysrt1	chr2	-	25238818	25242452	1.35149	2.72406	0	4.11785
TYPE3A	ENSMUSG00000031351.15	Zfp185	chrX	+	72987339	73031543	1.33885	1.36203	0	1.87175
TYPE3A	ENSMUSG00000086719.1	Gm16275	chr17	+	23771841	23777763	1.33451	15.9437	0	16.097
TYPE3A	ENSMUSG00000099131.1	Mir7074	chr8	-	105951637	105951699	1.33248	4.24632	0	4.11785
TYPE3A	ENSMUSG00000086913.1	Gm14019	chr2	-	121865781	121866717	1.3204	11.7775	0	16.5338
TYPE3A	ENSMUSG00000000934.9	Top1mt	chr15	-	75657035	75678800	1.30871	6.00895	0.038737	6.17677
TYPE3A	ENSMUSG00000080741.3	Gm11398	chr13	-	23620730	23621049	1.29977	8.41253	0.071138	8.61005
TYPE3A	ENSMUSG00000114393.1	Gm47359	chr13	-	59170633	59182816	1.29886	4.88728	0	4.61698
TYPE3A	ENSMUSG00000085888.7	Gm12224	chr11	-	54340369	54353479	1.27248	3.52525	0.05307	3.43154
TYPE3A	ENSMUSG00000105789.1	Gm42997	chr3	+	130730460	130771643	1.25641	16.0239	0	18.2808
TYPE3A	ENSMUSG00000097005.1	4930598A11Rik	chr4	-	20032846	20041564	1.25198	11.2167	0	10.5442
TYPE3A	ENSMUSG00000105460.1	Gm42671	chr3	+	95588971	95590574	1.23657	13.8606	0.086372	13.7262
TYPE3A	ENSMUSG00000113589.1	Gm48374	chr13	+	8870341	8872105	1.23497	1.12167	0.09357	1.31022
TYPE3A	ENSMUSG00000020213.6	Glipr1l1	chr10	+	112060189	112078510	1.22314	5.52823	0	4.99133
TYPE3A	ENSMUSG00000083649.5	Rasl2-9	chr7	-	5124938	5125950	1.21812	3.92585	0.036385	3.11958
TYPE3A	ENSMUSG00000087648.1	E130018N17Rik	chr2	-	168152603	168154513	1.19207	3.04453	0	3.61872
TYPE3A	ENSMUSG00000097326.2	A330048O09Rik	chr13	-	48272413	48273884	1.18176	3.12465	0	2.2461
TYPE3A	ENSMUSG00000097635.2	Gm26826	chr6	-	122813619	122820614	1.17917	2.64394	0	2.55806
TYPE3A	ENSMUSG00000059659.7	Gm10069	chr6	+	128438757	128503281	1.17487	13.5402	0.063464	13.4142
TYPE3A	ENSMUSG00000103827.1	Gm32950	chr3	-	28802804	28805336	1.15836	18.7479	0	15.1612
TYPE3A	ENSMUSG00000089760.1	D030046N08Rik	chr18	-	84719004	84720775	1.15128	2.16322	0	2.80762
TYPE3A	ENSMUSG00000021613.9	Hapln1	chr13	+	89539796	89611652	1.14478	9.85467	0.048071	9.60831
TYPE3A	ENSMUSG00000053121.3	Gm5129	chr5	-	29735637	29735936	1.14302	11.2968	0	12.0416
TYPE3A	ENSMUSG00000001763.14	Tspan33	chr6	+	29694222	29718559	1.14214	8.49265	0	10.4818
TYPE3A	ENSMUSG00000019851.8	Perp	chr10	+	18845020	18857073	1.1376	2.24334	0.047206	1.55979
TYPE3A	ENSMUSG00000052248.16	Zeb2os	chr2	+	45110707	45114087	1.12275	5.28787	0.001972	6.86308
TYPE3A	ENSMUSG00000010311.15	Optc	chr1	-	133897199	133907999	1.12071	3.68549	0	4.61698
TYPE3A	ENSMUSG00000044966.4	Fbxo48	chr11	+	16951375	16954772	1.11297	17.2257	0	14.7244
TYPE3A	ENSMUSG00000073752.1	Gm10570	chr4	-	130308162	130308674	1.11132	6.81014	0	8.67244
TYPE3A	ENSMUSG00000087252.1	Gm14379	chrX	+	7375925	7378042	1.10825	4.5668	0	4.36742
TYPE3A	ENSMUSG00000096948.1	Gm4221	chr18	+	54990310	55079414	1.09784	5.60835	0	5.2409
TYPE3A	ENSMUSG00000111053.1	Gm49343	chr9	+	121937973	121965089	1.09104	2.4837	0	2.43327
TYPE3A	ENSMUSG00000094786.1	Gm14403	chr2	+	177498215	177509763	1.0874	4.72704	0	3.43154
TYPE3A	ENSMUSG00000053358.2	Gm9905	chr7	-	121033252	121035096	1.08138	6.40954	0	8.85962
TYPE3A	ENSMUSG00000034795.14	Ccdc122	chr14	+	77036772	77112257	1.07683	8.97336	0	7.36222
TYPE3A	ENSMUSG00000085818.7	Gm13267	chr2	+	5895510	5900131	1.06774	21.472	0	17.5321
TYPE3A	ENSMUSG00000097308.1	Gm6410	chr8	+	4678462	4688494	1.06737	16.5847	0	15.3483
TYPE3A	ENSMUSG00000020327.4	Fgf22	chr10	+	79755076	79758596	1.06211	4.32644	0	3.18197
TYPE3A	ENSMUSG00000056752.16	Dnah9	chr11	-	65831282	66168551	1.05151	3.92585	0	4.11785
TYPE3A	ENSMUSG00000017417.14	Plxdc1	chr11	-	97923238	97986444	1.01947	2.16322	0	2.49567
TYPE3A	ENSMUSG00000089250.1	Gm25713	chr15	-	12158333	12158441	1.01112	1.52227	0	1.24783
TYPE3A	ENSMUSG00000087440.2	4930577N17Rik	chr3	+	51276759	51278383	1.00632	15.463	0	14.7868
TYPE3B	ENSMUSG00000049422.7	Chchd10	chr10	+	75933130	75937747	99.3993	0.480716	6.79445	0.37435
TYPE3B	ENSMUSG00000001313.12	Rnd2	chr11	+	101464999	101471853	48.3457	0.961432	18.3612	0.686308
TYPE3B	ENSMUSG00000040687.16	Madd	chr2	-	91137360	91183837	31.0615	0.160239	13.9049	0.187175
TYPE3B	ENSMUSG00000098503.1	Gm27937	chr11	-	3646942	3647029	25.5868	0.0801193	0.351893	0.311958
TYPE3B	ENSMUSG00000021096.11	Ppm1a	chr12	+	72757455	72799819	24.9496	0.961432	11.4699	0.499133
TYPE3B	ENSMUSG00000053226.6	Dand5	chr8	-	84815405	84822823	17.3369	0.0801193	6.88091	0.187175
TYPE3B	ENSMUSG00000046008.7	Pnlip	chr19	+	58670365	58681786	16.9999	0.320477	5.81522	0.124783
TYPE3B	ENSMUSG00000062563.15	Cys1	chr12	-	24665833	24681813	16.3054	0.640954	4.32949	0.187175
TYPE3B	ENSMUSG00000089145.1	Gm25265	chr2	+	166682074	166682420	15.5141	0.320477	4.17593	0.436742
TYPE3B	ENSMUSG00000027955.16	Fam198b	chr3	+	79884533	79946280	14.6203	0.480716	5.30427	0.37435
TYPE3B	ENSMUSG00000092116.1	Gm10320	chr13	-	98489348	98492001	13.7586	0.640954	0	0.37435
TYPE3B	ENSMUSG00000097601.2	Gm26660	chr14	-	25315873	25379609	11.9588	0.560835	4.67589	0.7487
TYPE3B	ENSMUSG00000108474.1	Gm44895	chr7	+	54876114	54877651	11.5636	0.320477	2.83708	0.249567
TYPE3B	ENSMUSG00000030761.15	Myo7a	chr7	-	98051060	98119524	11.2615	0.400597	1.47482	0.499133
TYPE3B	ENSMUSG00000015968.17	Cacna1d	chr14	-	30039939	30491455	10.3052	0.160239	3.75862	0.249567
TYPE3B	ENSMUSG00000077698.1	Snord12	chr2	+	167065276	167065365	9.98392	0.160239	2.97282	0.561525
TYPE3B	ENSMUSG00000054708.17	Ankrd24	chr10	+	81628540	81647610	9.96507	0.400597	4.03386	0.311958
TYPE3B	ENSMUSG00000025359.10	Pmel	chr10	+	128704195	128720238	9.96443	0.160239	2.6494	0.187175
TYPE3B	ENSMUSG00000037622.14	Wdtc1	chr4	-	133292459	133353481	9.94336	0.160239	4.19256	0.124783
TYPE3B	ENSMUSG00000040147.14	Maob	chrX	-	16709282	16817366	9.8465	0.721074	0.242824	0.37435
TYPE3B	ENSMUSG00000023043.7	Krt18	chr15	+	102028180	102032027	9.70989	0.160239	0	0.37435
TYPE3B	ENSMUSG00000085028.2	Slc2a4rg-ps	chr2	+	181384250	181387586	9.7097	0.0801193	4.23499	0.311958
TYPE3B	ENSMUSG00000025488.9	Cox8b	chr7	-	140898945	140900446	9.50475	0.240358	0	0.124783
TYPE3B	ENSMUSG00000084959.1	4933407I08Rik	chr18	+	42935470	42938887	8.65163	0.0801193	1.62017	0.249567
TYPE3B	ENSMUSG00000103780.1	Gm37524	chr1	-	168335980	168337671	8.28426	0.400597	1.18292	0.623917
TYPE3B	ENSMUSG00000064858.2	Snora43	chr2	-	26637848	26637974	8.14238	0.240358	0.492705	0.686308
TYPE3B	ENSMUSG00000112096.1	A430103D13Rik	chr12	-	76344525	76345381	8.08208	0.400597	2.55301	0.124783
TYPE3B	ENSMUSG00000034673.14	Pbx2	chr17	+	34591266	34597400	7.4988	0.640954	1.88444	0.249567
TYPE3B	ENSMUSG00000062184.11	Hs6st2	chrX	-	51387212	51681856	7.39335	0.240358	1.83377	0.249567
TYPE3B	ENSMUSG00000026921.18	Egfl7	chr2	+	26580014	26593120	7.36149	0.160239	2.02318	0.124783
TYPE3B	ENSMUSG00000086288.1	Gm15265	chr3	-	94998800	95004869	6.83994	0.160239	1.58074	0.249567
TYPE3B	ENSMUSG00000004415.15	Col26a1	chr5	-	136741759	136883209	6.65543	0.320477	2.55545	0.37435
TYPE3B	ENSMUSG00000099803.1	Gm28863	chr7	-	110626281	110639358	6.18713	0.320477	0.548323	0.436742
TYPE3B	ENSMUSG00000026729.9	4930562F07Rik	chr1	-	160074735	160077985	6.12983	0.320477	0.859753	0.0623917
TYPE3B	ENSMUSG00000097767.8	Miat	chr5	-	112213228	112229395	6.09727	0.240358	2.24401	0.37435
TYPE3B	ENSMUSG00000114686.1	Gm4573	chr14	+	64921821	64922085	6.09264	0.160239	0.029112	0.623917
TYPE3B	ENSMUSG00000100213.1	Gm28151	chr1	-	46849529	46850479	5.92828	0.881312	0.348367	0.37435
TYPE3B	ENSMUSG00000028631.7	Kcnq4	chr4	-	120696138	120748612	5.89215	0.160239	0.726472	0.124783
TYPE3B	ENSMUSG00000032750.13	Gab3	chrX	-	74966843	75085458	5.883	0.320477	1.38349	0.124783
TYPE3B	ENSMUSG00000015568.16	Lpl	chr8	+	68880491	68907448	5.83125	0.320477	0.912265	0.623917
TYPE3B	ENSMUSG00000088108.1	Snora47	chr13	+	95330600	95330737	5.48222	0.560835	0.133545	0.686308
TYPE3B	ENSMUSG00000084947.1	Gm15594	chr6	+	18424684	18427885	5.46339	0.320477	1.99783	0.37435
TYPE3B	ENSMUSG00000003585.13	Sec14l2	chr11	-	4097039	4123415	5.46106	0.0801193	1.9536	0.499133
TYPE3B	ENSMUSG00000064622.1	Gm22304	chr9	+	53639977	53640105	5.40559	0.160239	0.571447	0.124783
TYPE3B	ENSMUSG00000103677.1	Pcdhga4	chr18	+	37685210	37841873	5.01117	0.961432	0.087155	0.998266
TYPE3B	ENSMUSG00000081541.1	Gm13940	chr2	-	112389197	112389497	4.95674	0.400597	0.244906	0.811092
TYPE3B	ENSMUSG00000079671.8	2610203C22Rik	chr1	-	9560832	9631175	4.73535	0.240358	1.7043	0.686308
TYPE3B	ENSMUSG00000102133.1	Gm37106	chr1	-	177045242	177046773	4.66801	0.320477	0.912003	0.124783
TYPE3B	ENSMUSG00000105519.1	E430021H15Rik	chr5	-	44213801	44217259	4.49526	0.0801193	0.868075	0.37435
TYPE3B	ENSMUSG00000089242.1	Gm24056	chr15	-	77242406	77242551	4.45164	0.480716	0	0.436742
TYPE3B	ENSMUSG00000058567.6	Gm2531	chr18	-	10145453	10145965	4.43931	0.400597	0.068507	0.124783
TYPE3B	ENSMUSG00000088875.1	Gm25862	chr10	-	62923396	62923524	4.39952	0.0801193	1.43194	0.124783
TYPE3B	ENSMUSG00000102725.2	Gm37939	chr5	+	124004648	124006151	4.32619	0.480716	0.920251	0.623917
TYPE3B	ENSMUSG00000001988.9	Npas1	chr7	-	16455721	16477728	4.32341	0.640954	0.265234	0.249567
TYPE3B	ENSMUSG00000089542.1	Gm25835	chr11	-	69668852	69668995	4.18444	0.320477	1.13992	0.249567
TYPE3B	ENSMUSG00000098206.1	A430106G13Rik	chr1	+	137966531	137969918	4.07826	0.480716	0	0.499133
TYPE3B	ENSMUSG00000004626.14	Stxbp2	chr8	+	3630955	3643644	4.07037	0.0801193	0	0.37435
TYPE3B	ENSMUSG00000106583.1	4930447N08Rik	chr3	-	122761955	122802048	4.06144	0.320477	0	0.249567
TYPE3B	ENSMUSG00000060380.3	C030014I23Rik	chr9	+	44468344	44482180	4.03958	0.160239	0.341128	0.249567
TYPE3B	ENSMUSG00000097633.2	Gm16617	chr14	-	51986425	51988827	4.00071	0.400597	1.36831	0.623917
TYPE3B	ENSMUSG00000084252.1	Gm12036	chr11	+	20729420	20729949	3.91017	0.320477	0	0.0623917
TYPE3B	ENSMUSG00000077426.1	Gm26387	chr5	+	107907345	107907476	3.85476	0.0801193	1.15588	0.249567
TYPE3B	ENSMUSG00000094344.1	Gm11942	chr4	+	32964888	32965232	3.84838	0.480716	0.101867	0.249567
TYPE3B	ENSMUSG00000058488.7	Kl	chr5	+	150952607	150993817	3.74573	0.400597	0	0.249567
TYPE3B	ENSMUSG00000086021.1	Gm15767	chr6	-	147242527	147243801	3.582	0.480716	0	0.7487
TYPE3B	ENSMUSG00000065147.1	Snora31	chr14	+	75847905	75848034	3.56544	0.400597	0.917825	0.124783
TYPE3B	ENSMUSG00000044022.5	Pcdhb21	chr18	+	37513621	37518325	3.56124	0.320477	0	0.249567
TYPE3B	ENSMUSG00000037772.13	Mrpl23	chr7	+	142532686	142540747	3.55836	0.640954	0.633007	0.499133
TYPE3B	ENSMUSG00000049740.2	5330417H12Rik	chr7	-	107623971	107625161	3.51338	0.160239	0	0.249567
TYPE3B	ENSMUSG00000041189.9	Chrnb1	chr11	-	69784036	69795943	3.44345	0.400597	0.04386	0.686308
TYPE3B	ENSMUSG00000097147.1	Gm26780	chr11	+	76614467	76622204	3.37431	0.320477	0.97391	0.249567
TYPE3B	ENSMUSG00000000392.17	Fap	chr2	-	62500943	62574075	3.33112	0.240358	0	0.37435
TYPE3B	ENSMUSG00000105940.1	Gm42635	chr5	+	57724393	57726963	3.30779	0.801193	0.501934	0.7487
TYPE3B	ENSMUSG00000111301.1	Gm30671	chr9	-	44610405	44610722	3.27791	0.160239	0.528319	0.124783
TYPE3B	ENSMUSG00000055235.11	Wdr86	chr5	-	24711738	24730727	3.23496	0.0801193	0.207434	0.249567
TYPE3B	ENSMUSG00000027297.14	Ltk	chr2	-	119751320	119760431	3.1677	0.0801193	0.542045	0.124783
TYPE3B	ENSMUSG00000110316.1	Gm45311	chr7	-	46511451	46512780	2.95065	0.320477	0.36403	0.249567
TYPE3B	ENSMUSG00000111909.1	Gm18670	chr10	-	90749992	90750687	2.80443	0.240358	0.278334	0.0623917
TYPE3B	ENSMUSG00000106696.1	Gm42729	chr5	+	65623934	65626863	2.73411	0.160239	0.653846	0.499133
TYPE3B	ENSMUSG00000108005.1	Gm44435	chr6	-	77412300	77416418	2.73196	0.320477	0.847703	0.249567
TYPE3B	ENSMUSG00000107726.1	Gm44037	chr4	+	103217702	103219592	2.68479	0.160239	0.214406	0.124783
TYPE3B	ENSMUSG00000092181.1	Gm20432	chr5	-	25433036	25433285	2.62448	0.160239	0.4423	0.311958
TYPE3B	ENSMUSG00000083536.1	Gm15808	chr16	+	14067403	14068006	2.59636	0.480716	0.177395	0.249567
TYPE3B	ENSMUSG00000001665.11	Gstt3	chr10	-	75774115	75781414	2.55409	0.160239	0	0.499133
TYPE3B	ENSMUSG00000074529.10	Zfp972	chr2	-	177903340	177925613	2.49887	0.160239	0	0.124783
TYPE3B	ENSMUSG00000080780.1	Gm11252	chr4	+	76393154	76394092	2.49058	0.320477	0.039253	0.249567
TYPE3B	ENSMUSG00000092246.1	Gm20493	chr17	-	34133325	34133537	2.49041	0.320477	0.072437	0.499133
TYPE3B	ENSMUSG00000065304.1	Gm23245	chr5	+	129789539	129789673	2.39955	0.480716	0.483352	0.623917
TYPE3B	ENSMUSG00000041649.13	Klf8	chrX	+	153237466	153396132	2.39513	0.801193	0.362295	0.7487
TYPE3B	ENSMUSG00000114516.1	Gm46440	chr13	+	67060505	67092042	2.35093	0.881312	0.316072	0.873483
TYPE3B	ENSMUSG00000088453.1	Gm25706	chr17	-	80196158	80196404	2.33526	0.0801193	0	0.37435
TYPE3B	ENSMUSG00000065484.1	Mir130a	chr2	-	84741115	84741178	2.33363	0.160239	0.10045	0.124783
TYPE3B	ENSMUSG00000115161.1	Gm20555	chr15	-	27863799	27867231	2.32961	0.801193	0.021473	0.37435
TYPE3B	ENSMUSG00000085376.1	Gm14508	chr5	+	116009316	116016105	2.32602	0.0801193	0.058508	0.124783
TYPE3B	ENSMUSG00000032109.15	Nlrx1	chr9	-	44252717	44268599	2.32039	0.640954	0.38917	0.873483
TYPE3B	ENSMUSG00000026610.13	Esrrg	chr1	+	187608791	188214885	2.28623	0.0801193	0.409841	0.37435
TYPE3B	ENSMUSG00000097904.1	Gm26711	chr5	+	110385835	110388073	2.2586	0.480716	0.459846	0.249567
TYPE3B	ENSMUSG00000105232.1	Gm47284	chr7	+	109521249	109521368	2.22591	0.320477	0	0.249567
TYPE3B	ENSMUSG00000074227.12	Spint2	chr7	-	29256323	29281912	2.16013	0.721074	0.423286	0.561525
TYPE3B	ENSMUSG00000100281.1	4930422M22Rik	chr9	-	99299007	99304675	2.14409	0.160239	0.05832	0.249567
TYPE3B	ENSMUSG00000087768.1	Gm22755	chr5	+	20264341	20264440	2.08063	0.0801193	0	0.124783
TYPE3B	ENSMUSG00000077524.1	n-R5s67	chr11	+	6273311	6273424	2.06455	0.320477	0.297002	0.249567
TYPE3B	ENSMUSG00000077505.1	Gm24233	chr12	+	59134072	59134193	2.02204	0.0801193	0	0.249567
TYPE3B	ENSMUSG00000092751.1	Mir3080	chr15	-	82959218	82959296	2.00788	0.560835	0	0.873483
TYPE3B	ENSMUSG00000033967.4	Rnf225	chr7	+	12927416	12931072	1.99716	0.400597	0.243155	0.37435
TYPE3B	ENSMUSG00000020524.16	Gria1	chr11	+	57011387	57330244	1.98332	0.801193	0.348687	0.499133
TYPE3B	ENSMUSG00000099043.1	Mir7022	chr4	-	148146936	148146996	1.96716	0.0801193	0	0.249567
TYPE3B	ENSMUSG00000097686.1	Gm26647	chr5	-	37038164	37041646	1.96584	0.400597	0	0.686308
TYPE3B	ENSMUSG00000040046.14	Tph1	chr7	-	46644641	46672537	1.96365	0.240358	0.185041	0.249567
TYPE3B	ENSMUSG00000111369.1	Gm47043	chr9	+	120004037	120005106	1.96049	0.640954	0	0.37435
TYPE3B	ENSMUSG00000036106.15	Prr5	chr15	+	84669620	84703673	1.95986	0.400597	0	0.124783
TYPE3B	ENSMUSG00000112116.1	Gm46234	chr10	-	75282777	75283035	1.94073	0.240358	0	0.311958
TYPE3B	ENSMUSG00000086552.3	Dlx4os	chr11	+	95145052	95159047	1.89891	0.721074	0	0.873483
TYPE3B	ENSMUSG00000080443.1	Gm25847	chr12	+	87034766	87034861	1.87227	0.320477	0.361619	0.249567
TYPE3B	ENSMUSG00000106691.1	2700029L08Rik	chr5	-	134519325	134520789	1.82169	0.320477	0.198641	0.249567
TYPE3B	ENSMUSG00000082592.1	Gm12950	chr4	+	116448788	116449204	1.77474	0.160239	0.044195	0.249567
TYPE3B	ENSMUSG00000065667.1	Gm22576	chr16	-	48942999	48943102	1.75796	0.160239	0	0.37435
TYPE3B	ENSMUSG00000106208.1	Gm4734	chr9	+	109970433	109971209	1.7505	0.160239	0.145068	0.311958
TYPE3B	ENSMUSG00000027859.10	Ngf	chr3	+	102469919	102521013	1.73333	0.801193	0	0.811092
TYPE3B	ENSMUSG00000077148.1	Gm22935	chr3	-	89097910	89098013	1.7233	0.160239	0	0.124783
TYPE3B	ENSMUSG00000080507.2	Gm22071	chr2	-	91407054	91407136	1.71876	0.160239	0.222038	0.249567
TYPE3B	ENSMUSG00000030543.10	Mesp2	chr7	+	79810727	79813439	1.71828	0.160239	0	0.37435
TYPE3B	ENSMUSG00000084552.1	Gm24840	chr5	+	123628201	123628347	1.66764	0.560835	0	0.124783
TYPE3B	ENSMUSG00000115543.1	B230362B09Rik	chr15	+	27503912	27505532	1.64733	0.640954	0.25382	0.311958
TYPE3B	ENSMUSG00000104313.1	Gm37911	chr1	+	32496444	32497988	1.64069	0.400597	0	0.249567
TYPE3B	ENSMUSG00000065599.2	Mir23b	chr13	+	63300484	63300557	1.58678	0.560835	0	0.249567
TYPE3B	ENSMUSG00000081730.1	Gm13785	chr2	+	92312154	92312843	1.57637	0.320477	0	0.811092
TYPE3B	ENSMUSG00000100247.1	A530053M12Rik	chr1	-	106400178	106401987	1.56825	0.320477	0	0.124783
TYPE3B	ENSMUSG00000112026.1	Gm6653	chr10	-	88134566	88135853	1.56342	0.240358	0.214293	0.0623917
TYPE3B	ENSMUSG00000086544.1	Chn1os3	chr2	+	73596526	73616012	1.55975	0.240358	0.006467	0.37435
TYPE3B	ENSMUSG00000098904.1	Mir6998	chr2	+	31612421	31612484	1.52893	0.0801193	0.04018	0.0623917
TYPE3B	ENSMUSG00000064925.1	Snora62	chr9	+	120130415	120130563	1.52083	0.560835	0	0.561525
TYPE3B	ENSMUSG00000087075.2	Lbhd2	chr12	+	111406809	111412090	1.50505	0.640954	0	0.249567
TYPE3B	ENSMUSG00000043789.7	Vwce	chr19	+	10634233	10665210	1.5044	0.480716	0	0.7487
TYPE3B	ENSMUSG00000110279.1	Gm45552	chr7	+	45121917	45124144	1.4997	0.160239	0.142128	0.311958
TYPE3B	ENSMUSG00000085800.7	1700066O22Rik	chr18	-	57504422	57533752	1.48969	0.560835	0	0.249567
TYPE3B	ENSMUSG00000065893.1	n-R5s151	chr7	+	16471813	16471931	1.45847	0.0801193	0	0.499133
TYPE3B	ENSMUSG00000109775.1	Gm45297	chr8	-	99045927	99049409	1.43117	0.320477	0.102747	0.0623917
TYPE3B	ENSMUSG00000111382.1	Gm47536	chr9	-	32174938	32175168	1.42909	0.160239	0.194811	0.37435
TYPE3B	ENSMUSG00000048583.16	Igf2	chr7	-	142650766	142666816	1.42895	0.320477	0.011073	0.249567
TYPE3B	ENSMUSG00000086188.1	Gm15169	chrX	-	157757427	157798019	1.42585	0.320477	0	0.7487
TYPE3B	ENSMUSG00000110127.1	6430710M23Rik	chr8	-	25744390	25745580	1.42481	0.160239	0	0.37435
TYPE3B	ENSMUSG00000030889.14	Vwa3a	chr7	+	120739318	120805742	1.41579	0.320477	0	0.811092
TYPE3B	ENSMUSG00000043913.14	Ccdc60	chr5	-	116124641	116288985	1.36606	0.400597	0	0.499133
TYPE3B	ENSMUSG00000064413.1	Gm22245	chr2	+	132717106	132717208	1.36502	0.0801193	0	0.499133
TYPE3B	ENSMUSG00000058626.16	Capn11	chr17	-	45630204	45659325	1.35743	0.320477	0	0.124783
TYPE3B	ENSMUSG00000093746.1	Mir5622	chr2	+	152865067	152865126	1.3476	0.160239	0.071431	0.249567
TYPE3B	ENSMUSG00000085745.1	Gm14372	chr7	-	144368048	144406933	1.32455	0.0801193	0	0.249567
TYPE3B	ENSMUSG00000105890.1	Gm42780	chr5	+	111028552	111029285	1.31839	0.160239	0.077076	0.124783
TYPE3B	ENSMUSG00000029086.15	Prom1	chr5	-	43993620	44102032	1.30928	0.480716	0.009014	0.249567
TYPE3B	ENSMUSG00000093460.9	Six3os1	chr17	-	85600651	85618398	1.30689	0.160239	0	0.436742
TYPE3B	ENSMUSG00000102950.1	Gm37018	chr1	-	181986336	181990204	1.28173	0.240358	0.028137	0.37435
TYPE3B	ENSMUSG00000074203.4	G430095P16Rik	chr8	+	84723007	84726844	1.27893	0.961432	0.066255	0.561525
TYPE3B	ENSMUSG00000109728.1	Gm45359	chr8	+	57658262	57658688	1.27486	0.240358	0	0.0623917
TYPE3B	ENSMUSG00000046168.9	Kcnrg	chr14	+	61607457	61612826	1.26109	0.320477	0.062096	0.311958
TYPE3B	ENSMUSG00000065593.1	Mir339	chr5	-	139369650	139369745	1.25533	0.160239	0	0.436742
TYPE3B	ENSMUSG00000105532.1	Gm5279	chr3	+	107342955	107343699	1.24985	0.320477	0	0.37435
TYPE3B	ENSMUSG00000090230.1	Gm16315	chr10	-	81301701	81302917	1.23632	0.240358	0	0.37435
TYPE3B	ENSMUSG00000087444.1	Gm5475	chr15	+	100422147	100428150	1.23544	0.240358	0	0.499133
TYPE3B	ENSMUSG00000088331.1	Gm22846	chr8	-	94698016	94698285	1.2303	0.320477	0	0.37435
TYPE3B	ENSMUSG00000115796.1	Gm48970	chr14	-	105853073	105862501	1.21374	0.480716	0	0.249567
TYPE3B	ENSMUSG00000026621.13	Marc1	chr1	-	184786767	184811313	1.20877	0.560835	0.062757	0.249567
TYPE3B	ENSMUSG00000115157.1	Gm49397	chr15	-	37432477	37734335	1.20598	0.961432	0	0.7487
TYPE3B	ENSMUSG00000012819.15	Cdh23	chr10	-	60302748	60696490	1.19772	0.881312	0.051962	0.499133
TYPE3B	ENSMUSG00000102994.1	Gm37767	chr1	-	162086635	162088468	1.19092	0.160239	0.080389	0.124783
TYPE3B	ENSMUSG00000087831.1	Gm23960	chr6	-	21013112	21013242	1.18334	0.480716	0	0.7487
TYPE3B	ENSMUSG00000090576.2	Gm17055	chr6	+	108656917	108659537	1.1288	0.0801193	0	0.187175
TYPE3B	ENSMUSG00000095334.2	Gm21984	chr7	+	126942144	126952873	1.11086	0.480716	0	0.37435
TYPE3B	ENSMUSG00000081672.1	Gm13000	chr4	+	135853678	135854173	1.10166	0.160239	0	0.124783
TYPE3B	ENSMUSG00000086687.1	4930547E08Rik	chr2	-	103804452	103810622	1.0298	0.0801193	0	0.249567
TYPE3B	ENSMUSG00000114555.1	Gm48706	chr13	+	35798750	35802136	1.01299	0.480716	0	0.561525
TYPE3B	ENSMUSG00000110753.1	Gm18391	chr10	-	94097483	94098140	1.00653	0.0801193	0	0.499133
TYPE4	ENSMUSG00000004902.7	Slc25a18	chr6	+	120773578	120794336	25.2823	16.104	4.41549	4.42981
TYPE4	ENSMUSG00000044037.15	Als2cl	chr9	+	110879870	110900530	6.32036	13.0594	2.57834	3.05719
TYPE4	ENSMUSG00000032702.16	Kank1	chr19	+	25236975	25434496	170.241	12.098	73.1325	4.61698
TYPE4	ENSMUSG00000074607.11	Tox2	chr2	+	163203125	163324170	4.65086	8.81312	1.65051	3.86828
TYPE4	ENSMUSG00000021948.17	Prkcd	chr14	-	30595354	30626210	1.46705	7.85169	0.070638	1.74697
TYPE4	ENSMUSG00000024414.13	Mrpl27	chr11	+	94653767	94660089	57.9874	7.0505	10.1841	1.55979
TYPE4	ENSMUSG00000026051.8	1500015O10Rik	chr1	+	43730602	43742578	7.04168	6.48966	0	1.62218
TYPE4	ENSMUSG00000001761.7	Smo	chr6	+	29735503	29761365	1.2041	5.60835	0	1.87175
TYPE4	ENSMUSG00000023206.16	Il15ra	chr2	+	11705290	11734317	19.9438	5.44811	7.39872	1.74697
TYPE4	ENSMUSG00000031616.7	Ednra	chr8	-	77663031	77724464	5.32786	5.28787	1.72649	1.68457
TYPE4	ENSMUSG00000015085.8	Entpd2	chr2	+	25395874	25401321	8.8642	4.5668	2.62445	0.873483
TYPE4	ENSMUSG00000030559.8	Rab38	chr7	+	88430273	88491572	9.05917	3.76561	1.59667	1.31022
TYPE4	ENSMUSG00000010529.6	Gm266	chr12	-	111484609	111485823	2.48009	3.76561	0.394017	0.998266
TYPE4	ENSMUSG00000034472.13	Rasd2	chr8	+	75213944	75224113	2.10435	3.20477	0.481053	1.06066
TYPE4	ENSMUSG00000038526.14	Car14	chr3	-	95897768	95904691	2.74601	2.96441	0	0.873483
TYPE4	ENSMUSG00000110080.1	Gm6145	chr14	-	105621015	105643725	2.12574	2.88429	0.336035	0.124783
TYPE4	ENSMUSG00000054226.13	Tprkb	chr6	+	85911865	85930284	56.903	2.32346	22.9403	0
TYPE4	ENSMUSG00000106841.1	Gm42656	chr5	-	120970043	120972347	2.86997	1.92286	0.380428	0.37435
TYPE4	ENSMUSG00000102608.1	Gm37267	chr1	-	180508778	180519727	2.44452	1.52227	0	0.249567
TYPE4	ENSMUSG00000039676.4	Capsl	chr15	+	9436028	9466038	2.55	1.04155	0	0

## Sheet: MOL12
	ENSEMBL	Genesymbol	chr_gene	strand	start_gene	end_gene	RNA_Ctr	ATAC_Ctr	RNA_EAE	ATAC_EAE
TYPE1A	ENSMUSG00000019194.15	Scn1b	chr7	-	31116524	31127003	0	0.331191	7.14617	11.4261				Immune_response	Immune_system_process
TYPE1A	ENSMUSG00000034459.8	Ifit1	chr19	+	34640871	34650009	0	0.662382	78.0108	10.1013				GO:006955	GO:0002376	Prop(%) of Immune
TYPE1A	ENSMUSG00000028268.14	Gbp3	chr3	+	142560026	142573209	0.045627	0.496786	227.203	8.94215		TYPE1A	77	30	36	46.7532
TYPE1A	ENSMUSG00000069874.7	Irgm2	chr11	+	58199618	58222782	0	0.827977	126.701	8.27977		TYPE1B	46	13	18	39.1304
TYPE1A	ENSMUSG00000001473.6	Tubb6	chr18	+	67390717	67402748	0	0.993573	1.76007	7.4518		TYPE2A	449	43	78	17.3719
TYPE1A	ENSMUSG00000027514.14	Zbp1	chr2	-	173206612	173218923	0	0	209.696	7.2862		TYPE2B	94	4	8	8.51064				Total_GO:0002376	9828
TYPE1A	ENSMUSG00000041548.4	Hspb8	chr5	-	116408491	116422864	0	0.331191	19.3435	7.2862		TYPE3A	594	18	36	6.06061				Total_GO:006955	4009
TYPE1A	ENSMUSG00000078853.8	Igtp	chr11	+	58199556	58207591	0	0.827977	878.405	7.1206		TYPE3B	100	2	5	5
TYPE1A	ENSMUSG00000074896.3	Ifit3	chr19	+	34583531	34588731	0.163206	0.993573	369.698	7.1206		TYPE4	104	2	8	7.69231
TYPE1A	ENSMUSG00000057143.15	Trim12c	chr7	-	104338754	104353362	0.017054	0.165595	2.13003	6.62382
TYPE1A	ENSMUSG00000096727.2	Psmb9	chr17	-	34181988	34187764	0	0	135.508	6.62382
TYPE1A	ENSMUSG00000035929.11	H2-Q4	chr17	+	35379617	35385290	0	0.993573	6.10941	5.96144	MOL1/2				Immune_genes
TYPE1A	ENSMUSG00000047420.8	Fam180a	chr6	-	35312668	35326141	0	0.662382	5.98336	5.79584	Total_from_whole_category				GO:0002376	GO:006955
TYPE1A	ENSMUSG00000056144.14	Trim34a	chr7	+	104244457	104262234	0	0.662382	2.68813	5.46465		GO:0002376	GO:006955	total_immune	189	112
TYPE1A	ENSMUSG00000041959.14	S100a10	chr3	+	93555080	93564643	0	0	12.3392	5.29905	TYPE1A	0.3663	0.748316	TYPE1A	19.0476	26.7857
TYPE1A	ENSMUSG00000053175.17	Bcl3	chr7	-	19808462	19822770	0	0	36.3599	5.13346	TYPE1B	0.18315	0.32427	TYPE1B	9.52381	11.6071
TYPE1A	ENSMUSG00000017943.15	Gdap1l1	chr2	+	163438476	163455324	0	0.827977	1.86618	4.80227	TYPE2A	0.793651	1.07259	TYPE2A	41.2698	38.3929
TYPE1A	ENSMUSG00000021991.9	Cacna2d3	chr14	-	28904943	29721864	0.090714	0.165595	1.3444	4.80227	TYPE2B	0.0814001	0.0997755	TYPE2B	4.2328	3.57143
TYPE1A	ENSMUSG00000043279.9	Trim56	chr5	-	137105644	137116209	0.700649	0.496786	6.87088	4.63667	TYPE3A	0.3663	0.44899	TYPE3A	19.0476	16.0714
TYPE1A	ENSMUSG00000033880.11	Lgals3bp	chr11	-	118392751	118402092	0.162336	0.331191	157.104	4.47108	TYPE3B	0.0508751	0.0498878	TYPE3B	2.6455	1.78571
TYPE1A	ENSMUSG00000021895.10	Arhgef3	chr14	+	27114899	27403911	0.488688	0.993573	2.09257	4.47108	TYPE4	0.0814001	0.0498878	TYPE4	4.2328	1.78571
TYPE1A	ENSMUSG00000021508.11	Cxcl14	chr13	-	56288643	56296551	0.034911	0	7.98024	4.30548
TYPE1A	ENSMUSG00000024338.14	Psmb8	chr17	+	34197721	34201454	0	0.827977	459.599	3.97429
TYPE1A	ENSMUSG00000068699.12	Flnc	chr6	+	29433256	29461883	0.0494	0.827977	5.18073	3.97429
TYPE1A	ENSMUSG00000018774.13	Cd68	chr11	-	69664213	69666153	3.84708	0.827977	8.93161	3.97429
TYPE1A	ENSMUSG00000041736.7	Tspo	chr15	+	83563592	83574203	0	0.993573	137.228	3.8087
TYPE1A	ENSMUSG00000047884.6	Klk9	chr7	+	43791891	43796757	0.280158	0	8.70631	3.8087
TYPE1A	ENSMUSG00000004951.10	Hspb1	chr5	+	135887919	135889563	0	0.165595	3.93461	3.8087
TYPE1A	ENSMUSG00000035778.17	Ggta1	chr2	-	35400179	35463231	1.28257	0.331191	8.51239	3.8087
TYPE1A	ENSMUSG00000049502.17	Dtx3l	chr16	-	35926511	35939151	0	0.993573	9.39729	3.8087
TYPE1A	ENSMUSG00000067212.8	H2-T23	chr17	-	36029773	36032855	0.082109	0.165595	354.315	3.6431
TYPE1A	ENSMUSG00000026547.15	Tagln2	chr1	+	172500047	172507380	0.291725	0.827977	49.7795	3.4775
TYPE1A	ENSMUSG00000045679.14	Pqlc3	chr12	-	16988648	17000408	5.2603	0.662382	13.5535	3.4775
TYPE1A	ENSMUSG00000105982.1	Mir6896	chr1	+	34117359	34117431	0	0.496786	2.77429	3.4775
TYPE1A	ENSMUSG00000020638.8	Cmpk2	chr12	+	26469204	26479837	0	0.827977	50.3028	3.4775
TYPE1A	ENSMUSG00000032596.14	Uba7	chr9	+	107975505	107984060	0.061601	0	39.6407	3.31191
TYPE1A	ENSMUSG00000029121.16	Crmp1	chr5	+	37241940	37292133	0.740193	0.662382	12.756	3.31191
TYPE1A	ENSMUSG00000004043.14	Stat5a	chr11	+	100859351	100885169	0.196792	0.496786	1.41391	3.14631
TYPE1A	ENSMUSG00000017830.15	Dhx58	chr11	-	100694884	100704271	0	0.662382	19.7683	3.14631
TYPE1A	ENSMUSG00000066258.13	Trim12a	chr7	-	104299894	104315466	0	0	8.45598	2.98072
TYPE1A	ENSMUSG00000010358.13	Ifi35	chr11	+	101448407	101458698	4.32413	0.662382	102.769	2.98072
TYPE1A	ENSMUSG00000034855.13	Cxcl10	chr5	-	92346638	92348889	0	0.496786	1.70212	2.98072
TYPE1A	ENSMUSG00000065547.1	Mir199a-1	chr9	-	21496495	21496564	0	0.496786	1.78623	2.81512
TYPE1A	ENSMUSG00000023034.7	Nr4a1	chr15	+	101254269	101274795	0.174302	0.662382	4.35374	2.64953
TYPE1A	ENSMUSG00000027412.12	Lpin3	chr2	+	160880670	160906002	0	0.662382	1.66288	2.64953
TYPE1A	ENSMUSG00000069793.12	Slfn9	chr11	-	82978390	82991830	0	0.331191	1.7913	2.48393
TYPE1A	ENSMUSG00000034422.14	Parp14	chr16	-	35832874	35871544	0.003199	0.662382	10.1607	2.48393
TYPE1A	ENSMUSG00000088573.1	Gm24530	chr13	-	34276965	34277252	0	0.662382	1.84056	2.48393
TYPE1A	ENSMUSG00000070822.5	Zscan18	chr7	-	12768090	12803635	0.017197	0	1.60991	2.31834
TYPE1A	ENSMUSG00000060441.15	Trim5	chr7	-	104263386	104288094	0	0	1.66882	2.31834
TYPE1A	ENSMUSG00000058246.8	Gm10037	chr13	+	67831106	67844035	0	0.331191	1.18054	2.31834
TYPE1A	ENSMUSG00000104713.4	Gbp6	chr5	-	105270702	105293698	0	0.331191	6.91029	2.31834
TYPE1A	ENSMUSG00000105096.1	Gbp10	chr5	-	105215699	105239533	0	0	10.2716	2.31834
TYPE1A	ENSMUSG00000022906.15	Parp9	chr16	+	35938470	35972605	0	0.165595	27.9883	2.15274
TYPE1A	ENSMUSG00000109284.1	B230311B06Rik	chr7	+	118592328	118596838	0	0.331191	3.28461	2.15274
TYPE1A	ENSMUSG00000111013.1	Gm32468	chr10	+	93084206	93093727	0	0.165595	2.17932	1.98715
TYPE1A	ENSMUSG00000026676.7	Ccdc3	chr2	+	5137776	5230878	0	0	6.09437	1.98715
TYPE1A	ENSMUSG00000041449.16	Serpina3h	chr12	+	104247905	104253669	0	0	24.0571	1.82155
TYPE1A	ENSMUSG00000063268.12	Parp10	chr15	-	76231174	76243441	0	0.331191	23.6781	1.82155
TYPE1A	ENSMUSG00000073555.1	Gm4951	chr18	+	60212080	60247820	0	0	125.947	1.82155
TYPE1A	ENSMUSG00000028270.12	Gbp2	chr3	+	142620602	142638008	0	0	237.161	1.82155
TYPE1A	ENSMUSG00000036570.14	Fxyd1	chr7	-	31051678	31057199	0.94285	0.331191	44.7367	1.82155
TYPE1A	ENSMUSG00000062312.5	Erbb2	chr11	+	98412470	98437716	0	0.331191	1.89287	1.82155
TYPE1A	ENSMUSG00000068246.6	Apol9b	chr15	+	77729039	77736382	0	0	6.85983	1.82155
TYPE1A	ENSMUSG00000025701.12	Alox5	chr6	-	116410077	116461178	0	0.331191	1.26092	1.82155
TYPE1A	ENSMUSG00000106734.3	Gm20559	chr6	-	3333194	3346128	0	0.165595	2.20434	1.65595
TYPE1A	ENSMUSG00000035692.6	Isg15	chr4	-	156199424	156200818	0	0	42.9971	1.49036
TYPE1A	ENSMUSG00000055413.12	H2-Q5	chr17	+	35394126	35397800	0	0	1.18785	1.49036
TYPE1A	ENSMUSG00000090024.1	Gm16350	chr8	-	14961066	14961586	0	0.165595	1.06725	1.49036
TYPE1A	ENSMUSG00000044786.6	Zfp36	chr7	-	28376784	28380253	10.253	0	34.5709	1.32476
TYPE1A	ENSMUSG00000114395.1	Gm47464	chr13	-	113791552	113791777	0	0	3.02732	1.32476
TYPE1A	ENSMUSG00000035186.6	Ubd	chr17	+	37193892	37196095	0	0	3.23083	1.15917
TYPE1A	ENSMUSG00000030793.4	Pycard	chr7	-	127989708	127993867	0.023811	0	1.83122	1.15917
TYPE1A	ENSMUSG00000031224.6	Magee2	chrX	-	104854952	104857267	1.11504	0	10.0322	1.15917
TYPE1A	ENSMUSG00000079363.7	Gbp4	chr5	-	105115767	105139586	0.35993	0	77.8524	1.15917
TYPE1A	ENSMUSG00000028108.15	Ecm1	chr3	-	95734147	95739569	0.816674	0	11.5557	1.15917
TYPE1A	ENSMUSG00000057346.12	Apol9a	chr15	-	77403789	77411135	0	0	10.8515	1.15917
TYPE1B	ENSMUSG00000022912.8	Pros1	chr16	+	62854307	62929346	1.12593	4.30548	52.2107	14.9036
TYPE1B	ENSMUSG00000032265.14	Tent5a	chr9	-	85320439	85327348	0.022586	4.47108	4.48447	14.0756
TYPE1B	ENSMUSG00000041515.10	Irf8	chr8	+	120736358	120756694	0	1.32476	14.7269	12.4197
TYPE1B	ENSMUSG00000060519.11	Tor3a	chr1	-	156653617	156674356	0.053977	2.64953	3.646	11.4261
TYPE1B	ENSMUSG00000037321.17	Tap1	chr17	+	34187553	34197225	0	1.65595	139.92	10.7637
TYPE1B	ENSMUSG00000111293.1	Gm34006	chr10	-	42861382	42864699	0.922664	4.63667	5.91958	10.4325
TYPE1B	ENSMUSG00000032231.14	Anxa2	chr9	+	69453620	69491795	2.71754	2.98072	45.631	10.4325
TYPE1B	ENSMUSG00000063632.6	Sox11	chr12	-	27334264	27342574	0.015348	1.15917	1.97032	10.1013
TYPE1B	ENSMUSG00000034059.13	Ypel4	chr2	+	84734058	84738655	0.386576	2.31834	5.91782	9.27334
TYPE1B	ENSMUSG00000018899.16	Irf1	chr11	+	53770014	53778374	1.06182	1.82155	171.428	8.94215
TYPE1B	ENSMUSG00000029206.13	Nsun7	chr5	+	66259897	66298026	1.40099	3.8087	7.04808	8.77656
TYPE1B	ENSMUSG00000029161.7	Cgref1	chr5	-	30933143	30945591	0.532674	3.6431	2.57321	8.77656
TYPE1B	ENSMUSG00000040483.15	Xaf1	chr11	+	72301629	72313733	39.2957	3.14631	380.829	8.44537
TYPE1B	ENSMUSG00000025498.15	Irf7	chr7	-	141262706	141266481	2.39372	1.65595	84.7716	8.11418
TYPE1B	ENSMUSG00000022438.6	Parvb	chr15	+	84232043	84315688	0	2.31834	2.59158	7.78299
TYPE1B	ENSMUSG00000062488.9	Ifit3b	chr19	+	34607970	34613401	0	1.15917	68.5491	7.61739
TYPE1B	ENSMUSG00000073418.4	C4b	chr17	-	34728380	34743882	21.0253	2.98072	305.772	7.61739
TYPE1B	ENSMUSG00000087556.1	Gm15764	chr16	+	18416682	18421997	0	2.64953	2.04572	7.4518
TYPE1B	ENSMUSG00000015090.13	Ptgds	chr2	-	25466709	25470046	46.5494	1.65595	901.894	7.1206
TYPE1B	ENSMUSG00000027313.3	Chac1	chr2	+	119351229	119354381	0	1.82155	1.70475	7.1206
TYPE1B	ENSMUSG00000040253.15	Gbp7	chr3	+	142530342	142550149	0.974971	1.15917	105.852	6.95501
TYPE1B	ENSMUSG00000025089.15	Gfra1	chr19	-	58235604	58455909	0.041229	1.49036	6.10875	6.78941
TYPE1B	ENSMUSG00000037997.12	Parp11	chr6	+	127446840	127494261	2.88159	1.98715	27.7236	6.62382
TYPE1B	ENSMUSG00000046718.8	Bst2	chr8	-	71534255	71537456	5.46688	2.64953	210.638	6.62382
TYPE1B	ENSMUSG00000037921.15	Ddx60	chr8	+	61928087	62038244	0.09544	1.49036	17.8373	6.45822
TYPE1B	ENSMUSG00000028919.11	Arhgef19	chr4	+	141239499	141257564	0	2.64953	1.13662	6.45822
TYPE1B	ENSMUSG00000021876.15	Rnase4	chr14	+	51091077	51106151	0	2.31834	52.4059	6.29263
TYPE1B	ENSMUSG00000030681.18	Mvp	chr7	-	126986860	127014621	15.196	1.15917	86.6681	6.29263
TYPE1B	ENSMUSG00000026728.9	Vim	chr2	+	13573927	13582826	0.052158	1.32476	17.7217	6.12703
TYPE1B	ENSMUSG00000041361.13	Myzap	chr9	-	71504347	71592360	3.26158	2.31834	10.235	5.96144
TYPE1B	ENSMUSG00000001166.17	Oas1c	chr5	-	120800194	120812514	0	1.49036	1.78182	5.79584
TYPE1B	ENSMUSG00000029605.16	Oas1b	chr5	+	120812635	120824163	0.377644	1.15917	10.9301	5.63025
TYPE1B	ENSMUSG00000032036.15	Kirrel3	chr9	+	34485894	35036716	0.037199	1.49036	1.24813	5.46465
TYPE1B	ENSMUSG00000088832.1	Gm23543	chr6	-	65864171	65864276	0	1.82155	1.37064	5.29905
TYPE1B	ENSMUSG00000097596.1	Gm26673	chr6	+	126718684	126741601	0	1.82155	3.07561	5.13346
TYPE1B	ENSMUSG00000016496.7	Cd274	chr19	+	29367455	29388095	0.201896	1.82155	104.781	4.96786
TYPE1B	ENSMUSG00000036766.12	Dner	chr1	-	84369839	84696221	1.45705	1.15917	7.75984	4.80227
TYPE1B	ENSMUSG00000042417.5	Ccno	chr13	+	112987802	112990777	0	1.65595	1.78808	4.80227
TYPE1B	ENSMUSG00000026594.14	Ralgps2	chr1	-	156804166	156939626	0	1.32476	1.44388	4.63667
TYPE1B	ENSMUSG00000043501.5	Lgals2	chr15	-	78850860	78855529	4.71959	1.32476	13.4814	4.47108
TYPE1B	ENSMUSG00000064023.4	Klk8	chr7	+	43797577	43803826	0	1.15917	178.734	4.47108
TYPE1B	ENSMUSG00000020882.17	Cacnb1	chr11	-	98001508	98023034	1.87237	1.32476	5.97224	4.30548
TYPE1B	ENSMUSG00000107608.1	Gm43863	chr6	-	117916531	117917722	0	1.49036	1.38617	4.13989
TYPE1B	ENSMUSG00000024079.4	Eif2ak2	chr17	-	78852564	78882573	0.262371	1.32476	13.4962	4.13989
TYPE1B	ENSMUSG00000072115.11	Ang	chr14	+	51091150	51102009	0	1.32476	4.28809	4.13989
TYPE1B	ENSMUSG00000033781.7	Asb13	chr13	+	3634032	3653822	0.764277	1.15917	3.61257	3.4775
TYPE2A	ENSMUSG00000022548.14	Apod	chr16	-	31296192	31314808	8233.93	10.5981	44745.8	9.77013
TYPE2A	ENSMUSG00000050063.18	Klk6	chr7	+	43824499	43832030	2751.73	12.7508	7067.33	15.7316
TYPE2A	ENSMUSG00000016534.15	Lamp2	chrX	-	38401357	38456454	293.329	4.96786	756.508	4.47108
TYPE2A	ENSMUSG00000029723.16	Tsc22d4	chr5	+	137745730	137768450	239.359	3.97429	517.728	3.4775
TYPE2A	ENSMUSG00000030342.8	Cd9	chr6	-	125460266	125494791	50.4026	3.31191	480.607	2.98072
TYPE2A	ENSMUSG00000026104.14	Stat1	chr1	+	52119440	52161865	10.3298	13.4132	435.675	9.60454
TYPE2A	ENSMUSG00000064215.13	Ifi27	chr12	+	103434211	103440239	178.615	4.80227	402.102	7.1206
TYPE2A	ENSMUSG00000037419.9	Endod1	chr9	-	14353990	14381507	169.099	6.45822	364.941	5.46465
TYPE2A	ENSMUSG00000033595.7	Lgi3	chr14	+	70530685	70538324	144.002	10.4325	300.982	9.93573
TYPE2A	ENSMUSG00000027533.10	Fabp5	chr3	+	10012548	10016607	116.33	20.037	288.21	14.0756
TYPE2A	ENSMUSG00000032966.14	Fkbp1a	chr2	+	151542483	151561692	130.647	12.0885	270.089	8.94215
TYPE2A	ENSMUSG00000031765.8	Mt1	chr8	+	94179082	94180327	59.8649	11.2605	244.537	9.93573
TYPE2A	ENSMUSG00000037280.12	Galnt6	chr15	-	100691813	100729376	58.5332	9.93573	191.099	11.2605
TYPE2A	ENSMUSG00000029617.10	Ccz1	chr5	-	143987909	144014877	57.4329	6.62382	181.877	5.46465
TYPE2A	ENSMUSG00000006800.14	Sulf2	chr2	-	166073089	166155663	71.8421	5.79584	162.524	5.63025
TYPE2A	ENSMUSG00000006205.13	Htra1	chr7	+	130936111	130985660	30.8342	6.78941	155.933	5.63025
TYPE2A	ENSMUSG00000008035.12	Mid1ip1	chrX	+	10715013	10719690	34.9061	6.95501	141.421	5.13346
TYPE2A	ENSMUSG00000004040.16	Stat3	chr11	-	100885098	100939540	54.938	26.6609	139.137	18.7123
TYPE2A	ENSMUSG00000025425.17	St8sia5	chr18	+	77185853	77255450	56.2643	15.8972	138.367	15.4004
TYPE2A	ENSMUSG00000079484.12	Phyhd1	chr2	+	30266203	30282149	2.34987	8.27977	137.174	10.7637
TYPE2A	ENSMUSG00000002985.16	Apoe	chr7	-	19696109	19699188	22.0771	2.48393	134	2.31834
TYPE2A	ENSMUSG00000054716.4	Zfp771	chr7	+	127244274	127254803	23.1633	6.78941	131.444	5.79584
TYPE2A	ENSMUSG00000002504.15	Slc9a3r2	chr17	-	24639286	24650327	4.85433	3.14631	124.156	2.64953
TYPE2A	ENSMUSG00000031897.9	Psmb10	chr8	-	105935735	105938444	9.14806	1.15917	123.357	1.32476
TYPE2A	ENSMUSG00000059714.13	Flot1	chr17	+	35823230	35832791	39.2583	8.44537	119.622	8.11418
TYPE2A	ENSMUSG00000022564.7	Grina	chr15	+	76246764	76249904	46.1922	8.44537	117.513	9.10775
TYPE2A	ENSMUSG00000025283.15	Sat1	chrX	-	155213132	155216449	56.2892	10.7637	116.811	7.78299
TYPE2A	ENSMUSG00000045932.12	Ifit2	chr19	+	34550694	34576419	10.3841	9.43894	110.825	8.11418
TYPE2A	ENSMUSG00000036552.18	Ermard	chr17	+	15041208	15090044	19.4749	5.63025	107.143	3.97429
TYPE2A	ENSMUSG00000024190.6	Dusp1	chr17	-	26505590	26508519	26.0558	23.349	102.514	20.6994
TYPE2A	ENSMUSG00000024308.15	Tapbp	chr17	+	33915899	33929292	6.39503	9.60454	98.1711	7.4518
TYPE2A	ENSMUSG00000052684.4	Jun	chr4	-	95049034	95052222	22.0354	27.6544	96.3894	20.6994
TYPE2A	ENSMUSG00000028367.5	Txn1	chr4	-	57943373	57956411	41.1952	21.5274	94.4199	16.0628
TYPE2A	ENSMUSG00000029125.14	Stx18	chr5	+	38038742	38137765	39.9609	2.31834	90.1834	1.49036
TYPE2A	ENSMUSG00000024063.13	Lbh	chr17	+	72918305	72941947	31.0494	17.8843	87.2388	14.5724
TYPE2A	ENSMUSG00000036578.7	Fxyd7	chr7	-	31042513	31051467	0	1.32476	87.1441	1.49036
TYPE2A	ENSMUSG00000038507.6	Parp12	chr6	-	39086410	39118349	6.41937	4.63667	79.6443	4.30548
TYPE2A	ENSMUSG00000021453.2	Gadd45g	chr13	+	51846678	51848468	1.35649	9.60454	79.5171	9.77013
TYPE2A	ENSMUSG00000025511.14	Tspan4	chr7	+	141475240	141493427	0	8.44537	79.4121	8.77656
TYPE2A	ENSMUSG00000021913.8	Ogdhl	chr14	+	32322019	32348151	2.67427	3.97429	78.7107	4.30548
TYPE2A	ENSMUSG00000063063.12	Ctnna2	chr6	-	76881637	77979699	37.103	18.7123	77.0791	13.91
TYPE2A	ENSMUSG00000015312.9	Gadd45b	chr10	+	80930073	80932204	4.45023	18.5467	75.432	16.0628
TYPE2A	ENSMUSG00000079197.10	Psme2	chr14	-	55587441	55591113	7.39473	22.6866	71.7036	21.8586
TYPE2A	ENSMUSG00000042712.10	Tceal9	chrX	+	136245079	136247139	20.5691	4.96786	69.9416	5.63025
TYPE2A	ENSMUSG00000040690.15	Col16a1	chr4	+	130047840	130099283	18.2739	5.29905	67.4315	5.46465
TYPE2A	ENSMUSG00000017677.11	Wsb1	chr11	-	79239372	79254671	17.7662	12.0885	64.7019	9.93573
TYPE2A	ENSMUSG00000021266.16	Wars	chr12	-	108860030	108894174	16.8928	16.5595	63.4501	12.5853
TYPE2A	ENSMUSG00000028328.13	Tmod1	chr4	+	46038935	46116032	23.3171	1.49036	52.125	1.82155
TYPE2A	ENSMUSG00000025509.15	Pnpla2	chr7	+	141455198	141460743	19.7412	6.95501	51.0795	5.79584
TYPE2A	ENSMUSG00000023186.14	Vwa5a	chr9	+	38718268	38743337	14.8945	1.82155	50.8947	1.65595
TYPE2A	ENSMUSG00000053113.3	Socs3	chr11	-	117966079	117970047	0.024993	4.96786	50.4178	6.95501
TYPE2A	ENSMUSG00000038213.7	Tapbpl	chr6	-	125223933	125231860	1.6684	3.97429	48.645	4.13989
TYPE2A	ENSMUSG00000020256.14	Aldh1l2	chr10	-	83487450	83534140	20.4642	10.2669	47.4245	9.93573
TYPE2A	ENSMUSG00000052310.9	Slc39a1	chr3	+	90248172	90253612	15.1502	10.5981	47.289	11.4261
TYPE2A	ENSMUSG00000091351.1	Gm17135	chr5	-	143922577	143980991	0.677218	1.82155	45.9821	2.15274
TYPE2A	ENSMUSG00000036390.8	Gadd45a	chr6	-	67035096	67037457	11.5453	16.3939	43.048	13.4132
TYPE2A	ENSMUSG00000026946.9	Nmi	chr2	-	51948487	51973494	12.4184	1.98715	42.5793	1.32476
TYPE2A	ENSMUSG00000040033.16	Stat2	chr10	+	128270559	128292849	8.68516	16.5595	42.5666	13.2476
TYPE2A	ENSMUSG00000019558.14	Slc6a8	chrX	+	73673150	73682502	17.9898	5.13346	41.6999	4.96786
TYPE2A	ENSMUSG00000049401.10	Ogfr	chr2	+	180589245	180595836	15.1182	4.30548	39.7446	2.98072
TYPE2A	ENSMUSG00000021703.9	Serinc5	chr13	+	92611091	92711947	14.5947	12.7508	38.7329	12.0885
TYPE2A	ENSMUSG00000029798.11	Herc6	chr6	+	57581000	57664632	0.844171	2.98072	38.679	4.13989
TYPE2A	ENSMUSG00000027884.16	Clcc1	chr3	+	108653913	108678840	17.3911	10.4325	38.3581	7.94858
TYPE2A	ENSMUSG00000003809.14	Gcdh	chr8	-	84886393	84893921	13.6027	10.5981	37.0597	9.60454
TYPE2A	ENSMUSG00000003423.15	Pih1d1	chr7	+	45154303	45160065	13.2081	10.2669	36.7403	8.61096
TYPE2A	ENSMUSG00000039452.6	Snx22	chr9	-	66065176	66069719	4.83351	8.94215	36.1134	8.27977
TYPE2A	ENSMUSG00000027639.16	Samhd1	chr2	-	157097533	157135265	6.11196	10.2669	34.23	8.11418
TYPE2A	ENSMUSG00000016495.12	Plgrkt	chr19	-	29348599	29367390	15.5414	1.65595	33.7241	1.98715
TYPE2A	ENSMUSG00000012519.14	Mlkl	chr8	-	111311797	111338177	0.19106	4.80227	33.266	5.13346
TYPE2A	ENSMUSG00000021025.8	Nfkbia	chr12	-	55489410	55492647	13.132	9.77013	32.4955	6.95501
TYPE2A	ENSMUSG00000042129.8	Rassf4	chr6	-	116633008	116673952	10.2545	10.1013	31.912	7.78299
TYPE2A	ENSMUSG00000035891.16	Cerk	chr15	-	86139128	86186141	5.89499	7.1206	31.6602	6.45822
TYPE2A	ENSMUSG00000029826.14	Zc3hav1	chr6	-	38305286	38354603	0.619243	2.64953	31.296	3.97429
TYPE2A	ENSMUSG00000000791.9	Il12rb1	chr8	+	70808449	70821424	2.3224	3.14631	30.9495	4.80227
TYPE2A	ENSMUSG00000040242.14	Fgfr1op2	chr6	+	146577203	146599198	12.8489	2.48393	30.7511	1.49036
TYPE2A	ENSMUSG00000003411.10	Rab3b	chr4	+	108879063	108943324	1.74446	3.97429	29.9642	3.97429
TYPE2A	ENSMUSG00000074578.13	Zfas1	chr2	+	167062934	167065862	8.59896	20.2026	29.5063	14.0756
TYPE2A	ENSMUSG00000013822.7	Elof1	chr9	-	22112989	22117172	13.744	8.94215	28.6507	8.27977
TYPE2A	ENSMUSG00000022453.8	Naga	chr15	-	82329532	82338925	10.2146	12.9164	28.3224	9.10775
TYPE2A	ENSMUSG00000036560.14	Lgi4	chr7	+	31059342	31070935	0.926134	7.4518	28.1118	8.11418
TYPE2A	ENSMUSG00000075705.12	Msrb1	chr17	+	24736642	24742778	7.93595	18.5467	27.7952	14.5724
TYPE2A	ENSMUSG00000019461.12	Plscr3	chr11	+	69846376	69852058	2.45493	6.78941	27.6171	5.29905
TYPE2A	ENSMUSG00000037260.8	Hgsnat	chr8	-	25944453	25976753	12.817	16.3939	27.523	12.4197
TYPE2A	ENSMUSG00000033863.1	Klf9	chr19	+	23141226	23166911	12.9195	16.7251	26.9449	15.566
TYPE2A	ENSMUSG00000026641.13	Usf1	chr1	+	171411313	171419142	5.86722	9.93573	26.2478	9.27334
TYPE2A	ENSMUSG00000005413.8	Hmox1	chr8	+	75093621	75100589	5.85391	12.9164	24.8396	10.5981
TYPE2A	ENSMUSG00000070284.10	Gmppb	chr9	+	108049242	108052801	5.12082	13.4132	24.7921	13.2476
TYPE2A	ENSMUSG00000074151.13	Nlrc5	chr8	+	94434356	94527272	1.74264	8.44537	24.7235	8.11418
TYPE2A	ENSMUSG00000021774.13	Ube2e1	chr14	-	18282722	18331859	10.4847	7.94858	24.7206	6.62382
TYPE2A	ENSMUSG00000032802.8	Srxn1	chr2	+	152105516	152111376	10.9483	10.5981	24.5244	10.2669
TYPE2A	ENSMUSG00000030595.15	Nfkbib	chr7	-	28758251	28767512	11.697	3.4775	24.4123	2.98072
TYPE2A	ENSMUSG00000029034.9	Ints11	chr4	+	155869546	155889103	10.1881	18.0499	23.9662	12.5853
TYPE2A	ENSMUSG00000028607.16	Cpt2	chr4	-	107903981	107923610	9.44273	14.5724	23.92	10.4325
TYPE2A	ENSMUSG00000028671.16	Gale	chr4	+	135963727	135968178	2.36964	12.0885	23.6828	11.0949
TYPE2A	ENSMUSG00000021112.9	Mpp5	chr12	+	78748907	78840714	9.88585	19.2091	23.4608	14.5724
TYPE2A	ENSMUSG00000056073.16	Grik2	chr10	-	49094833	49788766	2.93943	10.2669	23.387	9.10775
TYPE2A	ENSMUSG00000054008.8	Ndst1	chr18	-	60685978	60713389	9.28263	2.48393	23.1301	2.15274
TYPE2A	ENSMUSG00000073421.5	H2-Ab1	chr17	+	34263209	34269418	0.101564	4.96786	23.0158	3.8087
TYPE2A	ENSMUSG00000078695.8	Cisd3	chr11	+	97685826	97688621	8.62427	11.0949	22.0636	8.77656
TYPE2A	ENSMUSG00000071637.5	Cebpd	chr16	+	15887286	15891031	0.409829	9.93573	21.677	10.4325
TYPE2A	ENSMUSG00000038665.15	Dgki	chr6	-	36846022	37300184	8.03144	6.78941	21.6708	8.61096
TYPE2A	ENSMUSG00000016206.6	H2-M3	chr17	+	37270220	37274484	0	2.15274	21.3159	1.98715
TYPE2A	ENSMUSG00000040296.15	Ddx58	chr4	-	40203773	40239828	0.64014	1.65595	20.9612	2.15274
TYPE2A	ENSMUSG00000026456.18	Cyb5r1	chr1	+	134405559	134411740	7.83198	1.15917	20.6799	1.32476
TYPE2A	ENSMUSG00000024807.17	Syvn1	chr19	+	6046576	6053712	7.79442	12.9164	20.582	15.0692
TYPE2A	ENSMUSG00000002105.15	Slc39a13	chr2	-	91061791	91070417	6.72341	18.7123	20.5805	18.3811
TYPE2A	ENSMUSG00000005320.9	Fgfr4	chr13	+	55152640	55168759	0.668533	1.65595	20.1763	2.15274
TYPE2A	ENSMUSG00000031627.9	Irf2	chr8	+	46739732	46847458	7.28516	13.2476	19.7685	13.082
TYPE2A	ENSMUSG00000036820.12	Amdhd2	chr17	-	24155833	24163766	7.27816	11.0949	19.704	8.44537
TYPE2A	ENSMUSG00000059970.7	Hspa2	chr12	+	76404176	76406938	8.09711	32.2911	19.6778	23.5146
TYPE2A	ENSMUSG00000020102.15	Slc16a7	chr10	-	125219270	125389465	5.72207	15.0692	19.0428	15.8972
TYPE2A	ENSMUSG00000073684.13	Faap20	chr4	+	155249802	155256687	7.37231	13.5788	18.8836	9.43894
TYPE2A	ENSMUSG00000035678.8	Tnfsf9	chr17	+	57105325	57107757	0	5.96144	18.526	5.46465
TYPE2A	ENSMUSG00000022037.15	Clu	chr14	+	65968483	65981547	8.32454	7.2862	18.3898	5.13346
TYPE2A	ENSMUSG00000017978.18	Cadps2	chr6	-	23262773	23839421	0.025672	2.64953	18.1703	4.13989
TYPE2A	ENSMUSG00000020706.13	Ftsj3	chr11	-	106249142	106256079	8.18962	12.0885	17.7414	10.4325
TYPE2A	ENSMUSG00000087380.7	2210408F21Rik	chr6	+	31220351	31337404	7.2508	6.95501	17.3794	6.62382
TYPE2A	ENSMUSG00000116564.1	Riok2	chr17	+	17374309	17394899	5.99466	14.2412	16.7225	12.4197
TYPE2A	ENSMUSG00000026171.12	Rnf25	chr1	-	74593748	74601397	6.37421	4.47108	16.5513	3.4775
TYPE2A	ENSMUSG00000025779.10	Ly96	chr1	+	16688051	16709611	5.80675	1.15917	16.5488	1.49036
TYPE2A	ENSMUSG00000022621.16	Rabl2	chr15	-	89582533	89591923	2.76874	7.2862	16.3068	7.2862
TYPE2A	ENSMUSG00000016319.3	Slc25a5	chrX	+	36795651	36798807	3.47651	4.80227	16.2326	4.30548
TYPE2A	ENSMUSG00000035547.14	Capn5	chr7	-	98121559	98178274	4.82192	14.0756	16.1705	12.0885
TYPE2A	ENSMUSG00000093661.1	Eif4e3	chr6	-	99625135	99666771	7.07712	12.9164	16.1431	9.27334
TYPE2A	ENSMUSG00000020092.9	Pald1	chr10	-	61319656	61383530	6.56137	9.60454	15.6372	11.0949
TYPE2A	ENSMUSG00000110277.1	Gm45871	chr18	+	90579777	90592522	4.30174	6.29263	15.2106	8.11418
TYPE2A	ENSMUSG00000008668.15	Rps18	chr17	-	33951999	33956001	6.7199	7.1206	14.9361	8.44537
TYPE2A	ENSMUSG00000019577.6	Pdk4	chr6	-	5483351	5496309	5.78367	9.77013	14.8515	9.60454
TYPE2A	ENSMUSG00000024371.14	C2	chr17	-	34862604	34898265	0	13.7444	14.8227	10.1013
TYPE2A	ENSMUSG00000028494.12	Plin2	chr4	-	86648386	86670060	2.56607	2.98072	14.8065	3.31191
TYPE2A	ENSMUSG00000024219.16	Anks1	chr17	+	27909306	28062775	6.41302	12.7508	14.7669	11.9229
TYPE2A	ENSMUSG00000022098.10	Bmp1	chr14	-	70474558	70520234	3.1987	15.2348	14.4481	12.5853
TYPE2A	ENSMUSG00000001964.14	Emd	chrX	+	74254687	74261548	6.63605	7.78299	14.44	7.2862
TYPE2A	ENSMUSG00000056501.3	Cebpb	chr2	+	167688915	167690418	0.021204	9.60454	14.3292	13.7444
TYPE2A	ENSMUSG00000033088.19	Triobp	chr15	+	78947724	79005869	6.55713	4.13989	14.2214	5.96144
TYPE2A	ENSMUSG00000057738.13	Sptan1	chr2	+	29965560	30031451	6.15185	16.8907	14.1276	16.8907
TYPE2A	ENSMUSG00000032280.16	Tle3	chr9	+	61372366	61418497	6.13956	16.2284	14.0301	13.082
TYPE2A	ENSMUSG00000090125.3	Pou3f1	chr4	+	124656807	124660655	2.08468	4.47108	13.7818	4.47108
TYPE2A	ENSMUSG00000033808.16	Tmem87a	chr2	-	120355312	120404113	2.03961	14.0756	13.45	10.9293
TYPE2A	ENSMUSG00000079641.3	Rpl39	chrX	-	37082520	37085402	2.3031	7.2862	13.2697	9.43894
TYPE2A	ENSMUSG00000071415.6	Rpl23	chr11	-	97777527	97782437	4.58843	10.5981	13.2142	9.43894
TYPE2A	ENSMUSG00000049734.9	Trex1	chr9	-	109057933	109059734	0	8.11418	13.0456	9.27334
TYPE2A	ENSMUSG00000017765.17	Slc12a4	chr8	-	105943590	105966097	4.04788	6.62382	12.9277	7.2862
TYPE2A	ENSMUSG00000033965.10	Slc16a2	chrX	-	103697414	103821983	1.67334	4.30548	12.8825	5.96144
TYPE2A	ENSMUSG00000021868.7	Ppif	chr14	+	25694154	25700468	2.33009	8.77656	12.8384	8.27977
TYPE2A	ENSMUSG00000008384.8	Sertad1	chr7	+	27486910	27490316	2.34947	18.5467	12.671	15.566
TYPE2A	ENSMUSG00000061740.8	Cyp2d22	chr15	-	82370527	82380260	2.0685	1.32476	12.5181	1.49036
TYPE2A	ENSMUSG00000008976.16	Gabpa	chr16	+	84834925	84863779	4.19118	11.0949	12.2567	9.43894
TYPE2A	ENSMUSG00000001082.12	Mfsd10	chr5	-	34633642	34637212	0.925856	3.14631	11.8825	2.98072
TYPE2A	ENSMUSG00000069045.11	Ddx3y	chrY	-	1260771	1286629	0	3.31191	11.8781	4.96786
TYPE2A	ENSMUSG00000034401.16	Spata6	chr4	+	111719984	111829184	3.70426	10.2669	11.7046	10.7637
TYPE2A	ENSMUSG00000032673.5	Prorsd1	chr11	-	29511757	29515033	4.45843	8.44537	11.451	12.0885
TYPE2A	ENSMUSG00000020387.15	Jade2	chr11	-	51813455	51857653	2.77022	13.4132	11.447	10.7637
TYPE2A	ENSMUSG00000021870.17	Slmap	chr14	-	26413168	26534931	3.66091	13.5788	11.3407	10.7637
TYPE2A	ENSMUSG00000027378.16	Nphp1	chr2	-	127740732	127788897	1.39674	7.1206	11.2637	7.94858
TYPE2A	ENSMUSG00000043964.14	Orai3	chr7	+	127769815	127775150	0.863933	6.45822	11.2488	6.95501
TYPE2A	ENSMUSG00000028266.17	Lmo4	chr3	-	144188530	144205220	1.26693	8.11418	11.1907	8.11418
TYPE2A	ENSMUSG00000006281.8	Tep1	chr14	-	50824059	50870560	1.02561	5.79584	11.1444	7.78299
TYPE2A	ENSMUSG00000036249.16	Rbm43	chr2	-	51924448	51935163	0.360966	1.82155	11.1377	2.81512
TYPE2A	ENSMUSG00000032508.8	Myd88	chr9	-	119335934	119341411	2.40157	7.78299	11.0517	9.77013
TYPE2A	ENSMUSG00000017697.3	Ada	chr2	-	163726584	163750239	1.2821	4.47108	11.013	6.12703
TYPE2A	ENSMUSG00000022415.12	Syngr1	chr15	+	80091334	80119501	3.57967	11.0949	10.9656	9.60454
TYPE2A	ENSMUSG00000008683.16	Rps15a	chr7	-	118104372	118116188	2.4862	12.0885	10.9655	9.10775
TYPE2A	ENSMUSG00000027951.16	Adar	chr3	+	89715022	89753446	3.71256	11.5917	10.9314	9.10775
TYPE2A	ENSMUSG00000021481.11	Zfp346	chr13	+	55105311	55134825	3.40889	13.2476	10.5003	9.93573
TYPE2A	ENSMUSG00000032478.14	Nme6	chr9	+	109832749	109843116	2.97995	5.63025	10.4139	5.79584
TYPE2A	ENSMUSG00000060981.7	Hist1h4h	chr13	+	23531050	23531519	2.85773	13.2476	10.3903	11.2605
TYPE2A	ENSMUSG00000037211.12	Spry1	chr3	+	37639947	37644598	2.54403	9.10775	10.3413	10.4325
TYPE2A	ENSMUSG00000019975.12	Ikbip	chr10	+	91082940	91102607	4.51734	24.0113	10.1203	16.7251
TYPE2A	ENSMUSG00000037447.16	Arid5a	chr1	+	36307733	36324029	3.32894	13.7444	10.1082	9.43894
TYPE2A	ENSMUSG00000037111.9	Setd7	chr3	-	51515319	51560879	4.45091	15.8972	10.107	12.7508
TYPE2A	ENSMUSG00000061482.7	Hist1h4d	chr13	+	23581598	23582735	0.64194	6.62382	10.0519	5.46465
TYPE2A	ENSMUSG00000020374.16	Rasgef1c	chr11	+	49901835	49980994	3.98878	8.44537	10.0507	5.96144
TYPE2A	ENSMUSG00000029687.16	Ezh2	chr6	-	47530139	47595341	3.13964	9.93573	10.0055	7.78299
TYPE2A	ENSMUSG00000029757.16	Dync1i1	chr6	+	5725639	6028039	3.62129	4.80227	9.80724	3.4775
TYPE2A	ENSMUSG00000086290.9	Snhg12	chr4	+	132308623	132311024	3.98687	11.7573	9.79262	8.11418
TYPE2A	ENSMUSG00000027646.15	Src	chr2	+	157418444	157471862	1.1476	2.64953	9.68511	2.31834
TYPE2A	ENSMUSG00000024457.16	Trim26	chr17	+	36837134	36859398	3.26831	15.0692	9.67557	13.7444
TYPE2A	ENSMUSG00000031791.8	Tmem38a	chr8	+	72572055	72587282	2.60346	8.27977	9.6411	6.29263
TYPE2A	ENSMUSG00000039699.13	Batf2	chr19	+	6140983	6172476	0	15.566	9.63005	13.2476
TYPE2A	ENSMUSG00000067377.12	Tspan6	chrX	-	133891068	133898429	3.5411	2.31834	9.61753	1.82155
TYPE2A	ENSMUSG00000071454.13	Dtnb	chr12	+	3572381	3781796	1.02807	9.10775	9.5964	8.27977
TYPE2A	ENSMUSG00000062931.15	Zfp938	chr10	-	82224850	82241280	3.39557	6.78941	9.54184	5.96144
TYPE2A	ENSMUSG00000042616.8	Oscp1	chr4	+	126058565	126092195	1.65527	5.13346	9.40896	7.2862
TYPE2A	ENSMUSG00000032501.9	Trib1	chr15	+	59648350	59657099	1.1157	20.3682	9.36018	16.2284
TYPE2A	ENSMUSG00000034177.15	Rnf43	chr11	+	87662722	87735539	2.35453	10.2669	9.35595	10.2669
TYPE2A	ENSMUSG00000075569.10	Rsph10b	chr5	+	143933035	143985719	3.13756	2.64953	9.20832	1.65595
TYPE2A	ENSMUSG00000030872.14	Gga2	chr7	-	121986722	122021222	0.362684	7.4518	9.19753	6.45822
TYPE2A	ENSMUSG00000029730.16	Mcm7	chr5	-	138164583	138172422	3.74951	1.32476	9.13073	2.15274
TYPE2A	ENSMUSG00000017453.4	Pipox	chr11	-	77880615	77894096	2.92557	8.77656	9.10883	12.0885
TYPE2A	ENSMUSG00000052253.6	Zfp622	chr15	+	25984366	25998481	3.86304	10.9293	9.09602	12.0885
TYPE2A	ENSMUSG00000011179.8	Odc1	chr12	+	17544794	17551505	2.55812	19.7059	9.07315	14.2412
TYPE2A	ENSMUSG00000030138.8	Bms1	chr6	-	118383381	118419474	2.37707	17.0563	8.91788	12.2541
TYPE2A	ENSMUSG00000023966.8	Rsph9	chr17	-	46122035	46144216	1.79899	2.48393	8.8313	2.48393
TYPE2A	ENSMUSG00000071862.2	Lrrtm2	chr18	-	35209011	35215024	0.111964	12.5853	8.81529	9.43894
TYPE2A	ENSMUSG00000021253.7	Tgfb3	chr12	-	86056745	86079041	1.69686	14.2412	8.60024	14.4068
TYPE2A	ENSMUSG00000059495.14	Arhgef12	chr9	-	42963842	43107239	3.59559	6.78941	8.54249	5.79584
TYPE2A	ENSMUSG00000055897.13	Ppp4r1l-ps	chr2	-	173579320	173659640	3.4272	25.5017	8.47498	19.3747
TYPE2A	ENSMUSG00000021136.13	Smoc1	chr12	+	81026808	81186414	1.72867	3.6431	8.33452	2.98072
TYPE2A	ENSMUSG00000054720.12	Lrrc8c	chr5	+	105519388	105613018	3.36146	13.4132	8.16993	11.2605
TYPE2A	ENSMUSG00000023032.12	Slc4a8	chr15	+	100761747	100823968	1.86887	20.865	8.13121	14.5724
TYPE2A	ENSMUSG00000044471.12	Lncpint	chr6	-	31082565	31220488	2.95587	6.12703	8.10565	4.96786
TYPE2A	ENSMUSG00000049488.14	Tmem67	chr4	-	12039355	12090020	0.457419	4.30548	8.04833	3.8087
TYPE2A	ENSMUSG00000107689.1	Gm44386	chr6	-	86513891	86516273	2.50848	4.47108	7.94739	3.31191
TYPE2A	ENSMUSG00000037343.8	Taf2	chr15	-	55015131	55072152	3.16553	7.61739	7.9393	6.62382
TYPE2A	ENSMUSG00000039994.15	Timeless	chr10	+	128232065	128252941	0	4.47108	7.87681	2.98072
TYPE2A	ENSMUSG00000041329.13	Atp1b2	chr11	-	69599736	69605942	1.88907	5.29905	7.85585	7.2862
TYPE2A	ENSMUSG00000040435.12	Ppp1r15a	chr7	-	45522916	45526268	1.01084	12.4197	7.70197	8.77656
TYPE2A	ENSMUSG00000044730.17	9930104L06Rik	chr4	+	124937048	124944656	1.95592	11.0949	7.66499	11.4261
TYPE2A	ENSMUSG00000042613.9	Pbxip1	chr3	+	89436706	89450952	1.86031	7.1206	7.64761	8.44537
TYPE2A	ENSMUSG00000103585.1	Pcdhgb4	chr18	+	37720369	37841870	2.72148	1.32476	7.61799	1.49036
TYPE2A	ENSMUSG00000041135.15	Ripk2	chr4	-	16122733	16163647	0.338832	35.9342	7.61259	27.82
TYPE2A	ENSMUSG00000021550.6	2210016F16Rik	chr13	-	58379817	58385225	1.59113	1.98715	7.5857	2.15274
TYPE2A	ENSMUSG00000040466.16	Blvrb	chr7	+	27447978	27466144	0.031023	14.5724	7.57696	10.7637
TYPE2A	ENSMUSG00000040701.16	Ap1g2	chr14	-	55098575	55106593	1.65471	6.29263	7.52586	5.29905
TYPE2A	ENSMUSG00000031728.10	Zfp821	chr8	+	109705546	109724932	1.84877	15.4004	7.45407	15.0692
TYPE2A	ENSMUSG00000035529.10	Prdm4	chr10	-	85891966	85917142	2.09578	12.7508	7.43968	9.27334
TYPE2A	ENSMUSG00000032449.13	Slc25a36	chr9	-	97074961	97111157	2.32647	16.0628	7.41121	12.2541
TYPE2A	ENSMUSG00000038086.4	Hspb2	chr9	-	50751078	50752354	1.27894	9.27334	7.35704	6.95501
TYPE2A	ENSMUSG00000099041.1	Gm28035	chr2	+	30240567	30282148	0.478111	1.98715	7.32854	1.32476
TYPE2A	ENSMUSG00000063506.14	Arhgap22	chr14	+	33214026	33369934	0	5.63025	7.18032	4.47108
TYPE2A	ENSMUSG00000020737.12	Jpt1	chr11	-	115497353	115514387	1.73142	14.4068	7.07776	10.5981
TYPE2A	ENSMUSG00000029480.13	Dhx37	chr5	-	125413858	125434121	2.34627	10.4325	6.98787	7.61739
TYPE2A	ENSMUSG00000039168.15	Dap	chr15	+	31224314	31274341	1.44658	8.77656	6.97859	7.4518
TYPE2A	ENSMUSG00000034587.8	8430429K09Rik	chr11	+	3452365	3479831	2.71494	17.7187	6.92869	15.0692
TYPE2A	ENSMUSG00000025409.14	Mbd6	chr10	-	127281956	127289018	1.92834	20.6994	6.89169	15.566
TYPE2A	ENSMUSG00000026558.13	Uck2	chr1	-	167222883	167285320	1.78905	1.98715	6.7899	2.31834
TYPE2A	ENSMUSG00000026705.16	Klhl20	chr1	-	161088375	161131511	2.21887	8.77656	6.7281	7.1206
TYPE2A	ENSMUSG00000039182.6	AW209491	chr13	+	14630154	14639096	1.97299	8.77656	6.71675	6.95501
TYPE2A	ENSMUSG00000037553.14	Zdhhc18	chr4	-	133605299	133650154	2.69515	3.14631	6.62555	2.48393
TYPE2A	ENSMUSG00000026972.15	Arrdc1	chr2	-	24925352	24935252	0	6.62382	6.58904	8.11418
TYPE2A	ENSMUSG00000054469.14	Lclat1	chr17	+	73107985	73243368	1.62149	11.5917	6.58646	9.27334
TYPE2A	ENSMUSG00000085967.1	Gm12530	chr4	+	57172071	57176554	1.28977	9.27334	6.52316	12.0885
TYPE2A	ENSMUSG00000025076.9	Casp7	chr19	+	56397129	56442344	0.526702	1.82155	6.51802	2.31834
TYPE2A	ENSMUSG00000115518.1	Gm10791	chr16	+	84972214	84979451	2.41408	6.62382	6.46614	7.61739
TYPE2A	ENSMUSG00000045466.18	Zfp956	chr6	+	47953390	47965300	1.70756	12.4197	6.44259	10.2669
TYPE2A	ENSMUSG00000073792.11	Alg6	chr4	+	99715664	99763460	2.01783	16.2284	6.29926	13.2476
TYPE2A	ENSMUSG00000032754.14	Slc8b1	chr5	+	120511168	120534024	2.41113	12.5853	6.16452	9.43894
TYPE2A	ENSMUSG00000028468.15	Rgp1	chr4	+	43578715	43587487	2.44042	7.61739	6.13599	8.61096
TYPE2A	ENSMUSG00000089739.2	Gm20431	chr2	-	167607850	167661496	0	19.0435	6.10328	13.5788
TYPE2A	ENSMUSG00000038533.15	Cbfa2t2	chr2	+	154436481	154539356	1.9547	20.037	6.10165	15.2348
TYPE2A	ENSMUSG00000054514.3	Atad3aos	chr4	+	155761178	155769264	2.0143	12.7508	6.04636	10.9293
TYPE2A	ENSMUSG00000046351.11	Zfp322a	chr13	-	23353103	23369208	1.48618	14.738	6.04149	11.2605
TYPE2A	ENSMUSG00000064899.1	Snord118	chr11	+	69073427	69073561	0	9.77013	6.0072	7.4518
TYPE2A	ENSMUSG00000097415.2	AU020206	chr7	-	75769038	75782099	0.010598	2.15274	6.00572	1.82155
TYPE2A	ENSMUSG00000071648.3	Rom1	chr19	-	8927382	8929356	2.11387	17.0563	5.90581	15.2348
TYPE2A	ENSMUSG00000017713.9	Tha1	chr11	-	117867952	117873481	0.488915	3.31191	5.76044	2.64953
TYPE2A	ENSMUSG00000002227.15	Mov10	chr3	-	104794836	104818563	0.385854	2.48393	5.69396	3.8087
TYPE2A	ENSMUSG00000087408.10	Cers1	chr8	+	70315775	70331592	0.694467	6.62382	5.69252	5.63025
TYPE2A	ENSMUSG00000025466.19	Fuom	chr7	-	140096770	140102441	1.4311	5.46465	5.63113	4.63667
TYPE2A	ENSMUSG00000050122.18	Vwa3b	chr1	+	37026596	37187613	1.81704	1.82155	5.62923	2.15274
TYPE2A	ENSMUSG00000048612.16	Myof	chr19	-	37899036	38043577	0.499444	5.63025	5.59182	4.47108
TYPE2A	ENSMUSG00000068457.14	Uty	chrY	-	1096861	1245759	0	5.29905	5.53504	3.4775
TYPE2A	ENSMUSG00000039201.9	Tbc1d25	chrX	-	8154472	8176181	1.84349	1.82155	5.5256	2.15274
TYPE2A	ENSMUSG00000080717.10	B230307C23Rik	chr16	+	97997315	98031801	1.25735	12.7508	5.52342	10.4325
TYPE2A	ENSMUSG00000025899.14	Alkbh8	chr9	+	3335140	3391154	1.67971	1.82155	5.50838	1.15917
TYPE2A	ENSMUSG00000040151.9	Hs2st1	chr3	-	144429706	144570181	1.83239	27.4888	5.50106	21.5274
TYPE2A	ENSMUSG00000025645.8	Ccdc51	chr9	+	109082493	109092489	1.51747	7.94858	5.46004	6.62382
TYPE2A	ENSMUSG00000007872.3	Id3	chr4	+	136143497	136145755	0.872225	1.65595	5.33576	2.15274
TYPE2A	ENSMUSG00000085436.1	Zfp335os	chr2	+	164911354	164919953	1.3813	13.7444	5.23633	11.7573
TYPE2A	ENSMUSG00000028256.16	Odf2l	chr3	+	145118588	145153915	1.91699	10.9293	5.17153	9.93573
TYPE2A	ENSMUSG00000051790.15	Nlgn2	chr11	-	69823122	69837784	1.36071	23.8457	5.08129	19.8715
TYPE2A	ENSMUSG00000030309.16	Caprin2	chr6	-	148842492	148896237	1.72494	8.77656	5.0552	8.11418
TYPE2A	ENSMUSG00000037363.9	Letm2	chr8	-	25578490	25597582	1.84447	13.2476	5.04044	9.60454
TYPE2A	ENSMUSG00000072889.9	Nfxl1	chr5	-	72513301	72559684	1.1046	11.0949	5.02819	10.7637
TYPE2A	ENSMUSG00000037904.14	Ankrd9	chr12	-	110975353	110979040	0.697988	15.8972	4.98112	12.7508
TYPE2A	ENSMUSG00000106680.1	Gm43852	chr5	-	32713072	32713988	0	22.0242	4.95961	15.566
TYPE2A	ENSMUSG00000061477.4	Rps7	chr12	-	28630854	28635953	0	12.2541	4.92241	10.9293
TYPE2A	ENSMUSG00000097039.8	Pvt1	chr15	+	62037986	62378096	0.044603	8.77656	4.91784	6.62382
TYPE2A	ENSMUSG00000086468.1	Etaa1os	chr11	+	17953970	17959578	1.69837	13.2476	4.90438	9.77013
TYPE2A	ENSMUSG00000056899.10	Immp2l	chr12	+	41024090	41955588	1.65221	15.7316	4.87057	12.4197
TYPE2A	ENSMUSG00000031838.8	Ifi30	chr8	-	70762774	70766663	0.004829	2.31834	4.84697	3.4775
TYPE2A	ENSMUSG00000018451.6	6330403K07Rik	chr11	-	71031941	71033513	0	1.65595	4.80875	1.98715
TYPE2A	ENSMUSG00000024472.9	Dcp2	chr18	+	44380502	44424969	0.849078	10.7637	4.7491	9.93573
TYPE2A	ENSMUSG00000051627.3	Hist1h1e	chr13	-	23620629	23622558	0.7834	8.11418	4.7272	7.78299
TYPE2A	ENSMUSG00000032657.15	Fam189b	chr3	+	89183143	89189295	0.460401	7.2862	4.71653	5.79584
TYPE2A	ENSMUSG00000074811.2	Hps6	chr19	+	46003478	46006173	1.68687	8.44537	4.70707	7.2862
TYPE2A	ENSMUSG00000017778.14	Cox7c	chr13	-	86044816	86046904	0.478952	3.4775	4.65387	3.31191
TYPE2A	ENSMUSG00000020692.14	Nle1	chr11	-	82900768	82908411	0.368276	6.29263	4.51673	5.29905
TYPE2A	ENSMUSG00000047123.8	Ticam1	chr17	-	56269319	56276786	1.46323	15.4004	4.4527	13.4132
TYPE2A	ENSMUSG00000038780.14	Smurf1	chr5	-	144876495	144965847	1.20744	6.45822	4.42295	8.94215
TYPE2A	ENSMUSG00000034105.9	Tldc1	chr8	-	119760076	119778416	1.57033	16.2284	4.39726	11.4261
TYPE2A	ENSMUSG00000038037.5	Socs1	chr16	-	10782240	10785536	0.324664	7.94858	4.35378	11.4261
TYPE2A	ENSMUSG00000037709.13	Fam13a	chr6	-	58932090	59024549	0.312544	4.30548	4.32315	3.31191
TYPE2A	ENSMUSG00000054181.11	A930012O16Rik	chr2	-	57236227	57238508	0	7.78299	4.32229	9.27334
TYPE2A	ENSMUSG00000023911.12	Flywch2	chr17	-	23776916	23786081	1.16617	10.7637	4.30053	10.9293
TYPE2A	ENSMUSG00000009739.17	Pou6f1	chr15	-	100575318	100599984	0.023886	9.77013	4.27789	8.61096
TYPE2A	ENSMUSG00000105374.1	Gm42551	chr5	+	43248185	43249757	0.830292	9.27334	4.27392	10.5981
TYPE2A	ENSMUSG00000099034.7	2810039B14Rik	chr15	+	75642129	75653643	0.797227	2.15274	4.21582	1.82155
TYPE2A	ENSMUSG00000031760.9	Mt3	chr8	+	94152607	94154146	1.07684	3.4775	4.15831	4.30548
TYPE2A	ENSMUSG00000050587.14	Lrrc4c	chr2	+	96318169	97631666	1.54239	3.8087	4.15015	2.48393
TYPE2A	ENSMUSG00000116180.1	Gm49492	chr15	+	100600204	100602766	0.136871	10.2669	4.1347	8.94215
TYPE2A	ENSMUSG00000052751.16	Repin1	chr6	+	48593883	48599082	1.1159	16.7251	4.08108	16.3939
TYPE2A	ENSMUSG00000084069.1	Gm12306	chr11	+	69074490	69074660	0	2.15274	3.98558	2.98072
TYPE2A	ENSMUSG00000002486.15	Tchp	chr5	+	114707760	114722327	1.30531	7.1206	3.9683	5.79584
TYPE2A	ENSMUSG00000033960.6	Jcad	chr18	+	4634878	4682869	1.24182	4.30548	3.96214	4.63667
TYPE2A	ENSMUSG00000044042.18	Fmn1	chr2	+	113327736	113716767	0.534936	20.5338	3.95305	17.3875
TYPE2A	ENSMUSG00000041842.15	Fhdc1	chr3	-	84442198	84480429	0.703973	11.5917	3.93972	8.94215
TYPE2A	ENSMUSG00000059070.16	Rpl18	chr7	+	45715457	45720836	1.02276	15.4004	3.86435	14.738
TYPE2A	ENSMUSG00000034379.9	Wdr5b	chr16	+	36041190	36043928	0.369267	7.61739	3.84072	6.95501
TYPE2A	ENSMUSG00000035983.4	Gm7008	chr12	+	40222758	40229184	0.416299	18.0499	3.81256	16.0628
TYPE2A	ENSMUSG00000035064.17	Eef2k	chr7	+	120842831	120907450	1.19556	7.2862	3.80479	9.27334
TYPE2A	ENSMUSG00000012640.16	Zfp715	chr7	-	43296197	43313294	0.875942	5.29905	3.77487	6.45822
TYPE2A	ENSMUSG00000060678.5	Hist1h4c	chr13	-	23697635	23698454	0.260483	12.7508	3.76804	10.7637
TYPE2A	ENSMUSG00000017405.14	Nek8	chr11	-	78166106	78176675	0.064335	6.95501	3.76732	9.10775
TYPE2A	ENSMUSG00000027665.13	Pik3ca	chr3	+	32397671	32468486	1.0481	12.2541	3.75797	8.44537
TYPE2A	ENSMUSG00000025997.13	Ikzf2	chr1	-	69531214	69687245	0.514958	19.0435	3.73077	16.7251
TYPE2A	ENSMUSG00000056673.14	Kdm5d	chrY	+	897788	956786	0	2.15274	3.71416	2.64953
TYPE2A	ENSMUSG00000091514.2	Gm17484	chr8	+	25754480	25769704	0	13.7444	3.6981	13.4132
TYPE2A	ENSMUSG00000047767.17	Atg16l2	chr7	-	101263034	101302251	0.075188	4.96786	3.65184	4.47108
TYPE2A	ENSMUSG00000032997.16	Chpf	chr1	-	75474569	75479307	0.24833	14.0756	3.63402	11.7573
TYPE2A	ENSMUSG00000003545.3	Fosb	chr7	-	19302696	19310051	0.702225	15.566	3.62907	13.4132
TYPE2A	ENSMUSG00000025226.11	Fbxl15	chr19	+	46328184	46330446	0.69074	9.43894	3.58877	6.45822
TYPE2A	ENSMUSG00000024222.17	Fkbp5	chr17	-	28399094	28517527	0.520361	4.30548	3.5791	5.29905
TYPE2A	ENSMUSG00000053746.8	Ptrh1	chr2	+	32775786	32777597	1.05509	20.6994	3.5214	14.738
TYPE2A	ENSMUSG00000002459.17	Rgs20	chr1	-	4909576	5070285	0	1.98715	3.38306	2.31834
TYPE2A	ENSMUSG00000029712.14	Actl6b	chr5	+	137553517	137569582	0	3.6431	3.32814	2.31834
TYPE2A	ENSMUSG00000041297.8	Cdk13	chr13	-	17710315	17805097	0.876235	23.8457	3.30686	17.3875
TYPE2A	ENSMUSG00000029859.6	Epha1	chr6	-	42358487	42373268	0.536095	5.96144	3.3001	4.96786
TYPE2A	ENSMUSG00000096370.8	Gm21992	chr19	-	4742913	4811612	0.024641	20.3682	3.18706	16.3939
TYPE2A	ENSMUSG00000029097.11	Trmt44	chr5	-	35556203	35575070	0.58284	6.45822	3.17909	6.12703
TYPE2A	ENSMUSG00000024960.8	Plcb3	chr19	-	6953714	6969759	0.089724	6.29263	3.10003	7.1206
TYPE2A	ENSMUSG00000032715.9	Trib3	chr2	-	152337422	152344032	0	2.48393	3.0538	3.14631
TYPE2A	ENSMUSG00000047910.6	Pcdhb16	chr18	+	37477814	37483038	0.664578	1.65595	3.03477	1.15917
TYPE2A	ENSMUSG00000055692.21	Tmem191c	chr16	+	17276077	17283229	0.615247	1.32476	3.02737	1.15917
TYPE2A	ENSMUSG00000030539.13	Sema4b	chr7	+	80186841	80226527	0.999592	6.78941	3.00528	7.94858
TYPE2A	ENSMUSG00000073755.4	5730409E04Rik	chr4	+	126609818	126614371	0.684859	6.62382	2.98698	4.47108
TYPE2A	ENSMUSG00000022945.12	Chaf1b	chr16	+	93883901	93906115	0.27625	12.0885	2.96598	15.4004
TYPE2A	ENSMUSG00000018909.15	Arrb1	chr7	+	99535466	99606771	0.329404	6.62382	2.92002	8.77656
TYPE2A	ENSMUSG00000047371.7	Zfp768	chr7	-	127342795	127345589	0.812187	18.8779	2.8879	17.8843
TYPE2A	ENSMUSG00000009585.18	Apobec3	chr15	+	79891659	79915906	0	3.31191	2.85396	3.31191
TYPE2A	ENSMUSG00000042549.10	Map2k3os	chr11	-	60920917	60931867	0.09881	17.8843	2.84827	15.7316
TYPE2A	ENSMUSG00000042594.16	Sh2b3	chr5	-	121815488	121837646	0.833661	3.31191	2.82965	2.81512
TYPE2A	ENSMUSG00000022325.14	Pop1	chr15	+	34495304	34530648	0.577883	7.4518	2.81551	5.13346
TYPE2A	ENSMUSG00000036091.8	Hyal3	chr9	+	107580818	107587359	0	8.61096	2.80692	8.77656
TYPE2A	ENSMUSG00000031482.9	Slc25a15	chr8	-	22375551	22398597	0.844123	10.1013	2.79649	8.11418
TYPE2A	ENSMUSG00000022965.8	Ifngr2	chr16	+	91547072	91565623	0.741991	6.62382	2.69983	5.79584
TYPE2A	ENSMUSG00000020805.14	Slc13a5	chr11	-	72241989	72267222	0.231077	1.98715	2.65596	2.31834
TYPE2A	ENSMUSG00000029321.1	Slc10a6	chr5	-	103605711	103629403	0	5.96144	2.64312	7.78299
TYPE2A	ENSMUSG00000069273.2	Hist1h3e	chr13	-	23561534	23562369	0.610355	9.93573	2.63212	8.94215
TYPE2A	ENSMUSG00000006576.16	Slc4a3	chr1	+	75546266	75562172	0.698293	2.48393	2.58112	1.65595
TYPE2A	ENSMUSG00000022228.14	Zscan26	chr13	-	21442180	21453730	0.325091	2.81512	2.57015	2.64953
TYPE2A	ENSMUSG00000054517.9	Trim65	chr11	-	116121846	116131128	0.506333	4.80227	2.52088	4.63667
TYPE2A	ENSMUSG00000034168.7	Irf2bpl	chr12	-	86880701	86884798	0.563207	14.5724	2.51547	12.9164
TYPE2A	ENSMUSG00000092680.1	Snord55	chr4	-	117155770	117155848	0	10.1013	2.4967	8.94215
TYPE2A	ENSMUSG00000070644.13	Etnk2	chr1	+	133363572	133380336	0	8.11418	2.4913	8.44537
TYPE2A	ENSMUSG00000022369.13	Mtbp	chr15	+	55557408	55626423	0.404	6.78941	2.48146	4.96786
TYPE2A	ENSMUSG00000079283.2	2310009B15Rik	chr1	-	138851983	138856852	0	6.62382	2.46439	6.45822
TYPE2A	ENSMUSG00000036782.13	Klhl13	chrX	-	23219271	23365082	0.095226	1.98715	2.43968	1.32476
TYPE2A	ENSMUSG00000020460.15	Rps27a	chr11	-	29545846	29548109	0.480807	5.29905	2.42298	4.80227
TYPE2A	ENSMUSG00000029287.14	Tgfbr3	chr5	-	107106570	107289629	0.628949	11.0949	2.38486	11.0949
TYPE2A	ENSMUSG00000039813.14	Tbc1d2	chr4	-	46604390	46650209	0.474827	16.5595	2.37917	17.0563
TYPE2A	ENSMUSG00000028444.17	Cntfr	chr4	-	41657498	41697089	0.550039	2.48393	2.32494	1.49036
TYPE2A	ENSMUSG00000114858.1	Gm5790	chr13	-	47009533	47010945	0.045139	2.48393	2.3213	1.98715
TYPE2A	ENSMUSG00000004383.18	Large1	chr8	-	72814599	73353540	0.537409	20.037	2.28643	17.0563
TYPE2A	ENSMUSG00000104346.1	Pcdhga3	chr18	+	37674307	37841873	0.135131	1.49036	2.28553	1.49036
TYPE2A	ENSMUSG00000042734.6	Ttc9	chr12	+	81631249	81667557	0.213628	5.13346	2.28168	3.6431
TYPE2A	ENSMUSG00000028804.20	Csmd2	chr4	+	127987857	128567656	0.317792	4.13989	2.2625	4.13989
TYPE2A	ENSMUSG00000089214.1	Mir1931	chr10	+	93162785	93162903	0	2.64953	2.24943	3.31191
TYPE2A	ENSMUSG00000105570.1	Gm42682	chr3	+	102714252	102715516	0.307214	1.15917	2.24623	1.82155
TYPE2A	ENSMUSG00000020027.18	Socs2	chr10	-	95385362	95417180	0	2.48393	2.24215	3.6431
TYPE2A	ENSMUSG00000070709.12	Zfp974	chr7	-	27907392	27929460	0.540926	3.97429	2.2186	3.8087
TYPE2A	ENSMUSG00000006930.15	Hap1	chr11	-	100347327	100356128	0.20845	7.78299	2.20477	6.62382
TYPE2A	ENSMUSG00000029376.8	Mthfd2l	chr5	+	90931117	91021368	0.185413	5.63025	2.19878	3.8087
TYPE2A	ENSMUSG00000000531.5	Grasp	chr15	+	101224188	101232756	0	2.98072	2.17305	2.81512
TYPE2A	ENSMUSG00000029436.9	Mmp17	chr5	+	129584169	129611099	0.014898	13.5788	2.15678	9.77013
TYPE2A	ENSMUSG00000097261.2	4930532G15Rik	chr1	-	185359461	185362865	0	18.5467	2.15027	13.91
TYPE2A	ENSMUSG00000087387.2	Gm15420	chr17	+	27635343	27636868	0.164387	7.94858	2.13356	7.78299
TYPE2A	ENSMUSG00000045934.15	Mtmr11	chr3	+	96162004	96171718	0.200392	1.65595	2.11595	2.64953
TYPE2A	ENSMUSG00000016487.15	Ppfibp1	chr6	+	146888487	147032025	0.077417	13.2476	2.09832	12.7508
TYPE2A	ENSMUSG00000065258.1	Gm23969	chr2	+	26911261	26911334	0	13.4132	2.08235	10.1013
TYPE2A	ENSMUSG00000032577.16	Mapkapk3	chr9	-	107254927	107289877	0	4.63667	2.06779	5.96144
TYPE2A	ENSMUSG00000022969.13	Il10rb	chr16	+	91406164	91425834	0	3.97429	2.05624	3.4775
TYPE2A	ENSMUSG00000081004.1	Gm9157	chrX	+	103529483	103529707	0.373133	3.97429	2.03032	2.98072
TYPE2A	ENSMUSG00000114369.1	Gm41077	chr13	+	119756093	119769532	0.28441	3.6431	1.99879	5.13346
TYPE2A	ENSMUSG00000079020.9	Slc45a4	chr15	-	73577424	73645762	0.126166	9.43894	1.99504	6.62382
TYPE2A	ENSMUSG00000050132.13	Sarm1	chr11	-	78472330	78497754	0	6.62382	1.95554	6.62382
TYPE2A	ENSMUSG00000041143.16	Tmco4	chr4	+	138972888	139059171	0	2.48393	1.93686	2.98072
TYPE2A	ENSMUSG00000014773.13	Dll1	chr17	-	15367354	15376872	0.459574	8.44537	1.92865	6.45822
TYPE2A	ENSMUSG00000050855.16	Zfp940	chr7	-	29833620	29853669	0.062287	4.30548	1.90213	3.4775
TYPE2A	ENSMUSG00000019832.5	Rab32	chr10	-	10545002	10558265	0.055909	4.63667	1.88153	6.12703
TYPE2A	ENSMUSG00000030401.16	Rtn2	chr7	+	19282624	19296160	0	1.49036	1.85891	1.49036
TYPE2A	ENSMUSG00000105202.1	C230031I18Rik	chr3	-	127180276	127183973	0.225825	5.79584	1.85536	3.8087
TYPE2A	ENSMUSG00000097266.1	Gm26802	chr7	-	19298260	19300770	0	7.94858	1.8475	7.94858
TYPE2A	ENSMUSG00000033594.11	Spata2l	chr8	-	123229801	123236233	0.026015	5.63025	1.83751	5.46465
TYPE2A	ENSMUSG00000116508.1	Gm49463	chr15	+	83172350	83174808	0	21.0306	1.79724	15.4004
TYPE2A	ENSMUSG00000028551.14	Cdkn2c	chr4	-	109660876	109667189	0.062162	5.13346	1.79387	3.4775
TYPE2A	ENSMUSG00000023079.14	Gtf2ird1	chr5	-	134357656	134456716	0.189981	6.12703	1.76571	5.13346
TYPE2A	ENSMUSG00000078185.3	Chml	chr1	-	175682237	175692901	0.133942	17.8843	1.75284	17.5531
TYPE2A	ENSMUSG00000115463.1	Gm49356	chr15	+	58889298	58937359	0	17.7187	1.75033	17.5531
TYPE2A	ENSMUSG00000052613.16	Pcdh15	chr10	+	73099342	74649737	0.231278	1.98715	1.74797	2.31834
TYPE2A	ENSMUSG00000032300.7	1700017B05Rik	chr9	-	57253117	57262612	0.2608	6.62382	1.74475	5.63025
TYPE2A	ENSMUSG00000031320.9	Rps4x	chrX	-	102184941	102189394	0.199603	4.80227	1.74417	3.6431
TYPE2A	ENSMUSG00000097602.1	4930519P11Rik	chr2	-	154612937	154613437	0	17.2219	1.73119	12.5853
TYPE2A	ENSMUSG00000042087.5	4933440N22Rik	chr6	-	117905808	117907760	0.316631	13.7444	1.7227	9.93573
TYPE2A	ENSMUSG00000086822.2	5330413P13Rik	chr2	-	131820006	131847683	0.01757	11.4261	1.7164	9.43894
TYPE2A	ENSMUSG00000007041.9	Clic1	chr17	+	35049966	35058749	0	1.82155	1.70496	1.15917
TYPE2A	ENSMUSG00000024900.4	Cpt1a	chr19	+	3323301	3385732	0.195934	7.2862	1.67877	8.94215
TYPE2A	ENSMUSG00000103377.1	Gm37180	chr1	-	3365731	3368549	0.101816	2.48393	1.66799	2.98072
TYPE2A	ENSMUSG00000026768.10	Itga8	chr2	-	12106632	12301922	0.033811	3.8087	1.66058	4.80227
TYPE2A	ENSMUSG00000035759.4	Bbs10	chr10	+	111298679	111301727	0.010223	15.2348	1.63825	12.2541
TYPE2A	ENSMUSG00000108452.1	4930413G21Rik	chr7	-	122969058	122970050	0.032116	11.0949	1.62008	10.1013
TYPE2A	ENSMUSG00000062175.13	Tgif2	chr2	+	156840007	156855570	0	1.82155	1.61005	2.64953
TYPE2A	ENSMUSG00000097591.1	A330032B11Rik	chr19	+	37173843	37196541	0	3.14631	1.58444	2.31834
TYPE2A	ENSMUSG00000073771.11	Btbd19	chr4	-	117119219	117125725	0.214411	6.78941	1.54588	4.80227
TYPE2A	ENSMUSG00000094377.1	Gm24407	chr5	+	115490254	115490394	0	19.3747	1.49878	14.0756
TYPE2A	ENSMUSG00000023206.16	Il15ra	chr2	+	11705290	11734317	0	1.15917	1.49374	1.32476
TYPE2A	ENSMUSG00000020142.12	Slc1a4	chr11	-	20302180	20332713	0.032492	27.6544	1.48565	20.5338
TYPE2A	ENSMUSG00000056418.3	BC043934	chr9	-	96435783	96438138	0.019316	6.12703	1.48374	6.62382
TYPE2A	ENSMUSG00000021319.7	Sfrp4	chr13	+	19623104	19632994	0	4.30548	1.48284	4.63667
TYPE2A	ENSMUSG00000038618.12	Rassf7	chr7	+	141215860	141218658	0	10.1013	1.47328	9.77013
TYPE2A	ENSMUSG00000001948.10	Spa17	chr9	-	37603290	37613722	0.119023	6.12703	1.45997	7.4518
TYPE2A	ENSMUSG00000009772.15	Nuak2	chr1	+	132316126	132333488	0.090924	5.46465	1.44332	4.30548
TYPE2A	ENSMUSG00000025007.13	Aldh18a1	chr19	-	40550257	40588463	0.027126	9.10775	1.42988	8.61096
TYPE2A	ENSMUSG00000110689.1	Gm45731	chr8	+	104438260	104439462	0	3.6431	1.40754	3.4775
TYPE2A	ENSMUSG00000021579.4	Lrrc14b	chr13	-	74359578	74364005	0	2.31834	1.40613	3.4775
TYPE2A	ENSMUSG00000105733.1	Gm42973	chr3	-	127240576	127243775	0.019932	1.49036	1.38409	1.49036
TYPE2A	ENSMUSG00000054659.13	Pm20d2	chr4	-	33174230	33189737	0.11035	2.64953	1.3554	1.82155
TYPE2A	ENSMUSG00000033467.12	Crlf2	chr5	-	109554709	109558993	0	4.13989	1.35496	5.79584
TYPE2A	ENSMUSG00000098858.1	Mir6541	chr14	+	62865542	62865651	0	1.98715	1.34482	1.65595
TYPE2A	ENSMUSG00000036975.5	Tmem177	chr1	-	119907890	119913208	0	5.63025	1.32093	5.79584
TYPE2A	ENSMUSG00000034639.7	Setmar	chr6	+	108065045	108077122	0.109466	5.96144	1.31425	5.46465
TYPE2A	ENSMUSG00000027115.14	Kif18a	chr2	+	109280738	109341747	0.085194	14.2412	1.29229	10.2669
TYPE2A	ENSMUSG00000005470.8	Asf1b	chr8	+	83955507	83970197	0	23.5146	1.29076	18.7123
TYPE2A	ENSMUSG00000098874.1	Gm27960	chr6	+	17694902	17695085	0	5.79584	1.27773	8.44537
TYPE2A	ENSMUSG00000110500.1	Gm32568	chr8	+	66495059	66496946	0	2.31834	1.27526	2.64953
TYPE2A	ENSMUSG00000071847.12	Apcdd1	chr18	+	62922327	62953195	0.032974	8.61096	1.26785	6.12703
TYPE2A	ENSMUSG00000072662.2	Mansc4	chr6	-	147075060	147087032	0	1.49036	1.26776	1.15917
TYPE2A	ENSMUSG00000080712.3	Hist3h2bb-ps	chr11	-	58954048	58954512	0	16.2284	1.25737	11.4261
TYPE2A	ENSMUSG00000036825.12	Ssx2ip	chr3	+	146404642	146440144	0.018509	15.4004	1.25462	11.7573
TYPE2A	ENSMUSG00000024014.8	Pim1	chr17	+	29490753	29496112	0	26.6609	1.23345	20.865
TYPE2A	ENSMUSG00000074622.4	Mafb	chr2	-	160363703	160367065	0.00838	5.63025	1.22117	8.11418
TYPE2A	ENSMUSG00000020649.11	Rrm2	chr12	+	24708241	24714146	0	5.79584	1.20853	6.62382
TYPE2A	ENSMUSG00000020121.15	Srgap1	chr10	-	121780991	122047315	0.048954	9.93573	1.19859	8.11418
TYPE2A	ENSMUSG00000070803.6	Cited4	chr4	+	120666572	120667820	0	3.14631	1.19708	4.47108
TYPE2A	ENSMUSG00000105379.1	Mir1191b	chr10	-	81416240	81416297	0	5.46465	1.18417	4.80227
TYPE2A	ENSMUSG00000027459.16	Fam110a	chr2	-	151969398	151980219	0.034421	10.5981	1.1552	7.78299
TYPE2A	ENSMUSG00000006398.15	Cdc20	chr4	-	118432901	118437352	0	12.2541	1.12109	8.61096
TYPE2A	ENSMUSG00000033368.8	Trim69	chr2	+	122160700	122179027	0	2.31834	1.10441	1.98715
TYPE2A	ENSMUSG00000025555.14	Farp1	chr14	+	121035200	121283744	0	2.31834	1.10351	3.4775
TYPE2A	ENSMUSG00000024235.11	Map3k8	chr18	-	4331327	4353015	0	2.31834	1.09518	1.82155
TYPE2A	ENSMUSG00000085154.7	C130046K22Rik	chr11	+	103697724	103722832	0	10.4325	1.07132	10.4325
TYPE2A	ENSMUSG00000106791.1	4930553P18Rik	chr6	+	86004380	86009355	0	4.96786	1.06842	4.63667
TYPE2A	ENSMUSG00000035365.15	Parpbp	chr10	-	88091432	88146941	0	5.29905	1.0479	3.8087
TYPE2A	ENSMUSG00000112545.1	1300014J16Rik	chr12	+	80115863	80117199	0	8.44537	1.04387	6.45822
TYPE2A	ENSMUSG00000018169.12	Mfng	chr15	-	78755882	78773475	0	7.94858	1.04233	6.62382
TYPE2A	ENSMUSG00000101662.1	Gm28499	chr1	+	89568765	89576602	0	2.64953	1.0423	1.98715
TYPE2A	ENSMUSG00000030055.16	Rab43	chr6	-	87788853	87812164	0	4.47108	1.01552	3.97429
TYPE2A	ENSMUSG00000057278.8	Snrpg	chr6	+	86371304	86379328	0	7.2862	1.00355	5.79584
TYPE2B	ENSMUSG00000090942.1	F830016B08Rik	chr18	+	60293380	60303016	0	0.331191	74.2034	0.331191
TYPE2B	ENSMUSG00000049422.7	Chchd10	chr10	+	75933130	75937747	1.99017	0.331191	45.8647	0.662382
TYPE2B	ENSMUSG00000030447.15	Cyfip1	chr7	+	55841745	55932602	19.2287	0.165595	41.379	0.496786
TYPE2B	ENSMUSG00000004892.13	Bcan	chr3	-	87987531	88000230	0.131991	0.993573	25.8054	0.993573
TYPE2B	ENSMUSG00000044117.12	2900011O08Rik	chr16	+	13986604	14101500	4.63837	0.993573	21.3719	0.827977
TYPE2B	ENSMUSG00000100671.1	Gm28322	chr1	+	50904444	50905918	0.51438	0.331191	19.4076	0.496786
TYPE2B	ENSMUSG00000076128.1	Mir686	chr14	-	54616677	54616785	8.66752	0.331191	18.7356	0.331191
TYPE2B	ENSMUSG00000021750.15	Fam107a	chr14	-	8296274	8318023	0.390297	0.165595	18.4068	0.165595
TYPE2B	ENSMUSG00000022475.19	Hdac7	chr15	-	97792664	97844502	3.98495	0.662382	15.9269	0.827977
TYPE2B	ENSMUSG00000104114.1	Gm37297	chr1	+	89483438	89485821	4.1693	0.662382	14.2921	0.496786
TYPE2B	ENSMUSG00000024610.14	Cd74	chr18	+	60803848	60812646	0.022617	0.331191	13.0206	0.165595
TYPE2B	ENSMUSG00000066361.3	Serpina3c	chr12	-	104146382	104153870	0	0.993573	12.5107	0.827977
TYPE2B	ENSMUSG00000030921.17	Trim30a	chr7	-	104409025	104465193	0	0.331191	9.28563	0.331191
TYPE2B	ENSMUSG00000029661.16	Col1a2	chr6	+	4504814	4541544	0.901368	0.331191	8.53335	0.827977
TYPE2B	ENSMUSG00000089542.1	Gm25835	chr11	-	69668852	69668995	1.88647	0.662382	7.0565	0.993573
TYPE2B	ENSMUSG00000079469.10	Pigb	chr9	-	73007419	73040378	1.84081	0.662382	7.05415	0.496786
TYPE2B	ENSMUSG00000030219.13	Erp27	chr6	-	136907311	136922180	0.885082	0.331191	7.00871	0.165595
TYPE2B	ENSMUSG00000038552.14	Fndc4	chr5	-	31292242	31296080	0	0.496786	6.92529	0.331191
TYPE2B	ENSMUSG00000070003.7	Ssbp4	chr8	-	70597490	70608872	0.507957	0.662382	6.77076	0.331191
TYPE2B	ENSMUSG00000027581.12	Stmn3	chr2	-	181306459	181314500	0.393024	0.331191	6.72027	0.496786
TYPE2B	ENSMUSG00000086484.1	Nron	chr2	+	33805816	33813591	2.44071	0.165595	6.55979	0.331191
TYPE2B	ENSMUSG00000109852.1	Gm45360	chr8	-	57626083	57627487	0.158888	0.827977	6.50029	0.662382
TYPE2B	ENSMUSG00000029752.12	Asns	chr6	-	7675169	7693254	0	0.331191	5.83035	0.827977
TYPE2B	ENSMUSG00000077526.1	Gm25379	chr8	+	57549775	57549888	0.032529	0.165595	5.45313	0.331191
TYPE2B	ENSMUSG00000039745.8	Htatip2	chr7	+	49759115	49773975	0.954376	0.662382	5.10723	0.331191
TYPE2B	ENSMUSG00000104170.1	Gm37702	chr1	-	13297036	13298907	1.10297	0.331191	5.07953	0.165595
TYPE2B	ENSMUSG00000111128.1	Gm49338	chr9	-	45858604	45860682	1.59425	0.165595	4.49393	0.496786
TYPE2B	ENSMUSG00000084846.1	A730011C13Rik	chr3	-	94994410	94997350	1.23829	0.662382	4.25769	0.827977
TYPE2B	ENSMUSG00000064080.12	Fbln2	chr6	+	91212455	91272540	1.32989	0.827977	4.25598	0.662382
TYPE2B	ENSMUSG00000094824.1	Gm23803	chr10	-	59817666	59817797	0	0.331191	4.22923	0.331191
TYPE2B	ENSMUSG00000103567.1	Pcdhga5	chr18	+	37694380	37841873	0.013357	0.827977	4.15009	0.993573
TYPE2B	ENSMUSG00000081944.1	Gm12276	chr11	+	62331421	62331721	1.22952	0.496786	3.94046	0.331191
TYPE2B	ENSMUSG00000099183.1	Gm27881	chr1	+	13262198	13262279	0	0.496786	3.85502	0.165595
TYPE2B	ENSMUSG00000090231.10	Cfb	chr17	-	34856374	34862518	0	0.165595	3.69758	0.331191
TYPE2B	ENSMUSG00000030717.9	Nupr1	chr7	-	126623249	126630861	0	0.331191	3.61839	0.496786
TYPE2B	ENSMUSG00000084020.3	Wsb2-ps	chr11	-	62750064	62751280	0	0.331191	3.38177	0.331191
TYPE2B	ENSMUSG00000034310.8	Tmem132d	chr5	-	127781630	128433077	1.16417	0.496786	3.34097	0.662382
TYPE2B	ENSMUSG00000057789.13	Bak1	chr17	-	27019810	27029009	1.0582	0.496786	3.25066	0.496786
TYPE2B	ENSMUSG00000040043.16	Rbms2	chr10	-	128131558	128180297	0.828326	0.331191	3.14402	0.331191
TYPE2B	ENSMUSG00000108753.1	Gm45094	chr7	-	35052975	35053591	0	0.165595	3.01551	0.331191
TYPE2B	ENSMUSG00000077714.1	Snord17	chr2	-	144265979	144266216	0	0.662382	2.83769	0.331191
TYPE2B	ENSMUSG00000031785.16	Adgrg1	chr8	+	94974751	95014217	0.246944	0.331191	2.76757	0.662382
TYPE2B	ENSMUSG00000112058.1	Gm47593	chr10	-	61496600	61499601	0	0.331191	2.7277	0.331191
TYPE2B	ENSMUSG00000061758.13	Akr1b10	chr6	+	34384218	34396950	0	0.165595	2.57866	0.165595
TYPE2B	ENSMUSG00000097777.7	Gm16794	chr9	-	95942045	95959393	0.706061	0.165595	2.54054	0.331191
TYPE2B	ENSMUSG00000045672.15	Col27a1	chr4	+	63214004	63334991	0.502704	0.662382	2.51646	0.496786
TYPE2B	ENSMUSG00000065219.1	Snord32a	chr7	-	45127382	45127464	0.312745	0.662382	2.5143	0.496786
TYPE2B	ENSMUSG00000033470.12	Cysltr2	chr14	-	73025603	73049114	0.11451	0.662382	2.43153	0.662382
TYPE2B	ENSMUSG00000093245.1	Mir677	chr10	+	128085289	128085360	0.40617	0.331191	2.345	0.331191
TYPE2B	ENSMUSG00000030281.16	Il17rc	chr6	+	113471427	113483140	0.338033	0.331191	2.31891	0.662382
TYPE2B	ENSMUSG00000057751.14	Megf6	chr4	+	154170730	154275713	0.046333	0.331191	2.25794	0.496786
TYPE2B	ENSMUSG00000065379.1	Gm22743	chr11	-	104251012	104251144	0	0.331191	2.25191	0.827977
TYPE2B	ENSMUSG00000111165.1	4930553I21Rik	chr10	-	8860864	8861443	0.109969	0.662382	2.14365	0.662382
TYPE2B	ENSMUSG00000103739.1	Gm37653	chr1	+	160915324	160918901	0.42161	0.331191	2.11077	0.662382
TYPE2B	ENSMUSG00000106559.1	Gm43680	chr5	-	20260623	20260962	0	0.331191	2.033	0.662382
TYPE2B	ENSMUSG00000065087.1	Snord22	chr19	+	8725866	8725991	0.003217	0.331191	2.03245	0.331191
TYPE2B	ENSMUSG00000046191.7	Pcdhb20	chr18	+	37504264	37507822	0	0.331191	2.03075	0.331191
TYPE2B	ENSMUSG00000086604.2	Gm15510	chr7	-	5046949	5057116	0.21234	0.165595	2.0237	0.496786
TYPE2B	ENSMUSG00000029862.15	Clcn1	chr6	+	42286685	42315756	0.108538	0.165595	1.93844	0.165595
TYPE2B	ENSMUSG00000066363.12	Serpina3f	chr12	+	104214544	104221129	0	0.993573	1.92381	0.993573
TYPE2B	ENSMUSG00000098562.1	Mir6910	chr10	+	79862587	79862652	0.043927	0.827977	1.85446	0.331191
TYPE2B	ENSMUSG00000104548.1	Gm43857	chr3	-	152391162	152394240	0.163062	0.331191	1.83823	0.331191
TYPE2B	ENSMUSG00000045075.3	Gm9796	chr11	-	95696894	95699143	0	0.331191	1.82693	0.331191
TYPE2B	ENSMUSG00000103098.1	Gm37559	chr1	-	165613059	165613890	0.262965	0.331191	1.77694	0.827977
TYPE2B	ENSMUSG00000016918.15	Sulf1	chr1	+	12692277	12861192	0	0.165595	1.74951	0.165595
TYPE2B	ENSMUSG00000006519.11	Cyba	chr8	-	122424776	122432930	0	0.165595	1.7232	0.331191
TYPE2B	ENSMUSG00000025887.10	Casp12	chr9	+	5345430	5373032	0	0.331191	1.71698	0.331191
TYPE2B	ENSMUSG00000089136.1	Gm24922	chr12	-	32999909	33000010	0	0.662382	1.65748	0.827977
TYPE2B	ENSMUSG00000116127.1	Gm8375	chr15	-	80229127	80229923	0.173083	0.165595	1.64838	0.331191
TYPE2B	ENSMUSG00000085762.1	Lrrc75aos2	chr11	+	62605766	62607748	0	0.331191	1.62009	0.496786
TYPE2B	ENSMUSG00000105232.1	Gm47284	chr7	+	109521249	109521368	0	0.331191	1.58802	0.662382
TYPE2B	ENSMUSG00000102315.1	Ighv1-28	chr12	-	114809421	114809854	0	0.331191	1.55284	0.165595
TYPE2B	ENSMUSG00000044562.12	Rasip1	chr7	+	45627488	45639093	0.14649	0.331191	1.55258	0.331191
TYPE2B	ENSMUSG00000077575.1	Gm24888	chr7	+	109521280	109521409	0	0.331191	1.54827	0.662382
TYPE2B	ENSMUSG00000104581.1	Gm42497	chr5	-	128239382	128241339	0.087877	0.165595	1.52902	0.165595
TYPE2B	ENSMUSG00000027253.15	Lrp4	chr2	+	91457511	91513779	0.055823	0.662382	1.49233	0.662382
TYPE2B	ENSMUSG00000115693.1	1700085D07Rik	chr15	+	73249546	73264120	0	0.662382	1.47148	0.662382
TYPE2B	ENSMUSG00000084362.1	2610024D14Rik	chr11	+	21099534	21099827	0	0.165595	1.41664	0.331191
TYPE2B	ENSMUSG00000098041.1	Gm26981	chr7	+	92729840	92733748	0.120761	0.662382	1.36067	0.331191
TYPE2B	ENSMUSG00000032131.16	Abcg4	chr9	-	44273188	44288615	0	0.827977	1.35351	0.827977
TYPE2B	ENSMUSG00000092990.1	Mir466q	chr3	+	28419943	28420018	0	0.165595	1.34397	0.331191
TYPE2B	ENSMUSG00000001802.16	Lrp3	chr7	-	35200027	35215498	0	0.993573	1.32812	0.662382
TYPE2B	ENSMUSG00000108957.1	Gm45235	chr7	+	51855585	51860049	0.014285	0.331191	1.28028	0.165595
TYPE2B	ENSMUSG00000050440.8	Hamp	chr7	-	30942368	30944032	0	0.331191	1.26779	0.165595
TYPE2B	ENSMUSG00000000792.2	Slc5a5	chr8	-	70882889	70892757	0.0569	0.165595	1.26005	0.165595
TYPE2B	ENSMUSG00000077360.1	Gm23482	chr13	+	49714119	49714240	0	0.496786	1.24141	0.496786
TYPE2B	ENSMUSG00000083355.1	Gm11581	chr1	+	60809116	60809942	0	0.331191	1.21347	0.331191
TYPE2B	ENSMUSG00000019139.10	Isyna1	chr8	+	70594373	70597290	0	0.331191	1.20334	0.165595
TYPE2B	ENSMUSG00000110127.1	6430710M23Rik	chr8	-	25744390	25745580	0	0.165595	1.17331	0.331191
TYPE2B	ENSMUSG00000107108.1	Gm9936	chr5	-	114855758	114858682	0	0.331191	1.13611	0.827977
TYPE2B	ENSMUSG00000026969.3	Fam166a	chr2	+	25218745	25222280	0	0.165595	1.11859	0.165595
TYPE2B	ENSMUSG00000102323.1	Gm37790	chr2	-	156846370	156849715	0	0.331191	1.07396	0.331191
TYPE2B	ENSMUSG00000111665.1	A930033M14Rik	chr10	+	40260934	40261333	0	0.331191	1.05884	0.496786
TYPE2B	ENSMUSG00000094382.1	Gm22192	chr2	+	32221970	32222054	0	0.331191	1.02556	0.331191
TYPE3A	ENSMUSG00000017734.15	Dbndd2	chr2	+	164486106	164493319	1617.68	11.9229	780.741	9.43894
TYPE3A	ENSMUSG00000032060.10	Cryab	chr9	+	50751325	50756636	1507.7	5.96144	605.969	4.63667
TYPE3A	ENSMUSG00000072235.6	Tuba1a	chr15	-	98949837	98953703	748.147	13.7444	360.725	9.43894
TYPE3A	ENSMUSG00000041889.7	Shisa4	chr1	-	135371057	135375237	588.879	20.865	191.116	15.4004
TYPE3A	ENSMUSG00000004032.10	Gstm5	chr3	+	107895821	107898686	569.027	10.5981	258.629	10.9293
TYPE3A	ENSMUSG00000004035.12	Gstm7	chr3	-	107926334	107931817	492.134	13.4132	182.123	13.082
TYPE3A	ENSMUSG00000032349.13	Elovl5	chr9	+	77917364	77984519	473.114	15.7316	226.339	12.2541
TYPE3A	ENSMUSG00000026170.6	Cyp27a1	chr1	+	74713574	74737892	406.513	15.0692	111.553	11.4261
TYPE3A	ENSMUSG00000026688.5	Mgst3	chr1	-	167371966	167393841	258.493	11.7573	58.9501	10.1013
TYPE3A	ENSMUSG00000022265.7	Ank	chr15	+	27466677	27594909	250.841	20.6994	120.243	16.0628
TYPE3A	ENSMUSG00000030246.11	Ldhb	chr6	-	142490249	142507957	250.39	10.5981	70.6696	8.77656
TYPE3A	ENSMUSG00000057614.6	Gnai1	chr5	-	18265135	18360355	243.328	9.93573	88.782	11.7573
TYPE3A	ENSMUSG00000022742.6	Cpox	chr16	+	58670292	58717636	233.098	9.93573	69.0882	11.7573
TYPE3A	ENSMUSG00000027805.16	Pfn2	chr3	-	57841895	57848079	216.391	6.29263	87.0688	5.13346
TYPE3A	ENSMUSG00000021290.6	Atp5mpl	chr12	-	111961375	111966977	200.713	7.61739	84.5865	6.78941
TYPE3A	ENSMUSG00000028347.14	Tmeff1	chr4	+	48585174	48663131	175.064	6.62382	71.0703	4.96786
TYPE3A	ENSMUSG00000056966.7	Gjc3	chr5	-	137953461	137963098	172.36	6.95501	78.7047	7.78299
TYPE3A	ENSMUSG00000026608.13	Kctd3	chr1	-	188971095	189007841	171.8	10.5981	71.2052	8.77656
TYPE3A	ENSMUSG00000038967.13	Pdk2	chr11	-	95026258	95041354	169.919	18.8779	53.854	13.7444
TYPE3A	ENSMUSG00000001924.15	Uba1	chrX	+	20658326	20683179	167.696	2.15274	83.3272	2.81512
TYPE3A	ENSMUSG00000039217.13	Il18	chr9	+	50554827	50581840	162.031	10.1013	76.2378	7.78299
TYPE3A	ENSMUSG00000039361.11	Picalm	chr7	+	90130213	90213465	156.044	21.8586	65.2955	16.2284
TYPE3A	ENSMUSG00000037710.8	Cisd1	chr10	-	71330480	71344954	143.148	13.4132	69.5224	9.93573
TYPE3A	ENSMUSG00000004843.7	Chmp2b	chr16	-	65539128	65562726	132.889	12.2541	57.8156	9.10775
TYPE3A	ENSMUSG00000032763.11	Ilvbl	chr10	+	78574346	78584502	132.752	10.4325	57.0293	9.43894
TYPE3A	ENSMUSG00000049493.13	Pls1	chr9	-	95752642	95845311	124.883	11.9229	45.699	9.77013
TYPE3A	ENSMUSG00000020444.19	Guk1	chr11	-	59183875	59192212	123.979	3.14631	45.9676	2.81512
TYPE3A	ENSMUSG00000020411.2	Nipal4	chr11	-	46148155	46166508	123.517	9.93573	53.1343	7.4518
TYPE3A	ENSMUSG00000058254.12	Tspan7	chrX	+	10485158	10596605	117.461	6.95501	30.5233	5.13346
TYPE3A	ENSMUSG00000019795.17	Pcmt1	chr10	-	7629373	7681136	117.193	11.5917	54.0204	9.10775
TYPE3A	ENSMUSG00000027605.18	Acss2	chr2	+	155517948	155585724	113.226	23.6801	44.8143	18.0499
TYPE3A	ENSMUSG00000063594.5	Gng8	chr7	+	16891786	16895436	110.415	17.8843	33.8109	12.7508
TYPE3A	ENSMUSG00000075015.3	Gm10801	chr2	+	98662237	98664083	104.91	8.44537	15.6496	10.9293
TYPE3A	ENSMUSG00000050103.18	Agmo	chr12	+	37241641	37582202	101.126	2.15274	23.1907	2.48393
TYPE3A	ENSMUSG00000073910.10	Mob3b	chr4	-	34949074	35157484	100.699	7.78299	21.6713	5.29905
TYPE3A	ENSMUSG00000069670.8	Nkain2	chr10	-	31689310	32890462	98.5355	8.61096	23.771	8.44537
TYPE3A	ENSMUSG00000020732.13	Rab37	chr11	+	115091431	115162236	96.0618	1.65595	41.7822	1.49036
TYPE3A	ENSMUSG00000031538.6	Plat	chr8	+	22757727	22782844	90.5707	6.62382	11.2129	7.4518
TYPE3A	ENSMUSG00000024866.9	Acy3	chr19	+	3986661	3990007	90.314	4.80227	21.4339	4.80227
TYPE3A	ENSMUSG00000025597.13	Klhl4	chrX	+	114474333	114560829	86.2598	5.79584	42.1034	4.30548
TYPE3A	ENSMUSG00000031157.10	Pqbp1	chrX	-	7894519	7899269	84.662	10.7637	37.3741	10.5981
TYPE3A	ENSMUSG00000116048.1	Sept2	chr1	+	93478993	93509733	82.7981	27.4888	0	20.5338
TYPE3A	ENSMUSG00000033373.16	Fntb	chr12	+	76765589	76921412	80.4825	7.61739	28.954	7.78299
TYPE3A	ENSMUSG00000000605.9	Clcn4	chr7	-	7282309	7300851	80.4141	1.32476	39.6561	2.15274
TYPE3A	ENSMUSG00000050565.16	Tor1aip2	chr1	+	156035403	156068861	74.2503	1.49036	21.2221	1.32476
TYPE3A	ENSMUSG00000020415.16	Pttg1	chr11	-	43420250	43426251	66.6337	8.61096	4.44119	6.29263
TYPE3A	ENSMUSG00000032002.10	Dcun1d5	chr9	+	7184520	7208205	66.6055	9.93573	27.9313	7.2862
TYPE3A	ENSMUSG00000040669.14	Phc1	chr6	-	122317731	122340561	66.1024	3.97429	23.9335	2.98072
TYPE3A	ENSMUSG00000039178.9	Tbc1d19	chr5	+	53809606	53903965	63.5929	9.27334	30.4479	6.29263
TYPE3A	ENSMUSG00000031840.12	Rab3a	chr8	+	70754679	70758677	61.05	15.566	28.7063	13.082
TYPE3A	ENSMUSG00000032902.1	Slc16a1	chr3	+	104638668	104658462	60.1983	18.7123	27.9833	15.2348
TYPE3A	ENSMUSG00000026687.14	Aldh9a1	chr1	+	167349991	167368532	58.5908	11.2605	26.7803	8.94215
TYPE3A	ENSMUSG00000059689.15	Zfp637	chr6	+	117841180	117845956	58.4961	14.5724	22.6415	12.9164
TYPE3A	ENSMUSG00000030423.7	Pop4	chr7	-	38261996	38271423	57.1111	7.61739	13.475	7.4518
TYPE3A	ENSMUSG00000041789.7	2700046A07Rik	chr18	-	62751674	62756347	57.045	6.29263	13.3659	6.95501
TYPE3A	ENSMUSG00000031431.13	Tsc22d3	chrX	-	140539528	140600659	56.3687	4.13989	27.6698	3.8087
TYPE3A	ENSMUSG00000028809.16	Srrm1	chr4	-	135320484	135353321	52.8039	15.4004	25.3	12.4197
TYPE3A	ENSMUSG00000022321.15	Cdh10	chr15	+	18818947	19014236	52.1678	11.0949	12.9621	8.77656
TYPE3A	ENSMUSG00000089665.2	Fcor	chr8	-	3671188	3672362	51.7454	12.4197	15.1196	9.10775
TYPE3A	ENSMUSG00000042662.16	Dusp15	chr2	-	152940997	152951698	51.6857	16.7251	24.8281	12.9164
TYPE3A	ENSMUSG00000022864.14	D16Ertd472e	chr16	-	78540338	78576708	51.2075	16.7251	21.0161	13.2476
TYPE3A	ENSMUSG00000058669.7	Nkx2-9	chr12	-	56611389	56613284	49.9002	8.61096	19.5863	6.62382
TYPE3A	ENSMUSG00000027018.11	Hat1	chr2	+	71388958	71441622	48.6917	3.31191	21.5359	2.81512
TYPE3A	ENSMUSG00000034566.10	Atp5h	chr11	-	115415689	115419962	48.4263	20.6994	14.069	15.0692
TYPE3A	ENSMUSG00000025199.16	Chuk	chr19	-	44073335	44107480	48.1295	13.4132	20.8941	9.27334
TYPE3A	ENSMUSG00000022935.16	Grik1	chr16	-	87895900	88290265	47.548	5.63025	16.5458	6.45822
TYPE3A	ENSMUSG00000030714.14	Sgf29	chr7	+	126649309	126672925	44.0591	6.78941	15.3982	7.1206
TYPE3A	ENSMUSG00000026563.13	Tada1	chr1	+	166379097	166393621	42.6463	18.5467	19.1614	14.2412
TYPE3A	ENSMUSG00000005803.14	Sqor	chr2	+	122765237	122809569	42.2189	2.81512	7.48796	3.4775
TYPE3A	ENSMUSG00000034875.5	Nudt19	chr7	-	35547185	35556304	41.5404	1.98715	13.1222	1.82155
TYPE3A	ENSMUSG00000055128.15	Cgrrf1	chr14	+	46832125	46854193	41.3721	12.9164	17.1027	9.27334
TYPE3A	ENSMUSG00000024423.6	Impact	chr18	+	12955852	12992950	41.2056	5.29905	17.1674	5.46465
TYPE3A	ENSMUSG00000064816.1	Gm22357	chr1	+	161036057	161036139	41.0695	2.98072	0.538272	3.6431
TYPE3A	ENSMUSG00000025290.17	Rps24	chr14	+	24487125	24496959	40.8362	6.12703	18.7133	6.29263
TYPE3A	ENSMUSG00000031229.16	Atrx	chrX	-	105797615	105929403	40.3052	4.13989	15.5566	2.81512
TYPE3A	ENSMUSG00000028309.14	Rnf20	chr4	+	49632006	49656887	40.2021	16.0628	17.0736	13.7444
TYPE3A	ENSMUSG00000029629.17	Phf14	chr6	+	11907809	12081205	40.0973	17.7187	16.6572	12.9164
TYPE3A	ENSMUSG00000040451.17	Sgms1	chr19	-	32122727	32389714	39.5798	5.79584	15.8347	4.47108
TYPE3A	ENSMUSG00000041650.15	Pcca	chr14	+	122534324	122891100	39.205	19.3747	17.0181	18.2155
TYPE3A	ENSMUSG00000031134.16	Rbmx	chrX	-	57383530	57393036	39.0864	6.78941	8.80987	6.45822
TYPE3A	ENSMUSG00000021639.17	Gtf2h2	chr13	-	100460218	100492579	38.8264	3.97429	16.2533	4.47108
TYPE3A	ENSMUSG00000031974.8	Abcb10	chr8	-	123952459	123983122	38.3289	10.2669	14.4329	8.11418
TYPE3A	ENSMUSG00000079304.5	Tex52	chr6	+	128375456	128385144	37.6735	12.9164	14.4657	12.5853
TYPE3A	ENSMUSG00000030513.14	Pcsk6	chr7	+	65861734	66050386	37.6095	3.97429	12.8707	5.96144
TYPE3A	ENSMUSG00000098661.1	Mir7052	chr7	+	44470347	44470411	37.3451	2.15274	11.9888	1.98715
TYPE3A	ENSMUSG00000026817.14	Ak1	chr2	+	32621758	32635058	37.1916	9.77013	6.82729	7.61739
TYPE3A	ENSMUSG00000047109.13	Cldn14	chr16	-	93919031	94008837	36.3383	6.45822	15.5838	6.95501
TYPE3A	ENSMUSG00000074088.6	Snrnp40	chr4	+	130360132	130390026	34.3368	18.0499	15.1615	13.91
TYPE3A	ENSMUSG00000031352.10	Hccs	chrX	-	169250193	169320372	34.2817	12.9164	15.6863	9.27334
TYPE3A	ENSMUSG00000032615.14	Nt5m	chr11	+	59839447	59880968	34.1739	14.2412	14.4765	13.7444
TYPE3A	ENSMUSG00000034432.11	Cops8	chr1	+	90602981	90613341	34.1723	2.64953	13.3428	2.31834
TYPE3A	ENSMUSG00000030008.9	Pradc1	chr6	-	85446810	85451970	33.9146	12.7508	9.6977	11.0949
TYPE3A	ENSMUSG00000047989.11	Ino80c	chr18	-	24104757	24121953	33.8697	8.44537	13.2274	8.27977
TYPE3A	ENSMUSG00000020650.15	Bcap29	chr12	-	31590967	31634658	33.8305	5.63025	8.0265	7.1206
TYPE3A	ENSMUSG00000039585.15	Myo9a	chr9	+	59750896	59928866	33.7702	23.8457	9.67978	16.7251
TYPE3A	ENSMUSG00000062661.6	Ncs1	chr2	+	31245823	31295989	33.6831	5.96144	12.6474	8.27977
TYPE3A	ENSMUSG00000038696.14	Mapkap1	chr2	+	34406771	34624950	32.6268	10.1013	14.8362	8.61096
TYPE3A	ENSMUSG00000021982.14	Cdadc1	chr14	-	59559388	59597959	32.6194	10.1013	12.9828	7.94858
TYPE3A	ENSMUSG00000029270.10	Fam69a	chr5	-	107908053	107987085	31.9711	9.27334	13.3976	6.29263
TYPE3A	ENSMUSG00000087177.7	E130307A14Rik	chr10	-	39621412	39732007	31.3169	19.0435	13.9155	14.9036
TYPE3A	ENSMUSG00000041353.12	Tmem29	chrX	-	150397773	150459154	30.4594	6.12703	9.04896	4.30548
TYPE3A	ENSMUSG00000015290.15	Ubl4a	chrX	-	74365718	74373218	29.7524	4.30548	13.174	3.4775
TYPE3A	ENSMUSG00000005882.18	Uqcc1	chr2	-	155846894	155930310	29.5794	1.49036	12.5999	1.65595
TYPE3A	ENSMUSG00000020453.17	Patz1	chr11	+	3288874	3309083	29.4243	4.47108	9.48557	3.4775
TYPE3A	ENSMUSG00000097729.2	2310015A10Rik	chr12	-	80120546	80132844	29.2538	10.4325	5.56628	13.2476
TYPE3A	ENSMUSG00000040459.11	Arglu1	chr8	-	8665075	8690521	28.8782	9.43894	12.0112	6.45822
TYPE3A	ENSMUSG00000028894.18	Inpp5b	chr4	+	124741850	124801511	28.4857	3.31191	13.1597	2.81512
TYPE3A	ENSMUSG00000074733.14	Zfp950	chr19	-	61053840	61140840	28.2925	5.29905	8.20855	6.12703
TYPE3A	ENSMUSG00000002661.14	Alkbh7	chr17	+	56997339	56999322	28.2173	11.4261	10.0495	10.1013
TYPE3A	ENSMUSG00000020099.8	Unc5b	chr10	-	60762593	60831581	28.0667	17.5531	13.5046	14.4068
TYPE3A	ENSMUSG00000097277.7	2900076A07Rik	chr7	+	81523550	81531498	28.0241	10.7637	7.03611	10.2669
TYPE3A	ENSMUSG00000022247.12	Brix1	chr15	-	10474779	10485947	27.7163	15.7316	13.1315	11.4261
TYPE3A	ENSMUSG00000090083.11	Rnf8	chr17	+	29614790	29644991	27.2692	10.1013	13.0804	9.10775
TYPE3A	ENSMUSG00000051675.13	Trim32	chr4	+	65604986	65616238	27.1826	9.60454	12.1933	10.9293
TYPE3A	ENSMUSG00000037108.13	Zcwpw1	chr5	+	137787798	137822621	27.1374	16.0628	10.0681	11.7573
TYPE3A	ENSMUSG00000029676.15	Pot1a	chr6	-	25743737	25809246	26.8847	12.4197	9.31206	9.27334
TYPE3A	ENSMUSG00000031458.8	Coprs	chr8	-	13884794	13890281	26.567	6.45822	6.03069	8.61096
TYPE3A	ENSMUSG00000022620.14	Arsa	chr15	-	89472476	89477425	26.4708	1.15917	11.4789	1.49036
TYPE3A	ENSMUSG00000111994.1	A330049N07Rik	chr10	-	72973303	73086705	26.4661	18.5467	8.24857	13.91
TYPE3A	ENSMUSG00000031901.12	Dus2	chr8	+	105991337	106053840	26.4246	4.47108	8.51303	5.13346
TYPE3A	ENSMUSG00000052419.7	2610001J05Rik	chr6	-	13867735	13871518	26.3793	8.27977	7.43183	8.44537
TYPE3A	ENSMUSG00000036241.3	Ube2r2	chr4	+	41135743	41193380	25.8097	15.566	11.9772	11.2605
TYPE3A	ENSMUSG00000011256.16	Adam19	chr11	+	46055992	46147343	25.7755	5.29905	8.39378	5.63025
TYPE3A	ENSMUSG00000034265.8	Zdhhc14	chr17	+	5492557	5753811	25.6484	12.9164	12.3041	15.8972
TYPE3A	ENSMUSG00000033554.17	Dph5	chr3	+	115887837	115934361	25.6292	3.4775	11.5326	4.80227
TYPE3A	ENSMUSG00000040133.2	Gpr176	chr2	-	118277110	118373419	25.4823	10.2669	1.17299	9.27334
TYPE3A	ENSMUSG00000036817.14	Sun1	chr5	+	139200637	139249840	25.4587	20.865	8.37802	19.2091
TYPE3A	ENSMUSG00000052371.5	Hoxd3os1	chr2	-	74703248	74716130	25.4103	7.4518	9.47368	9.10775
TYPE3A	ENSMUSG00000003810.12	Mast2	chr4	-	116306762	116464183	25.272	18.0499	10.2007	13.91
TYPE3A	ENSMUSG00000024370.16	Cdc23	chr18	-	34630951	34651735	25.1849	9.10775	9.70699	7.4518
TYPE3A	ENSMUSG00000036845.12	Lin37	chr7	-	30555441	30559838	25.1424	8.61096	11.8774	8.61096
TYPE3A	ENSMUSG00000053581.13	Zfand2a	chr5	-	139471211	139484549	25.0672	14.0756	11.7671	12.9164
TYPE3A	ENSMUSG00000029036.18	Atad3a	chr4	-	155740641	155761093	25.0393	11.4261	11.8452	11.2605
TYPE3A	ENSMUSG00000048000.15	Gigyf2	chr1	+	87326998	87450796	24.821	21.5274	11.7166	18.2155
TYPE3A	ENSMUSG00000022340.15	Sybu	chr15	-	44671856	44788063	24.4804	9.43894	7.32268	8.77656
TYPE3A	ENSMUSG00000025223.14	Ldb1	chr19	-	46032593	46045214	24.4234	12.5853	7.11778	12.0885
TYPE3A	ENSMUSG00000078784.8	1810022K09Rik	chr3	-	14606284	14611285	24.1626	25.9985	7.94544	22.1898
TYPE3A	ENSMUSG00000032178.14	Ilf3	chr9	+	21367871	21405361	23.7493	19.7059	9.69166	13.91
TYPE3A	ENSMUSG00000044783.16	Hjurp	chr1	-	88262471	88277633	23.6391	30.4696	7.9736	23.5146
TYPE3A	ENSMUSG00000044034.11	Npb	chr11	+	120608477	120609093	23.5469	2.98072	10.0127	3.6431
TYPE3A	ENSMUSG00000009207.15	Lnpk	chr2	-	74520291	74579435	23.2812	1.65595	9.60549	1.49036
TYPE3A	ENSMUSG00000020340.16	Cyfip2	chr11	-	46193850	46312859	23.1908	1.49036	7.08107	2.48393
TYPE3A	ENSMUSG00000024943.9	Smc5	chr19	-	23206451	23273897	22.8845	8.77656	10.7832	7.2862
TYPE3A	ENSMUSG00000006395.16	Hyi	chr4	+	118359990	118362744	22.8192	4.63667	9.80814	6.45822
TYPE3A	ENSMUSG00000030451.16	Herc2	chr7	+	56050196	56231800	22.4213	20.5338	7.47164	14.5724
TYPE3A	ENSMUSG00000022940.17	Pigp	chr16	-	94358763	94371842	22.3257	1.65595	7.25974	1.98715
TYPE3A	ENSMUSG00000048442.15	Smim5	chr11	+	115899966	115906269	22.32	9.93573	6.44773	7.1206
TYPE3A	ENSMUSG00000015943.11	Bola1	chr3	-	96196588	96219709	22.1589	8.27977	8.27857	8.11418
TYPE3A	ENSMUSG00000031104.2	Rab33a	chrX	+	48519285	48530232	22.0581	2.81512	10.3086	2.31834
TYPE3A	ENSMUSG00000042708.12	Shcbp1l	chr1	+	153425162	153452574	21.8762	11.4261	3.37388	9.27334
TYPE3A	ENSMUSG00000038544.14	Inip	chr4	-	59769637	59801589	21.4523	2.81512	9.20319	2.15274
TYPE3A	ENSMUSG00000021697.12	Depdc1b	chr13	+	108316332	108407782	21.4245	14.4068	0.259309	10.1013
TYPE3A	ENSMUSG00000097518.1	Gm26694	chr17	+	25794894	25964784	21.3895	5.13346	8.37036	4.96786
TYPE3A	ENSMUSG00000022974.12	Paxbp1	chr16	-	91014037	91044543	21.2514	22.1898	8.70721	15.566
TYPE3A	ENSMUSG00000027255.14	Arfgap2	chr2	+	91264974	91276931	21.0397	7.2862	9.88009	6.78941
TYPE3A	ENSMUSG00000026064.16	Ptp4a1	chr1	-	30940302	30949309	21.0171	13.91	9.94013	16.2284
TYPE3A	ENSMUSG00000026632.17	Tatdn3	chr1	-	191045826	191062932	20.9803	7.1206	3.48325	5.63025
TYPE3A	ENSMUSG00000046516.10	Cox17	chr16	+	38346991	38352763	20.7999	9.43894	9.83751	9.27334
TYPE3A	ENSMUSG00000023832.14	Acat2	chr17	-	12942890	12960747	20.4745	10.7637	1.86321	7.61739
TYPE3A	ENSMUSG00000031578.5	Mak16	chr8	-	31159463	31168764	20.1948	15.0692	9.45874	10.4325
TYPE3A	ENSMUSG00000029672.16	Fam3c	chr6	-	22306520	22356243	19.9278	8.94215	4.99944	7.1206
TYPE3A	ENSMUSG00000033216.9	Eefsec	chr6	-	88257334	88446539	19.8654	6.29263	8.45136	4.47108
TYPE3A	ENSMUSG00000017802.14	Retreg3	chr11	-	101096322	101119893	19.8597	19.0435	6.9405	14.5724
TYPE3A	ENSMUSG00000033530.8	Ttc7b	chr12	-	100300770	100520826	19.7093	9.93573	5.12366	13.082
TYPE3A	ENSMUSG00000042401.6	Crtac1	chr19	-	42283037	42431783	19.6991	7.61739	6.11678	6.78941
TYPE3A	ENSMUSG00000028145.9	Them4	chr3	+	94310089	94332540	19.3905	10.5981	7.32218	8.77656
TYPE3A	ENSMUSG00000036120.10	Rfxank	chr8	-	70130794	70139154	19.3425	19.0435	7.79688	15.566
TYPE3A	ENSMUSG00000041632.7	Mrps27	chr13	+	99344786	99415562	19.0943	14.5724	7.50097	11.5917
TYPE3A	ENSMUSG00000037578.4	Pkd2l1	chr19	-	44147637	44192442	18.9266	1.32476	5.80933	1.98715
TYPE3A	ENSMUSG00000022837.14	Iqcb1	chr16	+	36828385	36872721	18.7638	14.4068	7.87873	12.4197
TYPE3A	ENSMUSG00000030534.13	Vps33b	chr7	+	80269649	80291754	18.6015	6.12703	8.54829	5.29905
TYPE3A	ENSMUSG00000021884.18	Hacl1	chr14	-	31598730	31641286	18.5977	9.93573	8.62223	7.61739
TYPE3A	ENSMUSG00000111593.1	Gm48742	chr9	-	41405374	41532087	18.4642	1.98715	7.81898	3.14631
TYPE3A	ENSMUSG00000022827.14	Rabl3	chr16	+	37539885	37572385	18.4622	13.082	4.82326	12.7508
TYPE3A	ENSMUSG00000054426.11	A930005H10Rik	chr3	-	115881581	115888130	18.4602	5.96144	7.7723	4.63667
TYPE3A	ENSMUSG00000058291.14	Zfp68	chr5	-	138603652	138619761	18.4476	16.2284	6.86355	12.2541
TYPE3A	ENSMUSG00000029130.12	Rnf32	chr5	+	29195992	29228457	18.3346	9.60454	4.82979	9.10775
TYPE3A	ENSMUSG00000045411.16	2410002F23Rik	chr7	+	44246722	44252319	18.0749	17.7187	6.98702	12.4197
TYPE3A	ENSMUSG00000020898.18	Ctc1	chr11	+	69015911	69036473	17.8717	6.12703	3.40342	4.30548
TYPE3A	ENSMUSG00000032641.18	Gpr19	chr6	-	134869093	134898578	17.7455	5.63025	6.79408	6.12703
TYPE3A	ENSMUSG00000104155.1	Gm38103	chr12	-	56609613	56610476	17.543	7.1206	4.57592	6.12703
TYPE3A	ENSMUSG00000000759.14	Tubgcp3	chr8	-	12614277	12672248	17.3728	8.77656	6.58955	7.1206
TYPE3A	ENSMUSG00000056131.13	Pgm3	chr9	-	86554377	86571842	17.166	15.4004	4.20011	12.4197
TYPE3A	ENSMUSG00000035495.15	Tstd2	chr4	-	46114746	46138694	17.01	8.77656	4.71712	8.44537
TYPE3A	ENSMUSG00000063297.7	Luzp2	chr7	+	54835498	55268885	16.9937	1.82155	3.81924	1.82155
TYPE3A	ENSMUSG00000033526.16	Ppip5k1	chr2	-	121310561	121355396	16.6135	9.77013	7.47922	9.60454
TYPE3A	ENSMUSG00000073413.9	Ly6g6d	chr17	-	35071443	35078065	16.5406	6.62382	5.27131	5.79584
TYPE3A	ENSMUSG00000060579.13	Fhit	chr14	-	9550092	11162035	16.4944	5.13346	2.73344	4.63667
TYPE3A	ENSMUSG00000026134.11	Prim2	chr1	-	33453810	33669795	16.362	9.10775	4.42094	8.11418
TYPE3A	ENSMUSG00000028957.12	Per3	chr4	-	151003652	151044665	16.3461	22.0242	2.45891	16.5595
TYPE3A	ENSMUSG00000023044.2	Csad	chr15	-	102176999	102204724	16.2468	5.29905	4.77238	5.79584
TYPE3A	ENSMUSG00000054752.16	Fsd1l	chr4	+	53631471	53707009	16.1775	6.78941	4.06826	7.1206
TYPE3A	ENSMUSG00000045136.6	Tubb2b	chr13	-	34126748	34130466	16.0219	4.63667	2.09964	6.78941
TYPE3A	ENSMUSG00000022750.18	Klhl22	chr16	+	17759618	17793382	15.9904	12.5853	2.6248	9.43894
TYPE3A	ENSMUSG00000056941.17	Commd7	chr2	-	153616933	153632781	15.9582	5.13346	4.75806	4.30548
TYPE3A	ENSMUSG00000004896.16	Rrnad1	chr3	-	87922601	87930717	15.7735	5.13346	5.84807	3.6431
TYPE3A	ENSMUSG00000101856.1	1700096K18Rik	chr5	+	25530013	25531466	15.7435	25.6673	6.23762	17.8843
TYPE3A	ENSMUSG00000001062.18	Vps9d1	chr8	-	123242356	123254348	15.6685	12.4197	4.70364	8.77656
TYPE3A	ENSMUSG00000021500.17	Ddx46	chr13	+	55635027	55681256	15.5875	8.94215	5.74367	8.77656
TYPE3A	ENSMUSG00000020070.18	Rufy2	chr10	+	62980223	63017210	15.5548	8.44537	3.40687	9.10775
TYPE3A	ENSMUSG00000111375.4	Btbd8	chr5	+	107437997	107511207	15.5336	13.082	5.10005	9.60454
TYPE3A	ENSMUSG00000042590.16	Ipo11	chr13	-	106794439	106936958	15.4782	12.5853	6.32043	9.27334
TYPE3A	ENSMUSG00000060636.14	Rpl35a	chr16	+	33056453	33060189	15.3989	12.2541	6.25191	8.44537
TYPE3A	ENSMUSG00000043531.16	Sorcs1	chr19	-	50143299	50678646	15.3807	15.566	6.38945	11.9229
TYPE3A	ENSMUSG00000049957.14	Ccdc137	chr11	+	120458115	120464358	15.1151	4.63667	4.66976	3.8087
TYPE3A	ENSMUSG00000020525.17	Ppm1d	chr11	+	85311244	85347066	14.9273	19.5403	3.90849	14.0756
TYPE3A	ENSMUSG00000029311.16	Hsd17b11	chr5	-	103989762	104021919	14.9131	7.2862	3.75438	5.13346
TYPE3A	ENSMUSG00000040112.9	Mrps35	chr6	+	147042764	147073991	14.8349	9.60454	6.05858	6.62382
TYPE3A	ENSMUSG00000086629.8	2810403D21Rik	chrX	+	108833800	108974906	14.7729	2.98072	0	3.8087
TYPE3A	ENSMUSG00000046873.18	Mbtps2	chrX	-	157535371	157598715	14.7571	2.31834	4.83813	3.6431
TYPE3A	ENSMUSG00000035024.16	Ncapd3	chr9	+	27030175	27095315	14.6344	17.5531	5.04213	13.082
TYPE3A	ENSMUSG00000079677.2	Fdx1l	chr9	-	21067520	21073614	14.5879	10.1013	5.87014	7.2862
TYPE3A	ENSMUSG00000029468.17	P2rx7	chr5	+	122643911	122691432	14.4789	6.12703	6.25863	5.96144
TYPE3A	ENSMUSG00000026027.13	Stradb	chr1	+	58973522	58995715	14.318	18.0499	4.22429	17.3875
TYPE3A	ENSMUSG00000026455.14	Klhl12	chr1	+	134455531	134491018	14.0495	10.5981	6.18258	9.43894
TYPE3A	ENSMUSG00000115012.1	9630009A06Rik	chr15	-	30961300	30962878	14.0285	8.11418	3.39608	5.79584
TYPE3A	ENSMUSG00000018559.16	Ctdnep1	chr11	+	69981156	69990601	14.0037	16.2284	4.23519	11.5917
TYPE3A	ENSMUSG00000047554.14	Tmem41b	chr7	-	109972187	109986929	13.425	2.15274	5.97036	3.14631
TYPE3A	ENSMUSG00000027203.15	Dut	chr2	+	125247190	125258608	13.3967	4.13989	1.91087	3.14631
TYPE3A	ENSMUSG00000047434.14	Xxylt1	chr16	-	30955144	31081432	13.3682	10.2669	6.0819	12.5853
TYPE3A	ENSMUSG00000021018.8	Polr2h	chr16	+	20717665	20722267	13.3026	22.0242	6.04578	20.3682
TYPE3A	ENSMUSG00000033706.13	Smyd5	chr6	+	85431989	85446435	13.2787	5.46465	3.7675	4.30548
TYPE3A	ENSMUSG00000028986.12	Klhl7	chr5	+	24100605	24160792	13.0978	7.94858	5.49728	7.61739
TYPE3A	ENSMUSG00000040795.12	Iqcc	chr4	-	129615126	129619099	12.9293	10.5981	4.85285	11.9229
TYPE3A	ENSMUSG00000021103.12	Mnat1	chr12	+	73123717	73273988	12.8582	5.63025	5.80711	4.30548
TYPE3A	ENSMUSG00000057133.14	Chd6	chr2	-	160946978	161109075	12.7344	20.037	4.06793	13.91
TYPE3A	ENSMUSG00000066442.17	Mthfs	chr9	+	89210676	89377713	12.6973	7.4518	2.29822	7.2862
TYPE3A	ENSMUSG00000070498.3	Tmem132b	chr5	+	125531774	125792583	12.6628	4.13989	3.62456	3.14631
TYPE3A	ENSMUSG00000089862.8	Umad1	chr6	+	8259288	8459470	12.491	20.6994	1.36518	15.7316
TYPE3A	ENSMUSG00000005893.14	Nr2c2	chr6	+	92091390	92174294	12.3604	11.0949	4.09856	9.27334
TYPE3A	ENSMUSG00000037348.15	Paqr7	chr4	+	134496697	134510235	12.3588	3.31191	5.38685	3.97429
TYPE3A	ENSMUSG00000028164.15	Manba	chr3	+	135485611	135571404	12.3316	10.2669	4.35977	8.94215
TYPE3A	ENSMUSG00000032293.8	Ireb2	chr9	+	54863789	54912530	12.2813	18.5467	5.14135	14.738
TYPE3A	ENSMUSG00000079109.11	Pms2	chr5	+	143909964	143933968	12.1482	19.7059	4.97624	17.0563
TYPE3A	ENSMUSG00000056536.14	Pign	chr1	-	105518422	105663677	11.9917	19.2091	3.76871	15.7316
TYPE3A	ENSMUSG00000026516.8	Nvl	chr1	-	181087138	181144204	11.983	10.4325	3.9579	7.94858
TYPE3A	ENSMUSG00000040913.10	Fbxw4	chr19	-	45578254	45660312	11.9824	10.2669	4.22086	7.1206
TYPE3A	ENSMUSG00000029201.14	Ugdh	chr5	-	65413221	65435949	11.8837	19.5403	2.72319	15.7316
TYPE3A	ENSMUSG00000047003.15	Zfp41	chr15	+	75616679	75629827	11.831	24.0113	2.79936	17.5531
TYPE3A	ENSMUSG00000027792.11	Bche	chr3	-	73635808	73708415	11.8166	3.6431	2.62969	2.81512
TYPE3A	ENSMUSG00000109271.1	Gm39129	chr8	+	10738890	10770849	11.7873	7.1206	0	5.79584
TYPE3A	ENSMUSG00000006494.11	Pdk1	chr2	+	71873224	71903858	11.694	13.4132	1.62721	9.77013
TYPE3A	ENSMUSG00000046034.8	Otulin	chr15	-	27542635	27630693	11.666	19.2091	5.15923	13.4132
TYPE3A	ENSMUSG00000059447.13	Hadhb	chr5	+	30155248	30184593	11.6442	11.2605	2.43972	7.94858
TYPE3A	ENSMUSG00000031953.2	Tmem170	chr8	-	111863038	111876750	11.6281	18.3811	4.77618	14.4068
TYPE3A	ENSMUSG00000098789.7	Jmjd7	chr2	+	120027483	120032594	11.525	10.2669	0	8.61096
TYPE3A	ENSMUSG00000054237.5	Fra10ac1	chr19	-	38188481	38224138	11.4961	11.4261	4.28858	10.9293
TYPE3A	ENSMUSG00000032376.12	Usp3	chr9	-	66514637	66593142	11.419	12.9164	3.5964	13.082
TYPE3A	ENSMUSG00000057322.12	Rpl38	chr11	+	114668524	114672331	11.1261	5.46465	4.35583	4.63667
TYPE3A	ENSMUSG00000026049.11	Tex30	chr1	-	44086613	44102441	10.9954	14.0756	3.50583	10.4325
TYPE3A	ENSMUSG00000037234.17	Hook3	chr8	-	26021421	26119224	10.9871	26.4953	4.73144	24.1769
TYPE3A	ENSMUSG00000073468.12	Sft2d1	chr17	+	8311102	8327442	10.9503	11.4261	1.84665	8.44537
TYPE3A	ENSMUSG00000038569.13	Rad9b	chr5	-	122323223	122354233	10.9471	14.4068	4.23502	13.082
TYPE3A	ENSMUSG00000041859.10	Mcm3	chr1	-	20802968	20820312	10.9306	14.2412	0.520051	10.9293
TYPE3A	ENSMUSG00000113529.1	Gm47484	chr12	-	84313854	84317076	10.635	8.94215	0	6.12703
TYPE3A	ENSMUSG00000022022.3	Mtrf1	chr14	+	79397772	79423587	10.623	1.65595	3.53239	1.82155
TYPE3A	ENSMUSG00000051169.14	Rpusd3	chr6	-	113415319	113419340	10.5532	7.78299	4.76537	8.11418
TYPE3A	ENSMUSG00000015966.17	Il17rb	chr14	-	29996135	30008896	10.5396	10.7637	4.557	7.94858
TYPE3A	ENSMUSG00000027086.16	Fastkd1	chr2	-	69686815	69713516	10.4425	4.30548	1.86117	5.13346
TYPE3A	ENSMUSG00000031478.16	Nek3	chr8	-	22128283	22166435	10.4034	10.9293	3.16333	7.94858
TYPE3A	ENSMUSG00000038844.10	Kif16b	chr2	-	142617474	142901531	10.3809	12.9164	3.47495	9.60454
TYPE3A	ENSMUSG00000105617.4	Gm43809	chr5	+	31596938	31701972	10.3066	2.31834	0	2.98072
TYPE3A	ENSMUSG00000097320.8	Tmem147os	chr7	+	30729579	30745929	10.2167	12.2541	2.81377	9.10775
TYPE3A	ENSMUSG00000029486.13	Mrpl1	chr5	+	96209493	96266727	10.1379	1.82155	3.42619	1.15917
TYPE3A	ENSMUSG00000026778.13	Prkcq	chr2	+	11172108	11301222	10.118	3.4775	3.73177	2.48393
TYPE3A	ENSMUSG00000039704.7	Lmbrd2	chr15	+	9140550	9202483	10.0595	16.3939	2.3463	15.0692
TYPE3A	ENSMUSG00000027804.13	Ppid	chr3	+	79591342	79603650	10.0196	6.12703	3.45216	5.96144
TYPE3A	ENSMUSG00000097162.2	2310010J17Rik	chr7	-	90124822	90129984	10.0187	22.0242	3.06202	16.5595
TYPE3A	ENSMUSG00000046909.9	Tefm	chr11	-	80136678	80142175	9.97904	8.27977	2.2294	7.94858
TYPE3A	ENSMUSG00000026399.12	Cd55	chr1	-	130439027	130462744	9.93929	2.48393	1.78594	3.14631
TYPE3A	ENSMUSG00000036158.12	Prickle1	chr15	-	93499114	93595891	9.92389	14.0756	3.22333	10.7637
TYPE3A	ENSMUSG00000028737.15	Aldh4a1	chr4	+	139622866	139649690	9.90525	15.0692	4.42441	10.7637
TYPE3A	ENSMUSG00000024667.11	Tmem216	chr19	-	10533865	10556238	9.89729	1.65595	2.76883	1.65595
TYPE3A	ENSMUSG00000060227.15	Casc4	chr2	+	121866970	121936220	9.82399	7.2862	4.26696	5.96144
TYPE3A	ENSMUSG00000032217.13	Rnf111	chr9	-	70425424	70503725	9.67876	7.78299	3.68884	6.78941
TYPE3A	ENSMUSG00000044229.9	Nxpe4	chr9	+	48162023	48400025	9.66152	4.13989	3.75942	5.79584
TYPE3A	ENSMUSG00000087269.1	D330023K18Rik	chr2	-	31146457	31152291	9.64309	6.62382	2.32289	7.2862
TYPE3A	ENSMUSG00000044906.5	4930503L19Rik	chr18	-	70452212	70472509	9.5618	9.60454	2.88197	8.44537
TYPE3A	ENSMUSG00000038861.14	Pi4kb	chr3	+	94974731	95006843	9.43591	11.5917	3.91843	10.4325
TYPE3A	ENSMUSG00000073968.4	Trim68	chr7	-	102677582	102687327	9.39357	7.1206	2.32168	8.61096
TYPE3A	ENSMUSG00000063052.9	Lrrc40	chr3	+	158036662	158068487	9.14924	12.7508	3.29454	9.27334
TYPE3A	ENSMUSG00000041471.9	Shld2	chr14	-	34237033	34310493	9.12795	23.8457	0.996806	16.7251
TYPE3A	ENSMUSG00000105355.1	Gm40117	chr3	+	104994032	105004005	9.09398	16.8907	0	11.7573
TYPE3A	ENSMUSG00000025198.16	Erlin1	chr19	-	44034944	44069785	9.06894	7.78299	3.97265	8.61096
TYPE3A	ENSMUSG00000099031.1	Mir7240	chr8	+	70798135	70798192	9.0277	9.60454	3.29441	9.77013
TYPE3A	ENSMUSG00000025241.16	Fyco1	chr9	-	123789500	123851899	9.00838	24.5081	3.18157	19.7059
TYPE3A	ENSMUSG00000027424.11	Mgme1	chr2	+	144270663	144281227	8.99071	13.2476	2.1573	9.60454
TYPE3A	ENSMUSG00000024170.15	Telo2	chr17	-	25099570	25115967	8.97888	9.10775	2.61633	7.2862
TYPE3A	ENSMUSG00000074758.10	Gm5535	chr2	-	144098815	144207990	8.94287	9.27334	3.07067	7.94858
TYPE3A	ENSMUSG00000026173.15	Plcd4	chr1	+	74542888	74567794	8.93946	4.47108	3.11388	3.14631
TYPE3A	ENSMUSG00000066148.3	Prpf4	chr4	+	62408797	62426990	8.84709	13.4132	2.50923	9.27334
TYPE3A	ENSMUSG00000023074.11	Mospd1	chrX	-	53344598	53370502	8.76903	6.62382	2.82536	5.46465
TYPE3A	ENSMUSG00000037606.18	Osbpl5	chr7	-	143688762	143756985	8.76715	7.2862	2.75882	6.95501
TYPE3A	ENSMUSG00000024764.9	Naa40	chr19	-	7225668	7241222	8.76058	11.0949	3.7332	9.77013
TYPE3A	ENSMUSG00000087620.7	5330434G04Rik	chrX	-	105348282	105391776	8.75475	9.77013	3.63463	6.95501
TYPE3A	ENSMUSG00000023852.14	Chd1	chr17	+	15704967	15772610	8.70309	25.1705	2.39205	18.3811
TYPE3A	ENSMUSG00000055137.7	Sugct	chr13	-	16857472	17695553	8.64448	5.13346	0.47011	6.78941
TYPE3A	ENSMUSG00000031370.12	Zrsr2	chrX	-	163935443	163958661	8.63354	6.95501	3.31795	6.95501
TYPE3A	ENSMUSG00000048222.3	Mfap1b	chr2	-	121460235	121474067	8.52638	7.4518	3.1023	5.29905
TYPE3A	ENSMUSG00000044716.12	Dok7	chr5	+	35056766	35087839	8.48768	7.1206	1.94563	5.13346
TYPE3A	ENSMUSG00000023809.10	Rps6ka2	chr17	+	7170115	7303315	8.47461	24.0113	2.1752	19.7059
TYPE3A	ENSMUSG00000040018.9	Cox15	chr19	-	43733254	43753000	8.43958	23.6801	1.62196	18.5467
TYPE3A	ENSMUSG00000001143.13	Lman2l	chr1	-	36419871	36445271	8.41195	10.4325	1.93817	10.7637
TYPE3A	ENSMUSG00000003762.13	Coq8b	chr7	+	27233023	27257950	8.39266	9.60454	3.52215	8.11418
TYPE3A	ENSMUSG00000084960.1	B430010I23Rik	chr8	+	41017468	41024216	8.31719	1.98715	1.21138	3.14631
TYPE3A	ENSMUSG00000091537.2	Tma7	chr9	-	109074568	109082587	8.30245	4.63667	1.06939	4.47108
TYPE3A	ENSMUSG00000036611.5	Eepd1	chr9	+	25481547	25604110	8.28455	16.3939	1.30948	11.5917
TYPE3A	ENSMUSG00000032375.15	Aph1b	chr9	-	66775202	66795490	8.25455	24.1769	3.351	21.8586
TYPE3A	ENSMUSG00000025188.15	Hps1	chr19	-	42755105	42779978	8.24245	6.45822	0.707772	4.47108
TYPE3A	ENSMUSG00000034940.15	Synrg	chr11	+	83964428	84044578	8.241	8.44537	3.0532	6.78941
TYPE3A	ENSMUSG00000042496.18	Prdm10	chr9	+	31280538	31381723	8.2239	23.1834	1.72206	21.1962
TYPE3A	ENSMUSG00000097616.7	1110019D14Rik	chr6	+	13871526	14044385	8.19287	9.27334	3.57347	8.61096
TYPE3A	ENSMUSG00000048728.15	Zfp454	chr11	-	50872720	50887651	8.11204	5.13346	1.70799	3.97429
TYPE3A	ENSMUSG00000070527.3	Mkrn3	chr7	-	62417593	62420139	8.04578	1.49036	1.90108	1.65595
TYPE3A	ENSMUSG00000036022.15	Fam122b	chrX	-	53243415	53269805	8.00959	7.2862	2.6363	6.78941
TYPE3A	ENSMUSG00000048677.9	Tpcn2	chr7	-	145186524	145284011	7.9785	11.5917	1.93524	11.5917
TYPE3A	ENSMUSG00000038704.12	Aspdh	chr7	+	44465391	44467758	7.95108	2.15274	3.34603	2.31834
TYPE3A	ENSMUSG00000037217.15	Syn1	chrX	-	20860511	20921004	7.91539	8.94215	2.71873	6.78941
TYPE3A	ENSMUSG00000073436.11	Eme2	chr17	-	24888486	24895087	7.87807	8.61096	3.32975	6.78941
TYPE3A	ENSMUSG00000051502.6	Ufsp1	chr5	+	137294629	137295665	7.85494	15.566	3.10947	12.0885
TYPE3A	ENSMUSG00000064127.13	Med14	chrX	-	12675369	12762073	7.8243	12.0885	1.88289	8.44537
TYPE3A	ENSMUSG00000039242.10	B3galnt2	chr13	+	13954469	13999103	7.8161	19.0435	2.10872	14.5724
TYPE3A	ENSMUSG00000024530.7	Prelid3a	chr18	+	67464849	67480581	7.7971	8.61096	2.61392	8.11418
TYPE3A	ENSMUSG00000019774.8	Mtrf1l	chr10	-	5811887	5823910	7.78898	23.0178	1.30874	18.3811
TYPE3A	ENSMUSG00000086358.2	Gm13270	chr2	+	13271601	13325827	7.68023	15.566	0.05444	12.7508
TYPE3A	ENSMUSG00000027243.8	Harbi1	chr2	+	91710852	91721545	7.67901	17.2219	3.01913	12.4197
TYPE3A	ENSMUSG00000018405.7	Mrm1	chr11	-	84813061	84819515	7.66616	12.0885	1.64625	9.77013
TYPE3A	ENSMUSG00000029408.13	Abcb9	chr5	-	124061530	124095798	7.55152	27.4888	2.77753	20.6994
TYPE3A	ENSMUSG00000097321.5	1700028E10Rik	chr5	+	151368675	151432118	7.51551	22.0242	2.06606	18.2155
TYPE3A	ENSMUSG00000015214.14	Mtmr1	chrX	+	71364760	71419196	7.5084	6.78941	2.69185	6.78941
TYPE3A	ENSMUSG00000024169.16	Ift140	chr17	+	25016085	25099495	7.47227	25.5017	1.10626	21.3618
TYPE3A	ENSMUSG00000027353.14	Mcm8	chr2	+	132816141	132844197	7.46054	15.0692	1.99732	10.9293
TYPE3A	ENSMUSG00000039176.17	Polg	chr7	-	79446231	79466362	7.37815	15.8972	2.12908	12.4197
TYPE3A	ENSMUSG00000037533.19	Rapgef6	chr11	+	54522847	54699285	7.28723	18.8779	2.26809	13.91
TYPE3A	ENSMUSG00000116056.1	Gm4544	chr15	+	102657111	102660468	7.25592	9.93573	1.23658	8.27977
TYPE3A	ENSMUSG00000077450.13	Rab11b	chr17	-	33742484	33760530	7.2331	15.0692	2.69465	14.5724
TYPE3A	ENSMUSG00000055923.16	Aasdh	chr5	-	76873659	76905514	7.21892	13.91	2.92385	10.7637
TYPE3A	ENSMUSG00000014470.4	Rnf166	chr8	-	122466147	122476064	7.17815	12.2541	1.17267	8.94215
TYPE3A	ENSMUSG00000020802.8	Ube2o	chr11	-	116537740	116581447	7.16712	12.2541	2.52253	8.44537
TYPE3A	ENSMUSG00000028188.13	Spata1	chr3	-	146457196	146499753	7.15065	10.1013	0	14.4068
TYPE3A	ENSMUSG00000097047.2	1110020A21Rik	chr17	-	84917182	84957710	7.11221	24.8393	2.72999	18.5467
TYPE3A	ENSMUSG00000035936.6	Aldh5a1	chr13	-	24907579	24937661	7.07524	9.43894	1.91232	6.78941
TYPE3A	ENSMUSG00000018428.15	Akap1	chr11	-	88830792	88864586	7.04586	23.6801	2.47834	17.3875
TYPE3A	ENSMUSG00000020623.11	Map2k6	chr11	+	110399122	110525522	7.04277	2.64953	1.33217	1.98715
TYPE3A	ENSMUSG00000086247.7	Gm15787	chr5	-	110154400	110176504	7.0157	13.5788	1.68522	12.4197
TYPE3A	ENSMUSG00000033589.4	Reep4	chr14	+	70545251	70548933	6.96112	6.95501	1.97795	6.78941
TYPE3A	ENSMUSG00000030519.14	Apba2	chr7	+	64501706	64753878	6.94716	6.62382	2.0374	5.13346
TYPE3A	ENSMUSG00000031907.9	Zfp90	chr8	+	106415327	106426598	6.89767	9.93573	2.69647	7.4518
TYPE3A	ENSMUSG00000057230.13	Aak1	chr6	+	86849517	87003223	6.88631	22.8522	1.60303	16.0628
TYPE3A	ENSMUSG00000097626.5	4921504A21Rik	chr5	-	19202368	19226555	6.76902	20.6994	2.40426	19.8715
TYPE3A	ENSMUSG00000042035.11	Igsf3	chr3	+	101377083	101463059	6.7392	13.2476	1.56508	9.77013
TYPE3A	ENSMUSG00000042104.18	Uggt2	chr14	-	118985039	119099430	6.72326	6.12703	1.25913	6.45822
TYPE3A	ENSMUSG00000097789.2	Gm2115	chr7	+	84528954	84583531	6.68674	3.14631	1.09423	2.15274
TYPE3A	ENSMUSG00000035181.6	Heatr5a	chr12	-	51875871	51971321	6.5905	10.9293	2.37319	8.94215
TYPE3A	ENSMUSG00000047824.13	Pygo2	chr3	+	89430214	89435128	6.58062	14.4068	1.2583	10.4325
TYPE3A	ENSMUSG00000034706.16	Dnaic2	chr11	+	114727408	114757889	6.56614	9.60454	1.34093	7.78299
TYPE3A	ENSMUSG00000113585.1	Gm19605	chr12	-	110474511	110486208	6.54493	8.94215	1.46886	7.78299
TYPE3A	ENSMUSG00000019863.7	Qrsl1	chr10	-	43874188	43901745	6.50968	9.93573	2.26527	8.44537
TYPE3A	ENSMUSG00000043872.14	Zmym1	chr4	-	127047094	127061152	6.47606	9.27334	1.75827	6.95501
TYPE3A	ENSMUSG00000097820.3	E530011L22Rik	chr9	-	121754662	121759943	6.43772	13.7444	0.179207	12.7508
TYPE3A	ENSMUSG00000037007.17	Zfp113	chr5	-	138139702	138155744	6.41585	9.10775	0.757463	8.27977
TYPE3A	ENSMUSG00000021704.8	Mtx3	chr13	+	92844760	92858230	6.40584	5.46465	2.16268	4.63667
TYPE3A	ENSMUSG00000038024.17	Dennd4c	chr4	+	86748555	86850603	6.3907	15.566	0.454513	11.5917
TYPE3A	ENSMUSG00000037355.14	Uvssa	chr5	+	33378549	33419754	6.35629	23.0178	1.77737	17.0563
TYPE3A	ENSMUSG00000031365.13	Zfp275	chrX	+	73342621	73359080	6.30463	4.13989	1.88136	3.4775
TYPE3A	ENSMUSG00000002058.13	Unc119	chr11	+	78343482	78349164	6.24875	5.63025	0.824217	6.29263
TYPE3A	ENSMUSG00000071424.10	Grid2	chr6	+	63255876	64704323	6.12719	3.4775	2.01666	2.81512
TYPE3A	ENSMUSG00000031636.7	Pdlim3	chr8	+	45885461	45919548	6.09709	3.14631	0	1.98715
TYPE3A	ENSMUSG00000111474.1	Gm32926	chr10	+	18743469	18837979	5.98994	3.14631	0.989941	4.13989
TYPE3A	ENSMUSG00000074227.12	Spint2	chr7	-	29256323	29281912	5.97938	2.81512	0.213438	1.98715
TYPE3A	ENSMUSG00000036959.15	Bcorl1	chrX	+	48341358	48408049	5.92618	2.48393	2.25161	2.31834
TYPE3A	ENSMUSG00000030254.16	Rad18	chr6	-	112619850	112696686	5.89212	3.97429	1.70712	5.96144
TYPE3A	ENSMUSG00000091329.2	1700112D23Rik	chr3	-	28702667	28781108	5.82627	18.8779	0.144471	13.4132
TYPE3A	ENSMUSG00000041718.15	Alg13	chrX	+	144317804	144374450	5.82468	1.15917	1.9246	1.15917
TYPE3A	ENSMUSG00000028133.17	Rwdd3	chr3	-	121155398	121171695	5.816	8.77656	1.08669	9.27334
TYPE3A	ENSMUSG00000024542.9	Cep192	chr18	+	67800107	67885170	5.776	10.9293	2.18855	8.27977
TYPE3A	ENSMUSG00000106943.2	Dancr	chr5	+	74093060	74095406	5.7562	14.9036	0.404834	13.7444
TYPE3A	ENSMUSG00000074863.5	Platr25	chr13	-	62671784	62760709	5.73865	8.77656	1.59618	7.2862
TYPE3A	ENSMUSG00000024251.10	Thada	chr17	-	84190076	84466205	5.7225	16.0628	2.26697	13.5788
TYPE3A	ENSMUSG00000038736.10	Nudcd1	chr15	-	44373163	44428307	5.66365	8.44537	1.60349	6.29263
TYPE3A	ENSMUSG00000067424.13	Zfp563	chr17	+	33089310	33110705	5.61884	6.12703	0.636655	5.46465
TYPE3A	ENSMUSG00000030386.18	Zfp606	chr7	+	12478293	12496235	5.53852	4.47108	1.13471	3.97429
TYPE3A	ENSMUSG00000048661.14	Lemd3	chr10	-	120923413	120979332	5.5305	13.4132	1.57927	10.5981
TYPE3A	ENSMUSG00000034958.11	Atcay	chr10	-	81204508	81230833	5.52361	7.1206	0.314174	5.29905
TYPE3A	ENSMUSG00000064090.14	Vrk2	chr11	-	26471322	26593999	5.52344	1.98715	0.063092	2.15274
TYPE3A	ENSMUSG00000044749.13	Abca6	chr11	-	110176820	110251776	5.48224	5.46465	1.34019	4.63667
TYPE3A	ENSMUSG00000030089.15	Slc41a3	chr6	+	90604725	90646412	5.47261	9.10775	2.12391	6.78941
TYPE3A	ENSMUSG00000019732.14	Calr3	chr8	-	72424176	72443870	5.46805	12.2541	0.09227	9.60454
TYPE3A	ENSMUSG00000102440.1	Pcdhga9	chr18	+	37736936	37841870	5.40242	1.82155	1.13824	1.15917
TYPE3A	ENSMUSG00000049717.9	Lig4	chr8	-	9969049	9977686	5.36688	6.95501	0.758122	5.63025
TYPE3A	ENSMUSG00000059897.5	Zfp930	chr8	+	69209038	69230536	5.35349	8.44537	0.628787	8.11418
TYPE3A	ENSMUSG00000018347.16	Zkscan6	chr11	+	65807175	65829239	5.32845	15.8972	1.99379	13.7444
TYPE3A	ENSMUSG00000021820.18	Camk2g	chr14	-	20734875	20794088	5.32218	9.77013	2.02702	9.60454
TYPE3A	ENSMUSG00000069184.4	Zfp72	chr13	-	74369326	74390836	5.24141	1.32476	0.792458	1.98715
TYPE3A	ENSMUSG00000023965.13	Fbxl17	chr17	-	63057452	63500017	5.22799	18.5467	1.37851	14.738
TYPE3A	ENSMUSG00000085987.2	Gm13403	chr2	-	33935788	33942145	5.22131	8.11418	1.31002	7.61739
TYPE3A	ENSMUSG00000020364.14	Zfp354a	chr11	+	51059257	51072799	5.1656	3.8087	0	2.98072
TYPE3A	ENSMUSG00000037902.18	Sirpa	chr2	+	129592835	129632228	5.15571	1.49036	1.38626	2.48393
TYPE3A	ENSMUSG00000074519.11	Zfp971	chr2	+	178023284	178034022	5.09329	7.61739	0.771119	7.78299
TYPE3A	ENSMUSG00000079038.3	D130040H23Rik	chr8	+	69271080	69314207	5.01924	4.96786	1.99911	3.8087
TYPE3A	ENSMUSG00000113450.1	Gm49359	chr13	-	62453016	62466832	4.93651	8.44537	0.911629	8.27977
TYPE3A	ENSMUSG00000058600.13	Rpl30	chr15	-	34440505	34443640	4.84266	8.94215	1.33416	6.78941
TYPE3A	ENSMUSG00000095280.1	Gm21738	chr14	-	19415857	19418930	4.79435	4.13989	0.188501	5.96144
TYPE3A	ENSMUSG00000055745.4	Rtl6	chr15	-	84553398	84557823	4.78823	5.13346	1.13439	4.13989
TYPE3A	ENSMUSG00000087698.1	Gm13031	chr4	-	140947666	140957902	4.77149	8.77656	0.143523	9.10775
TYPE3A	ENSMUSG00000040327.16	Cul9	chr17	-	46500572	46546388	4.72131	5.63025	1.33892	4.30548
TYPE3A	ENSMUSG00000089809.9	Rasgef1b	chr5	-	99217426	99729065	4.69785	2.15274	0.174187	3.31191
TYPE3A	ENSMUSG00000073207.1	Ccdc160	chrX	+	52791200	52799468	4.65705	5.13346	0	3.6431
TYPE3A	ENSMUSG00000086827.1	4930461C15Rik	chr16	-	58404878	58408276	4.63675	26.4953	0.283941	18.7123
TYPE3A	ENSMUSG00000045211.5	Nudt18	chr14	+	70577637	70582688	4.56044	13.7444	1.59375	10.7637
TYPE3A	ENSMUSG00000048856.9	Slc25a47	chr12	+	108836046	108856815	4.552	23.5146	0.135108	18.5467
TYPE3A	ENSMUSG00000102644.5	Thap6	chr5	+	91962389	91972066	4.51756	3.97429	1.19391	2.64953
TYPE3A	ENSMUSG00000022120.4	Rnf219	chr14	-	104477536	104522645	4.48876	2.48393	1.55582	1.82155
TYPE3A	ENSMUSG00000037001.10	Zfp39	chr11	-	58888153	58904225	4.47701	12.5853	0.239323	8.61096
TYPE3A	ENSMUSG00000021532.11	Fastkd3	chr13	+	68582234	68592338	4.38024	19.2091	1.46969	14.2412
TYPE3A	ENSMUSG00000021010.8	Npas3	chr12	+	53248677	54072175	4.37593	7.94858	0.866905	6.12703
TYPE3A	ENSMUSG00000029658.17	Wdr95	chr5	+	149528679	149611894	4.37455	7.94858	0.329114	6.12703
TYPE3A	ENSMUSG00000073427.4	Gm4924	chr10	+	82354255	82422882	4.36147	6.29263	0.797648	5.46465
TYPE3A	ENSMUSG00000011254.16	Thg1l	chr11	-	45946843	45955494	4.34918	6.12703	1.08891	5.96144
TYPE3A	ENSMUSG00000084799.7	Ino80dos	chr1	+	63113078	63158290	4.2827	4.47108	0.961206	3.6431
TYPE3A	ENSMUSG00000085227.1	6330418K02Rik	chr5	+	138264043	138266661	4.27665	10.4325	0.333294	7.78299
TYPE3A	ENSMUSG00000062040.14	Zfp27	chr7	-	29893333	29906572	4.27341	6.45822	0.805878	4.47108
TYPE3A	ENSMUSG00000079427.10	Mthfsl	chr9	-	88688602	88720296	4.2483	6.95501	0.955662	6.29263
TYPE3A	ENSMUSG00000087088.2	Gm16638	chr7	-	83597048	83631880	4.23209	16.2284	0.235823	13.082
TYPE3A	ENSMUSG00000007476.18	Lrrc8a	chr2	+	30237715	30263790	4.21649	20.5338	0.06649	17.8843
TYPE3A	ENSMUSG00000038145.17	Snrk	chr9	+	122117266	122169702	4.18253	10.5981	1.14531	10.4325
TYPE3A	ENSMUSG00000102862.1	Gm37640	chr3	+	32610861	32613513	4.18127	3.4775	0	3.31191
TYPE3A	ENSMUSG00000044712.15	Slc38a6	chr12	+	73286779	73354049	4.18017	10.1013	0.754823	8.44537
TYPE3A	ENSMUSG00000032370.8	Lactb	chr9	-	66955388	66975484	4.15933	9.93573	1.2882	7.2862
TYPE3A	ENSMUSG00000025545.10	Clybl	chr14	+	122181704	122402234	4.15108	7.78299	0.857725	9.27334
TYPE3A	ENSMUSG00000038888.8	Ctu1	chr7	+	43672016	43678298	4.14606	7.1206	0.457166	6.29263
TYPE3A	ENSMUSG00000113029.1	Gm40578	chr12	-	111450405	111500840	4.1442	6.78941	0	5.46465
TYPE3A	ENSMUSG00000068205.14	Macrod2	chr2	+	140395309	142392966	4.1161	20.2026	1.40706	15.0692
TYPE3A	ENSMUSG00000032782.19	Cntrob	chr11	-	69299487	69323775	4.10895	12.2541	0.72146	9.60454
TYPE3A	ENSMUSG00000000295.13	Hddc2	chr10	+	31313383	31328204	4.01665	3.31191	0	3.4775
TYPE3A	ENSMUSG00000025193.14	Cutc	chr19	+	43752996	43768638	3.988	13.7444	1.16725	9.77013
TYPE3A	ENSMUSG00000051379.12	Flrt3	chr2	-	140650914	140671469	3.96265	6.78941	1.34655	4.96786
TYPE3A	ENSMUSG00000106019.1	Gm43672	chr3	-	22074412	22076142	3.94134	18.0499	0.261464	13.5788
TYPE3A	ENSMUSG00000071632.10	2510002D24Rik	chr16	+	18836578	18840160	3.91951	3.97429	1.01839	2.98072
TYPE3A	ENSMUSG00000027713.6	1810062G17Rik	chr3	+	36475937	36482299	3.89958	19.0435	0.540306	20.5338
TYPE3A	ENSMUSG00000022799.4	Arhgap31	chr16	-	38598340	38713274	3.88777	8.27977	0.93683	7.61739
TYPE3A	ENSMUSG00000033400.14	Agl	chr3	-	116739999	116808166	3.86813	13.2476	1.16543	9.27334
TYPE3A	ENSMUSG00000072955.14	Tmsb15l	chrX	-	136954988	136976869	3.85636	4.96786	1.03553	7.2862
TYPE3A	ENSMUSG00000064658.1	Gm24166	chr9	-	44736813	44736947	3.8456	1.82155	1.40885	1.32476
TYPE3A	ENSMUSG00000018659.12	Pnpo	chr11	-	96937825	96943986	3.81664	5.79584	0	5.46465
TYPE3A	ENSMUSG00000003929.11	Zfp81	chr17	-	33329342	33358878	3.8021	5.13346	0.421765	5.46465
TYPE3A	ENSMUSG00000103897.1	Pcdhga8	chr18	+	37725706	37841873	3.80173	1.82155	0.549228	2.15274
TYPE3A	ENSMUSG00000020175.15	Rab36	chr10	+	75037058	75054748	3.79703	3.4775	0.142779	4.47108
TYPE3A	ENSMUSG00000070336.3	Fbxo47	chr11	-	97853826	97884154	3.79697	18.3811	1.21048	15.4004
TYPE3A	ENSMUSG00000030177.14	Ccdc77	chr6	-	120324323	120364374	3.79406	8.11418	1.36298	5.63025
TYPE3A	ENSMUSG00000091028.1	Gm10722	chr9	+	3000922	3002330	3.73038	18.2155	0.107939	25.1705
TYPE3A	ENSMUSG00000054679.8	Srsf12	chr4	+	33208991	33233340	3.72363	1.49036	0	1.15917
TYPE3A	ENSMUSG00000039086.9	Ss18l1	chr2	+	180042509	180070201	3.68304	18.8779	0.3836	13.5788
TYPE3A	ENSMUSG00000020389.19	Cdkl3	chr11	+	52004221	52089784	3.67169	12.5853	1.32598	13.4132
TYPE3A	ENSMUSG00000041773.8	Enc1	chr13	+	97241105	97253034	3.67084	13.91	0.966302	12.5853
TYPE3A	ENSMUSG00000042647.13	Acad12	chr5	-	121596775	121618938	3.63557	10.4325	1.18282	12.2541
TYPE3A	ENSMUSG00000033906.5	Zdhhc15	chrX	-	104536969	104671064	3.62994	1.82155	1.20404	1.65595
TYPE3A	ENSMUSG00000096974.2	Gm26881	chr4	+	43045966	43053254	3.60724	10.5981	0	8.61096
TYPE3A	ENSMUSG00000082361.6	Btc	chr5	-	91357261	91402994	3.51505	6.62382	0.805978	7.2862
TYPE3A	ENSMUSG00000002781.19	Tmem143	chr7	+	45896941	45917413	3.49744	18.0499	0.773814	13.2476
TYPE3A	ENSMUSG00000021714.15	Cenpk	chr13	+	104228611	104252392	3.48405	5.13346	0	4.80227
TYPE3A	ENSMUSG00000069094.12	Pde7a	chr3	-	19223108	19311322	3.48234	17.3875	0.851495	14.5724
TYPE3A	ENSMUSG00000020224.15	Llph	chr10	+	120227070	120232582	3.48124	8.77656	1.19404	6.12703
TYPE3A	ENSMUSG00000033031.13	Cip2a	chr16	+	48994185	49019709	3.46349	14.0756	0	13.7444
TYPE3A	ENSMUSG00000035067.9	Xkr6	chr14	+	63606503	63820809	3.44233	5.96144	1.01075	4.63667
TYPE3A	ENSMUSG00000065353.1	Snora73b	chr4	-	132352322	132352526	3.42644	1.82155	1.09561	1.98715
TYPE3A	ENSMUSG00000042978.10	Sbk1	chr7	+	126272619	126295016	3.39433	14.2412	0.794388	17.7187
TYPE3A	ENSMUSG00000055723.6	Rras2	chr7	-	114046782	114117781	3.39048	3.8087	0.927602	3.6431
TYPE3A	ENSMUSG00000063364.10	3300002I08Rik	chr2	-	150310935	150362765	3.38551	5.46465	0.283109	3.97429
TYPE3A	ENSMUSG00000097397.2	Gm16861	chr16	-	4935049	4939633	3.38313	2.48393	0.379451	2.48393
TYPE3A	ENSMUSG00000034480.18	Diaph2	chrX	+	129749742	130465834	3.37561	6.95501	0.877578	5.13346
TYPE3A	ENSMUSG00000051113.9	Fam71e1	chr7	+	44496581	44501486	3.3713	15.2348	0.579997	13.7444
TYPE3A	ENSMUSG00000021182.16	Ccdc88c	chr12	-	100911523	101029056	3.35961	13.7444	0.869656	12.5853
TYPE3A	ENSMUSG00000010751.15	Tnfrsf22	chr7	-	143634806	143649661	3.35785	4.63667	0.850358	5.79584
TYPE3A	ENSMUSG00000068299.11	Nat8f4	chr6	-	85899051	85904884	3.30536	5.46465	0.893352	4.30548
TYPE3A	ENSMUSG00000056316.2	Gm9996	chr10	-	29143282	29144194	3.30376	6.45822	0.269204	7.1206
TYPE3A	ENSMUSG00000010021.13	Kif19a	chr11	+	114765388	114790739	3.29784	5.79584	0.385963	7.78299
TYPE3A	ENSMUSG00000045094.7	Arhgef37	chr18	-	61493794	61536536	3.27597	11.2605	0.636823	8.94215
TYPE3A	ENSMUSG00000085012.1	Gm15492	chr6	-	113308666	113326747	3.27053	25.1705	0.776752	17.8843
TYPE3A	ENSMUSG00000038594.9	Cep85l	chr10	-	53273443	53379947	3.2662	12.0885	1.09365	8.94215
TYPE3A	ENSMUSG00000048921.11	Zfp689	chr7	-	127442136	127449158	3.23626	6.95501	0.875184	4.96786
TYPE3A	ENSMUSG00000012126.16	Ubxn11	chr4	+	134102570	134127593	3.09917	6.95501	0.577386	7.2862
TYPE3A	ENSMUSG00000038646.13	Ramac	chr7	+	81762925	81769491	3.02841	10.7637	0.938145	8.44537
TYPE3A	ENSMUSG00000004455.16	Ppp1cc	chr5	+	122158278	122175273	3.01438	18.0499	0.817993	13.082
TYPE3A	ENSMUSG00000022322.8	Shcbp1	chr8	-	4735976	4779567	2.91677	4.30548	0	3.8087
TYPE3A	ENSMUSG00000049551.2	Fzd9	chr5	-	135248938	135251230	2.84532	7.94858	0.710034	8.44537
TYPE3A	ENSMUSG00000028893.8	Sesn2	chr4	-	132492032	132510501	2.84515	15.8972	0.766004	12.9164
TYPE3A	ENSMUSG00000094500.2	Smim18	chr8	-	33742112	33747770	2.83521	3.8087	0	3.6431
TYPE3A	ENSMUSG00000086992.7	Gm15941	chr15	-	37421134	37433414	2.82686	4.47108	0.440484	5.13346
TYPE3A	ENSMUSG00000088252.1	Snord13	chr8	-	31149864	31149967	2.73128	15.4004	0.270933	14.2412
TYPE3A	ENSMUSG00000091183.5	Gm5141	chr13	-	62772200	62785808	2.68826	8.94215	0.034641	6.95501
TYPE3A	ENSMUSG00000116461.1	Gm44502	chr15	-	89416405	89429696	2.67934	13.7444	0	12.4197
TYPE3A	ENSMUSG00000048967.16	Yjefn3	chr8	-	69887788	69902712	2.64455	10.5981	0.709628	7.94858
TYPE3A	ENSMUSG00000026274.11	Pask	chr1	-	93308770	93343482	2.64184	14.0756	0.03154	11.7573
TYPE3A	ENSMUSG00000020877.11	Scrn2	chr11	+	97029938	97033958	2.64039	7.61739	0	5.63025
TYPE3A	ENSMUSG00000093483.1	AA465934	chr11	+	83291699	83294632	2.63317	10.1013	0.56272	11.4261
TYPE3A	ENSMUSG00000010529.6	Gm266	chr12	-	111484609	111485823	2.62966	1.32476	0	1.32476
TYPE3A	ENSMUSG00000097848.2	Gm807	chr13	+	99100706	99107580	2.62234	7.61739	0.1758	8.11418
TYPE3A	ENSMUSG00000026994.9	Galnt3	chr2	-	66082766	66124994	2.62005	1.98715	0.615442	2.15274
TYPE3A	ENSMUSG00000033882.15	Rbm46	chr3	-	82837228	82876483	2.61147	2.64953	0.47655	2.15274
TYPE3A	ENSMUSG00000033632.16	AW554918	chr18	+	25168999	25467321	2.59931	22.6866	0.698069	17.8843
TYPE3A	ENSMUSG00000061143.15	Maml3	chr3	-	51685907	52105076	2.59481	7.1206	0.544308	8.94215
TYPE3A	ENSMUSG00000028044.6	Cks1b	chr3	-	89415472	89418383	2.59185	13.5788	0	11.5917
TYPE3A	ENSMUSG00000061894.15	Zscan20	chr4	-	128583539	128610098	2.57813	18.8779	0.673969	13.7444
TYPE3A	ENSMUSG00000000811.13	Txnrd3	chr6	+	89643988	89675529	2.56462	15.4004	0.005934	11.0949
TYPE3A	ENSMUSG00000028182.14	Lrriq3	chr3	+	155093434	155194280	2.56419	20.2026	0.370019	15.8972
TYPE3A	ENSMUSG00000071281.12	Zfp65	chr13	-	67705309	67729173	2.52091	4.13989	0.487109	3.4775
TYPE3A	ENSMUSG00000098604.1	Gm27295	chr16	+	85168849	85169001	2.47702	1.15917	0	1.49036
TYPE3A	ENSMUSG00000115422.1	4930452G13Rik	chr14	+	79702920	79714464	2.4556	2.81512	0.274568	2.48393
TYPE3A	ENSMUSG00000090031.2	4732440D04Rik	chr1	-	6209866	6215293	2.4546	3.14631	0.292152	2.64953
TYPE3A	ENSMUSG00000054519.8	Zfp867	chr11	-	59461197	59472474	2.39472	6.29263	0.261941	5.13346
TYPE3A	ENSMUSG00000022849.5	Hspbap1	chr16	+	35770375	35828477	2.36876	7.94858	0.43891	11.2605
TYPE3A	ENSMUSG00000086350.1	B230369F24Rik	chr1	-	178313328	178318549	2.36629	25.1705	0.057785	18.8779
TYPE3A	ENSMUSG00000086753.1	Gm15751	chr5	+	123508395	123514011	2.35172	8.94215	0.0114	6.12703
TYPE3A	ENSMUSG00000103009.1	Gm4430	chr2	-	129197252	129199194	2.30931	4.96786	0.116921	4.13989
TYPE3A	ENSMUSG00000053574.4	4930563E22Rik	chr11	+	72215138	72218450	2.29099	13.4132	0.022857	10.2669
TYPE3A	ENSMUSG00000097123.1	Gm6297	chr4	-	40720154	40722398	2.18512	18.2155	0	14.4068
TYPE3A	ENSMUSG00000047786.12	Lix1	chr17	+	17402672	17459387	2.16757	2.15274	0.133662	1.82155
TYPE3A	ENSMUSG00000039545.16	Flicr	chrX	+	7573600	7581027	2.16656	4.13989	0.08559	2.81512
TYPE3A	ENSMUSG00000092819.1	Gm23639	chr18	+	33795164	33795295	2.16561	14.9036	0	11.9229
TYPE3A	ENSMUSG00000034173.13	Zbed5	chr5	+	129895723	129903623	2.16548	11.4261	0	13.5788
TYPE3A	ENSMUSG00000013878.18	Rnf170	chr8	+	26119368	26151790	2.15334	25.1705	0.548849	20.6994
TYPE3A	ENSMUSG00000090358.1	Gm2822	chr13	-	108313099	108316273	2.12952	11.2605	0.346345	9.77013
TYPE3A	ENSMUSG00000045248.6	Med26	chr8	-	72494561	72548270	2.10209	20.2026	0.01469	15.0692
TYPE3A	ENSMUSG00000075040.9	Zfp408	chr2	-	91643669	91649791	2.06745	16.3939	0	12.2541
TYPE3A	ENSMUSG00000113170.1	Gm36839	chr13	-	34872512	34875432	2.03786	15.0692	0	11.0949
TYPE3A	ENSMUSG00000034883.9	Lrr1	chr12	+	69168814	69179009	2.02527	6.12703	0	4.63667
TYPE3A	ENSMUSG00000036995.7	Asap3	chr4	+	136206365	136245216	2.02476	16.3939	0.433452	11.7573
TYPE3A	ENSMUSG00000109374.1	Gm44773	chr7	+	107592950	107593506	2.00393	12.9164	0	13.7444
TYPE3A	ENSMUSG00000097401.1	Gm26744	chr16	-	21843451	21845776	1.99953	3.6431	0	5.46465
TYPE3A	ENSMUSG00000000049.11	Apoh	chr11	+	108343354	108414396	1.96284	4.96786	0	4.30548
TYPE3A	ENSMUSG00000050240.16	Hic2	chr16	+	17233572	17263430	1.94599	12.7508	0.089384	9.93573
TYPE3A	ENSMUSG00000085084.7	4930570G19Rik	chr3	-	156546753	156561746	1.93425	9.93573	0.273512	9.43894
TYPE3A	ENSMUSG00000085601.7	Gm4969	chr7	-	19099046	19118368	1.88722	3.6431	0	4.80227
TYPE3A	ENSMUSG00000034457.10	Eda2r	chrX	-	97333840	97377216	1.88157	2.98072	0	2.64953
TYPE3A	ENSMUSG00000071691.11	Gm960	chr19	-	4625734	4698668	1.83947	2.98072	0	2.64953
TYPE3A	ENSMUSG00000106022.1	Gm42929	chr3	+	121428046	121429331	1.82875	10.5981	0.264982	9.27334
TYPE3A	ENSMUSG00000023800.15	Tiam2	chr17	+	3326573	3531344	1.80036	3.4775	0.160509	4.30548
TYPE3A	ENSMUSG00000086914.1	Gm16124	chr9	+	53667246	53681265	1.78312	9.43894	0	7.4518
TYPE3A	ENSMUSG00000103925.1	B230112G18Rik	chr8	+	23208512	23209362	1.78136	12.7508	0	16.5595
TYPE3A	ENSMUSG00000059659.7	Gm10069	chr6	+	128438757	128503281	1.72365	16.2284	0	13.082
TYPE3A	ENSMUSG00000087629.1	Gm12246	chr11	+	58126068	58128512	1.72054	2.15274	0	2.31834
TYPE3A	ENSMUSG00000094942.7	Gm3604	chr13	-	62368328	62383177	1.69488	2.64953	0.278645	1.82155
TYPE3A	ENSMUSG00000016181.9	Diexf	chr1	-	193091104	193130272	1.62575	7.4518	0.101807	7.78299
TYPE3A	ENSMUSG00000086342.1	Gm12932	chr4	-	125082857	125084947	1.62385	16.5595	0	12.5853
TYPE3A	ENSMUSG00000091007.1	D630036H23Rik	chr12	-	36381242	36382181	1.61905	5.29905	0.04028	5.96144
TYPE3A	ENSMUSG00000045275.16	Lca5l	chr16	-	96158407	96192271	1.6169	9.43894	0	7.94858
TYPE3A	ENSMUSG00000102282.1	A930032L01Rik	chr13	-	63567098	63568054	1.598	14.4068	0	11.0949
TYPE3A	ENSMUSG00000069540.4	Gm4925	chr10	-	88729541	88731101	1.59263	10.5981	0.203634	9.10775
TYPE3A	ENSMUSG00000097785.1	B230217O12Rik	chr19	-	57323385	57360775	1.57816	25.8329	0.15766	19.8715
TYPE3A	ENSMUSG00000086889.1	Phf2os1	chr13	+	48871112	48875460	1.57418	9.43894	0	7.1206
TYPE3A	ENSMUSG00000037337.11	Map4k1	chr7	+	28982050	29003279	1.56697	16.8907	0	13.5788
TYPE3A	ENSMUSG00000082180.1	Gm12230	chr11	+	54947435	54947888	1.55845	1.32476	0.15516	1.49036
TYPE3A	ENSMUSG00000113294.1	Gm49326	chr12	+	17882197	17882322	1.55394	7.78299	0.237604	6.29263
TYPE3A	ENSMUSG00000060397.6	Zfp128	chr7	+	12881177	12893422	1.52451	13.7444	0	11.5917
TYPE3A	ENSMUSG00000105881.1	4932422M17Rik	chr5	+	123138931	123141569	1.51337	10.2669	0	11.2605
TYPE3A	ENSMUSG00000107795.1	Gm44105	chr6	-	90793896	90794475	1.50281	8.44537	0.22192	6.62382
TYPE3A	ENSMUSG00000026922.13	Agpat2	chr2	-	26593057	26604417	1.49944	1.65595	0.025428	2.64953
TYPE3A	ENSMUSG00000042225.3	Ammecr1	chrX	-	142851146	142966728	1.48808	6.45822	0.144461	4.96786
TYPE3A	ENSMUSG00000047534.17	Mis18bp1	chr12	-	65132734	65172604	1.48694	17.0563	0	12.7508
TYPE3A	ENSMUSG00000074357.3	AA386476	chr8	+	47675391	47685239	1.48464	25.8329	0.042308	21.693
TYPE3A	ENSMUSG00000019874.11	Fabp7	chr10	+	57784881	57788450	1.47559	2.64953	0	3.8087
TYPE3A	ENSMUSG00000086779.1	Gm13562	chr2	+	26352645	26371952	1.46113	7.94858	0.134453	7.2862
TYPE3A	ENSMUSG00000101641.1	Gm29560	chr3	-	104667032	104670010	1.46044	14.9036	0	10.2669
TYPE3A	ENSMUSG00000000028.15	Cdc45	chr16	-	18780447	18811987	1.44677	13.2476	0	10.7637
TYPE3A	ENSMUSG00000097101.3	1810034E14Rik	chr13	+	64248700	64271852	1.44517	1.98715	0	3.14631
TYPE3A	ENSMUSG00000097080.7	1700086O06Rik	chr18	-	38238405	38250565	1.44164	8.27977	0	9.27334
TYPE3A	ENSMUSG00000050244.9	Heatr1	chr13	+	12395027	12440289	1.43721	4.30548	0.053482	6.45822
TYPE3A	ENSMUSG00000111004.1	Gm48272	chr9	-	25274802	25275475	1.42165	1.65595	0	1.32476
TYPE3A	ENSMUSG00000022040.8	Ephx2	chr14	-	66084374	66124500	1.38333	1.15917	0	1.32476
TYPE3A	ENSMUSG00000097592.2	4930500F10Rik	chr9	+	106247960	106249413	1.35182	10.5981	0	8.27977
TYPE3A	ENSMUSG00000026090.16	2010300C02Rik	chr1	-	37611677	37720085	1.31948	2.64953	0.122561	1.82155
TYPE3A	ENSMUSG00000042834.14	Nrep	chr18	-	33437019	33464029	1.29581	10.5981	0.034064	7.61739
TYPE3A	ENSMUSG00000109327.1	Gm44995	chr7	+	89338370	89346288	1.24422	5.46465	0	4.30548
TYPE3A	ENSMUSG00000112317.1	Gm47580	chr10	-	52379196	52381226	1.24412	4.96786	0.07457	3.31191
TYPE3A	ENSMUSG00000097573.2	G730003C15Rik	chr1	+	59119833	59122141	1.23928	9.93573	0	8.44537
TYPE3A	ENSMUSG00000023882.15	Zfp54	chr17	+	21423227	21435640	1.21514	6.45822	0	4.63667
TYPE3A	ENSMUSG00000088789.1	Scarna13	chr12	-	105031075	105031349	1.21024	2.15274	0	1.82155
TYPE3A	ENSMUSG00000111692.1	Gm49373	chr9	-	21062400	21073096	1.19009	9.60454	0.028145	7.1206
TYPE3A	ENSMUSG00000041670.16	Rims1	chr1	-	22286251	22805994	1.17589	5.13346	0.033971	5.46465
TYPE3A	ENSMUSG00000105345.1	BC030343	chr5	+	143270075	143272513	1.17497	8.94215	0	7.2862
TYPE3A	ENSMUSG00000086502.1	B130055M24Rik	chr7	+	127448636	127460360	1.16771	5.96144	0	5.63025
TYPE3A	ENSMUSG00000099061.1	Gm28050	chr5	-	106500894	106574718	1.15136	14.738	0	11.0949
TYPE3A	ENSMUSG00000086881.1	Gm13594	chr2	+	65238756	65239675	1.13897	17.0563	0	19.8715
TYPE3A	ENSMUSG00000019437.17	Tlcd1	chr11	+	78176711	78181909	1.13878	10.5981	0	10.4325
TYPE3A	ENSMUSG00000114836.1	Gm18517	chr13	-	81085391	81087564	1.13818	2.31834	0	1.49036
TYPE3A	ENSMUSG00000104675.1	Gm43689	chr3	-	137918019	137918445	1.11508	11.2605	0	7.94858
TYPE3A	ENSMUSG00000103887.1	Gm37008	chr7	+	92637208	92637526	1.10202	11.0949	0	7.94858
TYPE3A	ENSMUSG00000035963.8	Odf3l2	chr10	-	79639526	79645738	1.0893	1.98715	0	1.98715
TYPE3A	ENSMUSG00000085655.5	Gm15952	chr3	+	35933045	35990840	1.03813	14.5724	0	12.5853
TYPE3A	ENSMUSG00000097155.1	Gm26511	chr9	-	21717616	21723450	1.03722	14.5724	0	12.7508
TYPE3A	ENSMUSG00000104662.1	Gm43267	chr5	+	144223725	144225520	1.02493	15.7316	0	13.082
TYPE3A	ENSMUSG00000107008.3	Gm2762	chr13	+	53393657	53455630	1.01431	1.32476	0	1.98715
TYPE3A	ENSMUSG00000029784.13	Ssmem1	chr6	+	30509849	30520254	1.00936	13.7444	0	10.9293
TYPE3B	ENSMUSG00000024044.18	Epb41l3	chr17	+	69075683	69289989	514.291	0.827977	231.984	0.662382
TYPE3B	ENSMUSG00000058070.14	Eml1	chr12	+	108370957	108539617	252.402	0.496786	99.697	0.331191
TYPE3B	ENSMUSG00000084786.9	Ubl5	chr9	+	20642878	20647140	68.4596	0.496786	33.1528	0.827977
TYPE3B	ENSMUSG00000027333.18	Smox	chr2	+	131491496	131525922	53.231	0.496786	20.9686	0.165595
TYPE3B	ENSMUSG00000034403.16	Pja1	chrX	-	99465734	99471273	39.5461	0.165595	15.8125	0.331191
TYPE3B	ENSMUSG00000017176.17	Nt5c3b	chr11	-	100422321	100441808	38.2428	0.165595	13.0656	0.331191
TYPE3B	ENSMUSG00000026743.16	Mllt10	chr2	+	18055237	18212388	35.759	0.496786	11.3448	0.496786
TYPE3B	ENSMUSG00000006469.13	Slc34a3	chr2	-	25228898	25234364	32.1299	0.331191	12.6347	0.331191
TYPE3B	ENSMUSG00000017868.16	Sgk2	chr2	+	162987330	163014127	24.7044	0.662382	2.80915	0.993573
TYPE3B	ENSMUSG00000067653.12	Ankrd23	chr1	-	36530188	36536883	23.0023	0.331191	7.89138	0.331191
TYPE3B	ENSMUSG00000103038.1	Gm37124	chr1	+	137924388	137926379	20.2875	0.827977	3.9266	0.331191
TYPE3B	ENSMUSG00000020467.15	Efemp1	chr11	+	28853204	28926743	13.807	0.662382	0	0.331191
TYPE3B	ENSMUSG00000078970.5	Wdr92	chr11	+	17182107	17233796	13.0408	0.165595	5.64791	0.165595
TYPE3B	ENSMUSG00000114507.1	Gm30747	chr13	-	108233089	108233555	12.8209	0.827977	5.61506	0.496786
TYPE3B	ENSMUSG00000062866.16	Phactr2	chr10	-	13207717	13474412	11.9486	0.331191	5.15803	0.827977
TYPE3B	ENSMUSG00000053964.17	Lgals4	chr7	+	28833854	28841708	10.2547	0.331191	2.77817	0.165595
TYPE3B	ENSMUSG00000066000.12	Zfp979	chr4	-	147611937	147642513	9.00847	0.331191	3.51559	0.331191
TYPE3B	ENSMUSG00000022656.15	Nectin3	chr16	-	46387706	46498525	9.00196	0.331191	1.5975	0.662382
TYPE3B	ENSMUSG00000049044.16	Rapgef4	chr2	+	71981240	72257474	8.58932	0.662382	0.135839	0.662382
TYPE3B	ENSMUSG00000111854.1	Gm48740	chr9	-	41551506	41559259	8.58635	0.331191	1.04368	0.662382
TYPE3B	ENSMUSG00000087658.2	Hotairm1	chr6	+	52156902	52162119	8.47001	0.496786	3.28518	0.165595
TYPE3B	ENSMUSG00000044285.8	Gm1821	chr14	+	46084028	46085000	8.14845	0.331191	0.639573	0.662382
TYPE3B	ENSMUSG00000059456.13	Ptk2b	chr14	-	66153257	66281052	8.086	0.827977	2.08436	0.662382
TYPE3B	ENSMUSG00000024347.16	Psd2	chr18	+	35964830	36014715	8.04742	0.993573	1.29084	0.993573
TYPE3B	ENSMUSG00000085078.1	C030013C21Rik	chr11	-	80507410	80509106	7.96001	0.331191	0.686795	0.165595
TYPE3B	ENSMUSG00000055415.7	Atp10b	chr11	+	43149877	43262285	7.83416	0.331191	1.10543	0.165595
TYPE3B	ENSMUSG00000071553.10	Cpa2	chr6	+	30541582	30564476	7.55761	0.331191	2.88578	0.496786
TYPE3B	ENSMUSG00000045538.6	Ddx28	chr8	-	106009621	106011882	7.41609	0.827977	2.94016	0.662382
TYPE3B	ENSMUSG00000036151.15	Tm6sf2	chr8	+	70072924	70080066	7.36635	0.331191	2.08976	0.331191
TYPE3B	ENSMUSG00000060600.15	Eno3	chr11	+	70657202	70662513	7.08269	0.496786	0.624989	0.662382
TYPE3B	ENSMUSG00000097121.2	D130020L05Rik	chr12	+	101082451	101088927	7.0612	0.662382	2.19426	0.662382
TYPE3B	ENSMUSG00000080850.1	Gm12439	chr4	+	48675156	48675520	6.6322	0.165595	1.4378	0.496786
TYPE3B	ENSMUSG00000109321.1	A330076H08Rik	chr7	-	61930137	61982358	6.03224	0.331191	1.07078	0.331191
TYPE3B	ENSMUSG00000022449.14	Adamts20	chr15	-	94270163	94465418	5.70279	0.165595	0.502617	0.331191
TYPE3B	ENSMUSG00000086862.1	Gm13546	chr2	+	58164001	58177063	5.60137	0.331191	1.37823	0.331191
TYPE3B	ENSMUSG00000100269.1	Gm28782	chr1	+	43056267	43057134	5.37937	0.165595	0	0.331191
TYPE3B	ENSMUSG00000092981.1	Mir5125	chr17	+	23823291	23823369	4.80666	0.496786	1.37096	0.827977
TYPE3B	ENSMUSG00000064602.1	Snora41	chr1	+	63179004	63179135	4.75332	0.331191	0.720437	0.331191
TYPE3B	ENSMUSG00000104963.1	Gm42974	chr3	-	127137837	127140490	4.59355	0.331191	1.70102	0.331191
TYPE3B	ENSMUSG00000045282.7	Tmem86b	chr7	-	4628040	4631422	4.54355	0.331191	1.48572	0.331191
TYPE3B	ENSMUSG00000105677.1	Gm43328	chr3	-	105732444	105733877	4.3863	0.165595	0.163948	0.165595
TYPE3B	ENSMUSG00000089446.1	Gm22533	chr4	+	101555095	101555368	4.27398	0.165595	0.861252	0.165595
TYPE3B	ENSMUSG00000106254.1	Gm42907	chr5	+	123397240	123399387	4.26208	0.662382	0.06313	0.662382
TYPE3B	ENSMUSG00000099625.1	Gm29325	chr1	+	51195221	51197748	4.16915	0.331191	1.3525	0.165595
TYPE3B	ENSMUSG00000020829.9	Slc46a1	chr11	+	78465697	78472059	3.96641	0.331191	1.2455	0.331191
TYPE3B	ENSMUSG00000028631.7	Kcnq4	chr4	-	120696138	120748612	3.79992	0.331191	0.732244	0.662382
TYPE3B	ENSMUSG00000111360.1	Gm38642	chr9	+	120193089	120280327	3.74586	0.331191	0	0.496786
TYPE3B	ENSMUSG00000043924.16	Ncmap	chr4	-	135369576	135398227	3.33939	0.331191	0	0.331191
TYPE3B	ENSMUSG00000062012.14	Zfp13	chr17	-	23575844	23599487	3.16069	0.496786	0.194713	0.331191
TYPE3B	ENSMUSG00000085718.2	Rpl9-ps3	chr11	+	53501184	53501759	2.9576	0.827977	0	0.496786
TYPE3B	ENSMUSG00000064981.1	Snora70	chrX	+	74272484	74272620	2.95053	0.331191	0.740971	0.165595
TYPE3B	ENSMUSG00000088066.1	Gm23253	chr2	+	71495271	71495374	2.77406	0.331191	0	0.496786
TYPE3B	ENSMUSG00000025592.17	Dach2	chrX	+	113297510	113836386	2.73987	0.993573	0.261019	0.993573
TYPE3B	ENSMUSG00000084704.1	n-R5s216	chr1	-	104880924	104881035	2.73484	0.331191	0.400957	0.165595
TYPE3B	ENSMUSG00000083473.1	Gm13207	chr4	+	148031554	148032326	2.67973	0.496786	0	0.496786
TYPE3B	ENSMUSG00000112203.1	Gm49167	chr10	+	94685705	94688619	2.44376	0.331191	0.670736	0.165595
TYPE3B	ENSMUSG00000064858.2	Snora43	chr2	-	26637848	26637974	2.40429	0.165595	0	0.165595
TYPE3B	ENSMUSG00000109036.1	2210406H18Rik	chr7	-	121062852	121063959	2.318	0.827977	0	0.662382
TYPE3B	ENSMUSG00000024353.4	Mzb1	chr18	-	35647266	35649367	2.29959	0.165595	0	0.331191
TYPE3B	ENSMUSG00000097635.2	Gm26826	chr6	-	122813619	122820614	2.15768	0.662382	0	0.662382
TYPE3B	ENSMUSG00000086539.8	Gm16759	chr9	+	63398601	63568691	2.09121	0.662382	0.422575	0.827977
TYPE3B	ENSMUSG00000103532.1	Gm4430	chr2	-	129196086	129197126	2.05255	0.165595	0	0.165595
TYPE3B	ENSMUSG00000023267.10	Gabrr2	chr4	+	33062999	33095865	2.04777	0.165595	0	0.331191
TYPE3B	ENSMUSG00000077637.1	Gm22771	chr11	+	74906109	74906199	2.04566	0.165595	0	0.331191
TYPE3B	ENSMUSG00000096841.1	Gm25596	chr10	+	29349585	29349691	2.01702	0.331191	0	0.165595
TYPE3B	ENSMUSG00000112332.1	4930466K18Rik	chr10	+	53614369	53615274	1.98101	0.331191	0.125374	0.165595
TYPE3B	ENSMUSG00000097312.1	Gm26870	chr9	-	3000282	3038313	1.95404	0.165595	0.186643	0.165595
TYPE3B	ENSMUSG00000109258.1	5330413D20Rik	chr8	-	10675348	10676913	1.86827	0.331191	0	0.662382
TYPE3B	ENSMUSG00000031561.16	Tenm3	chr8	-	48227682	48843951	1.8071	0.331191	0.399035	0.662382
TYPE3B	ENSMUSG00000023348.11	Trip6	chr5	-	137309654	137314404	1.7855	0.331191	0	0.662382
TYPE3B	ENSMUSG00000098206.1	A430106G13Rik	chr1	+	137966531	137969918	1.72585	0.165595	0	0.331191
TYPE3B	ENSMUSG00000028017.7	Egf	chr3	-	129677565	129755316	1.70821	0.331191	0.117319	0.331191
TYPE3B	ENSMUSG00000088189.1	Gm22213	chr13	-	44838165	44838283	1.69521	0.496786	0	0.165595
TYPE3B	ENSMUSG00000111349.1	Gm48191	chr10	+	94028081	94028365	1.63684	0.331191	0	0.827977
TYPE3B	ENSMUSG00000089890.1	Gm16055	chr6	-	8354056	8364136	1.57142	0.331191	0	0.165595
TYPE3B	ENSMUSG00000115568.1	Tiaf2	chr15	+	27479006	27480902	1.56736	0.331191	0.254366	0.165595
TYPE3B	ENSMUSG00000103403.1	Gm37931	chr1	+	74307848	74310713	1.52083	0.165595	0	0.331191
TYPE3B	ENSMUSG00000086192.1	Gm13609	chr2	-	32016644	32017344	1.51675	0.496786	0	0.165595
TYPE3B	ENSMUSG00000091732.1	Gm17541	chr12	-	4689402	4689926	1.48613	0.827977	0.154303	0.331191
TYPE3B	ENSMUSG00000086392.9	Mccc1os	chr3	+	35999833	36025106	1.4861	0.496786	0.181188	0.827977
TYPE3B	ENSMUSG00000106619.1	Gm9353	chr3	-	121250134	121250737	1.45875	0.827977	0	0.331191
TYPE3B	ENSMUSG00000089011.1	Gm24879	chr16	-	31747200	31747342	1.43663	0.165595	0	0.496786
TYPE3B	ENSMUSG00000025934.15	Gsta3	chr1	+	21240589	21265661	1.4178	0.165595	0.065896	0.331191
TYPE3B	ENSMUSG00000110580.1	D830024N08Rik	chr8	+	83576044	83585919	1.41756	0.993573	0	0.827977
TYPE3B	ENSMUSG00000097788.2	Gm16596	chr12	-	108537243	108555618	1.39623	0.827977	0	0.496786
TYPE3B	ENSMUSG00000052387.15	Trpm3	chr19	+	22139119	22989884	1.37129	0.165595	0.061664	0.331191
TYPE3B	ENSMUSG00000007946.11	Phox2a	chr7	+	101818313	101822726	1.3456	0.331191	0	0.165595
TYPE3B	ENSMUSG00000088170.1	Gm25219	chr5	-	23487394	23487723	1.29227	0.165595	0	0.331191
TYPE3B	ENSMUSG00000104043.1	Gm6525	chr3	+	84174104	84175132	1.27933	0.331191	0.036796	0.331191
TYPE3B	ENSMUSG00000065495.1	Mir150	chr7	+	45121757	45121821	1.23228	0.496786	0	0.662382
TYPE3B	ENSMUSG00000064853.1	Gm23442	chr17	-	35162563	35162696	1.2121	0.496786	0	0.827977
TYPE3B	ENSMUSG00000040751.12	Lat2	chr5	-	134600022	134615025	1.18008	0.496786	0	0.993573
TYPE3B	ENSMUSG00000104641.1	Gm43290	chr5	-	65476505	65478061	1.17369	0.496786	0.019794	0.496786
TYPE3B	ENSMUSG00000094650.1	Gm25361	chr10	+	128402758	128402833	1.16127	0.331191	0	0.331191
TYPE3B	ENSMUSG00000110247.1	Gm45269	chr8	+	34152690	34152971	1.123	0.331191	0	0.496786
TYPE3B	ENSMUSG00000099078.1	Mir8110	chr8	+	89024735	89024831	1.07807	0.993573	0	0.827977
TYPE3B	ENSMUSG00000089299.1	Gm24637	chr1	+	165440625	165440709	1.04704	0.496786	0	0.165595
TYPE3B	ENSMUSG00000022899.9	Slc15a2	chr16	-	36750177	36784962	1.03361	0.331191	0	0.331191
TYPE3B	ENSMUSG00000086375.1	Gm12127	chr11	+	36278041	36279987	1.01885	0.496786	0	0.662382
TYPE3B	ENSMUSG00000093052.2	Gm24816	chr6	-	90681370	90681520	1.00197	0.331191	0	0.165595
TYPE4	ENSMUSG00000026349.14	Ccnt2	chr1	+	127774164	127808061	29.3203	35.2718	12.8569	14.9036
TYPE4	ENSMUSG00000029049.14	Morn1	chr4	+	155086577	155145505	3.11501	31.9599	0.532998	14.738
TYPE4	ENSMUSG00000090112.8	Shprh	chr10	+	11149427	11217595	15.9374	27.4888	5.94389	11.7573
TYPE4	ENSMUSG00000033671.18	Cep350	chr1	-	155844964	155973255	8.31637	26.3297	2.90666	10.2669
TYPE4	ENSMUSG00000007564.15	Ppp2r1a	chr17	+	20945311	20965916	287.868	26.1641	129.604	10.5981
TYPE4	ENSMUSG00000022787.10	Wdr53	chr16	+	32247227	32257083	5.82121	25.3361	2.28029	11.2605
TYPE4	ENSMUSG00000025377.14	Tepsin	chr11	-	120090531	120098731	12.1434	24.8393	4.09556	11.7573
TYPE4	ENSMUSG00000107961.1	Gm44036	chr6	+	86733489	86737065	2.45351	23.8457	0	10.7637
TYPE4	ENSMUSG00000031756.5	Cenpn	chr8	+	116921730	116941507	4.25573	23.8457	0.740498	10.7637
TYPE4	ENSMUSG00000030528.12	Blm	chr7	-	80454733	80535119	6.53805	23.6801	2.73568	9.10775
TYPE4	ENSMUSG00000034245.10	Hdac11	chr6	+	91156665	91174692	68.5461	23.5146	21.6661	9.43894
TYPE4	ENSMUSG00000023984.17	Gm20517	chr17	+	47611589	47683861	1.44922	22.6866	0.017465	9.27334
TYPE4	ENSMUSG00000035364.1	4930524J08Rik	chr5	+	99979061	99979663	1.07497	22.521	0	9.10775
TYPE4	ENSMUSG00000057265.13	Bbof1	chr12	+	84409071	84442887	3.20224	22.3554	0.376572	9.27334
TYPE4	ENSMUSG00000022253.15	Nadk2	chr15	+	9071260	9110891	15.6317	22.0242	5.78626	9.27334
TYPE4	ENSMUSG00000036432.8	Siah2	chr3	-	58674938	58692400	29.6574	21.8586	8.89887	9.27334
TYPE4	ENSMUSG00000024376.6	Epb41l4a	chr18	-	33796327	34007206	8.35702	21.8586	3.37268	7.94858
TYPE4	ENSMUSG00000031661.12	Nkd1	chr8	+	88521354	88594884	28.9082	21.693	12.7276	8.94215
TYPE4	ENSMUSG00000032652.13	Crebl2	chr6	+	134830154	134858931	7.55586	21.693	2.47309	8.77656
TYPE4	ENSMUSG00000039623.13	Ap5z1	chr5	+	142463944	142478710	23.4214	21.3618	7.28057	9.43894
TYPE4	ENSMUSG00000097583.2	6430590A07Rik	chr3	-	40885897	40894193	11.9463	21.1962	1.86269	9.43894
TYPE4	ENSMUSG00000023892.8	Zfp51	chr17	+	21450374	21465587	4.96573	21.0306	1.90372	9.93573
TYPE4	ENSMUSG00000040759.9	Cmtm5	chr14	+	54936261	54939274	1143.59	21.0306	454.964	9.27334
TYPE4	ENSMUSG00000031821.11	Gins2	chr8	-	120578633	120589304	7.00322	20.865	1.12082	9.27334
TYPE4	ENSMUSG00000087331.8	1810021B22Rik	chr15	-	89071196	89075852	3.05478	20.6994	0.219618	8.77656
TYPE4	ENSMUSG00000034674.18	Tdg	chr10	+	82629828	82650799	2.54153	20.3682	0.596202	7.2862
TYPE4	ENSMUSG00000027339.15	Rassf2	chr2	-	131989415	132030258	32.6776	20.2026	15.3006	8.61096
TYPE4	ENSMUSG00000034525.7	Ice1	chr13	-	70551707	70637634	15.2395	20.037	3.33291	7.2862
TYPE4	ENSMUSG00000041669.15	Prima1	chr12	-	103196908	103242150	33.2404	19.7059	15.0317	9.10775
TYPE4	ENSMUSG00000063317.7	Usp31	chr7	-	121642021	121707253	55.675	18.8779	27.2544	8.77656
TYPE4	ENSMUSG00000116402.1	Gm36246	chr15	+	102350827	102355139	1.97697	17.8843	0	5.79584
TYPE4	ENSMUSG00000070493.3	Chchd2	chr5	-	129881156	129887470	106.451	17.8843	32.5067	5.79584
TYPE4	ENSMUSG00000090952.2	Gm17251	chr17	+	33759992	33761870	16.5167	17.2219	4.82628	7.94858
TYPE4	ENSMUSG00000057110.15	Cntrl	chr2	+	35109492	35178822	33.3192	16.5595	6.39863	7.2862
TYPE4	ENSMUSG00000038267.15	Slc22a23	chr13	-	34179158	34345182	18.0613	16.0628	0.835974	7.2862
TYPE4	ENSMUSG00000035504.16	Reep6	chr10	+	80329953	80336441	2.78895	16.0628	0	5.13346
TYPE4	ENSMUSG00000041491.7	Cep78	chr19	-	15955774	15984989	4.75916	15.7316	1.57667	6.95501
TYPE4	ENSMUSG00000044287.6	Nrn1l	chr8	+	105893567	105895023	3.47653	15.4004	0.617281	6.78941
TYPE4	ENSMUSG00000105891.4	A230001M10Rik	chr3	+	102262405	102445132	41.2898	15.2348	8.62712	6.95501
TYPE4	ENSMUSG00000021012.16	Zc3h14	chr12	+	98746964	98787753	15.1421	14.738	5.47212	4.80227
TYPE4	ENSMUSG00000024654.8	Asrgl1	chr19	-	9109868	9135636	41.9567	14.738	6.5834	5.63025
TYPE4	ENSMUSG00000023912.10	Slc25a27	chr17	-	43641891	43667214	170.927	14.2412	44.768	5.96144
TYPE4	ENSMUSG00000061013.6	Mkx	chr18	-	6934518	7004780	2.20219	14.2412	0	3.4775
TYPE4	ENSMUSG00000054920.12	Klhl5	chr5	+	65107539	65168188	16.0927	14.2412	3.5755	6.12703
TYPE4	ENSMUSG00000037664.13	Cdkn1c	chr7	-	143458339	143461050	60.4001	14.0756	16.6679	5.63025
TYPE4	ENSMUSG00000020105.9	Lrig3	chr10	+	125966168	126015359	8.1913	13.91	1.7082	5.79584
TYPE4	ENSMUSG00000044501.17	Zfp758	chr17	+	22361453	22377281	7.24671	13.7444	3.08264	4.63667
TYPE4	ENSMUSG00000038570.15	Saxo2	chr7	-	82632960	82648528	7.2061	13.7444	2.81019	6.12703
TYPE4	ENSMUSG00000020474.11	Polm	chr11	-	5827860	5838016	5.3218	13.7444	1.34022	3.6431
TYPE4	ENSMUSG00000030505.17	Prmt3	chr7	+	49778346	49858265	19.1715	13.4132	7.86918	4.96786
TYPE4	ENSMUSG00000037993.8	Dhx38	chr8	-	109548011	109565861	7.12421	12.9164	2.54289	5.13346
TYPE4	ENSMUSG00000038241.16	Cep250	chr2	+	155956458	155998900	5.53071	12.9164	0.746369	4.80227
TYPE4	ENSMUSG00000097098.8	9330111N05Rik	chr13	+	80962888	81128864	2.29275	12.7508	0.092387	3.31191
TYPE4	ENSMUSG00000040675.17	Mthfd1l	chr10	+	3973118	4167081	4.72015	12.7508	0.972432	5.29905
TYPE4	ENSMUSG00000026000.16	Lancl1	chr1	-	67000517	67038872	78.4551	12.7508	20.9954	5.63025
TYPE4	ENSMUSG00000000934.9	Top1mt	chr15	-	75657035	75678800	21.4183	12.5853	8.95868	5.63025
TYPE4	ENSMUSG00000021572.9	Cep72	chr13	-	74036500	74062299	5.78232	12.2541	1.95811	5.46465
TYPE4	ENSMUSG00000035762.11	Tmem161b	chr13	+	84222296	84296141	11.4314	12.0885	4.81865	5.46465
TYPE4	ENSMUSG00000026096.14	Osgepl1	chr1	+	53313624	53326343	13.8338	11.7573	6.16517	4.63667
TYPE4	ENSMUSG00000030752.8	Kdm8	chr7	+	125444676	125462269	2.03397	11.7573	0.044598	2.64953
TYPE4	ENSMUSG00000046079.16	Lrrc8d	chr5	+	105699969	105832436	22.903	11.2605	8.83114	4.63667
TYPE4	ENSMUSG00000033739.8	Fkbpl	chr17	+	34644764	34646324	5.62523	11.2605	0.978719	3.6431
TYPE4	ENSMUSG00000065485.1	Mir219a-2	chr2	-	29845631	29845727	36.9832	10.9293	10.2941	4.13989
TYPE4	ENSMUSG00000047959.4	Kcna3	chr3	+	107036169	107038070	3.93013	10.2669	0.769889	4.13989
TYPE4	ENSMUSG00000063445.14	Nmral1	chr16	-	4710059	4719356	162.69	10.1013	79.9472	4.47108
TYPE4	ENSMUSG00000051786.15	Tubgcp6	chr15	-	89098357	89123112	15.9582	9.60454	5.83061	3.6431
TYPE4	ENSMUSG00000092183.1	4930515G01Rik	chr5	-	114773737	114774983	2.05248	9.43894	0	3.4775
TYPE4	ENSMUSG00000028933.11	Xrcc2	chr5	-	25689812	25705825	4.67121	9.27334	0.893551	2.81512
TYPE4	ENSMUSG00000020629.12	Adi1	chr12	+	28675231	28682175	258.013	9.10775	116.888	2.48393
TYPE4	ENSMUSG00000032625.14	Thsd7a	chr6	-	12311610	12749410	14.6863	8.77656	5.19264	3.31191
TYPE4	ENSMUSG00000032500.10	Dclk3	chr9	+	111439081	111489118	9.42059	8.77656	3.42202	2.15274
TYPE4	ENSMUSG00000031931.4	Ankrd49	chr9	-	14779618	14784856	31.3119	8.44537	12.9826	3.31191
TYPE4	ENSMUSG00000079055.10	Slc8a3	chr12	-	81197915	81333180	7.36659	7.78299	2.60642	2.98072
TYPE4	ENSMUSG00000064246.10	Chil1	chr1	+	134182176	134190181	6.64866	7.2862	0.286808	2.64953
TYPE4	ENSMUSG00000072694.8	1500011B03Rik	chr5	-	114808196	114823468	105.636	7.1206	35.8063	2.81512
TYPE4	ENSMUSG00000020689.4	Itgb3	chr11	+	104608000	104670476	4.85512	7.1206	0.111285	2.48393
TYPE4	ENSMUSG00000072723.10	Gm10044	chr14	-	7744063	7791651	1.85573	7.1206	0.257396	2.15274
TYPE4	ENSMUSG00000028890.13	Mtf1	chr4	+	124802104	124849800	19.4823	6.95501	5.12135	2.81512
TYPE4	ENSMUSG00000100301.6	6030407O03Rik	chr1	-	73618088	73864466	8.44746	6.78941	0.904126	2.48393
TYPE4	ENSMUSG00000047996.16	Prrg1	chrX	-	78449613	78583896	36.3011	6.45822	9.30354	1.65595
TYPE4	ENSMUSG00000053825.15	Ppfia2	chr10	+	106470339	106935952	3.03437	6.45822	0.604798	2.64953
TYPE4	ENSMUSG00000037370.13	Enpp1	chr10	-	24637914	24712159	10.5827	6.45822	3.43939	2.48393
TYPE4	ENSMUSG00000024077.15	Strn	chr17	-	78649913	78737196	22.3408	6.29263	9.76068	1.98715
TYPE4	ENSMUSG00000108348.2	Gm42372	chr7	+	16983086	16988152	4.41347	5.79584	1.40934	1.49036
TYPE4	ENSMUSG00000038540.14	Tmc3	chr7	+	83584927	83625614	6.87805	5.46465	1.30513	0.993573
TYPE4	ENSMUSG00000021340.13	Gpld1	chr13	+	24943152	24992501	5.74849	5.46465	0.2735	2.15274
TYPE4	ENSMUSG00000103930.1	Gm36961	chr1	-	180976158	180976289	8.47282	4.80227	1.71437	1.82155
TYPE4	ENSMUSG00000078570.10	1110065P20Rik	chr4	-	124849080	124851196	31.8506	4.30548	9.37599	1.15917
TYPE4	ENSMUSG00000040140.15	Tdrd6	chr17	-	43615335	43630299	3.95084	3.31191	1.33518	0.331191
TYPE4	ENSMUSG00000035686.8	Thrsp	chr7	-	97412938	97417730	24.3239	3.14631	8.28222	0.496786
TYPE4	ENSMUSG00000031631.15	Cfap97	chr8	+	46151771	46195590	2.51526	2.98072	0.645994	0.662382
TYPE4	ENSMUSG00000055044.12	Pdlim1	chr19	-	40221173	40271842	44.7544	2.64953	17.2661	0.662382
TYPE4	ENSMUSG00000098414.1	Mir6909	chr10	-	79531029	79531090	1.36368	2.64953	0.042606	0.165595
TYPE4	ENSMUSG00000058392.12	Rrp1b	chr17	+	32036100	32062865	14.8177	2.31834	1.32624	0.496786
TYPE4	ENSMUSG00000034071.15	Zfp551	chr7	-	12415153	12422751	2.15784	2.15274	0	0.331191
TYPE4	ENSMUSG00000043419.11	Rnf227	chr11	+	69340461	69342641	1.83919	2.15274	0	0.496786
TYPE4	ENSMUSG00000109016.1	Gm44647	chr7	+	130520845	130521272	1.09862	2.15274	0	0.165595
TYPE4	ENSMUSG00000109352.1	Gm18256	chr7	+	44645428	44646334	1.48167	1.98715	0	0
TYPE4	ENSMUSG00000035131.14	Brinp3	chr1	+	146494760	146902472	2.14337	1.98715	0.306027	0.331191
TYPE4	ENSMUSG00000063434.5	Sorcs3	chr19	+	48206025	48805505	2.40556	1.65595	0.378423	0.165595
TYPE4	ENSMUSG00000113472.1	Gm47602	chr13	-	63276905	63279224	2.84162	1.65595	0.699114	0
TYPE4	ENSMUSG00000099708.1	Gm29361	chr12	-	83631834	83633833	2.22495	1.65595	0.475591	0
TYPE4	ENSMUSG00000113752.1	Gm47817	chr12	-	85360493	85363645	1.96715	1.32476	0.417786	0
TYPE4	ENSMUSG00000098201.1	Gm26983	chr1	-	7136199	7136586	1.20041	1.15917	0.093046	0

## Sheet: MOL56
	ENSEMBL	Genesymbol	chr_gene	strand	start_gene	end_gene	RNA_Ctr	ATAC_Ctr	RNA_EAE	ATAC_EAE
TYPE1A	ENSMUSG00000062488.9	Ifit3b	chr19	+	34607970	34613401	0.00721	0.816084	4.09884	14.6102				Immune_response	Immune_system_process
TYPE1A	ENSMUSG00000021091.8	Serpina3n	chr12	+	104406729	104414329	16.8505	0.612063	429.83	13.6719				GO:006955	GO:0002376	Prop(%) of Immune
TYPE1A	ENSMUSG00000028268.14	Gbp3	chr3	+	142560026	142573209	0.653497	0.816084	41.5158	13.6719		TYPE1A	63	26	31	49.2063
TYPE1A	ENSMUSG00000027514.14	Zbp1	chr2	-	173206612	173218923	0	0	27.4428	13.0017		TYPE1B	52	23	21	40.3846
TYPE1A	ENSMUSG00000096727.2	Psmb9	chr17	-	34181988	34187764	0	0.612063	25.5865	12.8677		TYPE2A	192	21	39	20.3125
TYPE1A	ENSMUSG00000040253.15	Gbp7	chr3	+	142530342	142550149	0.004134	0	22.1739	9.91884		TYPE2B	32	6	7	21.875
TYPE1A	ENSMUSG00000074896.3	Ifit3	chr19	+	34583531	34588731	0.197138	0	19.3266	9.51673		TYPE3A	151	6	11	7.28477
TYPE1A	ENSMUSG00000017830.15	Dhx58	chr11	-	100694884	100704271	0.042759	0	2.98581	9.11461		TYPE3B	20	0	0	0
TYPE1A	ENSMUSG00000020638.8	Cmpk2	chr12	+	26469204	26479837	0.298211	0.408042	11.4921	8.98057		TYPE4	6	1	1	16.6667
TYPE1A	ENSMUSG00000073555.1	Gm4951	chr18	+	60212080	60247820	0.003996	0	16.8959	8.31038
TYPE1A	ENSMUSG00000060550.16	H2-Q7	chr17	+	35439155	35443773	0.002745	0.816084	8.06707	7.10404
TYPE1A	ENSMUSG00000029605.16	Oas1b	chr5	+	120812635	120824163	0	0.612063	3.01316	5.76365			Total_GO:0002376	9828
TYPE1A	ENSMUSG00000079017.3	Ifi27l2a	chr12	-	103442167	103443680	2.85165	0.204021	114.488	5.62961			Total_GO:006955	4009
TYPE1A	ENSMUSG00000037921.15	Ddx60	chr8	+	61928087	62038244	0.004976	0.408042	4.05511	5.49558
TYPE1A	ENSMUSG00000010358.13	Ifi35	chr11	+	101448407	101458698	2.9001	0.408042	30.3908	5.36154
TYPE1A	ENSMUSG00000104713.4	Gbp6	chr5	-	105270702	105293698	0.105969	0.816084	1.76809	4.95942
TYPE1A	ENSMUSG00000049502.17	Dtx3l	chr16	-	35926511	35939151	0.061664	0.816084	2.48575	4.95942
TYPE1A	ENSMUSG00000041482.16	Piezo2	chr18	-	63010213	63387183	0.064665	0	1.29572	4.82538		MOL5/6				Immune_genes
TYPE1A	ENSMUSG00000038213.7	Tapbpl	chr6	-	125223933	125231860	0.45136	0.816084	8.40001	4.69134		Total_from_whole_category				GO:0002376	GO:006955
TYPE1A	ENSMUSG00000024079.4	Eif2ak2	chr17	-	78852564	78882573	0.134799	0.612063	3.98583	4.69134			GO:0002376	GO:006955	total_immune	110	83
TYPE1A	ENSMUSG00000057137.9	Tmem140	chr6	+	34863146	34874946	0.504509	0.408042	11.4498	4.28923		TYPE1A	0.315425	0.648541	TYPE1A	28.1818	31.3253
TYPE1A	ENSMUSG00000078921.3	Tgtp2	chr11	-	49057194	49064206	0	0	7.83132	4.28923		TYPE1B	0.213675	0.573709	TYPE1B	19.0909	27.7108
TYPE1A	ENSMUSG00000063268.12	Parp10	chr15	-	76231174	76243441	0.289877	0	3.88753	4.15519		TYPE2A	0.396825	0.523821	TYPE2A	35.4545	25.3012
TYPE1A	ENSMUSG00000033880.11	Lgals3bp	chr11	-	118392751	118402092	0.611289	0	21.9085	4.15519		TYPE2B	0.0712251	0.149663	TYPE2B	6.36364	7.22892
TYPE1A	ENSMUSG00000064023.4	Klk8	chr7	+	43797577	43803826	0	0.612063	6.79737	4.15519		TYPE3A	0.111925	0.149663	TYPE3A	10	7.22892
TYPE1A	ENSMUSG00000054072.11	Iigp1	chr18	+	60376029	60392627	0.003702	0	55.2986	3.88711		TYPE3B	0	0	TYPE3B	0	0
TYPE1A	ENSMUSG00000034422.14	Parp14	chr16	-	35832874	35871544	0.007726	0.408042	2.09132	3.75308		TYPE4	0.010175	0.0249439	TYPE4	0.909091	1.20482
TYPE1A	ENSMUSG00000032596.14	Uba7	chr9	+	107975505	107984060	0.340341	0	8.48013	3.485
TYPE1A	ENSMUSG00000021508.11	Cxcl14	chr13	-	56288643	56296551	0.718208	0.408042	3.33036	3.485
TYPE1A	ENSMUSG00000029810.15	Tmem176b	chr6	-	48833818	48841496	1.72777	0	24.7456	3.21692
TYPE1A	ENSMUSG00000035692.6	Isg15	chr4	-	156199424	156200818	0	0	2.82497	3.21692
TYPE1A	ENSMUSG00000098758.1	7630403G23Rik	chr9	+	34042369	34059019	0.600161	0.816084	2.23077	2.94885
TYPE1A	ENSMUSG00000022906.15	Parp9	chr16	+	35938470	35972605	0.018453	0.204021	4.66943	2.94885
TYPE1A	ENSMUSG00000047884.6	Klk9	chr7	+	43791891	43796757	0.115331	0	1.78614	2.94885
TYPE1A	ENSMUSG00000039899.5	Fgl2	chr5	+	21372642	21378374	0.011018	0.408042	1.26762	2.94885
TYPE1A	ENSMUSG00000066258.13	Trim12a	chr7	-	104299894	104315466	0.036042	0	1.51322	2.81481
TYPE1A	ENSMUSG00000002459.17	Rgs20	chr1	-	4909576	5070285	0.003625	0.408042	2.78556	2.68077
TYPE1A	ENSMUSG00000073409.12	H2-Q6	chr17	+	35424850	35430055	0.042483	0.204021	2.18816	2.68077
TYPE1A	ENSMUSG00000028270.12	Gbp2	chr3	+	142620602	142638008	0.010715	0	48.4664	2.68077
TYPE1A	ENSMUSG00000005320.9	Fgfr4	chr13	+	55152640	55168759	0.545866	0.612063	2.56298	2.68077
TYPE1A	ENSMUSG00000023186.14	Vwa5a	chr9	+	38718268	38743337	4.98707	0.204021	12.5611	2.54673
TYPE1A	ENSMUSG00000067212.8	H2-T23	chr17	-	36029773	36032855	0.275428	0.408042	66.8575	2.41269
TYPE1A	ENSMUSG00000001123.15	Lgals9	chr11	-	78962974	78984946	0.022253	0.408042	9.76857	2.27865
TYPE1A	ENSMUSG00000004892.13	Bcan	chr3	-	87987531	88000230	0.917559	0.612063	5.20813	2.27865
TYPE1A	ENSMUSG00000034438.16	Gbp8	chr5	-	105014150	105139540	0	0	1.01846	2.01058
TYPE1A	ENSMUSG00000079363.7	Gbp4	chr5	-	105115767	105139586	0.004724	0	6.25195	2.01058
TYPE1A	ENSMUSG00000057092.12	Fxyd3	chr7	-	31068172	31076704	0.907442	0.204021	6.54709	1.87654
TYPE1A	ENSMUSG00000036570.14	Fxyd1	chr7	-	31051678	31057199	0.557745	0.204021	11.4403	1.7425
TYPE1A	ENSMUSG00000034855.13	Cxcl10	chr5	-	92346638	92348889	0.005432	0	2.13761	1.7425
TYPE1A	ENSMUSG00000100075.1	1700018L02Rik	chr19	+	29046245	29048729	1.62817	0	6.25235	1.60846
TYPE1A	ENSMUSG00000030341.17	Tnfrsf1a	chr6	+	125349362	125362484	0.532769	0	11.2601	1.47442
TYPE1A	ENSMUSG00000030495.12	Slc7a10	chr7	+	35186385	35201114	0.103108	0.204021	2.94573	1.47442
TYPE1A	ENSMUSG00000026249.10	Serpine2	chr1	-	79794197	79861180	2.11728	0	7.94668	1.47442
TYPE1A	ENSMUSG00000110801.1	Gm48736	chr9	-	41513525	41513780	0.161631	0	1.86068	1.47442
TYPE1A	ENSMUSG00000024292.15	Cyp4f14	chr17	-	32905070	32917342	1.89059	0	4.91234	1.47442
TYPE1A	ENSMUSG00000000386.15	Mx1	chr16	-	97447035	97462907	0.01943	0	2.36186	1.34038
TYPE1A	ENSMUSG00000035778.17	Ggta1	chr2	-	35400179	35463231	0.049526	0	1.82622	1.34038
TYPE1A	ENSMUSG00000000682.7	Cd52	chr4	-	134082448	134095082	0.215361	0	1.65454	1.34038
TYPE1A	ENSMUSG00000047557.2	Lxn	chr3	-	67457998	67463926	2.2688	0	5.74899	1.20635
TYPE1A	ENSMUSG00000060586.10	H2-Eb1	chr17	+	34305877	34316199	0.458086	0	7.47548	1.20635
TYPE1A	ENSMUSG00000061758.13	Akr1b10	chr6	+	34384218	34396950	0.439695	0	2.50144	1.20635
TYPE1A	ENSMUSG00000048852.13	Gm12185	chr11	-	48904656	48992226	0	0	1.57185	1.07231
TYPE1A	ENSMUSG00000003420.8	Fcgrt	chr7	-	45092990	45103851	0.61566	0	2.75215	1.07231
TYPE1B	ENSMUSG00000018899.16	Irf1	chr11	+	53770014	53778374	0.7414	3.8764	39.6409	18.3633
TYPE1B	ENSMUSG00000038037.5	Socs1	chr16	-	10782240	10785536	0.107347	6.52868	1.2227	17.559
TYPE1B	ENSMUSG00000073418.4	C4b	chr17	-	34728380	34743882	14.8183	2.04021	262.286	17.559
TYPE1B	ENSMUSG00000035929.11	H2-Q4	chr17	+	35379617	35385290	0	2.04021	2.09214	17.425
TYPE1B	ENSMUSG00000050063.18	Klk6	chr7	+	43824499	43832030	63.0267	4.08042	526.772	16.4867
TYPE1B	ENSMUSG00000037321.17	Tap1	chr17	+	34187553	34197225	0.029541	3.8764	46.0064	16.2186
TYPE1B	ENSMUSG00000022912.8	Pros1	chr16	+	62854307	62929346	1.60305	4.08042	7.3381	15.6825
TYPE1B	ENSMUSG00000074151.13	Nlrc5	chr8	+	94434356	94527272	0.045636	3.26434	14.7192	15.5485
TYPE1B	ENSMUSG00000053835.17	H2-T24	chr17	-	36005695	36020560	1.75747	3.46836	5.26645	15.5485
TYPE1B	ENSMUSG00000023341.15	Mx2	chr16	+	97535308	97560900	0.700668	6.7327	4.80636	15.4144
TYPE1B	ENSMUSG00000046879.7	Irgm1	chr11	-	48861968	48871683	2.13689	5.10053	171.049	15.4144
TYPE1B	ENSMUSG00000056501.3	Cebpb	chr2	+	167688915	167690418	0.266302	6.12063	11.4828	14.7442
TYPE1B	ENSMUSG00000069874.7	Irgm2	chr11	+	58199618	58222782	0.216745	1.63217	43.2925	14.2081
TYPE1B	ENSMUSG00000078853.8	Igtp	chr11	+	58199556	58207591	0.312624	1.22413	292.353	14.074
TYPE1B	ENSMUSG00000060802.8	B2m	chr2	+	122147686	122153083	77.8797	4.48846	5882.02	14.074
TYPE1B	ENSMUSG00000073144.4	4930599N23Rik	chr6	+	39118473	39148312	0.036469	4.28444	1.80356	13.94
TYPE1B	ENSMUSG00000027078.14	Ube2l6	chr2	+	84798828	84810335	0.365169	5.30455	12.919	13.0017
TYPE1B	ENSMUSG00000041515.10	Irf8	chr8	+	120736358	120756694	0.00111	3.26434	1.71694	12.7336
TYPE1B	ENSMUSG00000056116.18	H2-T22	chr17	-	36037128	36042747	1.15158	1.22413	16.9244	12.0635
TYPE1B	ENSMUSG00000024112.16	Cacna1h	chr17	-	25374285	25433783	0.555915	5.30455	3.45454	11.7954
TYPE1B	ENSMUSG00000030107.10	Usp18	chr6	+	121245906	121270917	0.077754	1.22413	19.8942	11.1252
TYPE1B	ENSMUSG00000024338.14	Psmb8	chr17	+	34197721	34201454	0.010097	1.63217	103.16	11.1252
TYPE1B	ENSMUSG00000025425.17	St8sia5	chr18	+	77185853	77255450	1.3477	2.04021	14.7814	10.8571
TYPE1B	ENSMUSG00000060519.11	Tor3a	chr1	-	156653617	156674356	0.838232	2.24423	3.10886	10.455
TYPE1B	ENSMUSG00000046718.8	Bst2	chr8	-	71534255	71537456	0.780949	2.24423	51.0486	10.1869
TYPE1B	ENSMUSG00000029622.16	Arpc1b	chr5	+	145114215	145130705	32.5303	2.65227	68.1506	9.24865
TYPE1B	ENSMUSG00000026728.9	Vim	chr2	+	13573927	13582826	0.777762	3.67238	13.1777	8.84654
TYPE1B	ENSMUSG00000017978.18	Cadps2	chr6	-	23262773	23839421	1.34029	3.06032	4.59268	8.84654
TYPE1B	ENSMUSG00000081769.9	Gm12216	chr11	-	53783418	53859256	0.035278	2.65227	3.54066	8.7125
TYPE1B	ENSMUSG00000019194.15	Scn1b	chr7	-	31116524	31127003	0.42915	1.42815	2.37597	8.57846
TYPE1B	ENSMUSG00000032231.14	Anxa2	chr9	+	69453620	69491795	2.29776	3.46836	12.8897	8.57846
TYPE1B	ENSMUSG00000040373.12	Cacng5	chr11	-	107874605	107915055	0.398308	1.63217	6.04176	7.64019
TYPE1B	ENSMUSG00000037419.9	Endod1	chr9	-	14353990	14381507	80.935	2.44825	177.869	7.50615
TYPE1B	ENSMUSG00000053175.17	Bcl3	chr7	-	19808462	19822770	0.9671	3.06032	14.2131	7.50615
TYPE1B	ENSMUSG00000034459.8	Ifit1	chr19	+	34640871	34650009	0.060326	1.22413	14.6336	7.23807
TYPE1B	ENSMUSG00000040296.15	Ddx58	chr4	-	40203773	40239828	0.385071	1.42815	7.86988	7.10404
TYPE1B	ENSMUSG00000012519.14	Mlkl	chr8	-	111311797	111338177	0.594457	2.24423	2.57552	6.56788
TYPE1B	ENSMUSG00000000275.16	Trim25	chr11	+	88999376	89020293	4.87409	2.44825	13.9675	6.43384
TYPE1B	ENSMUSG00000070327.14	Rnf213	chr11	+	119393100	119487418	0.242926	2.65227	2.92015	6.43384
TYPE1B	ENSMUSG00000029826.14	Zc3hav1	chr6	-	38305286	38354603	1.41712	1.83619	10.2818	6.29981
TYPE1B	ENSMUSG00000016496.7	Cd274	chr19	+	29367455	29388095	0	1.42815	21.2793	6.03173
TYPE1B	ENSMUSG00000002504.15	Slc9a3r2	chr17	-	24639286	24650327	9.6	2.24423	38.7473	5.89769
TYPE1B	ENSMUSG00000025498.15	Irf7	chr7	-	141262706	141266481	0.027746	1.42815	16.044	5.89769
TYPE1B	ENSMUSG00000017390.15	Aldoc	chr11	+	78322968	78327781	51.8481	2.44825	109.116	5.89769
TYPE1B	ENSMUSG00000073411.11	H2-D1	chr17	+	35262730	35267499	25.937	1.63217	1646.68	5.49558
TYPE1B	ENSMUSG00000047420.8	Fam180a	chr6	-	35312668	35326141	0	1.22413	1.28513	4.69134
TYPE1B	ENSMUSG00000022216.17	Psme1	chr14	+	55578123	55581529	6.54908	1.02011	27.8781	4.28923
TYPE1B	ENSMUSG00000041959.14	S100a10	chr3	+	93555080	93564643	0.378916	1.22413	11.049	4.15519
TYPE1B	ENSMUSG00000037820.15	Tgm2	chr2	-	158116402	158146436	0.069672	1.22413	2.04668	3.75308
TYPE1B	ENSMUSG00000035237.7	Lcat	chr8	-	105939551	105943382	7.0171	1.02011	21.4044	3.75308
TYPE1B	ENSMUSG00000025510.14	Cd151	chr7	+	141467392	141471473	6.44424	1.02011	40.8778	3.75308
TYPE1B	ENSMUSG00000022619.5	Mapk8ip2	chr15	+	89453913	89464468	0.238229	1.22413	3.03363	3.61904
TYPE2A	ENSMUSG00000022548.14	Apod	chr16	-	31296192	31314808	2267.62	11.4252	8600.08	14.6102
TYPE2A	ENSMUSG00000031765.8	Mt1	chr8	+	94179082	94180327	195.289	16.3217	979.156	14.7442
TYPE2A	ENSMUSG00000006205.13	Htra1	chr7	+	130936111	130985660	125.338	15.5056	366.29	19.5696
TYPE2A	ENSMUSG00000058135.12	Gstm1	chr3	-	108012255	108017973	147.994	15.5056	344.404	15.0123
TYPE2A	ENSMUSG00000024782.7	Ak3	chr19	-	29020833	29047961	159.504	16.5257	333.666	16.7548
TYPE2A	ENSMUSG00000064215.13	Ifi27	chr12	+	103434211	103440239	82.1566	5.50857	314.583	8.17634
TYPE2A	ENSMUSG00000092274.3	Neat1	chr19	-	5824708	5845478	127.771	23.8705	259.849	19.8377
TYPE2A	ENSMUSG00000053907.10	Mat2a	chr6	-	72432799	72439558	62.7037	30.6032	207.89	23.5908
TYPE2A	ENSMUSG00000057963.9	Itpk1	chr12	-	102568582	102704930	88.5952	28.767	199.584	21.3121
TYPE2A	ENSMUSG00000020570.15	Sypl	chr12	+	32953891	32979860	64.0013	20.1981	178.17	14.7442
TYPE2A	ENSMUSG00000023019.12	Gpd1	chr15	+	99717515	99725005	72.2591	8.97693	177.074	8.84654
TYPE2A	ENSMUSG00000096210.2	H1f0	chr15	+	79028450	79030504	59.413	16.1177	150.123	14.7442
TYPE2A	ENSMUSG00000030168.13	Adipor2	chr6	-	119353150	119417704	52.3946	10.6091	137.124	7.77423
TYPE2A	ENSMUSG00000030310.10	Slc6a1	chr6	+	114282635	114317532	58.4257	5.71259	133.121	7.10404
TYPE2A	ENSMUSG00000021025.8	Nfkbia	chr12	-	55489410	55492647	23.0361	14.2815	131.324	15.9506
TYPE2A	ENSMUSG00000034936.2	Arl4d	chr11	+	101665541	101667832	41.7085	17.7498	127.317	13.94
TYPE2A	ENSMUSG00000033335.17	Dnm2	chr9	+	21424908	21507759	54.004	25.7067	117.006	19.0335
TYPE2A	ENSMUSG00000062380.4	Tubb3	chr8	+	123411424	123422015	26.3017	18.1579	115.261	23.3227
TYPE2A	ENSMUSG00000052040.10	Klf13	chr7	-	63886351	63938915	48.6145	38.56	109.291	31.9011
TYPE2A	ENSMUSG00000025511.14	Tspan4	chr7	+	141475240	141493427	1.34377	9.99703	104.235	9.51673
TYPE2A	ENSMUSG00000025509.15	Pnpla2	chr7	+	141455198	141460743	31.9247	13.4654	98.7066	9.91884
TYPE2A	ENSMUSG00000024012.18	Mtch1	chr17	-	29332072	29347934	47.8991	17.7498	96.9352	14.2081
TYPE2A	ENSMUSG00000005034.15	Prkacb	chr3	-	146729574	146812990	28.3091	22.6463	93.8979	16.8888
TYPE2A	ENSMUSG00000041870.16	Ankrd13a	chr5	+	114774677	114806200	41.0112	13.2614	89.1211	11.1252
TYPE2A	ENSMUSG00000023031.8	Cela1	chr15	-	100674421	100687921	29.8439	1.22413	87.2163	1.87654
TYPE2A	ENSMUSG00000041926.15	Rnpep	chr1	-	135262712	135284084	31.795	5.10053	85.9403	4.28923
TYPE2A	ENSMUSG00000026238.14	Ptma	chr1	+	86526726	86530712	21.3852	43.6605	73.5355	36.9946
TYPE2A	ENSMUSG00000031485.15	Plpbp	chr8	+	27042555	27056132	32.4545	13.6694	68.4775	13.2698
TYPE2A	ENSMUSG00000033863.1	Klf9	chr19	+	23141226	23166911	24.7821	22.6463	67.3984	23.8588
TYPE2A	ENSMUSG00000028041.17	Adam15	chr3	-	89338542	89349996	23.5617	21.0142	64.2058	18.8994
TYPE2A	ENSMUSG00000020932.14	Gfap	chr11	-	102887336	102900912	8.50666	3.06032	59.6672	4.42327
TYPE2A	ENSMUSG00000054619.7	Mettl7a1	chr15	+	100304140	100328662	10.9836	3.46836	54.3293	4.95942
TYPE2A	ENSMUSG00000006675.10	P4htm	chr9	-	108578862	108597667	23.8923	8.97693	49.2003	6.70192
TYPE2A	ENSMUSG00000022677.15	Fopnl	chr16	-	14299244	14317405	20.1349	17.3418	49.1266	15.4144
TYPE2A	ENSMUSG00000040370.13	Etfrf1	chr6	+	145211134	145216939	21.8579	20.1981	46.51	19.0335
TYPE2A	ENSMUSG00000022037.15	Clu	chr14	+	65968483	65981547	16.5515	6.52868	46.3761	7.37211
TYPE2A	ENSMUSG00000002833.11	Hdgfl2	chr17	+	56079634	56100607	21.6401	51.0053	46.2701	37.3967
TYPE2A	ENSMUSG00000034579.17	Pla2g3	chr11	+	3488284	3499350	7.19553	8.16084	45.0989	10.455
TYPE2A	ENSMUSG00000031483.8	Erlin2	chr8	+	27023261	27040328	16.056	2.04021	42.6745	2.01058
TYPE2A	ENSMUSG00000041736.7	Tspo	chr15	+	83563592	83574203	5.19071	1.83619	42.3956	1.87654
TYPE2A	ENSMUSG00000025915.14	Sgk3	chr1	+	9798107	9900845	13.1775	11.4252	42.3289	11.3933
TYPE2A	ENSMUSG00000030087.11	Klf15	chr6	+	90462576	90475238	13.8708	15.9136	40.7095	15.4144
TYPE2A	ENSMUSG00000031610.3	Scrg1	chr8	+	57455923	57477585	9.18568	1.83619	39.8513	2.54673
TYPE2A	ENSMUSG00000032181.7	Scg3	chr9	-	75643189	75684056	17.3245	8.16084	37.3805	5.62961
TYPE2A	ENSMUSG00000046768.13	Rhoj	chr12	+	75308322	75401456	8.75496	11.8332	36.6671	15.1463
TYPE2A	ENSMUSG00000045193.13	Cirbp	chr10	+	80165985	80172786	16.8432	2.44825	36.2906	1.60846
TYPE2A	ENSMUSG00000020646.17	Mboat2	chr12	+	24830879	24964397	14.0423	5.30455	35.9763	4.69134
TYPE2A	ENSMUSG00000023249.15	Parp3	chr9	-	106470322	106476949	0.497014	30.3991	35.6857	24.529
TYPE2A	ENSMUSG00000014599.10	Csf1	chr3	-	107741048	107760469	16.0926	9.18095	34.3491	12.3315
TYPE2A	ENSMUSG00000075705.12	Msrb1	chr17	+	24736642	24742778	16.3819	22.0343	33.8153	16.8888
TYPE2A	ENSMUSG00000024308.15	Tapbp	chr17	+	33915899	33929292	5.25093	9.58899	28.7526	9.11461
TYPE2A	ENSMUSG00000079197.10	Psme2	chr14	-	55587441	55591113	9.63934	27.7469	26.4958	27.0758
TYPE2A	ENSMUSG00000022841.15	Ap2m1	chr16	+	20535478	20544909	10.0543	20.6061	25.7712	17.9611
TYPE2A	ENSMUSG00000019577.6	Pdk4	chr6	-	5483351	5496309	2.61637	8.97693	24.5816	9.91884
TYPE2A	ENSMUSG00000029860.16	Zyx	chr6	+	42349630	42360213	7.08416	16.1177	21.6227	15.4144
TYPE2A	ENSMUSG00000017697.3	Ada	chr2	-	163726584	163750239	5.87237	5.10053	21.1382	4.82538
TYPE2A	ENSMUSG00000029499.11	Pxmp2	chr5	-	110274282	110286186	8.16009	17.9539	20.9062	16.0846
TYPE2A	ENSMUSG00000024222.17	Fkbp5	chr17	-	28399094	28517527	1.68627	6.93672	20.8516	6.97
TYPE2A	ENSMUSG00000032184.5	Lysmd2	chr9	+	75625741	75637771	8.20199	6.12063	20.0863	5.62961
TYPE2A	ENSMUSG00000031760.9	Mt3	chr8	+	94152607	94154146	7.13421	4.28444	19.947	4.02115
TYPE2A	ENSMUSG00000025780.7	Itih5	chr2	+	10153571	10256529	6.05037	3.06032	19.1727	3.75308
TYPE2A	ENSMUSG00000027654.2	Fam83d	chr2	+	158768093	158786637	5.40935	22.0343	18.4849	25.4673
TYPE2A	ENSMUSG00000068874.13	Selenbp1	chr3	+	94933056	94944758	7.20374	7.54878	17.833	5.89769
TYPE2A	ENSMUSG00000032788.15	Pdxk	chr10	-	78436744	78464975	7.83217	24.8906	17.6737	17.8271
TYPE2A	ENSMUSG00000028671.16	Gale	chr4	+	135963727	135968178	6.74712	14.4855	17.3373	13.1358
TYPE2A	ENSMUSG00000039530.17	Tusc3	chr8	+	39005845	39165114	7.11143	3.67238	17.1902	2.68077
TYPE2A	ENSMUSG00000041329.13	Atp1b2	chr11	-	69599736	69605942	4.42627	4.89651	16.9681	5.62961
TYPE2A	ENSMUSG00000026946.9	Nmi	chr2	-	51948487	51973494	6.50184	2.24423	16.9252	1.87654
TYPE2A	ENSMUSG00000040033.16	Stat2	chr10	+	128270559	128292849	5.27641	25.5026	16.8099	18.7654
TYPE2A	ENSMUSG00000006356.10	Crip2	chr12	+	113140236	113145506	2.85348	5.71259	16.5219	8.44442
TYPE2A	ENSMUSG00000004328.15	Hif3a	chr7	-	17031507	17062427	0.592388	3.26434	16.2202	2.94885
TYPE2A	ENSMUSG00000021453.2	Gadd45g	chr13	+	51846678	51848468	5.81543	12.2413	15.844	13.4038
TYPE2A	ENSMUSG00000047246.7	Hist1h2be	chr13	-	23583670	23621124	5.33529	6.7327	15.5491	8.84654
TYPE2A	ENSMUSG00000026424.8	Gpr37l1	chr1	-	135160234	135167681	1.68821	5.71259	15.5468	7.90827
TYPE2A	ENSMUSG00000057778.14	Cyb5d2	chr11	-	72777232	72796142	4.42809	12.0372	15.5164	9.7848
TYPE2A	ENSMUSG00000007476.18	Lrrc8a	chr2	+	30237715	30263790	0.709012	33.0514	14.361	25.3333
TYPE2A	ENSMUSG00000033355.6	Rtp4	chr16	+	23520291	23614222	2.44478	3.26434	13.7883	3.21692
TYPE2A	ENSMUSG00000068551.12	Zfp467	chr6	-	48427697	48445825	6.07046	3.67238	13.6606	3.21692
TYPE2A	ENSMUSG00000021752.13	Kctd6	chr14	+	8214140	8223563	5.81652	22.0343	13.4869	17.8271
TYPE2A	ENSMUSG00000061286.7	Exosc5	chr7	+	25659164	25671368	6.10879	26.7268	13.2683	19.5696
TYPE2A	ENSMUSG00000025997.13	Ikzf2	chr1	-	69531214	69687245	5.55051	24.0745	13.2385	25.3333
TYPE2A	ENSMUSG00000057101.8	Zfp180	chr7	+	24081924	24107713	2.72795	12.8533	12.8507	12.5996
TYPE2A	ENSMUSG00000033295.14	Ptprf	chr4	-	118208213	118291405	5.33982	5.10053	12.8056	5.76365
TYPE2A	ENSMUSG00000021876.15	Rnase4	chr14	+	51091077	51106151	1.39505	6.32465	12.5618	8.84654
TYPE2A	ENSMUSG00000017453.4	Pipox	chr11	-	77880615	77894096	3.93156	16.7297	12.5232	17.291
TYPE2A	ENSMUSG00000023345.17	Poc1a	chr9	+	106281061	106350521	3.5884	13.4654	12.4618	10.455
TYPE2A	ENSMUSG00000049422.7	Chchd10	chr10	+	75933130	75937747	2.64324	1.02011	11.6493	1.34038
TYPE2A	ENSMUSG00000031451.6	Gas6	chr8	-	13465374	13494490	4.67758	8.16084	11.6371	6.43384
TYPE2A	ENSMUSG00000034171.13	Faah	chr4	-	115967145	116017926	4.90711	1.83619	11.4729	2.01058
TYPE2A	ENSMUSG00000003849.8	Nqo1	chr8	-	107388225	107403206	4.48707	3.67238	11.4305	4.15519
TYPE2A	ENSMUSG00000015243.4	Abca1	chr4	-	53030787	53159895	2.45447	12.4453	10.7774	14.7442
TYPE2A	ENSMUSG00000036411.10	9530077C05Rik	chr9	+	22411513	22444681	4.3083	13.8734	10.7523	10.589
TYPE2A	ENSMUSG00000033981.14	Gria2	chr3	-	80681450	80802835	2.89074	7.7528	10.7406	6.16577
TYPE2A	ENSMUSG00000080741.3	Gm11398	chr13	-	23620730	23621049	1.45069	7.14074	10.4384	8.7125
TYPE2A	ENSMUSG00000016206.6	H2-M3	chr17	+	37270220	37274484	0	3.8764	10.0613	5.09346
TYPE2A	ENSMUSG00000027425.18	Kat14	chr2	+	144368983	144407676	4.32653	8.97693	9.83972	8.31038
TYPE2A	ENSMUSG00000097800.1	B230344G16Rik	chr11	-	115988052	115993715	4.20101	2.44825	9.41708	2.81481
TYPE2A	ENSMUSG00000071648.3	Rom1	chr19	-	8927382	8929356	3.17221	16.9338	9.34213	15.8165
TYPE2A	ENSMUSG00000036578.7	Fxyd7	chr7	-	31042513	31051467	0.027786	1.42815	9.26624	1.87654
TYPE2A	ENSMUSG00000045975.8	C2cd2	chr16	-	97855209	97962598	3.50323	20.1981	9.05334	14.074
TYPE2A	ENSMUSG00000020387.15	Jade2	chr11	-	51813455	51857653	2.98324	16.7297	8.77468	15.0123
TYPE2A	ENSMUSG00000070000.13	Fcho1	chr8	-	71708387	71725716	1.06493	6.93672	8.74596	6.16577
TYPE2A	ENSMUSG00000066687.5	Zbtb16	chr9	-	48654297	48836222	2.37967	25.9107	8.61153	19.0335
TYPE2A	ENSMUSG00000061482.7	Hist1h4d	chr13	+	23581598	23582735	1.86041	8.97693	8.52263	7.23807
TYPE2A	ENSMUSG00000042750.7	Bex2	chrX	-	136066564	136068236	2.00705	1.63217	8.42137	1.60846
TYPE2A	ENSMUSG00000045251.13	Zfp688	chr7	-	127418967	127422068	3.01728	10.6091	8.3602	9.91884
TYPE2A	ENSMUSG00000020546.14	Stxbp4	chr11	-	90476492	90638084	3.42719	14.0775	7.89778	12.3315
TYPE2A	ENSMUSG00000071604.4	Fam189a2	chr19	-	23972751	24031019	2.90809	7.34476	7.88288	6.43384
TYPE2A	ENSMUSG00000021583.7	Erap1	chr13	+	74639568	74693201	2.2561	4.48846	7.82543	5.76365
TYPE2A	ENSMUSG00000042111.9	Ccdc115	chr1	-	34436670	34439672	1.00144	26.7268	7.6867	20.776
TYPE2A	ENSMUSG00000024039.14	Cbs	chr17	-	31612623	31637199	3.07569	6.32465	7.63366	7.64019
TYPE2A	ENSMUSG00000028793.15	Rnf19b	chr4	+	129058271	129085886	2.91488	19.79	7.25274	15.5485
TYPE2A	ENSMUSG00000020346.16	Mgat1	chr11	+	49244191	49263030	1.60615	29.9911	7.19508	26.8077
TYPE2A	ENSMUSG00000029722.15	Agfg2	chr5	-	137650463	137684726	1.45826	17.9539	6.81221	19.8377
TYPE2A	ENSMUSG00000031570.17	Plpp5	chr8	+	25720037	25724887	1.75006	8.77291	6.80003	8.98057
TYPE2A	ENSMUSG00000027519.10	Rab22a	chr2	+	173659760	173707343	1.44277	28.563	6.61357	24.261
TYPE2A	ENSMUSG00000040298.6	Btbd16	chr7	+	130774069	130825899	2.38488	1.22413	6.35711	1.60846
TYPE2A	ENSMUSG00000000531.5	Grasp	chr15	+	101224188	101232756	2.58283	6.52868	6.3429	7.90827
TYPE2A	ENSMUSG00000011179.8	Odc1	chr12	+	17544794	17551505	2.45505	22.8504	6.27108	27.4779
TYPE2A	ENSMUSG00000034201.13	Gas2l1	chr11	-	5054132	5065327	2.51863	18.3619	6.21214	14.4761
TYPE2A	ENSMUSG00000064246.10	Chil1	chr1	+	134182176	134190181	1.7018	2.8563	6.20442	3.485
TYPE2A	ENSMUSG00000028261.13	Ndufaf4	chr4	+	24898083	24905001	2.16824	12.0372	5.99333	8.98057
TYPE2A	ENSMUSG00000073791.11	Efcab7	chr4	+	99829198	99912788	2.32597	3.67238	5.97147	4.02115
TYPE2A	ENSMUSG00000099041.1	Gm28035	chr2	+	30240567	30282148	1.90755	2.04021	5.76591	1.60846
TYPE2A	ENSMUSG00000085984.7	1700001G11Rik	chr14	-	66295334	66297129	1.62919	12.2413	5.26614	14.8783
TYPE2A	ENSMUSG00000031980.9	Agt	chr8	-	124556534	124569706	1.45003	5.50857	5.20175	6.16577
TYPE2A	ENSMUSG00000047123.8	Ticam1	chr17	-	56269319	56276786	1.77747	15.3016	5.09972	19.7036
TYPE2A	ENSMUSG00000003948.17	Mmd	chr11	+	90249456	90278589	0.608501	28.563	5.07591	20.2398
TYPE2A	ENSMUSG00000052632.16	Asap2	chr12	+	20990459	21270171	1.78631	6.93672	5.0669	8.7125
TYPE2A	ENSMUSG00000113769.1	5033406O09Rik	chr12	-	111941991	111944484	0.119793	2.65227	4.92016	3.21692
TYPE2A	ENSMUSG00000041420.18	Meis3	chr7	+	16175090	16186504	1.9289	1.22413	4.90167	1.60846
TYPE2A	ENSMUSG00000085408.1	C530005A16Rik	chr4	-	116589733	116597630	1.47223	8.97693	4.82669	11.7954
TYPE2A	ENSMUSG00000029712.14	Actl6b	chr5	+	137553517	137569582	0.324829	1.22413	4.77382	2.14461
TYPE2A	ENSMUSG00000007908.14	Hmgcll1	chr9	+	76014855	76136350	1.69264	2.8563	4.77095	4.15519
TYPE2A	ENSMUSG00000097934.1	6720483E21Rik	chr1	-	20888650	20890473	1.41624	20.4021	4.70006	19.0335
TYPE2A	ENSMUSG00000011305.11	Plin5	chr17	-	56111601	56117596	0.031519	2.24423	4.62244	2.14461
TYPE2A	ENSMUSG00000067455.5	Hist1h4j	chr13	+	21735064	21735837	0.471991	6.52868	4.59947	4.95942
TYPE2A	ENSMUSG00000072663.12	Spef2	chr15	-	9578193	9748868	0.915921	5.30455	4.54299	6.29981
TYPE2A	ENSMUSG00000087385.8	Frg2f1	chr4	-	119530308	119539529	0.424378	18.974	4.51749	15.5485
TYPE2A	ENSMUSG00000060678.5	Hist1h4c	chr13	-	23697635	23698454	1.39257	15.5056	4.50532	15.9506
TYPE2A	ENSMUSG00000028207.18	Asph	chr4	-	9448069	9669344	1.65758	8.16084	4.36331	8.44442
TYPE2A	ENSMUSG00000032375.15	Aph1b	chr9	-	66775202	66795490	0.610987	37.9479	4.29257	38.8711
TYPE2A	ENSMUSG00000042613.9	Pbxip1	chr3	+	89436706	89450952	1.3429	6.93672	4.20301	7.10404
TYPE2A	ENSMUSG00000110206.1	Flt3l	chr7	-	45129788	45136432	1.22809	7.14074	3.98901	10.0529
TYPE2A	ENSMUSG00000069049.11	Eif2s3y	chrY	+	1010543	1028847	0	7.54878	3.96616	5.62961
TYPE2A	ENSMUSG00000031925.17	Maml2	chr9	+	13297957	13709388	0.961278	6.12063	3.92358	4.42327
TYPE2A	ENSMUSG00000080665.1	Mir1199	chr8	-	84011515	84011633	0.129962	4.48846	3.89907	3.35096
TYPE2A	ENSMUSG00000025076.9	Casp7	chr19	+	56397129	56442344	0.830673	3.8764	3.88514	4.42327
TYPE2A	ENSMUSG00000096883.2	Shisa8	chr15	-	82206168	82212815	0.762069	2.65227	3.70381	3.485
TYPE2A	ENSMUSG00000046157.13	Tmem229b	chr12	-	78961795	79007627	0.822564	2.65227	3.69376	3.35096
TYPE2A	ENSMUSG00000066170.7	E230001N04Rik	chr17	+	28522720	28525398	0.007496	6.32465	3.4843	6.70192
TYPE2A	ENSMUSG00000112627.1	4933412E12Rik	chr10	+	116949757	116963279	0.065868	2.8563	3.44412	2.27865
TYPE2A	ENSMUSG00000032754.14	Slc8b1	chr5	+	120511168	120534024	1.01074	14.4855	3.43058	10.589
TYPE2A	ENSMUSG00000025855.13	Prkar1b	chr5	-	139017306	139150001	1.06945	20.6061	3.39453	17.0229
TYPE2A	ENSMUSG00000026031.15	Cflar	chr1	+	58711508	58758884	0.884477	3.06032	3.36655	3.61904
TYPE2A	ENSMUSG00000068699.12	Flnc	chr6	+	29433256	29461883	0.562753	3.26434	3.13448	4.95942
TYPE2A	ENSMUSG00000068854.7	Hist2h2be	chr3	+	96221119	96223738	0.580304	10.8131	2.89775	13.0017
TYPE2A	ENSMUSG00000050164.11	Mchr1	chr15	+	81235499	81238964	0.43537	2.04021	2.86367	2.41269
TYPE2A	ENSMUSG00000023942.15	Slc29a1	chr17	-	45585200	45599606	0.201864	2.04021	2.83303	1.20635
TYPE2A	ENSMUSG00000033318.7	Gstt2	chr10	-	75831114	75837424	0.039905	9.99703	2.82553	10.9912
TYPE2A	ENSMUSG00000115219.2	Eef1akmt4	chr16	+	20611593	20619011	0.840996	6.12063	2.7708	8.17634
TYPE2A	ENSMUSG00000022421.19	Nptxr	chr15	-	79786351	79804766	0.484452	2.44825	2.62765	1.60846
TYPE2A	ENSMUSG00000073434.11	Wdr90	chr17	-	25844771	25861501	0.160683	8.56889	2.58947	9.24865
TYPE2A	ENSMUSG00000057176.4	Ccdc189	chr7	-	127582383	127588595	0.618584	19.79	2.57345	14.074
TYPE2A	ENSMUSG00000005251.15	Ripk4	chr16	-	97741933	97763787	0.315866	2.65227	2.51898	2.68077
TYPE2A	ENSMUSG00000085085.2	1700086P04Rik	chr4	-	129050097	129057983	0.174774	19.382	2.45256	16.0846
TYPE2A	ENSMUSG00000032501.9	Trib1	chr15	+	59648350	59657099	0.212921	24.2785	2.34164	24.9311
TYPE2A	ENSMUSG00000092232.1	Gm20521	chr14	+	54883441	54898137	0	13.8734	2.01399	11.7954
TYPE2A	ENSMUSG00000025743.14	Sdc3	chr4	+	130792537	130826319	0.41198	2.65227	1.96339	2.81481
TYPE2A	ENSMUSG00000068220.6	Lgals1	chr15	+	78926725	78930465	0.365411	3.06032	1.95949	2.81481
TYPE2A	ENSMUSG00000059498.13	Fcgr3	chr1	-	171051174	171064935	0.141742	2.65227	1.95183	1.87654
TYPE2A	ENSMUSG00000100455.1	Gm29170	chr1	+	143777642	143781307	0.469257	19.9941	1.94801	19.5696
TYPE2A	ENSMUSG00000069208.9	Zfp825	chr13	-	74480054	74493992	0.020968	8.56889	1.83862	8.7125
TYPE2A	ENSMUSG00000031883.13	Car7	chr8	+	104534689	104550343	0.054095	16.7297	1.77192	15.0123
TYPE2A	ENSMUSG00000087433.1	Gm14167	chr2	-	151540731	151542348	0.148511	15.5056	1.76024	15.5485
TYPE2A	ENSMUSG00000072115.11	Ang	chr14	+	51091150	51102009	0.004503	5.30455	1.72295	5.76365
TYPE2A	ENSMUSG00000009585.18	Apobec3	chr15	+	79891659	79915906	0.149134	3.46836	1.69541	3.61904
TYPE2A	ENSMUSG00000114554.1	5430425K12Rik	chr13	+	80940411	80948597	0.23772	1.42815	1.68087	1.87654
TYPE2A	ENSMUSG00000009394.13	Syn2	chr6	+	115134902	115282006	0.284915	8.36487	1.63393	8.04231
TYPE2A	ENSMUSG00000089820.1	Gm15775	chr8	-	124324778	124331795	0.133676	5.71259	1.5615	4.69134
TYPE2A	ENSMUSG00000039457.4	Ppl	chr16	-	5086291	5132421	0.107605	3.8764	1.5146	4.95942
TYPE2A	ENSMUSG00000002108.10	Nr1h3	chr2	-	91184061	91202834	0.148161	9.18095	1.47511	7.23807
TYPE2A	ENSMUSG00000025083.18	Afap1l2	chr19	-	56912361	57008228	0.193741	9.38497	1.47299	11.5273
TYPE2A	ENSMUSG00000041187.16	Prkd2	chr7	+	16842902	16870464	0.200041	9.38497	1.46784	7.23807
TYPE2A	ENSMUSG00000087838.1	Gm23954	chr18	-	77806314	77806666	0.103516	1.63217	1.45172	1.47442
TYPE2A	ENSMUSG00000065452.1	Mir207	chr4	+	40722917	40722995	0.0596	17.3418	1.38555	15.5485
TYPE2A	ENSMUSG00000096549.9	Prickle4	chr17	-	47688517	47694736	0.126894	24.0745	1.35598	19.1675
TYPE2A	ENSMUSG00000110156.1	Gm42067	chr19	+	5912822	5914826	0.093217	17.5458	1.32967	12.5996
TYPE2A	ENSMUSG00000029651.16	Mtus2	chr5	+	147957320	148316065	0.03522	5.10053	1.29768	5.49558
TYPE2A	ENSMUSG00000039699.13	Batf2	chr19	+	6140983	6172476	0	21.6262	1.28631	16.7548
TYPE2A	ENSMUSG00000105788.1	Gm47295	chr12	+	69159518	69159596	0	37.1318	1.06677	28.1481
TYPE2A	ENSMUSG00000074903.5	Gm2058	chr7	+	39588931	39589717	0	13.0574	1.00788	9.38269
TYPE2B	ENSMUSG00000041020.14	Map7d2	chrX	+	159414572	159498757	27.7546	0.408042	86.1904	0.938269
TYPE2B	ENSMUSG00000030711.16	Sult1a1	chr7	-	126672865	126676432	0.372339	0.612063	60.6607	0.536154
TYPE2B	ENSMUSG00000027333.18	Smox	chr2	+	131491496	131525922	15.5253	0.816084	52.7843	0.536154
TYPE2B	ENSMUSG00000030268.17	Bcat1	chr6	-	144993835	145076184	18.1769	0.408042	42.6401	0.670192
TYPE2B	ENSMUSG00000007122.11	Casq1	chr1	-	172209894	172219868	11.5981	0.408042	38.0182	0.402115
TYPE2B	ENSMUSG00000027581.12	Stmn3	chr2	-	181306459	181314500	4.67565	0.612063	23.8919	0.938269
TYPE2B	ENSMUSG00000022235.15	Cmbl	chr15	+	31565389	31590119	4.64457	0.408042	13.3583	0.268077
TYPE2B	ENSMUSG00000038642.10	Ctss	chr3	+	95526786	95556403	0.929655	0.204021	11.844	0.402115
TYPE2B	ENSMUSG00000033107.6	Rnf125	chr18	+	20944625	20983862	3.53867	0.408042	9.37207	0.268077
TYPE2B	ENSMUSG00000093593.1	Gm20683	chr17	-	25834465	25841763	1.93909	0.408042	6.37934	0.134038
TYPE2B	ENSMUSG00000029126.7	Nsg1	chr5	-	38137192	38159907	1.80698	0.408042	5.62588	0.804231
TYPE2B	ENSMUSG00000070427.4	Il18bp	chr7	-	102014885	102018690	1.36711	0.408042	4.57946	0.670192
TYPE2B	ENSMUSG00000107707.1	Gm44286	chr6	-	77586995	77588481	1.35264	0.612063	4.56928	0.536154
TYPE2B	ENSMUSG00000110080.1	Gm6145	chr14	-	105621015	105643725	0.51874	0.408042	4.37291	0.804231
TYPE2B	ENSMUSG00000037649.9	H2-DMa	chr17	+	34135182	34139101	1.10632	0.408042	3.89634	0.402115
TYPE2B	ENSMUSG00000040212.12	Emp3	chr7	-	45918023	45921404	0.264538	0.204021	3.07619	0.536154
TYPE2B	ENSMUSG00000029669.14	Tspan12	chr6	-	21771395	21852515	0.560576	0.204021	3.03723	0.670192
TYPE2B	ENSMUSG00000088775.1	Gm26037	chr1	+	89684802	89685112	0.787911	0.204021	2.96452	0.134038
TYPE2B	ENSMUSG00000036185.9	Sapcd1	chr17	-	35025959	35028016	0.542866	0.204021	2.7159	0.268077
TYPE2B	ENSMUSG00000088822.1	Gm25225	chr12	-	78752687	78752788	0.291514	0.408042	2.51795	0.938269
TYPE2B	ENSMUSG00000060703.12	Cd302	chr2	-	60251993	60284488	0.194026	0.612063	2.02397	0.804231
TYPE2B	ENSMUSG00000021469.9	Msx2	chr13	-	53466884	53473074	0.044771	0.612063	1.75903	0.938269
TYPE2B	ENSMUSG00000107491.1	Gm17893	chr2	+	37488675	37489444	0.049084	0.204021	1.62942	0.134038
TYPE2B	ENSMUSG00000022842.18	Ece2	chr16	+	20629828	20646485	0	0.204021	1.58904	0.268077
TYPE2B	ENSMUSG00000097428.1	AW047730	chr3	+	88200623	88203481	0.035838	0.816084	1.54696	0.536154
TYPE2B	ENSMUSG00000030707.15	Coro1a	chr7	-	126699773	126707787	0.202332	0.204021	1.43595	0.268077
TYPE2B	ENSMUSG00000113473.1	Gm7045	chr13	-	62670299	62670903	0.031384	0.204021	1.32708	0.268077
TYPE2B	ENSMUSG00000001986.16	Gria3	chrX	+	41400854	41678601	0.058738	0.408042	1.30221	0.268077
TYPE2B	ENSMUSG00000088108.1	Snora47	chr13	+	95330600	95330737	0.027907	0.204021	1.29308	0.670192
TYPE2B	ENSMUSG00000079547.3	H2-DMb1	chr17	+	34153072	34160230	0	0.408042	1.29028	0.670192
TYPE2B	ENSMUSG00000041120.6	Nbl1	chr4	-	139082284	139092993	0.015035	0.612063	1.09274	0.670192
TYPE2B	ENSMUSG00000086034.1	Gm15201	chrX	-	162735078	162736613	0.006365	0.816084	1.02749	0.804231
TYPE3A	ENSMUSG00000032060.10	Cryab	chr9	+	50751325	50756636	2149.34	6.32465	918.861	8.31038
TYPE3A	ENSMUSG00000026473.15	Glul	chr1	+	153899944	153909723	543.677	27.1348	268.687	22.7865
TYPE3A	ENSMUSG00000050121.8	Opalin	chr19	-	41062474	41077113	532.487	8.56889	226.015	8.04231
TYPE3A	ENSMUSG00000032766.9	Gng11	chr6	+	4003904	4008445	438.823	11.8332	198.241	8.7125
TYPE3A	ENSMUSG00000044734.16	Serpinb1a	chr13	-	32842092	32851185	243.958	2.24423	69.8014	2.27865
TYPE3A	ENSMUSG00000093930.2	Hmgcs1	chr13	+	119690379	119708260	190.926	32.8474	91.3654	26.1375
TYPE3A	ENSMUSG00000001924.15	Uba1	chrX	+	20658326	20683179	176.425	3.26434	74.2272	2.68077
TYPE3A	ENSMUSG00000075014.1	Gm10800	chr2	-	98666547	98667301	163.983	8.16084	70.6567	10.455
TYPE3A	ENSMUSG00000075015.3	Gm10801	chr2	+	98662237	98664083	127.596	3.8764	38.9907	3.88711
TYPE3A	ENSMUSG00000087478.1	4930506C21Rik	chr17	-	8293366	8311080	107.505	14.0775	37.794	12.1975
TYPE3A	ENSMUSG00000113949.1	Scamp4	chr10	+	80602872	80615783	92.9915	12.0372	10.0159	9.38269
TYPE3A	ENSMUSG00000050608.11	Minos1	chr4	-	139101814	139131113	88.7723	8.77291	36.4087	7.50615
TYPE3A	ENSMUSG00000027900.15	Dram2	chr3	+	106547798	106575890	66.6554	18.3619	30.9575	22.2504
TYPE3A	ENSMUSG00000033066.15	Gas7	chr11	+	67455437	67688990	61.5996	12.6493	9.07325	12.0635
TYPE3A	ENSMUSG00000063594.5	Gng8	chr7	+	16891786	16895436	60.3695	17.3418	18.3436	13.2698
TYPE3A	ENSMUSG00000030002.15	Dusp11	chr6	-	85942268	85961667	54.1974	19.79	25.9343	16.6208
TYPE3A	ENSMUSG00000091971.3	Hspa1a	chr17	-	34969190	34972156	50.6803	18.7699	3.37358	14.4761
TYPE3A	ENSMUSG00000022602.14	Arc	chr15	-	74669083	74672570	46.057	19.382	20.8745	18.0952
TYPE3A	ENSMUSG00000064326.13	Siva1	chr12	+	112644679	112649149	40.8636	25.5026	18.0737	19.5696
TYPE3A	ENSMUSG00000032959.12	Pebp1	chr5	-	117282654	117287625	38.8269	15.3016	15.2606	11.6613
TYPE3A	ENSMUSG00000024654.8	Asrgl1	chr19	-	9109868	9135636	37.7481	7.54878	17.5013	8.98057
TYPE3A	ENSMUSG00000005982.13	Naa60	chr16	+	3872375	3904780	37.0615	10.8131	16.0767	9.38269
TYPE3A	ENSMUSG00000031812.16	Map1lc3b	chr8	+	121590361	121598760	35.4782	15.5056	1.0113	11.9294
TYPE3A	ENSMUSG00000023156.4	Rpp14	chr14	+	8080367	8091834	35.3038	12.0372	12.0588	8.98057
TYPE3A	ENSMUSG00000094732.1	1500015L24Rik	chr19	+	20405288	20422787	35.2835	9.58899	16.5243	9.38269
TYPE3A	ENSMUSG00000027667.13	Zfp639	chr3	+	32510259	32520833	34.0039	6.12063	9.13615	8.04231
TYPE3A	ENSMUSG00000022208.12	Jph4	chr14	-	55106826	55116935	30.6616	2.8563	5.28593	1.87654
TYPE3A	ENSMUSG00000009927.9	Rps25	chr9	+	44407139	44410427	29.1866	6.52868	12.8508	6.43384
TYPE3A	ENSMUSG00000056211.13	R3hdm1	chr1	+	128103301	128237736	28.5875	26.3187	13.5616	21.044
TYPE3A	ENSMUSG00000019916.14	P4ha1	chr10	+	59323296	59373304	27.5416	20.6061	11.3565	22.3844
TYPE3A	ENSMUSG00000026842.16	Abl1	chr2	+	31688376	31804227	27.1101	25.2986	7.0518	19.0335
TYPE3A	ENSMUSG00000033192.5	Lpcat2	chr8	+	92855339	92919279	25.6252	5.91661	5.38802	5.89769
TYPE3A	ENSMUSG00000043090.18	Zfp866	chr8	-	69761326	69791178	23.9897	11.6292	8.49712	10.589
TYPE3A	ENSMUSG00000102976.6	Zc3h11a	chr1	-	133619862	133661380	22.8277	12.8533	8.85224	9.11461
TYPE3A	ENSMUSG00000058793.14	Cds2	chr2	+	132263148	132312050	22.4907	27.7469	6.82318	21.7142
TYPE3A	ENSMUSG00000042082.7	Arsb	chr13	+	93771630	93943016	22.1583	8.56889	10.5557	6.43384
TYPE3A	ENSMUSG00000009035.15	Tmem184b	chr15	-	79360684	79403569	21.6766	4.69249	6.35157	6.29981
TYPE3A	ENSMUSG00000104901.1	Gm42692	chr3	+	34643264	34646096	20.8555	4.89651	8.99278	4.95942
TYPE3A	ENSMUSG00000078931.4	Pdf	chr8	-	107044698	107048614	20.4462	4.48846	8.51081	5.36154
TYPE3A	ENSMUSG00000025940.6	Tmem70	chr1	+	16665207	16678275	20.0323	8.56889	6.56456	7.77423
TYPE3A	ENSMUSG00000022893.14	Adamts1	chr16	-	85793827	85803113	20.0204	13.0574	8.93866	11.1252
TYPE3A	ENSMUSG00000026688.5	Mgst3	chr1	-	167371966	167393841	19.8586	11.4252	9.32598	11.5273
TYPE3A	ENSMUSG00000064115.13	Cadm2	chr16	-	66655421	67620908	19.7433	29.5831	6.80473	24.529
TYPE3A	ENSMUSG00000032393.15	Dpp8	chr9	+	65032414	65082651	18.9182	12.2413	7.63996	11.6613
TYPE3A	ENSMUSG00000033735.9	Spr	chr6	-	85130176	85137766	18.7942	12.0372	7.79641	10.455
TYPE3A	ENSMUSG00000032180.11	Tmed1	chr9	-	21507553	21510252	18.6223	19.382	6.81883	19.3015
TYPE3A	ENSMUSG00000006517.5	Mvd	chr8	-	122433601	122443422	16.9313	28.3589	7.72779	22.1163
TYPE3A	ENSMUSG00000078713.8	Tomm5	chr4	-	45105208	45108114	16.3438	6.93672	6.82524	8.17634
TYPE3A	ENSMUSG00000049489.5	Ccnq	chr11	-	78750506	78751729	15.6773	4.08042	6.7099	2.81481
TYPE3A	ENSMUSG00000078485.3	Plekhn1	chr4	-	156221456	156234857	15.4021	6.7327	7.09619	7.64019
TYPE3A	ENSMUSG00000022661.14	Cd200	chr16	-	45382135	45409053	14.947	2.24423	5.45651	3.35096
TYPE3A	ENSMUSG00000092203.7	1110038B12Rik	chr17	-	34950238	34952471	14.3088	10.4051	6.52669	10.9912
TYPE3A	ENSMUSG00000063889.16	Crem	chr18	-	3266048	3337748	14.2269	18.5659	6.48548	13.94
TYPE3A	ENSMUSG00000039221.10	Rpl22l1	chr3	+	28805436	28807424	14.1389	14.2815	6.218	10.321
TYPE3A	ENSMUSG00000027522.15	Stx16	chr2	+	174076308	174099771	13.5998	15.5056	3.27848	17.6931
TYPE3A	ENSMUSG00000057672.16	Pkn1	chr8	-	83666536	83699179	13.1	16.9338	5.88843	12.7336
TYPE3A	ENSMUSG00000022827.14	Rabl3	chr16	+	37539885	37572385	12.0456	17.5458	5.48733	14.3421
TYPE3A	ENSMUSG00000087174.7	5530601H04Rik	chrX	-	105037197	105079609	11.7422	4.48846	5.34775	6.16577
TYPE3A	ENSMUSG00000060402.7	Chst8	chr7	-	34674468	34812711	11.5457	13.8734	2.43566	17.425
TYPE3A	ENSMUSG00000038718.15	Pbx3	chr2	-	34171457	34373142	10.946	8.56889	4.87725	12.1975
TYPE3A	ENSMUSG00000041696.14	Rasl12	chr9	+	65398506	65414853	10.7423	4.69249	1.46253	4.28923
TYPE3A	ENSMUSG00000011256.16	Adam19	chr11	+	46055992	46147343	10.5089	5.91661	4.58442	7.64019
TYPE3A	ENSMUSG00000026393.10	Nek7	chr1	-	138482875	138620141	10.4717	7.54878	4.55994	5.49558
TYPE3A	ENSMUSG00000027079.15	Clp1	chr2	-	84722104	84727350	10.4391	16.5257	3.63344	14.4761
TYPE3A	ENSMUSG00000089809.9	Rasgef1b	chr5	-	99217426	99729065	10.2921	2.65227	3.8221	2.68077
TYPE3A	ENSMUSG00000097583.2	6430590A07Rik	chr3	-	40885897	40894193	10.2865	25.2986	2.90421	19.9717
TYPE3A	ENSMUSG00000036620.14	Mgat4b	chr11	+	50210890	50235103	10.1943	19.79	4.23097	18.6313
TYPE3A	ENSMUSG00000089715.12	Cbx6	chr15	-	79823896	79834688	9.98828	4.28444	3.5455	4.55731
TYPE3A	ENSMUSG00000036545.8	Adamts2	chr11	+	50602084	50807573	9.87478	9.99703	1.00631	8.44442
TYPE3A	ENSMUSG00000095891.7	Gm10717	chr9	+	3025417	3033289	9.70151	3.26434	2.80921	3.21692
TYPE3A	ENSMUSG00000061393.14	Acvr2b	chr9	+	119402118	119434995	9.5194	26.7268	3.3042	22.6525
TYPE3A	ENSMUSG00000059866.13	Tnip2	chr5	-	34496087	34513991	9.51778	19.382	3.97385	17.1569
TYPE3A	ENSMUSG00000009633.3	G0s2	chr1	-	193272161	193273217	9.51686	7.14074	4.19341	4.95942
TYPE3A	ENSMUSG00000009293.17	Ube2g2	chr10	+	77622275	77645993	9.06312	14.0775	2.98025	10.321
TYPE3A	ENSMUSG00000105204.1	Gm43738	chr3	-	89081939	89101099	8.65922	1.22413	0	2.14461
TYPE3A	ENSMUSG00000097626.5	4921504A21Rik	chr5	-	19202368	19226555	8.59655	36.3158	3.64104	27.0758
TYPE3A	ENSMUSG00000055900.14	Tmem69	chr4	-	116551633	116555936	8.57719	4.48846	2.58944	6.29981
TYPE3A	ENSMUSG00000026705.16	Klhl20	chr1	-	161088375	161131511	8.51634	5.71259	3.02562	6.43384
TYPE3A	ENSMUSG00000045216.7	Hs6st1	chr1	+	36068400	36106446	8.46923	24.8906	3.05909	18.7654
TYPE3A	ENSMUSG00000036160.13	Surf6	chr2	-	26888628	26902879	8.34055	12.4453	2.31059	12.8677
TYPE3A	ENSMUSG00000000915.15	Hip1r	chr5	+	123973628	124005558	7.91059	8.16084	3.3738	7.77423
TYPE3A	ENSMUSG00000014773.13	Dll1	chr17	-	15367354	15376872	7.70462	7.7528	2.03478	9.38269
TYPE3A	ENSMUSG00000063362.13	Alg11	chr8	+	22060721	22071627	7.29323	21.4222	1.28753	20.3738
TYPE3A	ENSMUSG00000029276.13	Glmn	chr5	-	107548967	107597888	7.09896	5.71259	2.47448	6.83596
TYPE3A	ENSMUSG00000027086.16	Fastkd1	chr2	-	69686815	69713516	6.75653	3.8764	2.87269	4.82538
TYPE3A	ENSMUSG00000036779.12	Tent4b	chr8	+	88199213	88259722	6.62985	11.2212	1.89603	13.6719
TYPE3A	ENSMUSG00000085457.3	1110046J04Rik	chr13	+	33935567	33960181	6.61943	2.8563	1.32532	3.485
TYPE3A	ENSMUSG00000034573.14	Ptpn13	chr5	+	103425192	103598303	6.49979	7.54878	2.64681	9.38269
TYPE3A	ENSMUSG00000052613.16	Pcdh15	chr10	+	73099342	74649737	6.31002	4.08042	2.12954	3.35096
TYPE3A	ENSMUSG00000023892.8	Zfp51	chr17	+	21450374	21465587	6.19077	15.5056	1.4656	18.6313
TYPE3A	ENSMUSG00000061315.14	Naca	chr10	+	128035575	128048637	6.18312	18.1579	2.08443	16.4867
TYPE3A	ENSMUSG00000095280.1	Gm21738	chr14	-	19415857	19418930	6.0095	1.63217	1.57621	1.34038
TYPE3A	ENSMUSG00000097617.2	Gm10687	chr9	-	44122186	44134485	5.92449	9.79301	1.69511	7.90827
TYPE3A	ENSMUSG00000015970.19	Chdh	chr14	+	30009023	30040527	5.87753	11.2212	2.13516	10.455
TYPE3A	ENSMUSG00000033174.17	Mgll	chr6	+	88724412	88828360	5.86152	2.8563	1.67303	3.35096
TYPE3A	ENSMUSG00000040867.12	Begain	chr12	-	109032187	109068217	5.83898	3.46836	0.851363	4.02115
TYPE3A	ENSMUSG00000109783.1	Gm45338	chr16	+	23520210	23560081	5.76988	2.65227	2.07948	2.81481
TYPE3A	ENSMUSG00000052949.14	Rnf157	chr11	-	116336353	116413032	5.75575	20.6061	2.28089	15.9506
TYPE3A	ENSMUSG00000038305.15	Spats2l	chr1	+	57774162	57948394	5.43087	2.44825	1.83325	1.7425
TYPE3A	ENSMUSG00000056014.15	A430033K04Rik	chr5	+	138622859	138652414	5.26584	10.4051	1.61543	12.1975
TYPE3A	ENSMUSG00000052751.16	Repin1	chr6	+	48593883	48599082	5.24015	21.0142	0.880152	21.4461
TYPE3A	ENSMUSG00000100811.1	Gm29083	chr1	-	62714723	62718073	5.00836	19.586	1.04021	14.4761
TYPE3A	ENSMUSG00000096221.3	1500002C15Rik	chr4	-	155732545	155734727	5.00096	13.0574	1.83855	9.91884
TYPE3A	ENSMUSG00000051811.14	Cox6b2	chr7	-	4751792	4753094	4.91431	2.65227	1.39518	2.68077
TYPE3A	ENSMUSG00000019952.15	Poc1b	chr10	+	99107036	99198074	4.91286	9.58899	1.80355	13.0017
TYPE3A	ENSMUSG00000038065.13	Mturn	chr6	+	54681624	54703851	4.89212	14.8935	1.38309	12.8677
TYPE3A	ENSMUSG00000097736.8	9530059O14Rik	chr9	+	122572499	122679596	4.88814	21.4222	1.1708	16.8888
TYPE3A	ENSMUSG00000031756.5	Cenpn	chr8	+	116921730	116941507	4.80005	21.4222	1.36426	20.1058
TYPE3A	ENSMUSG00000089739.2	Gm20431	chr2	-	167607850	167661496	4.69328	27.9509	0	21.1781
TYPE3A	ENSMUSG00000033964.12	Zbtb41	chr1	+	139422288	139453005	4.47422	20.6061	1.71707	15.2804
TYPE3A	ENSMUSG00000032500.10	Dclk3	chr9	+	111439081	111489118	4.38687	2.24423	1.65472	3.08288
TYPE3A	ENSMUSG00000005672.12	Kit	chr5	+	75574916	75656722	4.23326	1.22413	0.641466	2.14461
TYPE3A	ENSMUSG00000000301.16	Pemt	chr11	-	59970614	60046489	3.9902	14.8935	1.20937	12.0635
TYPE3A	ENSMUSG00000115509.1	Gm49012	chr14	+	34591092	34605700	3.94731	24.8906	0.569851	20.1058
TYPE3A	ENSMUSG00000030872.14	Gga2	chr7	-	121986722	122021222	3.93787	5.91661	1.20041	4.82538
TYPE3A	ENSMUSG00000078716.10	Tmem8b	chr4	+	43668971	43692668	3.67859	2.8563	1.31613	1.87654
TYPE3A	ENSMUSG00000024376.6	Epb41l4a	chr18	-	33796327	34007206	3.44773	14.0775	1.19211	10.0529
TYPE3A	ENSMUSG00000020224.15	Llph	chr10	+	120227070	120232582	3.41952	5.91661	1.15107	4.42327
TYPE3A	ENSMUSG00000039086.9	Ss18l1	chr2	+	180042509	180070201	3.39251	13.6694	1.08105	19.1675
TYPE3A	ENSMUSG00000056486.18	Chn1	chr2	-	73610660	73775346	3.33568	11.0171	0.885385	8.04231
TYPE3A	ENSMUSG00000104217.1	Gm37988	chr1	+	4807892	4886770	3.3341	17.7498	0	12.8677
TYPE3A	ENSMUSG00000042523.12	Dnal1	chr12	+	84114366	84147498	3.30577	11.8332	1.11288	9.7848
TYPE3A	ENSMUSG00000020805.14	Slc13a5	chr11	-	72241989	72267222	3.24103	1.22413	0.678994	2.14461
TYPE3A	ENSMUSG00000034275.18	Igsf9b	chr9	+	27299204	27357546	3.12394	15.7096	1.04117	11.2592
TYPE3A	ENSMUSG00000105340.5	Gm42878	chr5	-	121518613	121545482	2.9616	9.79301	0	10.9912
TYPE3A	ENSMUSG00000090877.3	Hspa1b	chr17	-	34956436	34959238	2.91965	17.9539	0.193263	13.1358
TYPE3A	ENSMUSG00000096458.7	Moap1	chr12	-	102742230	102743661	2.91468	16.3217	0.660361	13.2698
TYPE3A	ENSMUSG00000116461.1	Gm44502	chr15	-	89416405	89429696	2.90481	10.6091	0.320397	12.4656
TYPE3A	ENSMUSG00000092805.2	Gm26461	chr9	+	88553236	88553525	2.76714	1.63217	0.866181	1.87654
TYPE3A	ENSMUSG00000064647.1	Gm23301	chr18	+	75001455	75001519	2.76263	1.63217	0.331586	1.34038
TYPE3A	ENSMUSG00000058402.14	Zfp420	chr7	+	29859979	29877292	2.71375	4.48846	0.704732	5.49558
TYPE3A	ENSMUSG00000053091.16	Lins1	chr7	+	66689889	66717256	2.67595	35.9077	0.809456	27.746
TYPE3A	ENSMUSG00000040675.17	Mthfd1l	chr10	+	3973118	4167081	2.65194	13.4654	0.730506	11.6613
TYPE3A	ENSMUSG00000039795.14	Zfand1	chr3	-	10339953	10351317	2.60729	16.3217	0.736808	13.2698
TYPE3A	ENSMUSG00000031079.12	Zfp300	chrX	-	21079174	21089527	2.39686	3.67238	0.557803	3.485
TYPE3A	ENSMUSG00000021258.10	Ccnk	chr12	+	108179579	108203359	2.35582	32.4394	0.441011	29.0863
TYPE3A	ENSMUSG00000092746.2	Rn7s6	chr6	+	69516339	69516629	2.26847	2.24423	0.468806	2.01058
TYPE3A	ENSMUSG00000113041.1	Gm48302	chr13	+	75727279	75729162	2.23813	5.91661	0.512693	7.37211
TYPE3A	ENSMUSG00000064293.14	Cntn4	chr6	+	105677660	106699310	2.1781	9.99703	0.476375	9.24865
TYPE3A	ENSMUSG00000038524.13	Fchsd1	chr18	-	37957431	37969774	2.15036	12.4453	0.38727	9.65077
TYPE3A	ENSMUSG00000105659.1	4930509H03Rik	chr3	-	104510099	104511313	2.12906	9.99703	0.465479	11.2592
TYPE3A	ENSMUSG00000114354.1	Gm34961	chr13	+	59823266	59833236	2.07804	23.2584	0.025005	21.044
TYPE3A	ENSMUSG00000029168.14	Dpysl5	chr5	+	30711564	30799375	1.82159	3.26434	0.286027	4.42327
TYPE3A	ENSMUSG00000058558.12	Rpl5	chr5	+	107900502	107909005	1.67293	11.2212	0.224677	8.17634
TYPE3A	ENSMUSG00000048285.9	Frmd6	chr12	+	70825514	70902234	1.63708	33.2554	0.204751	24.529
TYPE3A	ENSMUSG00000027331.15	Knstrn	chr2	+	118814003	118853957	1.53858	5.71259	0.265827	8.17634
TYPE3A	ENSMUSG00000005202.2	Shbg	chr11	-	69614804	69617905	1.42724	4.28444	0.161383	5.09346
TYPE3A	ENSMUSG00000027496.15	Aurka	chr2	-	172356190	172370535	1.39137	20.8102	0.116935	17.9611
TYPE3A	ENSMUSG00000056445.8	Hoxaas2	chr6	+	52165674	52169564	1.27816	5.50857	0.118173	3.88711
TYPE3A	ENSMUSG00000112752.1	Gm48021	chr10	+	70807242	70813822	1.10648	29.379	0	24.261
TYPE3A	ENSMUSG00000092544.8	Gm20422	chr8	-	69742862	69774886	1.05903	15.9136	0	12.0635
TYPE3B	ENSMUSG00000006522.17	Itih3	chr14	-	30908572	30923760	103.912	0.204021	18.4448	0.402115
TYPE3B	ENSMUSG00000024395.9	Lims2	chr18	+	31922290	31958619	29.1019	0.204021	10.814	0.402115
TYPE3B	ENSMUSG00000062257.13	Opcml	chr9	+	27790775	28925410	5.93099	0.204021	1.97653	0.670192
TYPE3B	ENSMUSG00000041992.9	Rapgef5	chr12	+	117516479	117759737	5.55675	0.408042	1.74672	0.268077
TYPE3B	ENSMUSG00000005628.12	Tmod4	chr3	+	95124476	95129209	4.33787	0.612063	0.854444	0.938269
TYPE3B	ENSMUSG00000097889.1	Gm26541	chr10	+	80681838	80687176	3.9186	0.408042	0.393025	0.268077
TYPE3B	ENSMUSG00000048038.8	Ccdc187	chr2	-	26243469	26294557	2.76916	0.408042	0.780698	0.402115
TYPE3B	ENSMUSG00000107556.1	Gm44237	chr6	+	116389462	116390397	2.21866	0.816084	0.398016	0.536154
TYPE3B	ENSMUSG00000108137.1	Gm44053	chr6	+	113725223	113726151	2.17146	0.408042	0.063768	0.134038
TYPE3B	ENSMUSG00000069184.4	Zfp72	chr13	-	74369326	74390836	2.06035	0.816084	0.227972	0.938269
TYPE3B	ENSMUSG00000064032.2	Gm10143	chr19	+	10198368	10202384	2.04172	0.408042	0.284149	0.268077
TYPE3B	ENSMUSG00000109981.1	Gm36849	chr7	+	136353364	136356270	1.88249	0.204021	0.135448	0.402115
TYPE3B	ENSMUSG00000064844.1	Gm26202	chr18	+	75001880	75001944	1.64518	0.408042	0	0.402115
TYPE3B	ENSMUSG00000105203.1	4933428P19Rik	chr10	+	62577694	62579069	1.62608	0.612063	0.012717	0.536154
TYPE3B	ENSMUSG00000062353.6	Gm15772	chr5	+	3236431	3236868	1.59146	0.204021	0	0.134038
TYPE3B	ENSMUSG00000025592.17	Dach2	chrX	+	113297510	113836386	1.48685	0.612063	0.101824	0.536154
TYPE3B	ENSMUSG00000073460.5	Pnldc1	chr17	-	12888729	12910230	1.36819	0.204021	0.101579	0.134038
TYPE3B	ENSMUSG00000092990.1	Mir466q	chr3	+	28419943	28420018	1.17373	0.408042	0	0.134038
TYPE3B	ENSMUSG00000102594.1	Gm38381	chr1	-	168348534	168350808	1.10639	0.204021	0	0.134038
TYPE3B	ENSMUSG00000088004.1	Gm24786	chr3	-	9829620	9829728	1.00079	0.204021	0	0.268077
TYPE4	ENSMUSG00000042401.6	Crtac1	chr19	-	42283037	42431783	8.35089	13.6694	2.93987	6.16577
TYPE4	ENSMUSG00000022129.4	Dct	chr14	-	118012790	118052244	2.1755	12.2413	0.167258	4.42327
TYPE4	ENSMUSG00000000983.13	Wfdc18	chr11	+	83709015	83711348	75.8494	10.2011	22.7496	3.08288
TYPE4	ENSMUSG00000026765.12	Lypd6b	chr2	+	49787688	49948849	4.73036	6.12063	1.2681	1.87654
TYPE4	ENSMUSG00000102531.1	1110002O04Rik	chr1	+	35879845	35881119	2.62735	5.71259	0.237219	2.14461
TYPE4	ENSMUSG00000100596.1	Gm29502	chr13	+	100847433	100977915	2.08262	5.71259	0.419899	1.47442

## Sheet: OPC GO terms per type
GOID	Ontology Source	GOTerm	GOLevels	GOGroups	Nr, Genes	% Associated Genes	Term PValue	Term PValue Corrected with Bonferroni step down	Group PValue	Group PValue Corrected with Bonferroni step down	Associated Genes Found	All Associated Genes	OverViewTerm
TYPE1A
GO:0035456	GO_BiologicalProcess-EBI-UniProt-GOA_27,02,2019_00h00	response to interferon-beta	[5]	[Group3]	8	13.1148	1.30385e-13	3.39001e-12	{Group3=2,1232009468183741E-13}	{Group3=1,2739205680910244E-12}	[Bst2, Gbp2, Gbp4, Gbp6, Gm4951, Iigp1, Tgtp2, Xaf1]	[9930111J21Rik1, 9930111J21Rik2, Acod1, Aim2, Bst2, Capn2, Cdc34, Ddx41, F830016B08Rik, Gbp2, Gbp2b, Gbp3, Gbp4, Gbp6, Gm12185, Gm4841, Gm4951, Gm5431, Htra2, Ifi202b, Ifi203, Ifi204, Ifi205, Ifi206, Ifi207, Ifi208, Ifi209, Ifi211, Ifi213, Ifi214, Ifi47, Ifit1, Ifit3, Ifitm1, Ifitm2, Ifitm3, Ifitm6, Ifitm7, Ifnar2, Ifnb1, Igtp, Iigp1, Ikbke, Irf1, Irgm1, Irgm2, LOC100044068, Mndal, Ndufa13, Plscr…	TRUE
GO:0045071	GO_BiologicalProcess-EBI-UniProt-GOA_27,02,2019_00h00	negative regulation of viral genome replication	[5, 6, 7, 8]	[Group4]	5	8.33333	7.05845e-08	1.55286e-06	{Group4=1,0193661737767966E-5}	{Group4=3,05809852133039E-5}	[Bst2, Ccl5, Isg15, Oas1a, Parp10]	[Abcg2, Aicda, Apobec3, Banf1, Bst2, Ccl5, Ccnk, Eif2ak2, Eif2ak4, Fam111a, Hmga2, Ifitm1, Ifitm2, Ifitm3, Ifitm6, Ifitm7, Ifnb1, Ifnl3, Ilf3, Inpp5k, Isg15, Isg20, Ltf, Mapk8ip1, Mavs, Morc2a, Mphosph8, Mx2, Nprl3, Oas1a, Oas1b, Oas1c, Oas1d, Oas1e, Oas1f, Oas1g, Oas1h, Oas3, Oasl1, Oasl2, Parp10, Plscr1, Prkn, Prox1, Resf1, Rnasel, Rsad2, Setdb1, Slpi, Srpk1, Srpk2, Tasor, Tnf, Trim28, Trim6, V…	TRUE
GO:0070206	GO_BiologicalProcess-EBI-UniProt-GOA_27,02,2019_00h00	protein trimerization	[6]	[Group0]	4	5.88235	6.50971e-06	0.000104155	{Group0=6,509708064831726E-6}	{Group0=3,254854032415863E-5}	[Cd74, Col6a1, Col6a2, Mlkl]	[Adipoq, Alk, Alox5ap, Arg1, Asic1, Atxn10, Brk1, C1qtnf1, C1qtnf2, C1qtnf3, C1qtnf5, C1qtnf6, Cd247, Cd74, Clybl, Col1a1, Col1a2, Col23a1, Col6a1, Col6a2, Col6a4, Cubn, Dut, Emilin1, Gna11, Gnaq, Gnb1, H2-M3, Hsf1, Hsf4, Htra2, Itln1, Lcn2, Mbl1, Mgst1, Mif, Mlkl, Nell1, Nell2, Nup54, Nup62, Nupl1, Ocm, Ogt, Otc, P2rx3, Pnpt1, Ppp2ca, Sbno2, Scara5, Sigmar1, Ski, Skil, Slc1a2, Slc1a5, Slc1a7, Sm…	TRUE
GO:0090026	GO_BiologicalProcess-EBI-UniProt-GOA_27,02,2019_00h00	positive regulation of monocyte chemotaxis	[5, 6, 7, 8, 9, 10]	[Group5]	3	13.0435	9.10354e-06	0.000136553	{Group5=9,586050428679215E-6}	{Group5=3,834420171471686E-5}	[Ccl5, Cxcl10, S100a11]	[Aif1, Ano6, Ccl1, Ccl2, Ccl5, Ccr1, Ccr1l1, Ccr2, Creb3, Cxcl10, Cxcl12, Cxcl17, Fpr2, Iba1, Lgmn, Mospd2, Mr1, Pla2g7, S100a11, S100a14, S100a7a, Serpine1, Tnfsf18]	TRUE
GO:0001961	GO_BiologicalProcess-EBI-UniProt-GOA_27,02,2019_00h00	positive regulation of cytokine-mediated signaling pathway	[4, 5, 6, 7, 8]	[Group1]	3	5.88235	0.000103413	0.00103413	{Group1=1,4422817972785983E-4}	{Group1=1,4422817972785983E-4}	[Casp4, Cd74, Zbp1]	[Adam17, Agfg1, Axl, C1qtnf4, Casp1, Casp4, Cd300lf, Cd74, Cpne1, Crebrf, Csf1, Fadd, Gas6, Gfi1, Hpx, Igf2bp1, Ikbke, Il1r1, Il7, Irf3, Irf7, Irgm1, Irgm2, Lsm14a, Mavs, Mbd4, Med1, Mme, Mmp12, Nlrc5, Pafah1b1, Parp14, Parp9, Pebp1, Prkn, Rip, Ripk1, Ripk2, Rpain, Tbk1, Ticam2, Traf2, Trem2, Trim32, Trim44, Trim6, Tslp, Txk, Ube2k, Wnt5a, Zbp1]	TRUE
GO:0032613	GO_BiologicalProcess-EBI-UniProt-GOA_27,02,2019_00h00	interleukin-10 production	[3]	[Group2]	3	4.83871	0.000185277	0.00111166	{Group2=5,9466109257317755E-5}	{Group2=1,1893221851463551E-4}	[Bcl3, Fcgr2b, Lgals9]	[Ager, Bcl3, Cd274, Cd28, Cd34, Cd40lg, Cd46, Cd47, Cd83, Cd84, Cr1l, Dll1, Epx, F2rl1, Fcer1g, Fcgr2b, Foxp3, Fus, G6pdx, Hgf, Hspd1, Ido1, Il12b, Il20rb, Il21, Il23a, Il23r, Il4, Inava, Irf4, Jak3, Large1, Lgals9, Lilra5, Mmp8, Mok, Nod2, Par2, Pdcd1lg2, Pibf1, Plppr3, Prg2, Prkcd, Prkcz, Psg18, Ptger4, Pycard, Sash3, Sly, Tigit, Tlr2, Tlr4, Tlr9, Tnfrsf21, Tnfrsf9, Tnfsf4, Trib2, Tslp, Tusc2, …	TRUE
TYPE1B
GO:0048002	GO_BiologicalProcess-EBI-UniProt-GOA_27,02,2019_00h00	antigen processing and presentation of peptide antigen	[3]	[Group2]	5	6.32911	1.59386e-07	1.75324e-06	{Group2=6,629621611297534E-7}	{Group2=1,9888864833892603E-6}	[H2-Eb1, H2-Q4, H2-Q6, H2-Q7, Ifi30]	[B2m, Bag6, Calr, Cd74, Clec4a2, Ctse, Ctss, Erap1, Fcer1g, Fcgr1, Fcgr2b, Fcgr3, Gm10499, Gm11127, Gm7030, Gm8909, H2-Aa, H2-Ab1, H2-Bl, H2-D1, H2-DMa, H2-DMb1, H2-DMb2, H2-Eb1, H2-K1, H2-K2, H2-L, H2-M1, H2-M10,1, H2-M10,2, H2-M10,3, H2-M10,4, H2-M10,5, H2-M10,6, H2-M11, H2-M2, H2-M3, H2-M5, H2-M9, H2-Oa, H2-Ob, H2-Q1, H2-Q10, H2-Q2, H2-Q4, H2-Q6, H2-Q7, H2-Q8, H2-Q9, H2-T10, H2-T15, H2-T22, H2…	TRUE
GO:0044406	GO_BiologicalProcess-EBI-UniProt-GOA_27,02,2019_00h00	adhesion of symbiont to host	[2, 4]	[Group1]	3	15.7895	3.55874e-06	3.20287e-05	{Group1=3,558743686011747E-6}	{Group1=7,117487372023494E-6}	[Gbp3, Gbp7, Icam1]	[Ace2, Bpifa1, Gas6, Gbp2, Gbp2b, Gbp3, Gbp4, Gbp6, Gbp7, Gbp9, Hsp90ab1, Icam1, Lrrc15, Ltf, Nectin1, Nectin2, Pvr, Scarb1, Sftpd]	TRUE
GO:0001885	GO_BiologicalProcess-EBI-UniProt-GOA_27,02,2019_00h00	endothelial cell development	[5, 6, 7]	[Group0]	3	4.16667	0.000206708	0.000206708	{Group0=2,0670837916240167E-4}	{Group0=2,0670837916240167E-4}	[Col18a1, Icam1, Rasgrf2]	[Abcb1b, Add1, Afdn, Agt, Arhgef26, Atp8b2, Ccm2, Cdh5, Cldn1, Cldn5, Clic4, Cnmd, Col18a1, Col23a1, Col4a4, Ctnnb1, Dmd, Eng, Ezr, F11r, F2rl1, Fasn, Gpx1, Hapln2, Heg1, Hoxa13, Icam1, Id1, Idh1, Ift88, Ikbkb, Il1b, Marveld2, Met, Msn, Myadm, Myd88, Notch4, Osm, Par2, Pde2a, Pde4d, Pecam1, Plod3, Ppp1r16b, Proc, Ptprs, Rap1a, Rap1b, Rap2c, Rapgef1, Rapgef2, Rapgef3, Rasgrf2, Rdx, Rock1, Rock2, S…	TRUE
TYPE2A
GO:0000278	GO_BiologicalProcess-EBI-UniProt-GOA_27,02,2019_00h00	mitotic cell cycle	[3]	[Group5]	56	6.23608	4.70969e-12	1.96865e-09	{Group5=1,6665326667926344E-14}	{Group5=9,999196000755806E-14}	[Adamts1, Alyref, Arhgef10, Aurkb, Birc5, Blm, Bub1, Bub1b, Ccna2, Ccne2, Cdc6, Cdca5, Cdk1, Cenph, Cited2, Ddias, Fbxl7, Gins1, Hira, Hnrnpu, Incenp, Iqgap3, Knstrn, Mad2l1, Map3k20, Mtbp, Myh10, Ncapd3, Ndc80, Nfe2l1, Nme6, Nsl1, Parp3, Pcnt, Pds5a, Poc1a, Pole, Psme2, Psrc1, Rad51, Rbl1, Sox4, Spag5, Spc25, Stil, Stk33, Tcf19, Top2a, Topbp1, Tubb3, Tubb5, Tubb6, Ube2s, Wdhd1, Wdr62, Zwilch]	[Aatf, Abcb1a, Abcb4, Abl1, Abraxas2, Acd, Acvr1, Acvr1b, Adam17, Adamts1, Aes, Afap1l2, Agfg1, Aif1, Akap8, Akap8l, Akt1, Alyref, Anapc1, Anapc11, Anapc15, Anapc15-ps, Anapc4, Anapc5, Angel2, Ank3, Ankle2, Ankrd17, Ankrd53, Anln, Anp32b, Anxa1, Apc, Apex1, App, Arf1, Arhgef10, Arhgef2, Arl3, Arpp19, Asah2, Ascl1, Ash1l, Asns, Atad5, Atf2, Atf6b, Atm, Atrx, Aurka, Aurkb, Aurkc, Azi2, Azin2, Bach1…	TRUE
GO:0006259	GO_BiologicalProcess-EBI-UniProt-GOA_27,02,2019_00h00	DNA metabolic process	[4, 5, 6]	[Group3, Group4]	52	5.13327	2.6218e-08	1.08018e-05	{Group3=2,6217952820817765E-8, Group4=3,0709760231933387E-9}	{Group3=1,0487181128327106E-7, Group4=1,5354880115966694E-8}	[Alyref, Ankle1, Aurkb, Blm, Ccna2, Ccne2, Cd40, Cdc6, Cdca5, Cdk1, Dclre1c, Dnase1l1, Exosc6, Fanca, Fancd2, Gins1, Hist1h1b, Hist1h1c, Hist1h1e, Hnrnpu, Mcm10, Mcm3, Mcm4, Mcm7, Mms22l, Msh3, Msh5, Nsd2, Palb2, Parp3, Pclaf, Pds5a, Pld6, Pole, Polg2, Poln, Ppp4r2, Primpol, Rad51, Rad51ap1, Radx, Rrm2, Sytl2, Tfdp1, Ticam2, Tk1, Top2a, Topbp1, Ube2t, Uhrf1, Usp51, Wdhd1]	[4930447C04Rik, AI481877, Abcg2, Abl1, Abraxas1, Acd, Actl6a, Actl6b, Actr2, Actr5, Actr8, Acvrl1, Adipoq, Adprhl2, Adra2a, Agfg1, Agrp, Ahr, Aicda, Aifm1, Akt1, Alkbh1, Alkbh2, Alkbh3, Alyref, Angptl2, Ankle1, Ankrd1, Ankrd17, Anks4b, Anxa3, Ap5s1, Ap5z1, Apaf1, Apbb1, Apex1, Apex2, Aplf, Apobec1, Apobec2, Apobec3, Aptx, Arhgef5, Arrb2, Art2b, Ascc1, Ascc2, Ascc3, Asf1a, Asz1, Atad5, Atf1, Atf7i…	TRUE
GO:0000018	GO_BiologicalProcess-EBI-UniProt-GOA_27,02,2019_00h00	regulation of DNA recombination	[5, 6, 7, 8]	[Group4]	15	13.5135	2.79616e-08	1.14922e-05	{Group4=3,0709760231933387E-9}	{Group4=1,5354880115966694E-8}	[Ankle1, Blm, Cd40, Exosc6, Hist1h1b, Hist1h1c, Hist1h1e, Msh3, Nsd2, Parp3, Ppp4r2, Rad51, Rad51ap1, Radx, Usp51]	[Actr2, Aicda, Angptl2, Ankle1, Aplf, Arhgef5, Atad5, Bcl6, Blm, Cd28, Cd40, Cgas, Chek1, Clcf1, Ercc2, Exosc3, Exosc6, Fancb, Fbh1, Fgf4, Fign, Fignl1, Fignl2, Foxp3, Fus, Gm6970, H1f0, H1fnt, H1foo, H1fx, Havcr1, Helb, Hils1, Hist1h1a, Hist1h1b, Hist1h1c, Hist1h1d, Hist1h1e, Hist1h1t, Hpse, Hst1, Ifng, Il2, Il27ra, Il4, Kdm1a, Klhl15, Lig3, Mad2l2, Mlh1, Mms19, Mrnip, Msh2, Msh3, Msh6, Ndfip1, …	TRUE
GO:0030261	GO_BiologicalProcess-EBI-UniProt-GOA_27,02,2019_00h00	chromosome condensation	[7]	[Group1]	9	18	1.47969e-06	0.000591875	{Group1=5,94369127032744E-5}	{Group1=5,94369127032744E-5}	[Cdca5, Cdk1, H3f3a, Hist1h1b, Hist1h1c, Hist1h1e, Ncapd3, Ncapg2, Top2a]	[Acin1, Akap8, Akap8l, Atf6b, Cad, Ccnb1, Cdc2b, Cdca5, Cdk1, Cdkn1a, Cgct, Chmp1a, Dffb, Ern2, Gm6970, Gper1, H1f0, H1fnt, H1foo, H1fx, H3f3a, H3f3b, Hils1, Hist1h1a, Hist1h1b, Hist1h1c, Hist1h1d, Hist1h1e, Hist1h1t, Hmga2, Mcph1, Ncapd2, Ncapd3, Ncapg, Ncapg2, Ncaph, Ncaph2, Nipbl, Nusap1, Phf13, Phf23, Prm1, Prm2, Prm3, Scc2, Smc2, Smc4, Top2a, Top2b, Wapl]	TRUE
GO:0007051	GO_BiologicalProcess-EBI-UniProt-GOA_27,02,2019_00h00	spindle organization	[3, 4, 6]	[Group2]	16	8.88889	3.22049e-06	0.00128498	{Group2=1,139901458443045E-5}	{Group2=3,419704375329135E-5}	[Arhgef10, Aurkb, Birc5, Hnrnpu, Knstrn, Myh9, Ndc80, Parp3, Pcnt, Poc1a, Psrc1, Spag5, Spc25, Stil, Tubb5, Wdr62]	[Abraxas2, Aes, Ankrd53, Arhgef10, Aspm, Atrx, Aunip, Aurka, Aurkb, Aurkc, Bccip, Birc5, Blmh, Bora, Ccdc155, Ccdc69, Ccnb1, Ccsap, Cdc20, Cenpe, Cenpj, Cenpw, Cep120, Cep126, Cep192, Cep63, Cep72, Cep97, Chd3, Chek2, Chmp1a, Chmp1b, Chmp2a, Chmp2b, Chmp4b, Chmp4c, Chmp5, Ckap5, Clasp1, Clasp2, Cltc, Crybg1, Csnk1d, Dazl, Dctn1, Dctn2, Dctn6, Dicer1, Dlg1, Drg1, Dync1h1, Dyrk1c, Efhc1, Emi1, Eml1…	TRUE
GO:0033043	GO_BiologicalProcess-EBI-UniProt-GOA_27,02,2019_00h00	regulation of organelle organization	[4, 5]	[Group0]	56	4.07569	1.76336e-05	0.00684184	{Group0=1,7633615032498866E-5}	{Group0=3,526723006499773E-5}	[Arhgef10, Arid5a, Arpc1b, Aurkb, Birc5, Bub1, Bub1b, Ccna2, Ccne2, Ccp110, Cdc6, Cdca5, Cfl2, Clec16a, Fas, Fez2, Gas2l1, H3f3a, Hira, Hist1h1b, Hist1h1c, Hist1h1e, Hnrnpu, Ift88, Irgm2, Mad2l1, Mgarp, Mtbp, Myadm, Ndc80, Nfe2l1, Nme6, Nos2, Pan3, Parp3, Pdlim4, Pld6, Poc1a, Psrc1, Ptger4, Pygo2, Rassf1, Rnf40, Rps6ka2, Sdc1, Sgk1, Shcbp1l, Spag5, Stil, Sytl2, Tmod1, Top2a, Tsg101, Usp6nl, Uty, …	[2610042L04Rik, 4930544G11Rik, 4933400A11Rik, 5330417C22Rik, Abi2, Abl1, Acaa2, Acd, Actn2, Actr2, Actr3, Actr3b, Adamts16, Add1, Add2, Add3, Adrb2, Afap1, Agrn, Aicda, Akap13, Akap8, Akap8l, Akap9, Akt1, Akt2, Alms1, Alms1-ps2, Alox15, Anapc1, Anapc11, Anapc15, Anapc15-ps, Anapc2, Anapc4, Anapc5, Angptl2, Ank1, Ankrd23, Ankrd27, Ankrd53, Anxa1, Anxa2, Ap1ar, Apc, Apc2, Apoa1, Apobec1, Apobec3, A…	TRUE
TYPE2B
GO:0030947	GO_BiologicalProcess-EBI-UniProt-GOA_27,02,2019_00h00	regulation of vascular endothelial growth factor receptor signaling pathway	[4, 5, 6, 7, 8, 9]	[Group1]	3	8.57143	7.59819e-05	0.000227946	{Group1=2,946522945181618E-4}	{Group1=2,946522945181618E-4}	[Bmp4, Cd59a, Grb10]	[Alg2, Angpt1, Bmp4, Cadm4, Cd59a, Cnmd, Dab2ip, Emilin1, Epn2, Fgf10, Fgf18, Fgf9, Flt1, Fzd4, Grb10, Hgs, Hhex, Hif1a, Kdr, Meig1, Mmrn2, Mt3, Myof, Nedd4, Pdcd6, Prkcb, Prkd2, Ptpn1, Tek, Tmem204, Tnmd, Vegfa, Vegfb, Vegfc, Vegfd]	TRUE
GO:0002920	GO_BiologicalProcess-EBI-UniProt-GOA_27,02,2019_00h00	regulation of humoral immune response	[4, 5]	[Group0]	3	7.69231	0.000105396	0.000210791	{Group0=1,053957461043481E-4}	{Group0=2,107914922086962E-4}	[Cd59a, H2-DMa, Serping1]	[A2m, Acod1, C1qbp, C3, C6, Ccr7, Cd37, Cd46, Cd55, Cd55b, Cd59a, Cd59b, Cfh, Cr1l, Fcer2a, Fcgr2b, Foxj1, Gzma, H2-DMa, Hpx, Klk1b5, Klk5, Klk7, Lta, Nod2, Olfr48, Pgc, Phb, Ppp2r3c, Ptpn6, Ptprc, Pzp, Serping1, Spink5, Spns2, Susd4, Tnf, Vsig4, Zp3]	TRUE
TYPE3A
GO:0060271	GO_BiologicalProcess-EBI-UniProt-GOA_27,02,2019_00h00	cilium assembly	[5, 6]	[Group1]	23	7.1875	7.67956e-07	0.000265713	{Group1=9,752282008345411E-7}	{Group1=1,9504564016690823E-6}	[Angptl2, Arl6, Cep250, Cfap100, Dnaic2, Dnal1, Dyx1c1, Gorab, Iqcg, Lrrc46, Mkks, Nek1, Nme5, Nphp3, Odf2l, Rilp, Rsph1, Sclt1, Sept2, Sept9, Tmem231, Tmem67, Vdac3]	[1810043G02Rik, 2700049A03Rik, Abcc4, Ablim1, Ablim3, Actr2, Actr3, Adamts16, Ahi1, Aicda, Ak7, Akap4, Alms1, Alms1-ps2, Angptl2, Apobec3, Arhgap35, Arl13a, Arl13b, Arl3, Arl6, Armc4, Armc9, Asap1, Atg3, Atg5, Atmin, Atp6v0d1, Atp6v1d, Atxn10, Avil, B9d1, B9d2, Bbip1, Bbof1, Bbs1, Bbs10, Bbs2, Bbs4, Bbs5, Bbs7, Bbs9, C2cd3, Cby1, Cc2d2a, Ccdc103, Ccdc113, Ccdc114, Ccdc13, Ccdc151, Ccdc28b, Ccdc39…	TRUE
GO:0120031	GO_BiologicalProcess-EBI-UniProt-GOA_27,02,2019_00h00	plasma membrane bounded cell projection assembly	[5]	[Group0]	27	4.97238	8.4031e-05	0.0289067	{Group0=8,403101153485377E-5}	{Group0=8,403101153485377E-5}	[Angptl2, Arl6, Cep250, Cfap100, Dnaic2, Dnal1, Dyx1c1, Gorab, Iqcg, Lrrc46, Mkks, Nek1, Nme5, Nphp3, Odf2l, Pip5k1b, Pxn, Rhod, Rilp, Rsph1, Sclt1, Sept2, Sept9, Sh3yl1, Tmem231, Tmem67, Vdac3]	[1810043G02Rik, 2700049A03Rik, 5830473C10Rik, Abcc1, Abcc4, Abl1, Abl2, Ablim1, Ablim2, Ablim3, Actn2, Actr2, Actr3, Adamts16, Agrn, Ahi1, Aicda, Aif1, Aif1l, Ajuba, Ak7, Akap4, Akirin1, Alms1, Alms1-ps2, Angptl2, Anln, Ano6, Aoc1, Apc, Apobec3, Aqp1, Arap1, Arf6, Arhgap24, Arhgap35, Arhgef26, Arhgef4, Arhgef6, Arhgef7, Arid1b, Arl13a, Arl13b, Arl3, Arl6, Armc4, Armc9, Arpc2, Asap1, Atg3, Atg5, A…	TRUE
TYPE3B
GO:0046189	GO_BiologicalProcess-EBI-UniProt-GOA_27,02,2019_00h00	phenol-containing compound biosynthetic process	[5]	[Group0]	3	5	0.000652296	0.000652296	{Group0=6,522955569535598E-4}	{Group0=6,522955569535598E-4}	[Kl, Pmel, Tph1]	[Agtr1a, Agtr2, Appl1, Atp7a, Atp7b, Aurkb, Cdh3, Cited1, Crhr2, Crybg1, Ctns, Cyp2d22, Dao, Dbh, Dct, Ddc, Ddt, Epas1, Fev, Gata3, Gch1, Gemin2, Gipc1, Gpr37, H2-Aa, Hand2, Hdc, Insm1, Kl, Mc1r, Moxd1, Moxd2, Myo5a, Nr4a2, Oca2, Pard3, Park7, Pet1, Pmel, Pnmt, Rapgef2, Slc24a5, Slc45a2, Slc6a3, Slc7a11, Slc9a3r2, Snca, Synm, Syp, Tgfb2, Th, Tph1, Tph2, Trpc1, Tyr, Tyrp1, Vps35, Wnt5a, Zeb2, a]	TRUE
TYPE4

## Sheet: MOL12 GO terms per type
GOID	Ontology Source	GOTerm	GOLevels	GOGroups	Nr, Genes	% Associated Genes	Term PValue	Term PValue Corrected with Bonferroni step down	Group PValue	Group PValue Corrected with Bonferroni step down	Associated Genes Found	All Associated Genes	OverViewTerm
TYPE1A
GO:0009615	GO_BiologicalProcess-EBI-UniProt-GOA_27,02,2019_00h00	response to virus	[3, 5]	[Group1]	21	6.06936	6.91176e-22	2.69559e-20	{Group1=6,911764263732899E-22}	{Group1=4,838234984613029E-21}	[Bcl3, Cxcl10, Dhx58, Dtx3l, Fxyd1, Gbp3, Gbp4, Hspb1, Ifit1, Ifit3, Irgm2, Isg15, Parp9, Pycard, Slfn9, Trim12a, Trim12c, Trim34a, Trim5, Trim56, Zbp1]	[Abcc9, Abcf3, Acta2, Adar, Agbl4, Agbl5, Aicda, Aim2, Aimp1, Ankrd17, Ap1s1, Apob, Apobec1, Apobec3, Arf1, Arr3, Art1, Atg7, Bad, Batf3, Bcl2, Bcl2l1, Bcl2l11, Bcl3, Becn1, Bnip3, Bnip3l, Bst2, C1qbp, Card9, Ccdc130, Ccl19, Ccl5, Cct5, Cd207, Cd37, Cd40, Cd86, Cd8a, Cdk6, Cfl1, Cgas, Chrm2, Chuk, Clu, Cnot7, Crcp, Creb3, Crebbp, Crebzf, Cxadr, Cxcl10, Cxcl9, Cyp1a1, Cytip, Dclk1, Ddit4, Ddx1, Dd…	TRUE
GO:0035458	GO_BiologicalProcess-EBI-UniProt-GOA_27,02,2019_00h00	cellular response to interferon-beta	[6]	[Group6]	9	17.6471	4.16947e-14	1.5427e-12	{Group6=1,7260718458822398E-17}	{Group6=1,0356431075293439E-16}	[Gbp2, Gbp3, Gbp4, Gbp6, Gm4951, Ifit1, Ifit3, Igtp, Irgm2]	[9930111J21Rik1, 9930111J21Rik2, Acod1, Aim2, Capn2, Cdc34, Ddx41, F830016B08Rik, Gbp2, Gbp2b, Gbp3, Gbp4, Gbp6, Gm12185, Gm4841, Gm4951, Gm5431, Htra2, Ifi202b, Ifi203, Ifi204, Ifi205, Ifi206, Ifi207, Ifi208, Ifi209, Ifi211, Ifi213, Ifi214, Ifi47, Ifit1, Ifit3, Ifnb1, Igtp, Iigp1, Irf1, Irgm1, Irgm2, LOC100044068, Mndal, Ndufa13, Pnpt1, Stat1, Tgtp1, Tgtp2, Tlr3, Tmem173, Trex1, Trim6, Ube2g2, U…	TRUE
GO:0050688	GO_BiologicalProcess-EBI-UniProt-GOA_27,02,2019_00h00	regulation of defense response to virus	[3, 4, 5, 6, 7]	[Group5]	7	8.23529	8.17419e-09	2.61574e-07	{Group5=3,727749095888709E-10}	{Group5=1,8638745479443547E-9}	[Dhx58, Dtx3l, Fxyd1, Gbp3, Gbp4, Parp9, Pycard]	[Aim2, Ankrd17, Apobec3, Art1, C1qbp, Ccl5, Cd37, Cgas, Creb3, Cytip, Ddx58, Ddx60, Dhx58, Dhx9, Dtx3l, Eif2ak4, Elmod2, Ercc6, Fxyd1, Gbp3, Gbp4, Gpatch3, Htra1, Ifna1, Ifng, Ifnlr1, Il12b, Il12rb1, Il15, Il1b, Il23a, Il23r, Il27, Il2ra, Il4, Itch, Mavs, Mill2, Mme, Mmp12, Mul1, Nlrx1, Nop53, Nploc4, Pag1, Parp9, Pcbp2, Pml, Ppm1b, Ppp1r9b, Pqbp1, Ptpn22, Pum1, Pum2, Pycard, Raf1, Riok3, Rnf125,…	TRUE
GO:0031397	GO_BiologicalProcess-EBI-UniProt-GOA_27,02,2019_00h00	negative regulation of protein ubiquitination	[7, 8, 9, 10, 11]	[Group2]	6	7.14286	2.38644e-07	6.68204e-06	{Group2=4,6659216129050334E-7}	{Group2=1,8663686451620134E-6}	[Dtx3l, Gbp3, Gbp4, Isg15, Parp10, Tspo]	[Abl1, Adgrb1, Akt1, Alg3, Arrb1, Arrb2, Atg5, Bag2, Bag5, Caml, Cav1, Cdk5, Cdkn2a, Chp1, Cry1, D7Zem4, Dnaja1, Dtx3l, Dysf, Emi1, Fbxo5, Fyn, Gbp3, Gbp4, Gclc, Glmn, Gnl3l, Gps2, Gtpbp4, Hdac8, Isg15, Ivns1abp, Klhl40, Limk1, Mad2l1, Mad2l2, March7, Minar1, Mrpl23, Mtor, N4bp1, Neurod1, Nxn, Ogt, Otub1, Papola, Park7, Parp10, Peli3, Per2, Pinx1, Plaa, Prkce, Prkcg, Prmt3, Prmt8, Prr7, Psen1, Ps…	TRUE
GO:0048525	GO_BiologicalProcess-EBI-UniProt-GOA_27,02,2019_00h00	negative regulation of viral process	[3, 4, 5, 6]	[Group3]	5	4.58716	2.25122e-05	0.00040522	{Group3=2,3364775513403022E-6}	{Group3=7,009432654020907E-6}	[Fxyd1, Isg15, Parp10, Trim56, Zfp36]	[Abcg2, Aicda, Apcs, Apobec3, Arid5a, Banf1, Bst2, Ccl3, Ccl4, Ccl5, Ccnk, Chmp3, Crebbp, Cytip, Eif2ak2, Eif2ak4, Fam111a, Fbln1, Fcnb, Fxyd1, Gm10093, Gsn, Hdac1, Hmga2, Ifitm1, Ifitm2, Ifitm3, Ifitm6, Ifitm7, Ifnb1, Ifnl3, Ilf3, Inpp5k, Isg15, Isg20, Jun, Ltf, Mapk8ip1, Mavs, Mbl2, Mid2, Morc2a, Mphosph8, Mre11a, Mx2, Nbn, Nprl3, Oas1a, Oas1b, Oas1c, Oas1d, Oas1e, Oas1f, Oas1g, Oas1h, Oas3, Oa…	TRUE
GO:2000401	GO_BiologicalProcess-EBI-UniProt-GOA_27,02,2019_00h00	regulation of lymphocyte migration	[4, 5, 6, 7, 8]	[Group4]	4	5.1948	9.66955e-05	0.00135374	{Group4=1,696608899523862E-4}	{Group4=3,393217799047724E-4}	[Cxcl10, Cxcl14, Ecm1, Pycard]	[2610528A11Rik, Abcc9, Adam10, Adam17, Adam8, Adtrp, Aif1, Aire, Akt1, Apod, App, Ccl12, Ccl20, Ccl21a, Ccl21b, Ccl21c, Ccl3, Ccl4, Ccl5, Ccl7, Ccr2, Ccr6, Ccr7, Cd200, Cd200r1, Cd99l2, Cma1, Crk, Crkl, Cxcl10, Cxcl12, Cxcl13, Cxcl14, Dock8, Ecm1, Fadd, Gcsam, Gm10591, Gm13304, Gm21541, Iba1, Il27ra, Itga4, Itgb3, Klrk1, Lgals9, Lrch1, Madcam1, Med23, Meox2, Mia3, Ms2, Msn, Musz2, Osr1, Oxsr1, Pa…	TRUE
GO:0045824	GO_BiologicalProcess-EBI-UniProt-GOA_27,02,2019_00h00	negative regulation of innate immune response	[4, 5, 6, 7]	[Group0]	3	4.47761	0.001188	0.00356401	{Group0=0,001188002206105405}	{Group0=0,001188002206105405}	[Dhx58, H2-T23, Parp14]	[A2m, Acod1, Adar, Arg1, Arrb2, Bglap2, Cactin, Ccr1, Cd96, Ceacam1, Clec12b, Clec2d, Cnot7, Crk, D7Zem1, D7Zem2, D7Zem3, Dcst1, Dhx58, Dnaja3, Drd2, Dusp10, Fam3a, Gfer, Grn, H2-M3, H2-T23, Havcr2, Ifi202b, Igf2, Ins2, Irak3, Klrb1b, Klrb1c, Klre1, LOC100044068, Lgals9, Mme, Mmp12, Mul1, Nlrc3, Nlrc5, Nlrx1, Nmi, Otop1, Parp14, Pparg, Ptpn2, Pzp, Rps19, Samhd1, Serpinb3a, Serpinb9, Serping1, Sh2…	TRUE
TYPE1B
GO:0045071	GO_BiologicalProcess-EBI-UniProt-GOA_27,02,2019_00h00	negative regulation of viral genome replication	[5, 6, 7, 8]	[Group2]	4	6.66667	4.37878e-06	2.18939e-05	{Group2=8,239991583735914E-5}	{Group2=1,6479983167471828E-4}	[Bst2, Eif2ak2, Oas1b, Oas1c]	[Abcg2, Aicda, Apobec3, Banf1, Bst2, Ccl5, Ccnk, Eif2ak2, Eif2ak4, Fam111a, Hmga2, Ifitm1, Ifitm2, Ifitm3, Ifitm6, Ifitm7, Ifnb1, Ifnl3, Ilf3, Inpp5k, Isg15, Isg20, Ltf, Mapk8ip1, Mavs, Morc2a, Mphosph8, Mx2, Nprl3, Oas1a, Oas1b, Oas1c, Oas1d, Oas1e, Oas1f, Oas1g, Oas1h, Oas3, Oasl1, Oasl2, Parp10, Plscr1, Prkn, Prox1, Resf1, Rnasel, Rsad2, Setdb1, Slpi, Srpk1, Srpk2, Tasor, Tnf, Trim28, Trim6, V…	TRUE
GO:0035455	GO_BiologicalProcess-EBI-UniProt-GOA_27,02,2019_00h00	response to interferon-alpha	[5]	[Group0]	3	11.5385	1.44134e-05	5.76536e-05	{Group0=1,4413405196816473E-5}	{Group0=4,3240215590449416E-5}	[Bst2, Eif2ak2, Ifit3b]	[Adar, Axl, Bst2, Eif2ak2, Gas6, Gata3, Ifi204, Ifit1, Ifit2, Ifit3, Ifit3b, Ifitm1, Ifitm2, Ifitm3, Ifitm6, Ifitm7, Ifnar1, Ifnar2, Lamp3, Myc, Pde12, Plscr1, Ro60, Star, Tgtp1, Tpr]	TRUE
GO:0035456	GO_BiologicalProcess-EBI-UniProt-GOA_27,02,2019_00h00	response to interferon-beta	[5]	[Group1]	3	4.91803	0.00019085	0.00019085	{Group1=1,908499333851938E-4}	{Group1=1,908499333851938E-4}	[Bst2, Irf1, Xaf1]	[9930111J21Rik1, 9930111J21Rik2, Acod1, Aim2, Bst2, Capn2, Cdc34, Ddx41, F830016B08Rik, Gbp2, Gbp2b, Gbp3, Gbp4, Gbp6, Gm12185, Gm4841, Gm4951, Gm5431, Htra2, Ifi202b, Ifi203, Ifi204, Ifi205, Ifi206, Ifi207, Ifi208, Ifi209, Ifi211, Ifi213, Ifi214, Ifi47, Ifit1, Ifit3, Ifitm1, Ifitm2, Ifitm3, Ifitm6, Ifitm7, Ifnar2, Ifnb1, Igtp, Iigp1, Ikbke, Irf1, Irgm1, Irgm2, LOC100044068, Mndal, Ndufa13, Plscr…	TRUE
TYPE2A
GO:0009615	GO_BiologicalProcess-EBI-UniProt-GOA_27,02,2019_00h00	response to virus	[3, 5]	[Group6]	27	7.80347	1.68177e-10	5.7853e-08	{Group6=4,6425561577667865E-8}	{Group6=3,714044926213429E-7}	[Adar, Apobec3, Clu, Ddx58, Grina, Htra1, Hyal3, Ifi27, Ifit2, Ifngr2, Il10rb, Il12rb1, Irf2, Myd88, Nlrc5, Odc1, Rps15a, Samhd1, Serinc5, Src, Stat1, Stat2, Ticam1, Trex1, Trim69, Tspan6, Zc3hav1]	[Abcc9, Abcf3, Acta2, Adar, Agbl4, Agbl5, Aicda, Aim2, Aimp1, Ankrd17, Ap1s1, Apob, Apobec1, Apobec3, Arf1, Arr3, Art1, Atg7, Bad, Batf3, Bcl2, Bcl2l1, Bcl2l11, Bcl3, Becn1, Bnip3, Bnip3l, Bst2, C1qbp, Card9, Ccdc130, Ccl19, Ccl5, Cct5, Cd207, Cd37, Cd40, Cd86, Cd8a, Cdk6, Cfl1, Cgas, Chrm2, Chuk, Clu, Cnot7, Crcp, Creb3, Crebbp, Crebzf, Cxadr, Cxcl10, Cxcl9, Cyp1a1, Cytip, Dclk1, Ddit4, Ddx1, Dd…	TRUE
GO:0051607	GO_BiologicalProcess-EBI-UniProt-GOA_27,02,2019_00h00	defense response to virus	[3, 4, 5, 6]	[Group6, Group7]	19	7.03704	4.49527e-07	0.000154188	{Group6=4,6425561577667865E-8, Group7=3,2923083068005927E-6}	{Group6=3,714044926213429E-7, Group7=1,9753849840803556E-5}	[Adar, Apobec3, Ddx58, Htra1, Ifit2, Ifngr2, Il10rb, Il12rb1, Irf2, Nlrc5, Samhd1, Serinc5, Stat1, Stat2, Ticam1, Trex1, Trim69, Tspan6, Zc3hav1]	[Abcc9, Abcf3, Adar, Agbl4, Agbl5, Aicda, Aim2, Aimp1, Ankrd17, Apobec1, Apobec3, Arr3, Art1, Atg7, Bcl2, Becn1, Bnip3, Bnip3l, Bst2, C1qbp, Card9, Ccl5, Cd207, Cd37, Cd40, Cd86, Cd8a, Cgas, Chuk, Cnot7, Crcp, Creb3, Cxadr, Cxcl10, Cxcl9, Cytip, Ddit4, Ddx1, Ddx17, Ddx21, Ddx41, Ddx58, Ddx60, Dhx36, Dhx58, Dhx9, Dicer1, Dtx3l, Eif2ak2, Eif2ak4, Elmod2, Ercc6, Exosc4, Exosc5, F2rl1, Fadd, Fv1, Fxy…	TRUE
GO:0051348	GO_BiologicalProcess-EBI-UniProt-GOA_27,02,2019_00h00	negative regulation of transferase activity	[5]	[Group5]	19	6.52921	1.39116e-06	0.000475778	{Group5=2,0603525030979174E-6}	{Group5=1,4422467521685421E-5}	[Adar, Apoe, Cdkn2c, Cers1, Dusp1, Epha1, Gadd45a, Gadd45b, Gadd45g, Repin1, Rpl23, Rps7, Sh2b3, Socs1, Spry1, Src, Trib1, Trib3, Wars]	[Abl1, Acp4, Actb, Actr1a, Adar, Adarb1, Adipoq, Adora2a, Ahsg, Aida, Ajuba, Akt1, Akt1s1, Alg3, Apc, Apobec2, Apoe, Bag2, Bag5, Bglap2, Bmp4, Bmp7, Camk2n1, Camk2n2, Casp3, Cav1, Cav3, Cbl, Cblb, Cblc, Cd300a, Cdk5rap1, Cdk5rap3, Cdkn1a, Cdkn1b, Cdkn1c, Cdkn2a, Cdkn2b, Cdkn2c, Cdkn2d, Ceacam1, Cep85, Cers1, Chmp6, Chordc1, Chp1, Cib1, Clp1, Coro1c, Cox11, Csk, D7Zem4, Dab2ip, Dbndd2, Deptor, Dna…	TRUE
GO:0002683	GO_BiologicalProcess-EBI-UniProt-GOA_27,02,2019_00h00	negative regulation of immune system process	[2, 3, 4]	[Group2]	26	4.93359	3.44448e-06	0.00117112	{Group2=3,4444836891579304E-6}	{Group2=1,722241844578965E-5}	[Ada, Adar, Apod, Cebpb, Dll1, Dusp1, Gabpa, H2-Ab1, H2-M3, Hist1h4c, Hist1h4d, Hist1h4h, Hmox1, Htra1, Mafb, Nfkbia, Nlrc5, Nmi, Samhd1, Sarm1, Socs1, Tapbpl, Tgfb3, Trex1, Trib1, Tspan6]	[A2m, Abr, Acod1, Ada, Adar, Adcyap1, Adgrf5, Adipoq, Adora1, Adora2a, Adtrp, Akt1, Alox15, Angpt1, Anxa1, Apcs, Apoa1, Apoa2, Apod, Appl1, Arg1, Arg2, Arrb2, Art1, Atm, Axl, Bank1, Bcl10, Bcl6, Bcr, Bglap2, Bmp4, Bpi, Bpifb1, Brf1, Bst2, Btk, Btla, Btn1a1, Btn2a2, Btnl2, C1qbp, C1qc, C5ar2, Cactin, Cartpt, Casp3, Cbfb, Cblb, Ccl12, Ccl21a, Ccl21b, Ccl21c, Ccl25, Ccl28, Ccl3, Ccn3, Ccr1, Ccr2, Cd…	TRUE
GO:0001817	GO_BiologicalProcess-EBI-UniProt-GOA_27,02,2019_00h00	regulation of cytokine production	[3, 4]	[Group0]	31	4.20624	1.16832e-05	0.00393723	{Group0=1,1683180469322371E-5}	{Group0=3,504954140796711E-5}	[Apod, Arid5a, Arrb1, Cebpb, Clic1, Clu, Crlf2, Ddx58, Dll1, Fgfr4, Flot1, H2-M3, Hmox1, Il12rb1, Large1, Ly96, Myd88, Nmi, Ripk2, Socs1, Src, Stat1, Stat3, Sulf2, Tgfb3, Ticam1, Tnfsf9, Trex1, Trim69, Tspan6, Zc3hav1]	[5830473C10Rik, Abcc8, Abcd1, Abcd2, Abl1, Abl2, Ackr1, Acod1, Acp5, Adam17, Adam33, Adam8, Adcy7, Adcyap1, Adipoq, Adora2b, Adra2a, Afap1l2, Ager, Agfg1, Agpat1, Agpat2, Agt, Agtr1a, Agtr2, Aif1, Aim2, Akap8, Akirin2, Alox8, Angpt1, Ankrd17, Ankrd2, Ankrd42, Anxa1, Anxa4, Apoa1, Apoa2, Apod, App, Appl1, Appl2, Aqp4, Arfgef2, Arg1, Arg2, Arhgef11, Arhgef2, Arid5a, Arnt, Arrb1, Arrb2, Atf2, Atf4, …	TRUE
GO:0031398	GO_BiologicalProcess-EBI-UniProt-GOA_27,02,2019_00h00	positive regulation of protein ubiquitination	[7, 8, 9, 10, 11]	[Group4]	11	8.52713	2.08354e-05	0.00697984	{Group4=2,6946661077454208E-5}	{Group4=2,6946661077454208E-5}	[Arrb1, Cdc20, Fkbp1a, Nmi, Ripk2, Rps27a, Rps4x, Ticam1, Trib1, Trib3, Trim69]	[Adrb2, Aimp2, Alg2, Amer1, Angpt1, Arrb1, Arrb2, Arrdc3, Arrdc4, Axin1, Bcl10, Birc2, Birc3, Bmi1, Brca1, Cav1, Cblb, Cd300ld3, Cdc14b, Cdc20, Cdc20b, Cdk5rap3, Cdk9, Chfr, Commd1, Cry1, Ctr9, Cul3, Dcun1d1, Dcun1d2, Dcun1d3, Dcun1d4, Dcun1d5, Derl1, Dnaja3, Dnajb2, Fam107a, Fanci, Fancm, Fbxo4, Fbxw7, Fgfr3, Fkbp1a, Fzr1, Gja1, Gsk3a, Hdac3, Hspa5, Hspbp1, Huwe1, Inava, Kdm1a, Kdm2a, Klhl40, Lr…	TRUE
GO:0051090	GO_BiologicalProcess-EBI-UniProt-GOA_27,02,2019_00h00	regulation of DNA-binding transcription factor activity	[3, 6, 7, 8, 9, 10, 11, 12]	[Group1]	22	4.85651	2.49063e-05	0.0082938	{Group1=2,4906291667917335E-5}	{Group1=4,981258333583467E-5}	[Arrb1, Clu, Dap, Ddx58, Ezh2, Flot1, Hmox1, Id3, Myd88, Nfkbia, Nfkbib, Nlrc5, Pim1, Ripk2, Rnf25, Sfrp4, Stat3, Tgfbr3, Ticam1, Trib1, Trim26, Trim69]	[4930447C04Rik, Abra, Acod1, Adam8, Adcy1, Adcy8, Adgrf1, Adgrg3, Adora3, Ager, Agfg1, Aim2, Akt1, Alox5ap, Amh, Ankrd42, Anxa3, Anxa4, App, Ar, Arhgef2, Arhgef5, Arid5b, Arrb1, Arrb2, Atf2, Atp8b2, Bcl10, Bdnf, Bex2, Bfar, Bhlhe40, Brms1, Bud31, Cacna1d, Cactin, Camk1d, Camk2a, Capn3, Card11, Card14, Carm1, Casd1, Cat, Cav1, Ccdc22, Cd200, Cd36, Cd40, Cd40lg, Cd84, Cdk5rap3, Cdkn2a, Cebpg, Cenpx…	TRUE
GO:0006335	GO_BiologicalProcess-EBI-UniProt-GOA_27,02,2019_00h00	DNA replication-dependent nucleosome assembly	[6, 7, 8, 9]	[Group3]	6	17.6471	2.76133e-05	0.00916762	{Group3=4,318690651095215E-6}	{Group3=1,727476260438086E-5}	[Asf1b, Chaf1b, Hist1h3e, Hist1h4c, Hist1h4d, Hist1h4h]	[Asf1a, Asf1b, Chaf1a, Chaf1b, H3b, Hat1, Hist1h3a, Hist1h3b, Hist1h3c, Hist1h3d, Hist1h3e, Hist1h3f, Hist1h3g, Hist1h3h, Hist1h3i, Hist1h4a, Hist1h4b, Hist1h4c, Hist1h4d, Hist1h4f, Hist1h4h, Hist1h4i, Hist1h4j, Hist1h4k, Hist1h4m, Hist2h3b, Hist2h3c1, Hist2h3c2, Hist2h4, Hist4h4, Ipo4, Nasp, Rbbp4, Zfp106]	TRUE
TYPE2B
GO:0009620	GO_BiologicalProcess-EBI-UniProt-GOA_27,02,2019_00h00	response to fungus	[3, 5]	[Group0]	3	6.12245	0.000142595	0.00028519	{Group0=1,4259507695103712E-4}	{Group0=2,8519015390207424E-4}	[Bak1, Hamp, Il17rc]	[2610528A11Rik, Acsbg2, Arg1, Atg5, Bak1, Bcl10, Btk, Card9, Cd209b, Cela2a, Chia1, Clec4n, Clec7a, Cotl1, Crk, Ctsg, Cxcl1, Elane, Fam3a, Gapdh, Hamp, Hamp2, Hrg, Il17a, Il17ra, Il17rc, Il1f5, Il25, Il6, Jagn1, Ltf, Malt1, Mpo, Myd88, Mydgf, Ncf1, Nlrp10, Pik3cd, Pitx3, Ptx3, Rarres2, Slc22a19, Slc22a21, Spon2, Syk, Tgfb1, Tinagl1, Tlr2, Tslp]	TRUE
GO:0090559	GO_BiologicalProcess-EBI-UniProt-GOA_27,02,2019_00h00	regulation of membrane permeability	[3]	[Group1]	3	4	0.00050338	0.00050338	{Group1=5,033800774119158E-4}	{Group1=5,033800774119158E-4}	[Bak1, Chchd10, Rasip1]	[Acaa2, Alkbh7, Arc, Atf2, Atpif1, Bad, Bak1, Bax, Bbc3, Bcl2, Bcl2l1, Bcl2l11, Bid, Bloc1s2, Bnip3, Bnip3l, Bok, Camk2a, Chchd10, Cnp, Dab2ip, Eya2, F11r, Fzd3, Fzd9, Gm20604, Gm5560, Gnb1l, Gsk3a, Gsk3b, Hebp2, Heg1, Hip1r, Hk2, Hoxa13, Hspa8, Htt, Ier3, If1, Laptm4b, Lbp, Moap1, Mpv17l, Mt3, Mtch2, Mtor, Mul1, Naif1, Nkx3-1, Nol3, Pdcd6ip, Plekhf1, Pmaip1, Ppif, Rasip1, Rhot1, Rhot2, Sh3glb1, …	TRUE
TYPE3A
GO:0046078	GO_BiologicalProcess-EBI-UniProt-GOA_27,02,2019_00h00	dUMP metabolic process	[7, 8, 9, 10, 11]	[Group2]	4	66.6667	3.19049e-06	0.000564717	{Group2=2,755644716402398E-4}	{Group2=2,755644716402398E-4}	[Cdadc1, Dut, Hddc2, Nt5m]	[Cdadc1, Dctd, Dut, Hddc2, Nt5m, Tyms]	TRUE
GO:0006083	GO_BiologicalProcess-EBI-UniProt-GOA_27,02,2019_00h00	acetate metabolic process	[5, 7]	[Group0]	3	60	9.87095e-05	0.0168793	{Group0=9,870946038228798E-5}	{Group0=2,9612838114686396E-4}	[Acss2, Aldh4a1, Aldh5a1]	[Acss1, Acss2, Aldh4a1, Aldh5a1, Aspa]	TRUE
TYPE3B
TYPE4

## Sheet: MOL56 GO terms per type
GOID	Ontology Source	GOTerm	GOLevels	GOGroups	Nr, Genes	% Associated Genes	Term PValue	Term PValue Corrected with Bonferroni step down	Group PValue	Group PValue Corrected with Bonferroni step down	Associated Genes Found	All Associated Genes	OverViewTerm
TYPE1A
GO:0009615	GO_BiologicalProcess-EBI-UniProt-GOA_27,02,2019_00h00	response to virus	[3, 5]	[Group6]	18	5.20231	2.05442e-18	8.21768e-17	{Group6=1,597352162477948E-20}	{Group6=1,2778817299823583E-19}	[Cxcl10, Ddx60, Dhx58, Dtx3l, Eif2ak2, Fxyd1, Gbp3, Gbp4, Ifi27l2a, Ifit3, Ifit3b, Isg15, Lgals9, Mx1, Oas1b, Parp9, Trim12a, Zbp1]	[Abcc9, Abcf3, Acta2, Adar, Agbl4, Agbl5, Aicda, Aim2, Aimp1, Ankrd17, Ap1s1, Apob, Apobec1, Apobec3, Arf1, Arr3, Art1, Atg7, Bad, Batf3, Bcl2, Bcl2l1, Bcl2l11, Bcl3, Becn1, Bnip3, Bnip3l, Bst2, C1qbp, Card9, Ccdc130, Ccl19, Ccl5, Cct5, Cd207, Cd37, Cd40, Cd86, Cd8a, Cdk6, Cfl1, Cgas, Chrm2, Chuk, Clu, Cnot7, Crcp, Creb3, Crebbp, Crebzf, Cxadr, Cxcl10, Cxcl9, Cyp1a1, Cytip, Dclk1, Ddit4, Ddx1, Dd…	TRUE
GO:0035458	GO_BiologicalProcess-EBI-UniProt-GOA_27,02,2019_00h00	cellular response to interferon-beta	[6]	[Group5]	9	17.6471	1.68316e-14	6.396e-13	{Group5=6,65298770049218E-16}	{Group5=4,657091390344526E-15}	[Gbp2, Gbp3, Gbp4, Gbp6, Gm12185, Gm4951, Ifit3, Iigp1, Tgtp2]	[9930111J21Rik1, 9930111J21Rik2, Acod1, Aim2, Capn2, Cdc34, Ddx41, F830016B08Rik, Gbp2, Gbp2b, Gbp3, Gbp4, Gbp6, Gm12185, Gm4841, Gm4951, Gm5431, Htra2, Ifi202b, Ifi203, Ifi204, Ifi205, Ifi206, Ifi207, Ifi208, Ifi209, Ifi211, Ifi213, Ifi214, Ifi47, Ifit1, Ifit3, Ifnb1, Igtp, Iigp1, Irf1, Irgm1, Irgm2, LOC100044068, Mndal, Ndufa13, Pnpt1, Stat1, Tgtp1, Tgtp2, Tlr3, Tmem173, Trex1, Trim6, Ube2g2, U…	TRUE
GO:0002831	GO_BiologicalProcess-EBI-UniProt-GOA_27,02,2019_00h00	regulation of response to biotic stimulus	[3, 4]	[Group4, Group6]	8	4.96894	1.66444e-08	4.99333e-07	{Group4=2,0662668609497088E-10, Group6=1,597352162477948E-20}	{Group4=1,2397601165698253E-9, Group6=1,2778817299823583E-19}	[Ddx60, Dhx58, Dtx3l, Fxyd1, Gbp3, Gbp4, Lgals9, Parp9]	[Acod1, Aim2, Ankrd17, Apobec3, Arg1, Arg2, Art1, Bglap2, Bmp6, C1qbp, Cactin, Ccl5, Cd160, Cd180, Cd226, Cd24a, Cd274, Cd37, Cd40lg, Cd84, Ceacam1, Cgas, Creb3, Crtam, Cx3cl1, Cxcl1, Cxcl5, Cyba, Cytip, Ddx58, Ddx60, Dhx58, Dhx9, Dtx3l, Eif2ak4, Elmod2, Ercc6, F2rl1, Fam3a, Foxp1, Fxyd1, Gbp3, Gbp4, Gpatch3, Grn, Havcr2, Hmgb1, Hrg, Hspd1, Htra1, Ifna1, Ifng, Ifnlr1, Il12a, Il12b, Il12rb1, Il15,…	TRUE
GO:0048002	GO_BiologicalProcess-EBI-UniProt-GOA_27,02,2019_00h00	antigen processing and presentation of peptide antigen	[3]	[Group7]	5	6.32911	2.90114e-06	8.4133e-05	{Group7=1,175262220647581E-5}	{Group7=5,876311103237906E-5}	[H2-Eb1, H2-Q6, H2-Q7, H2-T23, Tapbpl]	[B2m, Bag6, Calr, Cd74, Clec4a2, Ctse, Ctss, Erap1, Fcer1g, Fcgr1, Fcgr2b, Fcgr3, Gm10499, Gm11127, Gm7030, Gm8909, H2-Aa, H2-Ab1, H2-Bl, H2-D1, H2-DMa, H2-DMb1, H2-DMb2, H2-Eb1, H2-K1, H2-K2, H2-L, H2-M1, H2-M10,1, H2-M10,2, H2-M10,3, H2-M10,4, H2-M10,5, H2-M10,6, H2-M11, H2-M2, H2-M3, H2-M5, H2-M9, H2-Oa, H2-Ob, H2-Q1, H2-Q10, H2-Q2, H2-Q4, H2-Q6, H2-Q7, H2-Q8, H2-Q9, H2-T10, H2-T15, H2-T22, H2…	TRUE
GO:1903901	GO_BiologicalProcess-EBI-UniProt-GOA_27,02,2019_00h00	negative regulation of viral life cycle	[4, 5, 6, 7]	[Group3]	5	5.61798	5.22916e-06	0.000135958	{Group3=5,7481876690257425E-5}	{Group3=1,7244563007077227E-4}	[Eif2ak2, Fxyd1, Isg15, Oas1b, Parp10]	[Abcg2, Aicda, Apcs, Apobec3, Arid5a, Banf1, Bst2, Ccl5, Ccnk, Chmp3, Eif2ak2, Eif2ak4, Fam111a, Fcnb, Fxyd1, Gsn, Hmga2, Ifitm1, Ifitm2, Ifitm3, Ifitm6, Ifitm7, Ifnb1, Ifnl3, Ilf3, Inpp5k, Isg15, Isg20, Ltf, Mapk8ip1, Mavs, Mid2, Morc2a, Mphosph8, Mre11a, Mx2, Nbn, Nprl3, Oas1a, Oas1b, Oas1c, Oas1d, Oas1e, Oas1f, Oas1g, Oas1h, Oas3, Oasl1, Oasl2, Parp10, Pitx2, Pitx3, Plscr1, Pml, Prkn, Prox1, P…	TRUE
GO:0035455	GO_BiologicalProcess-EBI-UniProt-GOA_27,02,2019_00h00	response to interferon-alpha	[5]	[Group0]	3	11.5385	5.30578e-05	0.00106116	{Group0=5,3057810813625554E-5}	{Group0=2,1223124325450222E-4}	[Eif2ak2, Ifit3, Ifit3b]	[Adar, Axl, Bst2, Eif2ak2, Gas6, Gata3, Ifi204, Ifit1, Ifit2, Ifit3, Ifit3b, Ifitm1, Ifitm2, Ifitm3, Ifitm6, Ifitm7, Ifnar1, Ifnar2, Lamp3, Myc, Pde12, Plscr1, Ro60, Star, Tgtp1, Tpr]	TRUE
GO:2000403	GO_BiologicalProcess-EBI-UniProt-GOA_27,02,2019_00h00	positive regulation of lymphocyte migration	[4, 5, 6, 7, 8, 9]	[Group1]	3	6	0.00038117	0.00304936	{Group1=3,811704720902853E-4}	{Group1=3,811704720902853E-4}	[Cxcl10, Cxcl14, Lgals9]	[Abcc9, Adam10, Adam17, Adam8, Aif1, App, Ccl20, Ccl21a, Ccl21b, Ccl21c, Ccl3, Ccl4, Ccl5, Ccl7, Ccr2, Ccr7, Cd99l2, Cxcl10, Cxcl12, Cxcl13, Cxcl14, Dock8, Fadd, Gm10591, Gm13304, Gm21541, Iba1, Itga4, Itgb3, Lgals9, Madcam1, Med23, Ms2, Musz2, Osr1, Oxsr1, Ppp1r9b, Ptk2b, Pycard, Rhoa, Selenok, Spn, Stk39, Tmem102, Tnfrsf14, Tnfsf14, Tnfsf4, Wnk1, Wnt5a, Xcl1]	TRUE
GO:0042531	GO_BiologicalProcess-EBI-UniProt-GOA_27,02,2019_00h00	positive regulation of tyrosine phosphorylation of STAT protein	[6, 7, 8, 9, 10, 11, 12]	[Group2]	3	4.91803	0.000684663	0.00205399	{Group2=5,9377999816627504E-5}	{Group2=1,1875599963325501E-4}	[Parp14, Parp9, Tnfrsf1a]	[Arl2bp, Ccl5, Cd40, Clcf1, Cntf, Crlf1, Csf1r, Csf2, Ctf1, Epo, Erbb4, Fgfr3, Fyn, Gh, Gm10093, Gm44505, H2-Ob, Hcls1, Hdac1, Hdac2, Hes1, Hes5, Hpx, Hsf1, Ifng, Igf1, Il12a, Il12b, Il13, Il15, Il18, Il2, Il21, Il23a, Il24, Il31ra, Il4, Il6, Il6ra, Il6st, Isl1, Jak2, Kit, Kitl, Lck, Lep, Lif, Lyn, Osm, Parp14, Parp9, Pecam1, Pibf1, Ptger4, Tafa3, Tnf, Tnfrsf18, Tnfrsf1a, Tnfrsf1b, Tnfsf18, Tslp]	TRUE
TYPE1B
GO:0002483	GO_BiologicalProcess-EBI-UniProt-GOA_27,02,2019_00h00	antigen processing and presentation of endogenous peptide antigen	[4]	[Group4]	6	13.6364	8.18385e-10	4.33744e-08	{Group4=2,804115059858919E-8}	{Group4=1,4020575299294597E-7}	[B2m, H2-D1, H2-Q4, H2-T22, H2-T24, Tap1]	[B2m, Erap1, Gm10499, Gm11127, Gm7030, Gm8909, H2-Bl, H2-D1, H2-K1, H2-K2, H2-L, H2-M1, H2-M10,1, H2-M10,2, H2-M10,3, H2-M10,4, H2-M10,5, H2-M10,6, H2-M11, H2-M2, H2-M3, H2-M5, H2-M9, H2-Q1, H2-Q10, H2-Q2, H2-Q4, H2-Q6, H2-Q7, H2-Q8, H2-Q9, H2-T10, H2-T15, H2-T22, H2-T23, H2-T24, H2-T3, H2-T5, H2-T9, Hfe, LOC547349, Tap1, Tap2, Tapbp]	TRUE
GO:0060333	GO_BiologicalProcess-EBI-UniProt-GOA_27,02,2019_00h00	interferon-gamma-mediated signaling pathway	[5, 6, 7]	[Group5]	5	20	3.00439e-09	1.50219e-07	{Group5=1,3108076342269112E-14}	{Group5=7,864845805361467E-14}	[Irf1, Irgm1, Irgm2, Nlrc5, Socs1]	[Arg1, Cdc37, Dnaja3, Hpx, Hsp90ab1, Ifng, Irf1, Irgm1, Irgm2, Jak2, Mbd4, Med1, Nlrc5, Nmi, Otop1, Parp14, Parp9, Pebp1, Pparg, Ptpn2, Socs1, Stat1, Tinagl1, Trp53, Txk]	TRUE
GO:0060760	GO_BiologicalProcess-EBI-UniProt-GOA_27,02,2019_00h00	positive regulation of response to cytokine stimulus	[3, 4, 5, 6]	[Group3, Group5]	5	8.77193	2.23768e-07	8.50317e-06	{Group3=2,6423433618080795E-7, Group5=1,3108076342269112E-14}	{Group3=1,0569373447232318E-6, Group5=7,864845805361467E-14}	[Ddx58, Irf7, Irgm1, Irgm2, Nlrc5]	[Adam17, Agfg1, Axl, C1qtnf4, Casp1, Casp4, Cd300lf, Cd74, Cpne1, Crebrf, Csf1, Ddx58, Dhx9, Fadd, Gas6, Gfi1, Hpx, Ifih1, Igf2bp1, Ikbke, Il1r1, Il7, Irf3, Irf7, Irgm1, Irgm2, Lsm14a, Mavs, Mbd4, Med1, Mme, Mmp12, Nlrc5, Pafah1b1, Parp14, Parp9, Pebp1, Prkn, Rip, Ripk1, Ripk2, Rpain, Taf9, Tbk1, Ticam2, Tlr2, Tlr4, Traf2, Trem2, Trim32, Trim44, Trim6, Tslp, Txk, Ube2k, Wnt5a, Zbp1]	TRUE
GO:1903901	GO_BiologicalProcess-EBI-UniProt-GOA_27,02,2019_00h00	negative regulation of viral life cycle	[4, 5, 6, 7]	[Group2]	4	4.49438	5.70504e-05	0.000741656	{Group2=5,7050424445226325E-5}	{Group2=1,71151273335679E-4}	[Bst2, Mx2, Trim25, Zc3hav1]	[Abcg2, Aicda, Apcs, Apobec3, Arid5a, Banf1, Bst2, Ccl5, Ccnk, Chmp3, Eif2ak2, Eif2ak4, Fam111a, Fcnb, Fxyd1, Gsn, Hmga2, Ifitm1, Ifitm2, Ifitm3, Ifitm6, Ifitm7, Ifnb1, Ifnl3, Ilf3, Inpp5k, Isg15, Isg20, Ltf, Mapk8ip1, Mavs, Mid2, Morc2a, Mphosph8, Mre11a, Mx2, Nbn, Nprl3, Oas1a, Oas1b, Oas1c, Oas1d, Oas1e, Oas1f, Oas1g, Oas1h, Oas3, Oasl1, Oasl2, Parp10, Pitx2, Pitx3, Plscr1, Pml, Prkn, Prox1, P…	TRUE
GO:0042832	GO_BiologicalProcess-EBI-UniProt-GOA_27,02,2019_00h00	defense response to protozoan	[4, 5, 6]	[Group1]	3	8.33333	8.27522e-05	0.00074477	{Group1=1,2253041125443186E-4}	{Group1=2,450608225088637E-4}	[Bcl3, Irf8, Irgm2]	[Arg1, Art1, Batf, Batf2, Bcl3, Ccdc88b, Cd37, Cd40, Gbp10, Gbp2, Gbp2b, Gbp3, Gbp4, Gbp6, Gbp7, Gbp9, Hras, Ifng, Iigp1, Il10, Il12a, Il12b, Il4, Il4ra, Il6, Irf4, Irf8, Irgm2, Lyst, Nras, Pf4, Slc11a1, Tinagl1, Tlr11, Tlr12, Tspan32]	TRUE
GO:0051290	GO_BiologicalProcess-EBI-UniProt-GOA_27,02,2019_00h00	protein heterotetramerization	[7]	[Group0]	3	4.7619	0.000440146	0.000880293	{Group0=4,4014626551607265E-4}	{Group0=4,4014626551607265E-4}	[Aldoc, Anxa2, S100a10]	[Agrn, Aldoc, Anxa2, Cbr4, Cd74, Cnga2, Cnga4, Cngb1, Corin, Cpsf6, Cpsf7, Dnm1l, Dps1, Farsa, Farsb, Grin1, Grin2b, H2-Ke6, H3b, Hist1h3a, Hist1h3b, Hist1h3c, Hist1h3d, Hist1h3e, Hist1h3f, Hist1h3g, Hist1h3h, Hist1h3i, Hist1h4a, Hist1h4b, Hist1h4c, Hist1h4d, Hist1h4f, Hist1h4h, Hist1h4i, Hist1h4j, Hist1h4k, Hist1h4m, Hist2h3b, Hist2h3c1, Hist2h3c2, Hist2h4, Hist4h4, Insr, Krt1, Krt10, Krt31c, Lr…	TRUE
TYPE2A
GO:0045428	GO_BiologicalProcess-EBI-UniProt-GOA_27,02,2019_00h00	regulation of nitric oxide biosynthetic process	[4, 5, 6, 7]	[Group11]	7	8.86076	2.60059e-06	0.000205446	{Group11=1,0706343478760749E-4}	{Group11=9,635709130884674E-4}	[Agt, Clu, Crip2, Dnm2, H2-M3, Ticam1, Tspo]	[Acp5, Agt, Agxt2, Aif1, Akt1, Akt2, Ass1, Atp2b4, Cav1, Cd34, Cd36, Cd47, Clu, Crip2, Crp, Cx3cr1, Ddah1, Ddah2, Dlc1, Dnm2, Dynll1, Epor, Ergic2, Es5r, Esr1, Gla, H2-M3, Hrh1, Hsp90aa1, Hsp90ab1, Iba1, Icam1, Ifng, Igf1, Il10, Il1b, Il4, Il6, Insr, Itgb2, Jak2, Khsrp, Klf2, Klf4, Klrk1, Mapk9, Mmp8, Mtor, Oprm1, Pitx1, Pitx3, Pkd2, Ptgis, Ptgs2, Ptk2b, Ptx3, Rac1, Raet1b, Rgn, Rnf138, Rock2, Si…	TRUE
GO:0045638	GO_BiologicalProcess-EBI-UniProt-GOA_27,02,2019_00h00	negative regulation of myeloid cell differentiation	[4, 5, 6, 7, 8, 9, 10]	[Group10]	8	7.01754	2.90819e-06	0.000226839	{Group10=8,423256454800909E-7}	{Group10=1,0107907745761091E-5}	[Gas2l1, Hist1h4c, Hist1h4d, Hist1h4j, Klf13, Nfkbia, Trib1, Zbtb16]	[Adipoq, Apcs, Bglap2, Brf1, C1qc, Cartpt, Ccl21a, Ccl21b, Ccl21c, Ccl3, Cdc73, Cdk6, Ceacam1, Cib1, Cited2, Cldn18, Clec2d, Clec2f, Clec2g, Clec2i, Ctnnb1, Ctr9, Cul4a, Dll1, Elf1, Fbn1, Fbxw7, Fstl3, Gabpa, Gas2l1, Gata2, Gm10591, Gm13304, Gm21541, Gpr171, Gpr55, Gpr68, Hist1h4a, Hist1h4b, Hist1h4c, Hist1h4d, Hist1h4f, Hist1h4h, Hist1h4i, Hist1h4j, Hist1h4k, Hist1h4m, Hist2h4, Hist4h4, Hmgb3, H…	TRUE
GO:2000377	GO_BiologicalProcess-EBI-UniProt-GOA_27,02,2019_00h00	regulation of reactive oxygen species metabolic process	[4, 5]	[Group09, Group11]	10	4.329	1.28733e-05	0.000901134	{Group09=1,2590189318870363E-5, Group11=1,0706343478760749E-4}	{Group09=1,3849208250757398E-4, Group11=9,635709130884674E-4}	[Agt, Cflar, Clu, Crip2, Dnm2, H2-M3, Mt3, Plin5, Ticam1, Tspo]	[Aatf, Abcd1, Abcd2, Acod1, Acp5, Adgrb1, Ager, Agfg1, Agt, Agtr1a, Agxt2, Aif1, Akr1c18, Akt1, Akt2, Arf4, Arg2, Ass1, Atg5, Atp2b4, Atp5g1, Bcl2, Bco2, Bcr, Becn1, Birc2, Birc3, Bnip3, Brca1, COX2, Cav1, Ccn6, Cd177, Cd34, Cd36, Cd47, Cdkn1a, Cflar, Clcn3, Clu, Coq7, Crip2, Crp, Cryab, Ctns, Cx3cr1, Cxcl1, Cyba, Cycs, Cyp1b1, Ddah1, Ddah2, Dhfr, Dlc1, Dnm2, Duoxa1, Duoxa2, Dynll1, Eef1a1, Eef1a…	TRUE
GO:0010883	GO_BiologicalProcess-EBI-UniProt-GOA_27,02,2019_00h00	regulation of lipid storage	[3, 4, 5]	[Group08]	5	7.8125	0.000135715	0.00868573	{Group08=2,945897386947122E-5}	{Group08=2,945897386947122E-4}	[Crip2, Nfkbia, Nr1h3, Plin5, Pnpla2]	[Abcg1, Abhd5, Acacb, Alkbh7, Apob, Apoc4, C3, Cd36, Cidea, Crip2, Crp, Ehd1, Ergic2, Fitm1, Fitm2, Fto, H2-Ob, Hilpda, Ikbke, Itgav, Itgb3, Lep, Lpl, Mest, Msr1, Mup1, Mup11, Mup12, Mup13, Mup16, Mup18, Mup19, Mup2, Mup20, Mup3, Mup4, Mup5, Mup6, Mup7, Mup8, Mup9, Nfkbia, Nr1h2, Nr1h3, Olfr48, Osbpl11, Osbpl8, Pitx1, Pla2g10, Plin5, Pnpla2, Ppara, Ppard, Pparg, Ptpn2, Scarb1, Sirt1, Slc26a6, Slc…	TRUE
GO:0019884	GO_BiologicalProcess-EBI-UniProt-GOA_27,02,2019_00h00	antigen processing and presentation of exogenous antigen	[3]	[Group06]	4	10	0.000251273	0.0150764	{Group06=2,5285880744087367E-4}	{Group06=0,0020228704595269893}	[Fcgr3, H2-M3, Psme2, Tapbp]	[Ap3b1, Ap3d1, B2m, Cd1d1, Cd1d2, Cd74, Clec4a2, Ctse, Fcer1g, Fcgr1, Fcgr2b, Fcgr3, Gm10499, Gm11127, H2-Aa, H2-Ab1, H2-Bl, H2-D1, H2-DMa, H2-DMb1, H2-DMb2, H2-Eb1, H2-K1, H2-K2, H2-M3, H2-Oa, H2-Q10, H2-Q2, H2-T23, Ifi30, LOC547349, Mb, Mfsd6, Psme1, Psme2, Tap1, Tap2, Tapbp, Traf6, Unc93b1]	TRUE
GO:0006801	GO_BiologicalProcess-EBI-UniProt-GOA_27,02,2019_00h00	superoxide metabolic process	[4]	[Group04]	5	6.75676	0.000269508	0.015901	{Group04=2,695083291470444E-4}	{Group04=0,001886558304029311}	[Agt, Cbs, Crip2, Mt3, Nqo1]	[Aatf, Acp5, Agt, Agtr1a, Apoa4, Atp7a, Atp7b, Cbs, Ccs, Cd177, Cd36, Crip2, Crp, Cxcl1, Cyb5r4, Cyba, Cybb, Dhfr, Duox1, Duox2, Edn1, Egfr, Ergic2, F2rl1, Fancc, Fbln5, Fpr2, Gch1, Gm5225, Gnai2, Gnai3, Gstp1, Il18, Immp2l, Itgam, Itgb2, Mapt, Mpo, Mt3, Ncf1, Ncf2, Ncf4, Nfe2l2, Nos2, Nos3, Nox1, Nox3, Nox4, Noxa1, Noxo1, Nqo1, Nrros, Par2, Park7, Pitx1, Pon3, Prdx1, Prdx2, Prg3, Prkcd, Rgn, Sh3…	TRUE
GO:0031102	GO_BiologicalProcess-EBI-UniProt-GOA_27,02,2019_00h00	neuron projection regeneration	[4, 6, 7, 9, 10, 11]	[Group00]	5	6.49351	0.000324478	0.0184953	{Group00=3,244784762288689E-4}	{Group00=0,0019468708573732135}	[Apod, Bex2, Gfap, Ptprf, Tspo]	[Adam17, Adm, Apod, Bcl2, Bex1, Bex2, Braf, Braf-rs1, Cers2, Cntf, Ctnna1, Dag1, Dhfr, Epha4, Fas, Fbp1, Fbp2, Fkbp1b, Folr1, Gap43, Gfap, Gm44505, Grn, Hgf, Igf1r, Inpp5f, Isl1, Jak2, Jam3, Jun, Klf4, Klk1b8, Klk8, Kremen1, Lamb2, Lamc1, Lar, Lrig2, Lrp1, Mag, Map2k1, Map2k2, Map2k4, Map3k14, Map4k4, Mapk8ip3, Matn2, Mif, Mmp2, Mtr, Ndel1, Nefh, Nefl, Neo1, Nrep, Ntrk3, Ocm, Omg, Pkn1, Prrx1, Pt…	TRUE
GO:0042304	GO_BiologicalProcess-EBI-UniProt-GOA_27,02,2019_00h00	regulation of fatty acid biosynthetic process	[5, 6, 7, 8, 9]	[Group02]	4	8.88889	0.000397568	0.0214687	{Group02=3,9756829131460503E-4}	{Group02=0,0019878414565730252}	[Agt, Erlin2, Nr1h3, Pdk4]	[Abcd1, Abcd2, Acadl, Acadvl, Agt, Anxa1, Apoa4, Apoa5, Apoc1, Apoc2, Avp, Avpr1a, Bglap2, Brca1, Ceacam1, Cyp7a1, Eif6, Elovl5, Erlin1, Erlin2, Fabp5, Gip, Hnf4a, Insig1, Insig2, Lpgat1, Mal1, Mapk9, Mid1ip1, Mlxipl, Nr1h2, Nr1h3, Pdk4, Pibf1, Pla2g4a, Ptgs2, Rgn, S1pr4, Scap, Sirt1, Slc45a3, Srebf1, Tom1l2, Trib3, Wdtc1]	TRUE
GO:0034656	GO_BiologicalProcess-EBI-UniProt-GOA_27,02,2019_00h00	nucleobase-containing small molecule catabolic process	[4, 5, 6]	[Group01]	3	13.0435	0.000712653	0.0363453	{Group01=7,126531116856146E-4}	{Group01=0,002137959335056844}	[Ada, Apobec3, Mgat1]	[Ada, Adal, Ahcy, Aicda, Apobec1, Apobec2, Apobec3, Cda, Cdadc1, Dera, Dpyd, Enpp4, Galt, Gmpr2, Hprt, Mgat1, Nudt18, Pnp, Pycrl, Ugt1a1, Up, Upb1, Upp1]	TRUE
GO:0048708	GO_BiologicalProcess-EBI-UniProt-GOA_27,02,2019_00h00	astrocyte differentiation	[5, 6, 7, 8, 9]	[Group03]	5	5	0.00107271	0.0482721	{Group03=0,0010727143078780098}	{Group03=0,0021454286157560195}	[Agt, Apobec3, Gfap, Gpr37l1, Mt3]	[5830473C10Rik, Abl1, Abl2, Actr3, Adora2a, Ager, Agt, Apobec3, App, Atf5, Bace2, Bin1, Bmp2, C1qa, C3, C5ar1, Clcf1, Cntf, Cntn2, Dab1, Dll1, Dll3, Drd1, Egfr, Eif2b5, Epha4, F2, Fgfr3, Fpr2, Gcm1, Gcm2, Gfap, Gm44505, Gpr37l1, Grn, Hes1, Hes5, Hmga2, Hras, Id2, Id4, Il1b, Il6st, Kdm4a, Kras, Lamb2, Lamc1, Lamc3, Ldlr, Lif, Lrp1, Mag, Map2k1, Map2k4, Mapk1, Mapk3, Mbd1, Mecp2, Mok, Mt3, Mycn, Nc…	TRUE
GO:0032677	GO_BiologicalProcess-EBI-UniProt-GOA_27,02,2019_00h00	regulation of interleukin-8 production	[4, 5]	[Group07]	3	4	0.0203032	0.0203032	{Group07=5,126944421011863E-4}	{Group07=0,0020507777684047454}	[Afap1l2, Crip2, Prkd2]	[Adipoq, Afap1l2, Agfg1, Anxa1, Anxa4, Apoa2, Arrb1, Bcl10, Bcl3, Bpi, C5ar2, Cactin, Cd14, Cd2, Cd244a, Cela2a, Crip2, Crp, Ddit3, Ddx58, Elane, Ergic2, F2r, F2rl1, Fadd, Fcna, Fcnb, Ffar2, Gdf2, Hyal2, Il17d, Il17f, Il18, Il1b, Klf4, Lbp, Mal, Map2k5, Mapkbp1, Mavs, Mr1, Mrtfa, Myd88, Nlrp10, Nod2, Otud7b, Par1, Par2, Park7, Pitx1, Prg3, Prkd2, Ptger4, Ptpn22, Ptprc, Pycard, Rip, Ripk1, Rpain, …	TRUE
GO:1901184	GO_BiologicalProcess-EBI-UniProt-GOA_27,02,2019_00h00	regulation of ERBB signaling pathway	[4, 5, 6, 7, 8, 9]	[Group05]	3	4	0.0203032	0.0203032	{Group05=0,020303179149869694}	{Group05=0,020303179149869694}	[Afap1l2, Agt, Ptprf]	[Acp4, Adam17, Adora1, Adra2a, Afap1l2, Agr2, Agt, Alg3, Aplp2, App, Bglap2, Cbl, Cblb, Cblc, Cdh13, Ceacam1, Chmp6, Cnot9, Dab2ip, Dusp3, Egf, Epgn, Ereg, Errfi1, Es5r, Esr1, Esr2, Fasl, Fbxw7, Fer, Fers, Gper1, Gprc5a, Hap1, Hip1, Hip1r, Itga1, Lar, Lgmn, Mmp9, Mvb12a, Mvb12b, Ncf1, Neurl1a, Nup62, Pde6g, Pde6h, Plaur, Psen1, Psen2, Ptpn12, Ptpn2, Ptprf, Ptprj, Rab7, Rbpj, Rhbdf1, Rhbdf2, Rnf11…	TRUE
TYPE2B
TYPE3A
GO:1902108	GO_BiologicalProcess-EBI-UniProt-GOA_27,02,2019_00h00	regulation of mitochondrial membrane permeability involved in apoptotic process	[5, 6, 7]	[Group09]	4	8.69565	0.000127004	0.00241307	{Group09=8,350144719761881E-4}	{Group09=0,00835014471976188}	[Arc, Hip1r, Moap1, Siva1]	[Acaa2, Arc, Atf2, Atpif1, Bax, Bbc3, Bcl2l11, Bid, Bloc1s2, Bnip3, Bnip3l, Bok, Camk2a, Chchd10, Eya2, Fzd3, Fzd9, Gm20604, Gm5560, Gnb1l, Gsk3a, Gsk3b, Hip1r, Ier3, If1, Moap1, Mpv17l, Mtch2, Mul1, Naif1, Nkx3-1, Nol3, Pmaip1, Rhot1, Rhot2, Sh3glb1, Siva1, Slc25a4, Slc25a5, Slc35f6, Stpg1, Them4, Tmem102, Tmem14a, Trp53, Zfp13]	TRUE
GO:0035162	GO_BiologicalProcess-EBI-UniProt-GOA_27,02,2019_00h00	embryonic hemopoiesis	[5, 6, 7, 8]	[Group04]	3	8.33333	0.00106707	0.016006	{Group04=0,0010670677113085712}	{Group04=0,00960360940177714}	[Kit, Pebp1, Pkn1]	[Ahr, Flt3l, Gata1, Gata2, Gata3, Hif1a, Kat6a, Kdm1a, Kdr, Kit, Kitl, Klf1, Kmt2a, Ldb1, Lmo2, Mbd4, Med1, Mst1, Pak3, Pbx1, Pebp1, Pkn1, Pou3f4, Runx1, Scx, Sh2b3, Stk3, Stk4, Tal1, Tgfbr2, Thoc5, Thpo, Tnrc6c, Tpo, Vegfa, Zfpm1]	TRUE
GO:1903670	GO_BiologicalProcess-EBI-UniProt-GOA_27,02,2019_00h00	regulation of sprouting angiogenesis	[5, 6, 7, 8, 9, 10, 11, 12]	[Group01]	4	4.87805	0.00116606	0.0163248	{Group01=0,001166059350515343}	{Group01=0,009328474804122744}	[Abl1, Cd200, Dll1, Glul]	[Abl1, Adamts9, Agtr1a, Akt3, Anxa1, Apela, Aplnr, Bglap2, Bmper, Card10, Cd200, Ceacam1, Cemip2, Cib1, Creb3l1, Defb19, Dll1, Dll4, E2f2, Epn1, Epn2, Fbxw7, Fgf1, Fgf2, Fgfbp1, Foxc2, Gata2, Ghrl, Ghsr, Glul, Gm14207, Gm20498, Hdac5, Hdac6, Hdac7, Hdac9, Hmgb1, Hmox1, Il10, Itga5, Itgb1bp1, Jak1, Jcad, Jmjd8, Kdr, Klf2, Klf4, Map2k5, Map3k3, Meox2, Mmrn2, Ngfr, Notch1, Nr2e1, Nrp, Nrp1, Pdcd10, …	TRUE
GO:0061384	GO_BiologicalProcess-EBI-UniProt-GOA_27,02,2019_00h00	heart trabecula morphogenesis	[4, 5]	[Group07]	3	6.81818	0.00191597	0.0191597	{Group07=0,006055686893318513}	{Group07=0,024222747573274053}	[Adamts1, Naca, Pebp1]	[Adamts1, Adgrg6, Bmp10, Bmp5, Bmp7, Bmpr1a, Cav3, Ccm2l, Chd3, Chd7, Dll4, Egln1, Eng, Fhl2, Fkbp1a, Foxh1, Gm14207, Heg1, Herpud1, Hey1, Hey2, Hrt1, Mbd4, Med1, Naca, Nfatc1, Nkx2-5, Nlrp5, Nog, Notch1, Nrg1, Ovol2, Pebp1, Rbp4, Rbpj, S1pr1, Smarca4, Sos1, Srf, Tek, Tgfb2, Tgfbr1, Tgfbr3, Ube4b]	TRUE
GO:0000079	GO_BiologicalProcess-EBI-UniProt-GOA_27,02,2019_00h00	regulation of cyclin-dependent protein serine/threonine kinase activity	[5, 6, 7, 8, 9, 10, 11]	[Group08]	4	4.12371	0.00216623	0.0173298	{Group08=0,0021662252424307312}	{Group08=0,015163576697015119}	[Ccnk, Ccnq, Clp1, Repin1]	[Actb, Actr1a, Adam17, Akt1, Apc, Apobec2, Bccip, Blm, Casp3, Ccn1, Ccna1, Ccna2, Ccnb1, Ccnb2, Ccnb3, Ccnc, Ccnd1, Ccnd2, Ccnd3, Ccne1, Ccne2, Ccnf, Ccng1, Ccng2, Ccnh, Ccni, Ccnj, Ccnjl, Ccnk, Ccnl1, Ccnl2, Ccno, Ccnq, Ccnt1, Ccnt2, Ccny, Ccnyl1, Cdc6, Cdk5r1, Cdk5r2, Cdk5rap1, Cdk5rap3, Cdkn1a, Cdkn1b, Cdkn1c, Cdkn2a, Cdkn2b, Cdkn2c, Cdkn2d, Cfp1, Cks1b, Cks1brt, Cks2, Clp1, Cnppd1, Cxxc1, Egf…	TRUE
GO:0001895	GO_BiologicalProcess-EBI-UniProt-GOA_27,02,2019_00h00	retina homeostasis	[4, 6]	[Group00]	3	5.55556	0.0034457	0.0206742	{Group00=0,0034456988570246206}	{Group00=0,020674193142147725}	[Dram2, Pcdh15, Poc1b]	[Abca4, Adgrv1, Aipl1, Bbs1, Bbs10, Bbs12, Bbs2, Bbs4, Ccdc66, Cdh23, Cdh3, Cdhr1, Cdkn1c, Cep290, Cib2, Clcn3, Cln8, Clrn1, Cngb1, Crocc, Dram2, Ercc6, Esrrb, Iqcb1, Lca5, Mak, Map1a, Mdm1, Mkks, Nphp3, Nphp4, Nxnl1, Nxnl2, Pcdh15, Pde6a, Poc1b, Prom1, Rho, Rhod, Rp1, Rp1l1, Rpe65, Slc28a2, Slc28a3, Sod1, Spata7, Tub, Tulp1, Ush1c, Ush1g, Ush2a, Vhl, Wdr36, Whrn]	TRUE
GO:0031113	GO_BiologicalProcess-EBI-UniProt-GOA_27,02,2019_00h00	regulation of microtubule polymerization	[5, 6, 7, 8, 9]	[Group03]	3	5.17241	0.00421757	0.0210878	{Group03=0,004217566406358319}	{Group03=0,021087832031791598}	[Abl1, Hspa1a, Hspa1b]	[Abl1, Akap9, Ankrd53, Apc, Arl2, Camsap1, Camsap2, Camsap3, Cav1, Cav3, Cdk5rap2, Cdkn1b, Clasp2, Clip1, Clip2, Clip3, Dctn1, Drg1, Dyrk1a, Eml2, Fes, Fkbp4, Gba2, Gda, Grina, Hspa1a, Hspa1b, Inpp5j, Map1b, Map2, Mapk8, Mapre1, Mapt, Mecp2, Met, Nav3, Nin, Numa1, Pak1, Pde4dip, Prune1, Psrc1, Rac1, Rangrf, Rps3, Sgk1, Slain2, Slc39a12, Sltm, Snca, Stmn1, Stmn2, Synm, Syp, Tbcd, Terf1, Togaram1, …	TRUE
GO:0006487	GO_BiologicalProcess-EBI-UniProt-GOA_27,02,2019_00h00	protein N-linked glycosylation	[5, 7, 8]	[Group02]	3	4.34783	0.00685014	0.0205504	{Group02=0,0068501425360252355}	{Group02=0,020550427608075707}	[Alg11, Mgat4b, Ube2g2]	[Alg10b, Alg11, Alg12, Alg13, Alg14, Alg2, Alg5, Alg6, Alg8, B3galnt1, B3galt1, B3galt2, B3galt5, B4galt1, B4galt2, B4galt7, Dad1, Ddost, Derl3, Dhdds, Dolpp1, Dpagt1, Entpd5, Fut8, Gfpt1, Gfpt2, Glt28d2, Gm12886, Gm12887, Gm12888, Gorasp1, Krtcap2, Magt1, Mgat1, Mgat2, Mgat3, Mgat4a, Mgat4b, Mgat5, Mgat5b, Mogs, Nus1, Ost4, Pate6, Pdcd6, Pgm3, Pmm1, Pmm2, Rpn1, Rpn2, Serpina1a, Serpina1b, Serpin…	TRUE
GO:0042255	GO_BiologicalProcess-EBI-UniProt-GOA_27,02,2019_00h00	ribosome assembly	[5, 6, 7]	[Group05]	3	4.22535	0.00741256	0.0148251	{Group05=0,007412561947087833}	{Group05=0,014825123894175667}	[Rpl5, Rps25, Surf6]	[Abt1, Bop1, Brix1, C1qbp, Ddx28, Ddx3x, Dhx30, Efl1, Efna1, Eif2a, Eif2s1, Eif6, Eral1, Erh, Fastkd2, Gm10036, Gm17430, Gm6096, Khdc3, Mdn1, Mpv17l2, Mrpl11, Mrpl20, Mrpl22, Mrps11, Mrps2, Mrps7, Mrto4, Mterf3, Mterf4, Nip7, Nle1, Nop2, Nop53, Nsun4, Ppan, Pwp2, Rpf2, Rpl10, Rpl10-ps1, Rpl10l, Rpl11, Rpl12, Rpl23a, Rpl24, Rpl3, Rpl38, Rpl3l, Rpl5, Rpl6, Rplp0, Rps10, Rps14, Rps15, Rps19, Rps2, R…	TRUE
GO:0050885	GO_BiologicalProcess-EBI-UniProt-GOA_27,02,2019_00h00	neuromuscular process controlling balance	[5]	[Group06]	3	4.05405	0.00830611	0.00830611	{Group06=0,00830610562999111}	{Group06=0,00830610562999111}	[Abl1, Jph4, Pcdh15]	[5830473C10Rik, Aars, Abl1, Abl2, Abr, Adcy5, Aldh1a3, Ankfn1, Ap1s2, Aplp2, App, Atp2b2, Bcr, Bloc1s4, Cacna1a, Camk2b, Camk2d, Camta1, Cdh23, Clic5, Cln3, Cln8, Clrn1, Cntnap1, Dlg4, Ei24, Foxs1, Gaa, Gigyf2, Gm2a, Gpr88, Grin2c, Herc1, Hexa, Hexb, Hmx3, Igdcc3, Jph3, Jph4, Kcnma1, Myh10, Myo7a, Nbn, Ncoa3, Nefl, Neurog1, Nkx6-2, Nlgn2, Nr4a3, Nrxn1, Pafah1b1, Pcdh15, Pde8b, Pnck, Pou4f1, Pou4f…	TRUE
TYPE3B
TYPE4
