# Supplementary material for: Epigenomic priming of immune genes implicates oligodendroglia in multiple sclerosis susceptibility
Source: Neuron. Author manuscript; Available in PMC 2023 Apr 6. (PMC9810341; doi:10.1016/j.neuron.2021.12.034)
Supplement: Supplementary Material [file NIHMS1854707-supplement-Supplementary_Material.zip › 1-s2.0-S0896627321010898-mmc4.xlsx]

## Sheet: Info
Supplementary Table 3 - Differential gene expression and chromatin accessibility (500 bp promoter regions and annotated enhancers) between IFNg and Ctr primary OPCs and Gene Ontology terms
Correlation gene activity score (chromatin accessibility over 500 bp promoter region) with gene expression and Gene Ontology terms
OPC_CtrvsIFNg_RNAseq
OPC_CtrvsIFNg_ATACseq_anno enhancers
GeneSymbol	Gene name
ENS96	ENSEMBL
baseMean	Averaged normalized count values
log2FoldChange(Ctr/Ifng)	effect size stimate
lfcSE	standard error estimate for the log2 fold change
stat	Wald statistic
pvalue	Wald p-value
padj	Benjamini-Hochberg adjusted p-value
Correlation per type
TYPE1A	Enriched in ATAC-seq IFNg & Enriched in RNA-seq IFNg, low accessibility in Ctr
TYPE1B	Enriched in ATAC-seq IFNg & Enriched in RNA-seq IFNg, high accessibility in Ctr
TYPE2A	no change ATAC-seq & Enriched in RNA-seq IFNg, high accessibility in Ctr
TYPE2B	no change ATAC-seq & Enriched in RNA-seq IFNg, low accessibility in Ctr
TYPE3A	no change ATAC-seq & Enriched in RNA-seq Ctr, high accessibility in Ctr
TYPE3B	no change ATAC-seq & Enriched in RNA-seq Ctr, low accessibility in Ctr
TYPE4	Enriched in ATAC-seq Ctr & Enriched in RNA-seq Ctr
RNA GO terms enriched in IFNg	ClueGO enrichment analysis results on selected upregulated genes
RNA GO terms enriched in Ctr	ClueGO enrichment analysis results on selected upregulated genes
ATAC GO terms enriched in IFNg	ClueGO enrichment analysis results on selected upregulated genes
GO terms correlation per type	ClueGO enrichment analysis results on selected upregulated genes

## Sheet: OPC_CtrvsIFNg_RNAseq
GeneSymbol	ENS96	baseMean	log2FoldChange(Ifng/Ctr)	lfcSE	stat	pvalue	padj
Gm43302	ENSMUSG00000079362	8830.67	11.2943	1.34117	8.42124	3.72516e-17	3.01846e-15
F830016B08Rik	ENSMUSG00000090942	1425.37	11.1462	0.628061	17.747	1.81904e-70	3.96391e-68
Serpina3i	ENSMUSG00000079014	174.935	11.1035	1.05479	10.5268	6.50331e-26	7.19048e-24
Gm4841	ENSMUSG00000068606	1734.01	10.8388	0.502928	21.5515	5.12926e-103	1.47598e-100
Apol10b	ENSMUSG00000050014	207.6	10.6314	1.03852	10.2371	1.35288e-24	1.43911e-22
Cxcl9	ENSMUSG00000029417	180.052	10.6172	1.04242	10.1852	2.30986e-24	2.44551e-22
Cxcl10	ENSMUSG00000034855	3515.66	10.4358	0.47529	21.9566	7.48328e-107	2.36567e-104
Oas1a	ENSMUSG00000052776	715.269	10.405	0.677427	15.3596	3.05233e-53	5.52497e-51
Olfr753-ps1	ENSMUSG00000090556	103.352	10.3424	1.16722	8.86075	7.94806e-19	7.13577e-17
Tgtp1	ENSMUSG00000078922	19493.6	10.2468	0.316965	32.3277	2.85651e-229	1.88571e-226
Iigp1	ENSMUSG00000054072	30219.8	10.2381	0.271422	37.7203	0	0
Gm5970	ENSMUSG00000085977	252.661	10.2076	0.987968	10.3319	5.05519e-25	5.45499e-23
Gm49730	ENSMUSG00000116639	90.114	10.1465	1.03898	9.76583	1.57815e-22	1.56733e-20
Gbp2	ENSMUSG00000028270	57777	10.1449	0.125122	81.0801	0	0
Ifi47	ENSMUSG00000078920	9153.76	10.1027	0.249484	40.4944	0	0
Gbp11	ENSMUSG00000092021	1147.42	10.0886	0.509321	19.808	2.53936e-87	6.47681e-85
9930111J21Rik2	ENSMUSG00000069892	1382.7	10.0859	0.477505	21.122	4.99201e-99	1.38328e-96
Gm12185	ENSMUSG00000048852	1890.45	10.0369	0.339434	29.5694	3.70102e-192	2.12998e-189
H2-Aa	ENSMUSG00000036594	4055.62	10.0345	0.289873	34.6169	1.40849e-262	1.09013e-259
Gbp4	ENSMUSG00000079363	34669.6	9.99126	0.211709	47.1934	0	0
Cysltr2	ENSMUSG00000033470	79.9055	9.97209	1.05982	9.40921	4.99864e-21	4.69433e-19
Serpina3f	ENSMUSG00000066363	3145.11	9.95083	0.344367	28.896	1.33968e-183	7.15933e-181
Igtp	ENSMUSG00000078853	38738.1	9.88473	0.174137	56.7641	0	0
Gm4951	ENSMUSG00000073555	3612.82	9.87168	0.318747	30.9703	1.35404e-210	8.44205e-208
Gbp10	ENSMUSG00000105096	13709.7	9.82344	0.200934	48.8888	0	0
Gbp6	ENSMUSG00000104713	45389.4	9.74516	0.239624	40.6685	0	0
Tgtp2	ENSMUSG00000078921	31211.3	9.7338	0.273542	35.5844	2.44432e-277	2.03195e-274
Insrr	ENSMUSG00000005640	67.6919	9.73366	1.1068	8.7944	1.4381e-18	1.25596e-16
Gm16685	ENSMUSG00000097804	67.462	9.72731	1.09666	8.86997	7.31684e-19	6.62203e-17
9330175E14Rik	ENSMUSG00000097194	441.651	9.65848	0.565028	17.0938	1.65102e-65	3.39973e-63
Gbp8	ENSMUSG00000034438	2466.91	9.60366	0.37095	25.8894	8.77315e-148	3.71535e-145
Xaf1	ENSMUSG00000040483	688.028	9.55557	0.498169	19.1814	5.2953e-82	1.29188e-79
Oasl2	ENSMUSG00000029561	3267.6	9.5396	0.399983	23.85	1.0129e-125	3.66687e-123
Irgm2	ENSMUSG00000069874	5430.18	9.53404	0.262354	36.3404	3.72318e-289	3.48195e-286
Gm12250	ENSMUSG00000082292	6303.96	9.50935	0.241579	39.3633	0	0
Tnfsf10	ENSMUSG00000039304	236.3	9.49744	0.925428	10.2628	1.03706e-24	1.10842e-22
H2-Eb1	ENSMUSG00000060586	6153.38	9.37792	0.221672	42.3054	0	0
Zbp1	ENSMUSG00000027514	475.436	9.36872	0.458307	20.442	7.07233e-93	1.86751e-90
BC023105	ENSMUSG00000063388	199.28	9.2972	0.852283	10.9086	1.04876e-27	1.21966e-25
H2-DMb1	ENSMUSG00000079547	573.304	9.29531	0.620328	14.9845	9.27261e-51	1.60095e-48
Epsti1	ENSMUSG00000022014	133.91	9.29505	0.99584	9.33388	1.02063e-20	9.54506e-19
Apol6	ENSMUSG00000033576	1729.08	9.24949	0.334515	27.6504	2.75765e-168	1.37546e-165
Cxcl11	ENSMUSG00000060183	47.823	9.22949	1.20432	7.66368	1.80678e-14	1.24779e-12
Ifit3b	ENSMUSG00000062488	734.029	9.22045	0.521817	17.6699	7.15301e-70	1.52904e-67
Parp14	ENSMUSG00000034422	11684.1	9.20682	0.24622	37.3926	5.14523e-306	5.49927e-303
Olfr56	ENSMUSG00000040328	438.492	9.20466	0.563185	16.3439	4.80536e-60	9.14036e-58
Ifit1	ENSMUSG00000034459	1287.21	9.19991	0.431848	21.3036	1.05159e-100	2.95038e-98
Ly6a	ENSMUSG00000075602	76.4567	9.16572	1.08316	8.46199	2.62844e-17	2.161e-15
Gm19684	ENSMUSG00000092277	43.6502	9.09695	1.07693	8.44709	2.98653e-17	2.43755e-15
Serping1	ENSMUSG00000023224	2174.28	9.08957	0.261434	34.7681	7.38301e-265	5.91828e-262
Cd74	ENSMUSG00000024610	1251.27	9.05992	0.385469	23.5036	3.74303e-122	1.33353e-119
Batf2	ENSMUSG00000039699	738.33	9.05228	0.444397	20.3698	3.09845e-92	8.08661e-90
9930111J21Rik1	ENSMUSG00000069893	319.65	8.92292	0.634044	14.073	5.56205e-45	8.91715e-43
Tnfrsf14	ENSMUSG00000042333	38.6319	8.92264	1.04703	8.52183	1.57046e-17	1.30552e-15
Gbp5	ENSMUSG00000105504	1914.97	8.85217	0.300232	29.4845	4.55627e-191	2.55664e-188
Psmb8	ENSMUSG00000024338	10343.7	8.85161	0.158133	55.9758	0	0
Ifi44	ENSMUSG00000028037	500.535	8.82958	0.450769	19.5878	1.9652e-85	4.95605e-83
Il12rb1	ENSMUSG00000000791	224.753	8.79498	1.20877	7.27599	3.43879e-13	2.10884e-11
Strc	ENSMUSG00000033498	34.5707	8.7579	1.07397	8.15468	3.50099e-16	2.72846e-14
Nlrc5	ENSMUSG00000074151	6189.73	8.74214	0.259828	33.6459	3.58556e-248	2.51493e-245
Ifit3	ENSMUSG00000074896	2817.86	8.71267	0.329805	26.4176	8.59207e-154	3.85698e-151
H2-Q6	ENSMUSG00000073409	1002.63	8.68572	0.39291	22.1062	2.75784e-108	8.97097e-106
C130060K24Rik	ENSMUSG00000029917	32.6951	8.68234	1.28979	6.73161	1.67798e-11	9.1859e-10
Zfp935	ENSMUSG00000055228	30.8492	8.60052	2.71378	3.16921	0.00152855	0.0198543
Gm5431	ENSMUSG00000058163	28.4487	8.48547	1.05681	8.0293	9.80265e-16	7.50923e-14
Klrk1	ENSMUSG00000030149	27.5467	8.43287	1.25958	6.69496	2.15733e-11	1.17527e-09
Oas1g	ENSMUSG00000066861	73.4799	8.39881	1.06721	7.86987	3.54997e-15	2.63838e-13
Psmb9	ENSMUSG00000096727	4130.1	8.36561	0.188812	44.3065	0	0
AA619741	ENSMUSG00000104098	26.2006	8.36092	1.06399	7.85811	3.89979e-15	2.8888e-13
Nts	ENSMUSG00000019890	103.356	8.34841	0.868445	9.61306	7.04278e-22	6.87283e-20
Gbp9	ENSMUSG00000029298	5629.99	8.29741	0.342203	24.247	7.10342e-130	2.65727e-127
Isg15	ENSMUSG00000035692	545.13	8.24149	0.386382	21.3299	5.99292e-101	1.70267e-98
Parp10	ENSMUSG00000063268	2343.79	8.19997	0.239867	34.1855	3.97013e-256	2.97032e-253
Apol9a	ENSMUSG00000057346	196.051	8.13124	0.639882	12.7074	5.37949e-37	7.64194e-35
Ubd	ENSMUSG00000035186	21.9972	8.10457	1.08957	7.43829	1.01994e-13	6.57833e-12
Gvin1	ENSMUSG00000045868	58.5545	8.08208	1.03743	7.79045	6.67702e-15	4.78804e-13
Olfr1396	ENSMUSG00000047511	20.8612	8.02652	1.07398	7.4736	7.80294e-14	5.12097e-12
Irgm1	ENSMUSG00000046879	38103.8	8.01737	0.168139	47.6829	0	0
H2-Ab1	ENSMUSG00000073421	4519.5	8.01	0.224143	35.7362	1.0833e-279	9.35183e-277
Gm15801	ENSMUSG00000096592	75.9817	7.94487	1.081	7.34956	1.98864e-13	1.24508e-11
H2-Eb2	ENSMUSG00000067341	19.3946	7.93252	1.14696	6.91613	4.64137e-12	2.65754e-10
H2-T23	ENSMUSG00000067212	4292.4	7.92004	0.206144	38.4199	0	0
C4b	ENSMUSG00000073418	5366.79	7.87919	0.329145	23.9383	1.22227e-126	4.49735e-124
Slamf8	ENSMUSG00000053318	18.1659	7.84076	1.17467	6.67486	2.47464e-11	1.34487e-09
Lgals9	ENSMUSG00000001123	351.571	7.79483	0.421021	18.5141	1.5891e-76	3.75445e-74
Cd274	ENSMUSG00000016496	946.926	7.74124	0.29583	26.1679	6.16534e-151	2.71335e-148
Gm49685	ENSMUSG00000115122	16.5215	7.70636	1.1745	6.56137	5.33166e-11	2.81034e-09
AC119228.1	ENSMUSG00000117964	281.94	7.65613	0.429516	17.825	4.51913e-71	1.00428e-68
Serpina3g	ENSMUSG00000041481	15.7907	7.64229	1.07704	7.09564	1.28759e-12	7.56542e-11
Oas1b	ENSMUSG00000029605	216.502	7.52907	0.497181	15.1435	8.36036e-52	1.48927e-49
C1ra	ENSMUSG00000055172	252.856	7.52696	0.447561	16.8177	1.81015e-63	3.62757e-61
Gbp3	ENSMUSG00000028268	12391.9	7.45937	0.384091	19.4208	5.14391e-84	1.26874e-81
H2-Q5	ENSMUSG00000055413	94.4983	7.44242	0.68123	10.925	8.75766e-28	1.02378e-25
Apol9b	ENSMUSG00000068246	93.1347	7.41909	0.684552	10.8379	2.27686e-27	2.58102e-25
Gm35028	ENSMUSG00000111078	13.372	7.39964	1.13551	6.51655	7.19408e-11	3.74643e-09
Ciita	ENSMUSG00000022504	4146.92	7.38972	0.158632	46.5841	0	0
Ly6c1	ENSMUSG00000079018	21.4997	7.37428	1.12887	6.53247	6.46954e-11	3.39273e-09
Gm20444	ENSMUSG00000092258	13.0828	7.36646	1.21227	6.07657	1.22782e-09	5.64723e-08
Slfn2	ENSMUSG00000072620	34.5954	7.34421	1.02371	7.17413	7.27676e-13	4.3438e-11
Gbp7	ENSMUSG00000040253	11122	7.256	0.263681	27.5181	1.06715e-166	5.09623e-164
Plac8	ENSMUSG00000029322	17.2945	7.23943	1.30283	5.55671	2.74903e-08	1.06751e-06
Serpina3h	ENSMUSG00000041449	47.0258	7.2356	0.931518	7.76754	8.00265e-15	5.68416e-13
Gm4070	ENSMUSG00000078606	23.2333	7.16331	1.06979	6.696	2.14199e-11	1.16975e-09
Wdr72	ENSMUSG00000044976	157.859	7.16073	0.551038	12.995	1.30629e-38	1.92893e-36
Unc93a	ENSMUSG00000067049	18.8958	7.15907	1.12103	6.38615	1.70117e-10	8.46622e-09
Apol7e	ENSMUSG00000071716	11.2711	7.1321	1.2778	5.58155	2.38386e-08	9.32157e-07
Trim34a	ENSMUSG00000056144	282.566	7.09137	0.396638	17.8787	1.72869e-71	3.88005e-69
Slfn8	ENSMUSG00000035208	423.979	7.0886	0.402177	17.6256	1.56807e-69	3.32032e-67
H2-Q7	ENSMUSG00000060550	4753.91	7.01877	0.27473	25.5479	5.79643e-144	2.36547e-141
Icam1	ENSMUSG00000037405	1037.12	6.97794	0.269654	25.8774	1.19714e-147	4.97591e-145
Lrrc18	ENSMUSG00000041673	25.4248	6.93129	1.02152	6.7853	1.15848e-11	6.38871e-10
Sp100	ENSMUSG00000026222	9.2839	6.86622	1.11335	6.16715	6.95308e-10	3.34179e-08
Casp12	ENSMUSG00000025887	995.47	6.85665	0.244979	27.9887	2.23091e-172	1.16448e-169
Trim5	ENSMUSG00000060441	35.7388	6.83547	0.875227	7.80994	5.72172e-15	4.12939e-13
Gm12216	ENSMUSG00000081769	100.743	6.8107	0.564597	12.0629	1.65761e-33	2.18854e-31
Bst2	ENSMUSG00000046718	1541.09	6.80798	0.30964	21.9867	3.85783e-107	1.23699e-104
Rtp4	ENSMUSG00000033355	1049.58	6.78348	0.305588	22.1981	3.58069e-109	1.18189e-106
Uba7	ENSMUSG00000032596	780.14	6.74616	0.462414	14.589	3.29882e-48	5.56708e-46
Trim12a	ENSMUSG00000066258	332.598	6.74422	0.392861	17.1669	4.69558e-66	9.75854e-64
H2-Q4	ENSMUSG00000035929	4447.3	6.71706	0.18019	37.2776	3.78824e-304	3.86486e-301
Kctd19	ENSMUSG00000051648	8.20093	6.69208	1.3145	5.09098	3.56221e-07	1.20051e-05
Irf8	ENSMUSG00000041515	3606.7	6.67426	0.141376	47.2092	0	0
Vhl-ps1	ENSMUSG00000092408	8.02195	6.65001	1.29544	5.1334	2.84549e-07	9.75068e-06
Olfr99	ENSMUSG00000061972	7.97811	6.64058	1.20376	5.51651	3.45796e-08	1.32447e-06
Gm43802	ENSMUSG00000105338	274.881	6.63536	1.27585	5.20075	1.98483e-07	6.96087e-06
Pak6	ENSMUSG00000074923	2284.7	6.60957	0.486155	13.5956	4.25328e-42	6.53869e-40
Gm29684	ENSMUSG00000112481	7.47815	6.55649	1.13112	5.79646	6.77281e-09	2.83083e-07
Gm43990	ENSMUSG00000108048	7.32633	6.53353	1.16026	5.63108	1.79085e-08	7.1017e-07
Ddx60	ENSMUSG00000037921	389.391	6.4047	0.458949	13.9551	2.92686e-44	4.62629e-42
C1s1	ENSMUSG00000038521	25.6497	6.38497	0.818437	7.80142	6.1214e-15	4.40368e-13
Parp9	ENSMUSG00000022906	5034.51	6.34463	0.260954	24.3132	1.4208e-130	5.40506e-128
Ifi35	ENSMUSG00000010358	1367.25	6.32985	0.191254	33.0965	3.33906e-240	2.27106e-237
Samd9l	ENSMUSG00000047735	1435.95	6.32367	0.417299	15.1538	7.14906e-52	1.28368e-49
H2-M3	ENSMUSG00000016206	482.785	6.31679	0.306866	20.5848	3.75261e-94	1.01479e-91
Gm15454	ENSMUSG00000096712	6.23604	6.3073	1.18287	5.33219	9.70361e-08	3.57631e-06
Trim12c	ENSMUSG00000057143	752.793	6.30175	0.377684	16.6853	1.67793e-62	3.27488e-60
Sp110	ENSMUSG00000070034	14.7008	6.26826	1.0594	5.91679	3.28286e-09	1.43633e-07
H2-DMb2	ENSMUSG00000037548	5.89871	6.2233	1.35072	4.60741	4.07713e-06	0.000111735
Casp1	ENSMUSG00000025888	551.359	6.19403	0.297133	20.846	1.65647e-96	4.53408e-94
AC132320.1	ENSMUSG00000118361	5.62028	6.14325	1.19209	5.15336	2.55854e-07	8.80774e-06
Foxf1	ENSMUSG00000042812	14.9958	6.12792	1.05897	5.78669	7.17884e-09	2.99497e-07
Gm17334	ENSMUSG00000091191	294.317	6.11544	0.267047	22.9002	4.62665e-116	1.54993e-113
Dtx3l	ENSMUSG00000049502	5762.81	6.10706	0.218449	27.9564	5.51545e-172	2.81351e-169
Ifi211	ENSMUSG00000026536	14.8358	6.09595	1.03802	5.87267	4.28824e-09	1.84033e-07
Phf11d	ENSMUSG00000068245	37.1579	6.07665	0.751916	8.08155	6.39474e-16	4.9323e-14
Socs1	ENSMUSG00000038037	704.921	6.07213	0.180077	33.7196	2.98508e-249	2.1613e-246
E330013P04Rik	ENSMUSG00000053117	117.052	6.03737	0.78919	7.65008	2.00851e-14	1.37025e-12
Lgals3bp	ENSMUSG00000033880	1038.25	6.02119	0.293461	20.5179	1.49152e-93	3.98538e-91
Otor	ENSMUSG00000027416	5.04897	5.98759	1.23835	4.83512	1.33066e-06	3.99287e-05
Cdh12	ENSMUSG00000040452	149.03	5.94321	0.700769	8.48099	2.23285e-17	1.84251e-15
Parp3	ENSMUSG00000023249	2030.57	5.92786	0.415469	14.2679	3.47036e-46	5.64437e-44
4930512H18Rik	ENSMUSG00000086866	8.06973	5.91909	1.15358	5.13108	2.88089e-07	9.84193e-06
Phf11b	ENSMUSG00000091649	4.77149	5.90617	1.38425	4.26668	1.98404e-05	0.000478836
Tap1	ENSMUSG00000037321	9502.71	5.90257	0.122919	48.0201	0	0
Irf1	ENSMUSG00000018899	12267.3	5.8922	0.0955841	61.6441	0	0
AW112010	ENSMUSG00000075010	4.55837	5.86495	1.23296	4.75682	1.9667e-06	5.74772e-05
Pla1a	ENSMUSG00000002847	110.304	5.86294	0.757895	7.73582	1.02736e-14	7.20595e-13
Casp4	ENSMUSG00000033538	24.6417	5.85848	0.775746	7.55206	4.28437e-14	2.84505e-12
Ifih1	ENSMUSG00000026896	774.317	5.85674	0.33903	17.275	7.26085e-67	1.52308e-64
Gm28177	ENSMUSG00000101628	18.4951	5.85654	0.898862	6.51551	7.24415e-11	3.75508e-09
Prph	ENSMUSG00000023484	166.206	5.85495	0.467823	12.5153	6.15761e-36	8.53133e-34
H2-K1	ENSMUSG00000061232	23469.3	5.83536	0.320803	18.1898	6.21248e-74	1.43752e-71
Bcl3	ENSMUSG00000053175	8.87031	5.82811	1.1462	5.08473	3.6815e-07	1.23146e-05
Unc93a2	ENSMUSG00000056133	7.40703	5.82463	1.22938	4.73785	2.16001e-06	6.23156e-05
Gm6034	ENSMUSG00000073407	12.0619	5.80934	1.15286	5.03907	4.67802e-07	1.53621e-05
Gm12385	ENSMUSG00000082302	7.37666	5.79249	1.34564	4.30462	1.67269e-05	0.000409864
Ifi204	ENSMUSG00000073489	51.1508	5.78667	0.590336	9.80233	1.10021e-22	1.10242e-20
Itgb3	ENSMUSG00000020689	945.909	5.76008	0.246186	23.3972	4.55941e-121	1.55054e-118
Rxfp3	ENSMUSG00000060735	4.32252	5.74717	1.32896	4.32456	1.52839e-05	0.000379057
Gm48972	ENSMUSG00000115754	4.19743	5.7199	1.20245	4.75688	1.96605e-06	5.74772e-05
AC166360.2	ENSMUSG00000117147	4.10563	5.68391	1.25666	4.52302	6.09627e-06	0.000159849
Atp8b4	ENSMUSG00000060131	9.07329	5.67959	1.14942	4.94126	7.76198e-07	2.43661e-05
Gm20559	ENSMUSG00000106734	353.577	5.6638	0.45865	12.3488	4.94168e-35	6.76317e-33
Gm42500	ENSMUSG00000104727	3.97911	5.63648	1.24226	4.53727	5.69871e-06	0.000150126
B2m	ENSMUSG00000060802	20866.7	5.63515	0.151503	37.195	8.22918e-303	8.03061e-300
Stat1	ENSMUSG00000026104	28548.5	5.6309	0.104131	54.075	0	0
Mlkl	ENSMUSG00000012519	932.457	5.62561	0.179248	31.3845	3.28972e-216	2.10965e-213
Gm39139	ENSMUSG00000110542	6.82962	5.62312	1.37394	4.09269	4.26389e-05	0.000936429
H2-D1	ENSMUSG00000073411	17373.4	5.58027	0.0761751	73.2558	0	0
Sectm1a	ENSMUSG00000025165	3.76807	5.57316	1.22914	4.53418	5.7827e-06	0.000151982
Ifi208	ENSMUSG00000066677	3.83929	5.55697	1.59123	3.49226	0.000478954	0.00748095
Apol11b	ENSMUSG00000091694	3.66726	5.53425	1.38656	3.99136	6.56942e-05	0.00137036
Ankrd63	ENSMUSG00000078137	10.0822	5.50865	1.07269	5.13535	2.81615e-07	9.67971e-06
Ifi202b	ENSMUSG00000026535	143.741	5.48682	0.708752	7.74152	9.82339e-15	6.91179e-13
Nos1	ENSMUSG00000029361	39.5553	5.47155	0.989462	5.52982	3.2056e-08	1.23201e-06
Gm37042	ENSMUSG00000103457	3.525	5.46457	1.3233	4.1295	3.63558e-05	0.000811139
Rgs1	ENSMUSG00000026358	4.86882	5.46433	1.62645	3.35967	0.000780357	0.0112825
Pdyn	ENSMUSG00000027400	31.9757	5.45993	0.75739	7.20888	5.64135e-13	3.40377e-11
Gm37843	ENSMUSG00000102614	9.71249	5.44236	1.09593	4.96596	6.83608e-07	2.17024e-05
Gm49607	ENSMUSG00000116862	3.31233	5.38055	1.2962	4.15102	3.30992e-05	0.0007444
Mx1	ENSMUSG00000000386	32.6876	5.37612	0.619555	8.67739	4.04949e-18	3.45593e-16
4930539E08Rik	ENSMUSG00000048905	3.29434	5.3752	1.23011	4.36968	1.24429e-05	0.000313095
Gm11131	ENSMUSG00000079505	96.7526	5.36484	0.373694	14.3563	9.73452e-47	1.60655e-44
Trim69	ENSMUSG00000033368	17.4397	5.35386	0.830537	6.44626	1.14641e-10	5.8084e-09
Gm20513	ENSMUSG00000092415	3.23073	5.33757	1.29408	4.12462	3.71353e-05	0.000826068
A530040E14Rik	ENSMUSG00000072109	3.18882	5.331	1.30148	4.0961	4.2017e-05	0.000924579
Ifi206	ENSMUSG00000037849	3.29883	5.31517	1.23457	4.30528	1.66773e-05	0.000409095
Gm16118	ENSMUSG00000089797	3.07545	5.28585	1.30248	4.05829	4.94331e-05	0.00106583
Htr5a	ENSMUSG00000039106	26.2063	5.27098	0.773172	6.81734	9.27419e-12	5.15245e-10
H2-T10	ENSMUSG00000079491	332.884	5.25603	0.24009	21.8919	3.10004e-106	9.66394e-104
Tmem71	ENSMUSG00000036944	12.2109	5.24156	0.917784	5.71111	1.12243e-08	4.58889e-07
Gm7031	ENSMUSG00000092270	2.95019	5.23278	1.447	3.61628	0.000298866	0.00501348
Gm15821	ENSMUSG00000081512	36.4316	5.23211	0.533196	9.81273	9.92473e-23	9.98927e-21
Gbp2b	ENSMUSG00000040264	2.91757	5.21095	1.31705	3.95655	7.60408e-05	0.00155158
Mpeg1	ENSMUSG00000046805	734.023	5.1963	0.288889	17.9872	2.4553e-72	5.56659e-70
Olfr755-ps1	ENSMUSG00000092556	2.86218	5.18699	1.41795	3.65809	0.000254104	0.00434046
Xdh	ENSMUSG00000024066	60.8807	5.17075	0.663769	7.78999	6.70145e-15	4.79025e-13
Hdc	ENSMUSG00000027360	27.1356	5.11576	0.65111	7.85699	3.93476e-15	2.90512e-13
Gm16174	ENSMUSG00000087593	7.56542	5.11013	1.15705	4.41653	1.00296e-05	0.000254654
Sp140	ENSMUSG00000070031	15.5794	5.10908	0.877521	5.82218	5.80848e-09	2.4323e-07
Adgrd1	ENSMUSG00000044017	24.2232	5.09573	0.654591	7.7846	6.9936e-15	4.98322e-13
Clec2d	ENSMUSG00000030157	215.658	5.08439	0.403471	12.6016	2.0686e-36	2.92011e-34
Hrh2	ENSMUSG00000034987	58.0826	5.0761	0.455662	11.14	8.00809e-29	9.61185e-27
Gm12188	ENSMUSG00000082116	4.48924	5.05482	1.19107	4.24394	2.19626e-05	0.000525533
Meiob	ENSMUSG00000024155	4.42174	5.04542	1.28349	3.93102	8.45849e-05	0.0016951
H2-DMa	ENSMUSG00000037649	2447.6	5.04498	0.172545	29.2387	6.25506e-188	3.42426e-185
Gm20478	ENSMUSG00000092474	4.42125	5.0149	1.57802	3.17798	0.00148306	0.0193418
2010005H15Rik	ENSMUSG00000095620	2.56259	5.01092	1.40764	3.55979	0.000371155	0.00602356
Gm15812	ENSMUSG00000085276	7.10884	5.01086	1.06826	4.69065	2.72336e-06	7.72766e-05
Gm45418	ENSMUSG00000109729	5.18252	4.97871	1.223	4.0709	4.68325e-05	0.00101659
Ocm	ENSMUSG00000029618	2.45258	4.96773	1.38564	3.58515	0.000336886	0.00554761
Tapbpl	ENSMUSG00000038213	1350.48	4.96473	0.137857	36.0136	5.12049e-284	4.59717e-281
Tvp23a	ENSMUSG00000050908	3364.62	4.96114	0.311361	15.9337	3.69741e-57	6.85855e-55
Tnfaip2	ENSMUSG00000021281	480.877	4.95294	0.619195	7.99899	1.25445e-15	9.52766e-14
Gm17751	ENSMUSG00000100553	2.45891	4.95067	1.36372	3.63028	0.000283118	0.00477787
Tap2	ENSMUSG00000024339	3638.15	4.95009	0.20225	24.475	2.72513e-132	1.05458e-129
Usp18	ENSMUSG00000030107	376.325	4.93066	0.29491	16.7192	9.49698e-63	1.86982e-60
Serpinb9	ENSMUSG00000045827	136.188	4.90215	0.420128	11.6682	1.85281e-31	2.37636e-29
Ccl8	ENSMUSG00000009185	2.35835	4.87955	1.31923	3.69879	0.000216632	0.00379276
Olfr920	ENSMUSG00000061039	3.84023	4.85925	1.33421	3.64206	0.000270469	0.00458856
Rnf213	ENSMUSG00000070327	26590.2	4.85108	0.224579	21.6008	1.76553e-103	5.28364e-101
Hgf	ENSMUSG00000028864	48.3908	4.85102	0.574476	8.44424	3.06018e-17	2.48861e-15
4933412E12Rik	ENSMUSG00000112627	291.648	4.84704	0.224521	21.5883	2.31149e-103	6.73784e-101
Hnf4g	ENSMUSG00000017688	2.3091	4.84112	1.48698	3.25568	0.00113123	0.0154349
Gm43196	ENSMUSG00000107017	19.0494	4.84073	0.718652	6.73584	1.62986e-11	8.94432e-10
Gm18301	ENSMUSG00000099569	132.126	4.82516	0.283863	16.9982	8.46272e-65	1.72678e-62
Oas2	ENSMUSG00000032690	3.93563	4.80019	1.18305	4.05747	4.96074e-05	0.00106856
Kmo	ENSMUSG00000039783	11.3843	4.79244	0.926224	5.17416	2.28935e-07	7.95425e-06
D030068K23Rik	ENSMUSG00000097393	436.363	4.74688	0.48723	9.74258	1.98447e-22	1.96218e-20
Gm9869	ENSMUSG00000052143	23.092	4.70316	0.686266	6.85326	7.21878e-12	4.06079e-10
Gm43197	ENSMUSG00000107215	158.342	4.70158	0.463558	10.1424	3.58279e-24	3.77539e-22
Runx1	ENSMUSG00000022952	82.6216	4.66491	0.406102	11.487	1.53265e-30	1.90729e-28
Adamts15	ENSMUSG00000033453	342.179	4.65892	0.389539	11.9601	5.75115e-33	7.5488e-31
Majin	ENSMUSG00000024786	26.8785	4.63838	0.612837	7.5687	3.7699e-14	2.51085e-12
Gm10848	ENSMUSG00000104106	1.94666	4.6287	1.41909	3.26174	0.0011073	0.0151731
Gm5532	ENSMUSG00000073535	27.3758	4.62335	0.525604	8.79627	1.41439e-18	1.24008e-16
Slfn10-ps	ENSMUSG00000072621	43.8874	4.62081	0.634048	7.28779	3.1507e-13	1.93747e-11
Clec1a	ENSMUSG00000033082	32.8885	4.61432	0.607739	7.5926	3.13545e-14	2.12614e-12
Trim30a	ENSMUSG00000030921	61.5315	4.60125	1.60228	2.87169	0.00408288	0.043826
Il2rg	ENSMUSG00000031304	2.446	4.57499	1.34329	3.4058	0.000659704	0.0098122
Trim21	ENSMUSG00000030966	1976.02	4.57421	0.195142	23.4404	1.6581e-121	5.72554e-119
Fbxo39	ENSMUSG00000070388	1.84757	4.54459	1.43285	3.17172	0.00151539	0.0196948
Tnfrsf1b	ENSMUSG00000028599	32.1758	4.54099	0.633527	7.1678	7.62137e-13	4.52544e-11
Mgat4c	ENSMUSG00000019888	2.21701	4.53987	1.31166	3.46116	0.000537856	0.00825166
Nnmt	ENSMUSG00000032271	1.84976	4.53979	1.57602	2.88053	0.00397003	0.0427579
Gm26688	ENSMUSG00000097752	3.05099	4.50666	1.28015	3.52041	0.000430886	0.00687366
Shh	ENSMUSG00000002633	19.6882	4.49953	0.660462	6.81269	9.57906e-12	5.30869e-10
Rsad2	ENSMUSG00000020641	483.878	4.48756	0.164285	27.3157	2.76079e-164	1.29096e-161
Mcub	ENSMUSG00000027994	513.931	4.47793	0.284391	15.7457	7.35316e-56	1.3418e-53
Upb1	ENSMUSG00000033427	2.39345	4.47678	1.51276	2.95935	0.00308286	0.0350886
Gsdmd	ENSMUSG00000022575	241.763	4.47661	0.297075	15.069	2.59181e-51	4.58057e-49
Ifi27	ENSMUSG00000064215	1959.68	4.45134	0.175185	25.4093	1.98833e-142	7.96929e-140
Olfr549	ENSMUSG00000073977	2.80268	4.44251	1.31687	3.37353	0.000742123	0.0108303
Fgl2	ENSMUSG00000039899	669.895	4.44045	0.528917	8.39536	4.64484e-17	3.75013e-15
Il18bp	ENSMUSG00000070427	2035.45	4.43132	0.0972962	45.5446	0	0
B530045E10Rik	ENSMUSG00000044633	2.96867	4.41687	1.45781	3.02979	0.0024472	0.0292478
Tnfsf8	ENSMUSG00000028362	1.67023	4.40493	1.56087	2.82209	0.00477111	0.049901
Aldh1a7	ENSMUSG00000024747	45.8913	4.39938	0.461054	9.54202	1.40073e-21	1.34356e-19
Gm45712	ENSMUSG00000110484	1.67636	4.37644	1.5398	2.84222	0.00448	0.0473416
Gm42495	ENSMUSG00000106275	2.79144	4.37379	1.34557	3.25051	0.00115199	0.0156326
Ms4a4b	ENSMUSG00000056290	8.98221	4.37003	0.873955	5.00029	5.72428e-07	1.846e-05
Fcgr4	ENSMUSG00000059089	2.79487	4.36212	1.24841	3.49415	0.000475578	0.00744895
Gm38395	ENSMUSG00000105665	1.65284	4.36209	1.50046	2.90716	0.00364727	0.0399917
Ube2l6	ENSMUSG00000027078	2170.48	4.33305	0.198207	21.8612	6.08272e-106	1.87023e-103
Psmb10	ENSMUSG00000031897	5182.84	4.27734	0.168881	25.3275	1.5903e-141	6.26216e-139
Gm37437	ENSMUSG00000102673	6.76245	4.27437	1.01694	4.20316	2.63216e-05	0.000613488
Tbx21	ENSMUSG00000001444	8.72102	4.25041	0.890762	4.77166	1.82711e-06	5.36773e-05
Il7	ENSMUSG00000040329	28.805	4.24681	0.726083	5.84893	4.9475e-09	2.08734e-07
Pla2r1	ENSMUSG00000054580	17.742	4.23613	0.569582	7.43726	1.02798e-13	6.61115e-12
Gm43958	ENSMUSG00000108169	4.23084	4.22595	1.14588	3.68796	0.000226061	0.00393328
Slc12a7	ENSMUSG00000017756	2811.5	4.2259	0.291085	14.5178	9.35196e-48	1.56645e-45
Gm10499	ENSMUSG00000073403	2.52139	4.22243	1.36998	3.08212	0.00205535	0.0252365
H2-T22	ENSMUSG00000056116	6298.01	4.21465	0.193757	21.7522	6.58651e-105	1.99776e-102
Calhm6	ENSMUSG00000046031	8.16999	4.20762	0.867812	4.84853	1.24377e-06	3.76741e-05
Gm26771	ENSMUSG00000097250	2.50021	4.20746	1.28518	3.27382	0.00106104	0.0147006
Ifi209	ENSMUSG00000043263	8.66255	4.19231	1.05142	3.98729	6.68329e-05	0.00139024
Gm33091	ENSMUSG00000112501	10.2813	4.18666	0.835654	5.01004	5.44191e-07	1.76508e-05
Slfn5	ENSMUSG00000054404	8.63861	4.18363	0.914675	4.5739	4.78731e-06	0.000128838
Nod1	ENSMUSG00000038058	248.181	4.15954	0.355	11.717	1.04275e-31	1.34508e-29
Herc6	ENSMUSG00000029798	1668.99	4.1447	0.357534	11.5925	4.49892e-31	5.70499e-29
Rab19	ENSMUSG00000029923	34.8081	4.1358	0.506168	8.17081	3.06323e-16	2.39562e-14
Il17rc	ENSMUSG00000030281	427.754	4.13504	0.422655	9.78347	1.3258e-22	1.32256e-20
Socs2	ENSMUSG00000020027	81.4751	4.12071	0.368379	11.186	4.7725e-29	5.7902e-27
Parp12	ENSMUSG00000038507	3270.4	4.0954	0.216052	18.9556	3.96849e-80	9.57773e-78
Tgm2	ENSMUSG00000037820	383.557	4.08368	0.412788	9.89293	4.46773e-23	4.5581e-21
Acot10	ENSMUSG00000047565	5.67975	4.08228	1.04557	3.90435	9.44772e-05	0.00186832
Trim30d	ENSMUSG00000057596	91.1064	4.07808	0.589191	6.9215	4.46884e-12	2.5653e-10
Mlana	ENSMUSG00000024806	2.39242	4.06517	1.29979	3.12755	0.00176269	0.0222768
Irf7	ENSMUSG00000025498	457.036	4.06327	0.336336	12.081	1.33114e-33	1.76789e-31
Ido1	ENSMUSG00000031551	2.29949	4.05786	1.34211	3.02348	0.00249885	0.0297516
Gm30524	ENSMUSG00000107638	9.2353	4.04705	0.726373	5.57159	2.52423e-08	9.83618e-07
Ifitm3	ENSMUSG00000025492	2244.68	4.04358	0.388231	10.4154	2.10879e-25	2.29765e-23
Irf9	ENSMUSG00000002325	2027.94	4.02875	0.132517	30.4017	5.21854e-203	3.16568e-200
Mhrt	ENSMUSG00000097652	16.1155	4.02617	0.593937	6.77878	1.21198e-11	6.6674e-10
Slc14a1	ENSMUSG00000059336	29.8827	4.01765	0.588433	6.82771	8.62818e-12	4.82941e-10
H19	ENSMUSG00000000031	944.139	4.01231	0.915453	4.38287	1.17127e-05	0.000295383
Ms4a4d	ENSMUSG00000024678	5.32455	4.00453	1.01476	3.94628	7.93739e-05	0.00160789
Gm37891	ENSMUSG00000104271	23.2302	3.99518	0.505576	7.90223	2.73948e-15	2.04959e-13
Spo11	ENSMUSG00000005883	53.0518	3.93696	0.649512	6.06142	1.34928e-09	6.16794e-08
Erap1	ENSMUSG00000021583	4412.75	3.91863	0.142153	27.5663	2.81979e-167	1.37587e-164
Ifi27l2a	ENSMUSG00000079017	9.74133	3.91503	0.789703	4.9576	7.13677e-07	2.24979e-05
Gm43042	ENSMUSG00000106634	4.91302	3.90305	1.15345	3.38379	0.000714915	0.0104809
Kremen2	ENSMUSG00000040680	11.7388	3.90189	0.661389	5.89953	3.64534e-09	1.58259e-07
1700019L13Rik	ENSMUSG00000111639	4.63686	3.90164	1.01595	3.8404	0.000122836	0.00233649
Myh7	ENSMUSG00000053093	277.16	3.89574	0.564007	6.90725	4.94141e-12	2.81497e-10
Olfr93	ENSMUSG00000091601	4.10318	3.89442	1.15518	3.37125	0.000748269	0.0108916
Ch25h	ENSMUSG00000050370	8.19103	3.86278	0.888368	4.34818	1.37274e-05	0.000343107
Lum	ENSMUSG00000036446	62.4227	3.85673	0.854923	4.51121	6.44603e-06	0.000167649
Gfap	ENSMUSG00000020932	163.891	3.81303	0.524665	7.26755	3.66065e-13	2.2327e-11
Dnah12	ENSMUSG00000021879	8.55132	3.81157	0.878035	4.34102	1.41821e-05	0.000353293
Arhgap15	ENSMUSG00000049744	8.11786	3.80783	0.798492	4.76878	1.85343e-06	5.43354e-05
Ptpn18	ENSMUSG00000026126	45.5295	3.79583	0.474576	7.99837	1.26073e-15	9.52766e-14
Ggt5	ENSMUSG00000006344	23.649	3.7877	0.655669	5.77684	7.61149e-09	3.15203e-07
Tapbp	ENSMUSG00000024308	4261.41	3.78555	0.343458	11.0219	2.99697e-28	3.5591e-26
H2-Bl	ENSMUSG00000073406	11.1553	3.76746	0.836013	4.50646	6.59173e-06	0.00017124
Serpina3n	ENSMUSG00000021091	213.11	3.76512	0.426282	8.83245	1.02406e-18	9.12104e-17
A630009H07Rik	ENSMUSG00000109056	3.11219	3.76228	1.17542	3.20079	0.00137049	0.0181158
Pdzph1	ENSMUSG00000024227	54.7145	3.74178	0.748081	5.00184	5.67848e-07	1.83386e-05
Gm10814	ENSMUSG00000097404	3.01437	3.72248	1.1982	3.10674	0.00189164	0.0235093
Gm17473	ENSMUSG00000097805	10.5604	3.71007	0.703045	5.27714	1.31214e-07	4.74252e-06
Fas	ENSMUSG00000024778	228.982	3.68185	0.316422	11.6359	2.70816e-31	3.45367e-29
2310001H17Rik	ENSMUSG00000097354	11.5297	3.68053	0.683629	5.38382	7.2922e-08	2.72789e-06
AC132455.3	ENSMUSG00000117571	5.67318	3.66181	1.00787	3.63322	0.00027991	0.00473443
Oas1c	ENSMUSG00000001166	31.2999	3.62598	0.39669	9.14059	6.21117e-20	5.73703e-18
Rgs22	ENSMUSG00000037627	30.0475	3.62363	0.461359	7.85427	4.02121e-15	2.95921e-13
Psme2b	ENSMUSG00000078153	1096.21	3.5743	0.152201	23.4841	5.93442e-122	2.08122e-119
Gm46519	ENSMUSG00000115969	76.2237	3.57358	0.468095	7.6343	2.27054e-14	1.54431e-12
Adamts3	ENSMUSG00000043635	2358.63	3.55216	0.272824	13.02	9.42242e-39	1.40991e-36
Cdh7	ENSMUSG00000026312	162.437	3.55002	0.407158	8.71902	2.80631e-18	2.41332e-16
Akr1c14	ENSMUSG00000033715	40.2651	3.52275	0.682389	5.16238	2.43834e-07	8.43274e-06
Psmb11	ENSMUSG00000072423	5.42585	3.5206	1.03376	3.40563	0.000660121	0.0098122
Armc3	ENSMUSG00000037683	7.53503	3.51904	0.849886	4.1406	3.46392e-05	0.0007767
Grp	ENSMUSG00000024517	72.4732	3.51622	0.535357	6.568	5.09945e-11	2.69946e-09
Ndst3	ENSMUSG00000027977	17.5673	3.51322	0.544758	6.44914	1.12487e-10	5.73812e-09
Ly6h	ENSMUSG00000022577	450.817	3.51153	0.544552	6.44847	1.12985e-10	5.75046e-09
Ddx58	ENSMUSG00000040296	1850.83	3.50197	0.208995	16.7562	5.09882e-63	1.01277e-60
Crybg1	ENSMUSG00000019866	90.4431	3.49425	0.247646	14.1099	3.30161e-45	5.33127e-43
Ifit1bl2	ENSMUSG00000067297	29.1725	3.48114	0.401057	8.67991	3.96074e-18	3.39309e-16
Necab1	ENSMUSG00000040536	47.4519	3.47836	0.445112	7.81457	5.5151e-15	3.99311e-13
Sec16b	ENSMUSG00000026589	60.8553	3.46837	0.309571	11.2038	3.90643e-29	4.76521e-27
Serpina3e-ps	ENSMUSG00000091553	3.79955	3.467	1.05398	3.28943	0.00100389	0.0140214
Tmco4	ENSMUSG00000041143	266.487	3.44642	0.318546	10.8192	2.79188e-27	3.14631e-25
Psme1	ENSMUSG00000022216	4366.49	3.35871	0.125549	26.7523	1.16123e-157	5.31914e-155
Stat2	ENSMUSG00000040033	2659.96	3.3549	0.128224	26.1644	6.76442e-151	2.91976e-148
Gm38105	ENSMUSG00000104153	14.3353	3.35112	0.574164	5.83651	5.33044e-09	2.23629e-07
Nmi	ENSMUSG00000026946	641.545	3.34985	0.165523	20.2379	4.53868e-91	1.17093e-88
Tlr3	ENSMUSG00000031639	984.408	3.34527	0.441726	7.57317	3.64217e-14	2.43299e-12
Ly75	ENSMUSG00000026980	239.011	3.3404	0.380374	8.78187	1.60776e-18	1.39869e-16
Cacnb2	ENSMUSG00000057914	552.452	3.31791	0.259938	12.7642	2.5982e-37	3.73825e-35
Cmpk2	ENSMUSG00000020638	1562.98	3.31086	0.206952	15.9983	1.31391e-57	2.45755e-55
Gm13315	ENSMUSG00000083305	7.08285	3.30576	0.873415	3.78487	0.000153787	0.00283162
Lif	ENSMUSG00000034394	77.903	3.30391	0.376937	8.76515	1.86528e-18	1.61645e-16
Psme2	ENSMUSG00000079197	5035.43	3.29889	0.111413	29.6096	1.1259e-192	6.6502e-190
2900092N22Rik	ENSMUSG00000104034	12.4896	3.29589	0.578298	5.69928	1.20311e-08	4.89199e-07
Gm16675	ENSMUSG00000097534	58.1984	3.29119	0.296924	11.0843	1.49588e-28	1.78591e-26
Htr5b	ENSMUSG00000050534	48.802	3.23412	0.5118	6.3191	2.63085e-10	1.29779e-08
Atf3	ENSMUSG00000026628	63.5089	3.23119	0.61613	5.24432	1.56857e-07	5.61507e-06
Eif2ak2	ENSMUSG00000024079	2500.83	3.22999	0.294039	10.9849	4.51672e-28	5.33568e-26
Prr5l	ENSMUSG00000032841	815.862	3.22133	0.295498	10.9014	1.13531e-27	1.3135e-25
Gm6548	ENSMUSG00000091549	633.522	3.21479	0.265564	12.1056	9.87006e-34	1.31865e-31
Gm13316	ENSMUSG00000085281	7.54298	3.20848	1.02812	3.12072	0.00180411	0.0226493
Lck	ENSMUSG00000000409	50.5252	3.20583	0.523712	6.12136	9.27794e-10	4.35656e-08
Zc3hav1	ENSMUSG00000029826	2640.77	3.20431	0.194263	16.4947	4.00311e-61	7.67947e-59
Gpat3	ENSMUSG00000029314	44.4598	3.19321	0.710601	4.49368	7.00036e-06	0.000181435
Ppp1r1c	ENSMUSG00000034683	4.67042	3.17895	1.0868	2.92506	0.00344387	0.0382283
Vwa5a	ENSMUSG00000023186	2229.92	3.16189	0.273346	11.5673	6.03176e-31	7.60578e-29
Capn1	ENSMUSG00000024942	125.951	3.15343	0.254728	12.3796	3.37165e-35	4.64274e-33
Plcxd3	ENSMUSG00000049148	160.996	3.1112	0.297039	10.474	1.13675e-25	1.2507e-23
Trim14	ENSMUSG00000039853	24.9921	3.1105	0.433767	7.17092	7.44979e-13	4.43529e-11
H2-Q10	ENSMUSG00000067235	20.1645	3.09496	0.612802	5.05051	4.40643e-07	1.46089e-05
Ifi203	ENSMUSG00000039997	10.342	3.08736	0.794508	3.88587	0.000101965	0.00198663
Helz2	ENSMUSG00000027580	182.287	3.07047	0.205099	14.9707	1.14119e-50	1.95526e-48
Gm38273	ENSMUSG00000103050	11.2864	3.05937	0.58866	5.19719	2.02328e-07	7.08465e-06
Kcnt1	ENSMUSG00000058740	204.562	3.05535	0.308742	9.89613	4.32708e-23	4.43476e-21
Gm47079	ENSMUSG00000110790	5.91504	3.0543	0.783153	3.90001	9.6189e-05	0.00189354
Il6ra	ENSMUSG00000027947	23.2525	3.05138	0.495999	6.15199	7.65157e-10	3.63855e-08
Crem	ENSMUSG00000063889	812.983	3.04739	0.202242	15.068	2.62836e-51	4.60886e-49
Clca3a1	ENSMUSG00000056025	45.6179	3.03557	0.81541	3.72275	0.000197063	0.0035076
Kcnh1	ENSMUSG00000058248	12.7638	3.01845	0.687216	4.39228	1.12168e-05	0.000283514
Rgs4	ENSMUSG00000038530	156.502	2.99759	0.312583	9.58973	8.83118e-22	8.54378e-20
C2	ENSMUSG00000024371	387.483	2.9955	0.628162	4.76868	1.85435e-06	5.43354e-05
Met	ENSMUSG00000009376	25.8469	2.98681	0.406034	7.35605	1.89434e-13	1.19434e-11
Pla2g16	ENSMUSG00000060675	1046.07	2.9856	0.458564	6.51076	7.47727e-11	3.86699e-09
Lncenc1	ENSMUSG00000078952	4.57973	2.97326	0.954321	3.11558	0.00183585	0.0229558
Cacna1e	ENSMUSG00000004110	519.231	2.97024	0.434224	6.84036	7.89967e-12	4.4327e-10
Trp73	ENSMUSG00000029026	3.98039	2.96816	1.0236	2.89974	0.00373469	0.040771
4930599N23Rik	ENSMUSG00000073144	3.51091	2.96545	0.99643	2.97607	0.00291966	0.0336233
Gm37649	ENSMUSG00000102257	11.3288	2.96469	0.630766	4.70014	2.59984e-06	7.41563e-05
Minar2	ENSMUSG00000050875	65.6012	2.96151	0.422726	7.00574	2.45681e-12	1.42858e-10
Nod2	ENSMUSG00000055994	38.782	2.95713	0.44838	6.59515	4.24825e-11	2.27028e-09
Rspo3	ENSMUSG00000019880	13.0461	2.95693	0.500782	5.90463	3.5344e-09	1.54038e-07
Cacna2d3	ENSMUSG00000021991	451.513	2.95655	0.206257	14.3343	1.33562e-46	2.18817e-44
Gm37006	ENSMUSG00000103885	13.6487	2.94799	0.54051	5.45409	4.92239e-08	1.85374e-06
Rmst	ENSMUSG00000112117	21.3565	2.94663	0.538332	5.47362	4.40936e-08	1.67459e-06
1190001M18Rik	ENSMUSG00000111857	24.7694	2.94329	0.373244	7.88569	3.1281e-15	2.33256e-13
Tnfsf13b	ENSMUSG00000031497	28.2114	2.94074	0.516254	5.69631	1.22426e-08	4.9511e-07
Batf3	ENSMUSG00000026630	45.5483	2.91881	0.76595	3.81071	0.00013857	0.0025768
Apoc1	ENSMUSG00000040564	3.86057	2.91134	0.968625	3.00564	0.00265025	0.0311765
Prdm1	ENSMUSG00000038151	62.7974	2.90314	0.723714	4.01145	6.03474e-05	0.00127422
Tlr2	ENSMUSG00000027995	28.9945	2.89641	0.469317	6.17153	6.76308e-10	3.25746e-08
Rec114	ENSMUSG00000074269	5.95206	2.86788	0.884722	3.24156	0.00118878	0.0160061
Ifit2	ENSMUSG00000045932	3357.33	2.85648	0.180369	15.8369	1.73246e-56	3.1873e-54
2610300M13Rik	ENSMUSG00000107479	5.77134	2.85162	0.730586	3.90319	9.49327e-05	0.00187402
Gm14636	ENSMUSG00000073274	32.3921	2.84086	0.380502	7.46606	8.26299e-14	5.40708e-12
D430036J16Rik	ENSMUSG00000097466	54.9187	2.8393	0.33086	8.58156	9.35912e-18	7.83826e-16
Pde3a	ENSMUSG00000041741	1012.98	2.83055	0.320551	8.83027	1.04423e-18	9.26394e-17
Gm10425	ENSMUSG00000097081	6.08242	2.8273	0.9426	2.99947	0.00270452	0.0316161
Mocos	ENSMUSG00000039616	38.2152	2.82173	0.488294	5.77876	7.52549e-09	3.12218e-07
Rnf19b	ENSMUSG00000028793	4810.88	2.81451	0.158391	17.7694	1.22079e-70	2.68634e-68
Art3	ENSMUSG00000034842	19.8465	2.81127	0.466412	6.02743	1.66583e-09	7.52304e-08
C1rl	ENSMUSG00000038527	4.99072	2.79751	0.844991	3.31069	0.000930651	0.0131788
Eif4e3	ENSMUSG00000093661	109.667	2.78118	0.211956	13.1215	2.47937e-39	3.73486e-37
Apobec3	ENSMUSG00000009585	835.754	2.77978	0.157131	17.6909	4.9301e-70	1.064e-67
Gm10400	ENSMUSG00000107456	5.25685	2.7751	0.889112	3.12121	0.00180111	0.0226493
Tmem108	ENSMUSG00000042757	1168.93	2.77147	0.406036	6.82568	8.75091e-12	4.88593e-10
Cdsn	ENSMUSG00000039518	6.89976	2.76507	0.939009	2.94467	0.00323304	0.036392
Tlr6	ENSMUSG00000051498	20.9597	2.7294	0.92108	2.96326	0.00304398	0.0346989
Gm26797	ENSMUSG00000097572	62.4257	2.72673	0.51867	5.25715	1.46304e-07	5.26248e-06
Htr1b	ENSMUSG00000049511	109.489	2.72135	0.522034	5.21296	1.85846e-07	6.55867e-06
Csf1	ENSMUSG00000014599	2523.47	2.70338	0.192656	14.0321	9.9102e-45	1.57755e-42
Gm44104	ENSMUSG00000107583	12.5352	2.68404	0.591315	4.53911	5.64921e-06	0.000149348
Trpc4	ENSMUSG00000027748	20.6394	2.64479	0.641173	4.12492	3.70871e-05	0.000825813
4932413F04Rik	ENSMUSG00000099616	18.7936	2.63861	0.656561	4.01884	5.84856e-05	0.00124427
Ccdc88b	ENSMUSG00000047810	6.86052	2.63609	0.92309	2.85572	0.00429391	0.0457413
Aldh1a1	ENSMUSG00000053279	125.458	2.636	0.445259	5.92014	3.21666e-09	1.41012e-07
Serpinb8	ENSMUSG00000026315	13.3392	2.62412	0.661098	3.96933	7.20745e-05	0.00147736
Msx1	ENSMUSG00000048450	90.9644	2.62353	0.277504	9.45402	3.26073e-21	3.08806e-19
Btn2a2	ENSMUSG00000053216	15.8521	2.61992	0.5481	4.78001	1.75287e-06	5.16315e-05
H2-T-ps	ENSMUSG00000073405	10.9735	2.61794	0.536544	4.87926	1.06485e-06	3.25622e-05
Insl6	ENSMUSG00000050957	13.2517	2.60743	0.530187	4.91794	8.746e-07	2.72978e-05
1700019D03Rik	ENSMUSG00000043629	439.659	2.60278	0.26905	9.67394	3.89111e-22	3.81379e-20
Dhx58	ENSMUSG00000017830	76.0763	2.58787	0.257576	10.047	9.46809e-24	9.88424e-22
Onecut1	ENSMUSG00000043013	10.3211	2.58552	0.543889	4.75376	1.99667e-06	5.81262e-05
H2-T24	ENSMUSG00000053835	134.91	2.58551	0.368193	7.02217	2.18448e-12	1.27603e-10
Tmem106a	ENSMUSG00000034947	70.3164	2.57918	0.282541	9.12854	6.94272e-20	6.38645e-18
Ccl7	ENSMUSG00000035373	8.1272	2.56153	0.769069	3.33069	0.000866299	0.0123927
Gm30371	ENSMUSG00000116525	7.6241	2.55179	0.687937	3.70934	0.000207801	0.00366386
Gimap8	ENSMUSG00000064262	20.6488	2.54584	0.487025	5.22732	1.71981e-07	6.12718e-06
Npr3	ENSMUSG00000022206	68.4721	2.5121	0.328128	7.65585	1.92036e-14	1.31812e-12
Col22a1	ENSMUSG00000079022	72.003	2.50917	0.564276	4.44671	8.71966e-06	0.000223162
Mei4	ENSMUSG00000043289	21.3353	2.50663	0.409786	6.11691	9.54069e-10	4.46127e-08
Pros1	ENSMUSG00000022912	3819.52	2.49386	0.20896	11.9346	7.8102e-33	1.01919e-30
Asb4	ENSMUSG00000042607	32.2087	2.49323	0.518629	4.80735	1.52947e-06	4.55291e-05
Flt4	ENSMUSG00000020357	35.693	2.47759	0.494101	5.01435	5.32128e-07	1.73096e-05
Upp1	ENSMUSG00000020407	1007.96	2.47152	0.536813	4.60406	4.14329e-06	0.000113272
Tmem51	ENSMUSG00000040616	401.804	2.46603	0.288517	8.54724	1.26068e-17	1.05189e-15
Hcrtr1	ENSMUSG00000028778	12.7114	2.45982	0.541851	4.53967	5.63421e-06	0.000149207
Exoc3l4	ENSMUSG00000021280	40.86	2.45893	0.470557	5.22557	1.7362e-07	6.16597e-06
Cyp4v3	ENSMUSG00000079057	88.743	2.45584	0.372193	6.59831	4.15863e-11	2.23302e-09
Gm10074	ENSMUSG00000101932	4.10685	2.45182	0.816073	3.00441	0.00266093	0.0312473
Lgi4	ENSMUSG00000036560	6.16434	2.44473	0.794666	3.07643	0.00209497	0.0256668
Rbm43	ENSMUSG00000036249	715.985	2.43984	0.19458	12.5391	4.56405e-36	6.40251e-34
Gm38032	ENSMUSG00000102441	22.5614	2.43891	0.48322	5.04722	4.48292e-07	1.48406e-05
Cdh15	ENSMUSG00000031962	8.59995	2.43762	0.708143	3.44228	0.000576837	0.00878365
AC163635.1	ENSMUSG00000117575	10.3368	2.43217	0.628048	3.87259	0.000107686	0.00208723
Tifa	ENSMUSG00000046688	37.9363	2.4211	0.377542	6.41279	1.42879e-10	7.19041e-09
Carmil1	ENSMUSG00000021338	2727.62	2.41631	0.142249	16.9865	1.03366e-64	2.09013e-62
Tlr4	ENSMUSG00000039005	34.6762	2.40855	0.695355	3.46376	0.000532677	0.00818338
Ndrg1	ENSMUSG00000005125	20.9965	2.4075	0.53486	4.50117	6.75789e-06	0.000175353
Tuba8	ENSMUSG00000030137	14.6294	2.40551	0.499173	4.81899	1.44289e-06	4.30661e-05
Syt4	ENSMUSG00000024261	225.584	2.40495	0.466559	5.15464	2.54115e-07	8.76129e-06
Cyb5r2	ENSMUSG00000048065	47.1748	2.40369	0.48145	4.99259	5.95738e-07	1.91019e-05
Glipr2	ENSMUSG00000028480	592.608	2.40163	0.484417	4.95778	7.1305e-07	2.24979e-05
Lrrc6	ENSMUSG00000022375	4.4367	2.38493	0.792687	3.00867	0.00262394	0.0309157
Sod3	ENSMUSG00000072941	72.9464	2.38376	0.678944	3.51098	0.000446466	0.00707692
Piwil4	ENSMUSG00000036912	7.68014	2.38042	0.609904	3.90294	9.50302e-05	0.0018743
Ly6e	ENSMUSG00000022587	2663.28	2.37662	0.130699	18.1839	6.91765e-74	1.58435e-71
Maff	ENSMUSG00000042622	305.296	2.3732	0.238957	9.93152	3.03596e-23	3.14019e-21
Lncpint	ENSMUSG00000044471	120.338	2.36981	0.23979	9.88283	4.94157e-23	5.01871e-21
Acsl5	ENSMUSG00000024981	3850.27	2.36705	0.129449	18.2856	1.07815e-74	2.52074e-72
Tdrd6	ENSMUSG00000040140	34.5528	2.36388	0.386409	6.11755	9.50229e-10	4.45259e-08
BC064078	ENSMUSG00000087150	874.608	2.34989	0.481942	4.87588	1.08323e-06	3.3034e-05
9530053A07Rik	ENSMUSG00000078776	53.8362	2.34897	0.401443	5.85131	4.87715e-09	2.06154e-07
Mmp19	ENSMUSG00000025355	187.146	2.33653	0.45251	5.1635	2.42376e-07	8.39527e-06
9530082P21Rik	ENSMUSG00000097006	201.486	2.33527	0.26198	8.91394	4.92503e-19	4.47539e-17
Styk1	ENSMUSG00000032899	43.0237	2.32772	0.528023	4.40837	1.0415e-05	0.000264141
Azin2	ENSMUSG00000028789	498.526	2.32488	0.155971	14.9059	3.01672e-50	5.12957e-48
Parp4	ENSMUSG00000054509	86.5872	2.32486	0.234733	9.90425	3.98939e-23	4.10743e-21
Hspb8	ENSMUSG00000041548	245.507	2.32039	0.423184	5.48316	4.17795e-08	1.58939e-06
Trafd1	ENSMUSG00000042726	8354.06	2.31274	0.171477	13.4872	1.86124e-41	2.84187e-39
Csrnp1	ENSMUSG00000032515	312.715	2.28303	0.167201	13.6544	1.901e-42	2.94262e-40
Snx10	ENSMUSG00000038301	2874.57	2.28075	0.173406	13.1526	1.6438e-39	2.49291e-37
Lama3	ENSMUSG00000024421	37.775	2.26601	0.636469	3.56028	0.000370463	0.00601763
Gria1	ENSMUSG00000020524	129.75	2.26413	0.456446	4.96034	7.03714e-07	2.23091e-05
Ccrl2	ENSMUSG00000043953	10.4904	2.25974	0.561418	4.02505	5.69629e-05	0.00121534
Ptgfrn	ENSMUSG00000027864	2140.09	2.25152	0.304774	7.38749	1.49628e-13	9.54089e-12
Slfn9	ENSMUSG00000069793	2409.49	2.25093	0.357628	6.29404	3.09313e-10	1.51583e-08
Osmr	ENSMUSG00000022146	41.032	2.2506	0.408977	5.50299	3.73413e-08	1.42781e-06
Idnk	ENSMUSG00000050002	1531.19	2.24731	0.161947	13.8768	8.75248e-44	1.37377e-41
Foxp1	ENSMUSG00000030067	915.844	2.24348	0.172571	13.0003	1.21825e-38	1.81084e-36
Ifit1bl1	ENSMUSG00000079339	20.9822	2.23907	0.500722	4.47168	7.76061e-06	0.000199756
Il15	ENSMUSG00000031712	25.3802	2.23786	0.43581	5.13494	2.82242e-07	9.68641e-06
Tinagl1	ENSMUSG00000028776	11.4884	2.23585	0.537157	4.16239	3.14937e-05	0.000712577
Insc	ENSMUSG00000048782	45.0988	2.2356	0.470322	4.75334	2.00082e-06	5.81715e-05
Selenbp2	ENSMUSG00000068877	10.8936	2.23037	0.651582	3.423	0.000619337	0.00929213
Rhbdf2	ENSMUSG00000020806	15.134	2.22868	0.480215	4.64101	3.46718e-06	9.6672e-05
Kcna4	ENSMUSG00000042604	221.339	2.22526	0.478893	4.64666	3.37345e-06	9.41755e-05
Asap3	ENSMUSG00000036995	868.617	2.21914	0.264908	8.37702	5.42858e-17	4.35159e-15
Plekha2	ENSMUSG00000031557	2561.56	2.21432	0.271966	8.14191	3.89099e-16	3.02191e-14
Efhb	ENSMUSG00000023931	17.1589	2.20662	0.481979	4.57825	4.68881e-06	0.000126643
Ankrd34c	ENSMUSG00000047606	48.2173	2.20609	0.431313	5.11483	3.14029e-07	1.06632e-05
Itpka	ENSMUSG00000027296	51.8863	2.20593	0.529032	4.16974	3.04946e-05	0.000696189
Gm20257	ENSMUSG00000102059	76.3401	2.20189	0.296875	7.41691	1.19885e-13	7.66613e-12
Rhbg	ENSMUSG00000104445	21.4928	2.20077	0.386099	5.7	1.19804e-08	4.88022e-07
Gm37747	ENSMUSG00000104262	8.64212	2.20012	0.643165	3.42078	0.000624423	0.00934968
A630014C17Rik	ENSMUSG00000086395	11.163	2.1896	0.628527	3.4837	0.000494527	0.00768674
Gad2	ENSMUSG00000026787	6.48244	2.18577	0.727278	3.00541	0.00265225	0.0311837
Naaa	ENSMUSG00000029413	14.9827	2.18279	0.609442	3.58162	0.000341475	0.00560263
Pappa	ENSMUSG00000028370	14.8771	2.17654	0.45125	4.82335	1.4117e-06	4.21911e-05
Syt2	ENSMUSG00000026452	61.8924	2.17481	0.384006	5.66348	1.4833e-08	5.97712e-07
Nkx3-1	ENSMUSG00000022061	22.2297	2.16694	0.448603	4.83041	1.36249e-06	4.08292e-05
Tnfrsf13c	ENSMUSG00000068105	21.8315	2.16474	0.519531	4.16671	3.09023e-05	0.000700608
Pced1b	ENSMUSG00000044250	36.1683	2.15954	0.348038	6.2049	5.47304e-10	2.65318e-08
Cxcl16	ENSMUSG00000018920	37.1393	2.14976	0.342505	6.27657	3.46125e-10	1.69254e-08
Folh1	ENSMUSG00000001773	71.8213	2.13924	0.420562	5.08662	3.64505e-07	1.22292e-05
Gm43633	ENSMUSG00000106962	36.7352	2.13121	0.312537	6.81907	9.16321e-12	5.10343e-10
Pacsin1	ENSMUSG00000040276	54.2708	2.1307	0.468166	4.55118	5.33469e-06	0.000142884
Uaca	ENSMUSG00000034485	1880.31	2.11437	0.349087	6.05686	1.38807e-09	6.31953e-08
Lrtm1	ENSMUSG00000045776	12.8335	2.11016	0.488071	4.32347	1.53592e-05	0.000380506
Ctrl	ENSMUSG00000031896	41.7686	2.10939	0.269114	7.83828	4.56772e-15	3.3395e-13
AC169509.1	ENSMUSG00000115852	43.9707	2.10034	0.705196	2.97838	0.00289772	0.0334049
Oasl1	ENSMUSG00000041827	9.34209	2.09695	0.706148	2.96956	0.00298227	0.034169
Sh2d3c	ENSMUSG00000059013	10.1092	2.09019	0.587347	3.5587	0.000372699	0.00604423
Parp11	ENSMUSG00000037997	2636.9	2.08884	0.192481	10.8522	1.94758e-27	2.21896e-25
Trim25	ENSMUSG00000000275	666.389	2.08761	0.211864	9.85354	6.61696e-23	6.68999e-21
Acta2	ENSMUSG00000035783	279.547	2.08697	0.412621	5.05784	4.24035e-07	1.40999e-05
Samhd1	ENSMUSG00000027639	1475.82	2.08551	0.112288	18.5729	5.32613e-77	1.27175e-74
Grhl3	ENSMUSG00000037188	52.5218	2.0832	0.350657	5.94087	2.83522e-09	1.25023e-07
Fst	ENSMUSG00000021765	24.9851	2.0768	0.594056	3.49596	0.000472355	0.00740881
Gm28523	ENSMUSG00000100707	14.1897	2.06479	0.559312	3.69167	0.000222787	0.00388535
Plek2	ENSMUSG00000021118	16.2305	2.05805	0.425485	4.83695	1.31848e-06	3.97226e-05
Lpin3	ENSMUSG00000027412	31.985	2.05524	0.536693	3.82944	0.000128433	0.00242038
Grm7	ENSMUSG00000056755	16.4946	2.0538	0.710786	2.88948	0.00385879	0.0418206
Zmynd15	ENSMUSG00000040829	8.89524	2.05209	0.619819	3.31078	0.000930358	0.0131788
Arid5a	ENSMUSG00000037447	1004.99	2.04444	0.0946537	21.5991	1.82953e-103	5.40313e-101
Cxcl12	ENSMUSG00000061353	92.4805	2.03571	0.341329	5.96408	2.4601e-09	1.09775e-07
Abca12	ENSMUSG00000050296	21.2204	2.02161	0.403383	5.01164	5.39693e-07	1.75303e-05
Gm39469	ENSMUSG00000110834	63.787	2.01228	0.308568	6.52134	6.96798e-11	3.6456e-09
Gm15990	ENSMUSG00000087256	14.244	2.01145	0.423562	4.74889	2.04541e-06	5.93142e-05
AC125059.1	ENSMUSG00000117729	31.4104	2.01024	0.429752	4.67768	2.90134e-06	8.20159e-05
Tmem140	ENSMUSG00000057137	87.4982	2.00779	0.287639	6.98024	2.94675e-12	1.70025e-10
Mov10	ENSMUSG00000002227	651.108	2.00573	0.174612	11.4867	1.53807e-30	1.90729e-28
A230050P20Rik	ENSMUSG00000038884	585.132	2.00287	0.191327	10.4683	1.20764e-25	1.32222e-23
Nr3c2	ENSMUSG00000031618	188.635	2.00107	0.364082	5.49621	3.88042e-08	1.48123e-06
Stard8	ENSMUSG00000031216	71.6539	1.98602	0.336878	5.89538	3.73828e-09	1.6198e-07
Lap3	ENSMUSG00000039682	6937.38	1.98529	0.155092	12.8007	1.62394e-37	2.35157e-35
Pi15	ENSMUSG00000067780	5.70239	1.98477	0.690851	2.87294	0.00406667	0.0436729
Gm26551	ENSMUSG00000097219	14.7232	1.98353	0.437041	4.53855	5.66431e-06	0.000149571
Prune2	ENSMUSG00000039126	2848.11	1.98079	0.175244	11.303	1.2679e-29	1.55508e-27
Gm26876	ENSMUSG00000097372	19.6566	1.97998	0.685127	2.88994	0.0038531	0.0417957
Rnasel	ENSMUSG00000066800	180.567	1.97388	0.391726	5.03893	4.68152e-07	1.53621e-05
Btc	ENSMUSG00000082361	9.90207	1.97078	0.562162	3.50571	0.000455384	0.00718278
Bmp2k	ENSMUSG00000034663	1226.4	1.96697	0.136021	14.4608	2.14224e-47	3.56167e-45
Vdr	ENSMUSG00000022479	26.123	1.96202	0.634154	3.09391	0.00197538	0.0243479
Phactr1	ENSMUSG00000054728	1267.09	1.95832	0.267418	7.32307	2.42356e-13	1.50267e-11
Kyat3	ENSMUSG00000040213	443.676	1.95664	0.227079	8.61657	6.89907e-18	5.79961e-16
Gm10825	ENSMUSG00000096937	43.4806	1.95305	0.541981	3.60355	0.000313906	0.0052306
Inpp5d	ENSMUSG00000026288	25.9301	1.95216	0.497518	3.9238	8.71623e-05	0.00173744
Trim56	ENSMUSG00000043279	2215.44	1.94759	0.202682	9.60908	7.31999e-22	7.11243e-20
Alpk1	ENSMUSG00000028028	59.57	1.94347	0.539917	3.59957	0.000318744	0.00529157
Ndnf	ENSMUSG00000049001	51.7922	1.94111	0.477473	4.06538	4.79535e-05	0.00103492
Gm9949	ENSMUSG00000054589	10.2048	1.93808	0.544325	3.56052	0.000370115	0.00601763
Mtfr2	ENSMUSG00000019992	370.095	1.9378	0.302086	6.41471	1.41094e-10	7.11651e-09
Tcf7	ENSMUSG00000000782	141.823	1.93459	0.23057	8.39044	4.84309e-17	3.89617e-15
Slco5a1	ENSMUSG00000025938	959.719	1.93063	0.251494	7.67664	1.6331e-14	1.13132e-12
Ccl2	ENSMUSG00000035385	59.752	1.92832	0.426076	4.52576	6.01787e-06	0.000157978
Jade2	ENSMUSG00000020387	345.216	1.92357	0.296897	6.4789	9.23946e-11	4.75641e-09
Rgs16	ENSMUSG00000026475	76.6533	1.92153	0.478334	4.01713	5.89108e-05	0.00124859
Sult6b1	ENSMUSG00000038045	20.5609	1.92053	0.414948	4.62836	3.68578e-06	0.000102133
Prrg4	ENSMUSG00000027171	128.808	1.91808	0.294372	6.51585	7.2281e-11	3.75508e-09
Rgs8	ENSMUSG00000042671	37.0753	1.91688	0.390623	4.90723	9.23694e-07	2.85963e-05
Pcdhb1	ENSMUSG00000051663	11.2495	1.91549	0.638952	2.99786	0.00271886	0.0317672
Tmtc1	ENSMUSG00000030306	343.316	1.90656	0.353628	5.39145	6.98929e-08	2.62332e-06
Il15ra	ENSMUSG00000023206	263.583	1.90646	0.262228	7.27024	3.58844e-13	2.19462e-11
B3gnt2	ENSMUSG00000051650	66.6415	1.90568	0.411531	4.63071	3.6441e-06	0.000101103
Tnfaip8l3	ENSMUSG00000074345	12.5999	1.90218	0.666151	2.85547	0.00429731	0.0457557
Gm37159	ENSMUSG00000103233	7.69988	1.88355	0.603515	3.12096	0.00180261	0.0226493
Naip2	ENSMUSG00000078945	11.057	1.87647	0.528955	3.5475	0.000388901	0.0062843
Shisa5	ENSMUSG00000025647	2043.31	1.87517	0.124906	15.0126	6.07373e-51	1.05678e-48
Amigo2	ENSMUSG00000048218	83.6413	1.87479	0.362205	5.17605	2.2663e-07	7.88639e-06
Cfb	ENSMUSG00000090231	25.8938	1.86657	0.44769	4.16933	3.05492e-05	0.000696189
Grb14	ENSMUSG00000026888	359.922	1.86297	0.389661	4.781	1.74422e-06	5.15118e-05
Trpc7	ENSMUSG00000021541	8.80999	1.86279	0.624087	2.98482	0.00283743	0.0328788
Gm49335	ENSMUSG00000112035	6.23655	1.86164	0.644207	2.88982	0.00385463	0.0417957
Cebpb	ENSMUSG00000056501	25.0138	1.85964	0.419123	4.43697	9.12359e-06	0.000232439
Isg20	ENSMUSG00000039236	26.3657	1.85607	0.518751	3.57796	0.000346284	0.00566497
Casp7	ENSMUSG00000025076	2225.01	1.85438	0.145869	12.7127	5.02691e-37	7.18655e-35
Gm43010	ENSMUSG00000104571	17.7371	1.85327	0.398467	4.65099	3.30345e-06	9.24514e-05
Calhm5	ENSMUSG00000049872	11.3592	1.83916	0.55878	3.29139	0.000996953	0.0139418
Nrg1	ENSMUSG00000062991	564.675	1.83731	0.240059	7.6536	1.95434e-14	1.33735e-12
Gm45745	ENSMUSG00000109684	19.7587	1.83406	0.499935	3.6686	0.00024388	0.0041976
Lgi1	ENSMUSG00000067242	32.5037	1.83108	0.300136	6.10085	1.05507e-09	4.89276e-08
Trib3	ENSMUSG00000032715	72.0266	1.82468	0.546863	3.33663	0.000847997	0.0121463
March4	ENSMUSG00000039372	6.96764	1.823	0.60097	3.03344	0.00241787	0.0290364
Rnf135	ENSMUSG00000020707	234.436	1.81483	0.168933	10.7429	6.39859e-27	7.14509e-25
Pik3ip1	ENSMUSG00000034614	1157.13	1.80835	0.251164	7.1999	6.02547e-13	3.62578e-11
Maob	ENSMUSG00000040147	46.0059	1.80775	0.303893	5.94863	2.70398e-09	1.19942e-07
AU020206	ENSMUSG00000097415	249.154	1.80581	0.304627	5.92795	3.06746e-09	1.34734e-07
Gm15813	ENSMUSG00000087202	11.9249	1.79804	0.47781	3.76308	0.000167836	0.00305026
Ada	ENSMUSG00000017697	279.038	1.78813	0.201621	8.86875	7.3973e-19	6.66797e-17
Jak3	ENSMUSG00000031805	24.9455	1.78784	0.448549	3.98584	6.72426e-05	0.00139617
Sfrp1	ENSMUSG00000031548	870.421	1.7863	0.145233	12.2995	9.11296e-35	1.23964e-32
Fam19a4	ENSMUSG00000046500	619.823	1.77024	0.222689	7.94939	1.87436e-15	1.41174e-13
Gm42918	ENSMUSG00000106209	31.5542	1.75858	0.34579	5.0857	3.66276e-07	1.22703e-05
5830408C22Rik	ENSMUSG00000110148	49.8415	1.75809	0.321657	5.46574	4.60973e-08	1.74478e-06
Hpse	ENSMUSG00000035273	10.3941	1.75251	0.487309	3.5963	0.000322772	0.00535053
Arhgap6	ENSMUSG00000031355	96.8103	1.75119	0.265596	6.59343	4.29773e-11	2.29127e-09
Stat3	ENSMUSG00000004040	13888.1	1.75063	0.109422	15.9988	1.30188e-57	2.45552e-55
Tor3a	ENSMUSG00000060519	661.683	1.74671	0.14402	12.1283	7.4829e-34	1.00571e-31
D730005E14Rik	ENSMUSG00000115902	67.355	1.74484	0.223079	7.82163	5.21445e-15	3.78765e-13
1700007K13Rik	ENSMUSG00000026831	42.4723	1.74474	0.419362	4.16046	3.17613e-05	0.000717397
Hopx	ENSMUSG00000059325	467.658	1.74466	0.455746	3.82815	0.000129113	0.00243115
Celf6	ENSMUSG00000032297	73.6197	1.7341	0.211624	8.19424	2.52179e-16	1.98602e-14
Serpinf1	ENSMUSG00000000753	48.8742	1.73324	0.499514	3.46984	0.000520768	0.0080224
Myd88	ENSMUSG00000032508	217.952	1.73323	0.164453	10.5394	5.68652e-26	6.31852e-24
Syndig1	ENSMUSG00000074736	224.548	1.73219	0.408737	4.2379	2.25619e-05	0.000538725
Nupr1	ENSMUSG00000030717	36.8465	1.72832	0.465379	3.71379	0.000204179	0.00360567
Maf	ENSMUSG00000055435	163.294	1.71873	0.406552	4.22757	2.3623e-05	0.000561078
Pim1	ENSMUSG00000024014	322.701	1.7183	0.337392	5.0929	3.52635e-07	1.192e-05
Lancl3	ENSMUSG00000047344	712.87	1.7177	0.186702	9.20024	3.57137e-20	3.32611e-18
Gm11532	ENSMUSG00000087067	13.6947	1.71161	0.569879	3.00346	0.00266931	0.0313023
Ptpn13	ENSMUSG00000034573	2714.66	1.70919	0.249156	6.8599	6.89109e-12	3.89598e-10
Clu	ENSMUSG00000022037	506.255	1.70683	0.341483	4.9983	5.78387e-07	1.85721e-05
Slc25a45	ENSMUSG00000024818	50.797	1.69778	0.355179	4.78005	1.75247e-06	5.16315e-05
Dram1	ENSMUSG00000020057	53.9716	1.69652	0.273529	6.20233	5.56344e-10	2.69119e-08
9130008F23Rik	ENSMUSG00000054951	26.1187	1.68818	0.406223	4.15579	3.24169e-05	0.000730519
Gm26581	ENSMUSG00000097108	21.8225	1.68707	0.438616	3.84634	0.000119896	0.00228833
Gm26637	ENSMUSG00000097567	19.8986	1.68619	0.453919	3.71474	0.000203413	0.00359496
Gm16170	ENSMUSG00000086245	22.2628	1.68581	0.351941	4.79003	1.66758e-06	4.93133e-05
Pml	ENSMUSG00000036986	907.019	1.67856	0.190459	8.81321	1.21611e-18	1.07041e-16
Neat1	ENSMUSG00000092274	504.193	1.67764	0.261681	6.411	1.44571e-10	7.25925e-09
Birc3	ENSMUSG00000032000	24.7264	1.67681	0.424645	3.94873	7.85673e-05	0.00159299
Lrrtm2	ENSMUSG00000071862	3006.65	1.67056	0.419573	3.98156	6.8464e-05	0.00141629
Ccdc80	ENSMUSG00000022665	182.06	1.66305	0.520021	3.19805	0.0013836	0.0182568
Anxa3	ENSMUSG00000029484	97.8528	1.66041	0.370262	4.48441	7.31175e-06	0.000188635
Plin2	ENSMUSG00000028494	735.885	1.65433	0.281907	5.86835	4.40157e-09	1.88537e-07
Cadps2	ENSMUSG00000017978	843.478	1.64915	0.285257	5.78127	7.41381e-09	3.08154e-07
Gm9845	ENSMUSG00000050533	31.2688	1.64886	0.381515	4.32188	1.54708e-05	0.000382424
Pltp	ENSMUSG00000017754	162.407	1.64293	0.455326	3.60824	0.000308283	0.00514837
Angpt1	ENSMUSG00000022309	273.622	1.64171	0.265991	6.17203	6.74174e-10	3.25416e-08
Lct	ENSMUSG00000026354	29.859	1.64147	0.513567	3.19622	0.0013924	0.0183299
Atp10a	ENSMUSG00000025324	538.547	1.63993	0.439938	3.72764	0.000193283	0.003454
Rmi2	ENSMUSG00000037991	607.734	1.63228	0.382404	4.26846	1.96827e-05	0.000475541
Lrfn2	ENSMUSG00000040490	209.847	1.60973	0.448022	3.59296	0.000326944	0.00540373
Itprip	ENSMUSG00000117975	890.782	1.60935	0.264145	6.09267	1.11044e-09	5.13895e-08
Gm12981	ENSMUSG00000086997	13.8027	1.60658	0.439852	3.65256	0.000259643	0.00442833
Nampt	ENSMUSG00000020572	4170.73	1.60403	0.181352	8.84483	9.16688e-19	8.19723e-17
Cmtm7	ENSMUSG00000032436	29.6059	1.60234	0.416926	3.84321	0.000121434	0.00231178
Pacs1	ENSMUSG00000024855	2325.72	1.602	0.250051	6.40667	1.48728e-10	7.45134e-09
Dexi	ENSMUSG00000038055	960.878	1.60158	0.0821016	19.5073	9.52325e-85	2.37499e-82
Gm45011	ENSMUSG00000108968	12.8538	1.5972	0.540664	2.95414	0.00313544	0.0355829
Vamp8	ENSMUSG00000050732	25.4271	1.59423	0.408718	3.90057	9.59645e-05	0.00189107
Sema3e	ENSMUSG00000063531	50.8024	1.5801	0.388501	4.06718	4.7585e-05	0.00102894
Col16a1	ENSMUSG00000040690	2758.97	1.57541	0.309437	5.09122	3.55771e-07	1.20051e-05
Spsb1	ENSMUSG00000039911	422.348	1.57511	0.299964	5.25099	1.51283e-07	5.42421e-06
Lama2	ENSMUSG00000019899	74.2293	1.5714	0.450937	3.48476	0.000492582	0.00766183
Gm42515	ENSMUSG00000105378	21.1967	1.5681	0.371867	4.21683	2.47764e-05	0.000584146
Tubb3	ENSMUSG00000062380	1999.5	1.56491	0.27784	5.63242	1.77698e-08	7.07169e-07
Gm48362	ENSMUSG00000110866	21.2759	1.56453	0.428573	3.65057	0.000261661	0.004449
Slc5a3	ENSMUSG00000089774	5570.57	1.55704	0.306086	5.08693	3.63913e-07	1.22276e-05
Znfx1	ENSMUSG00000039501	2261.79	1.55574	0.113831	13.6671	1.59681e-42	2.48891e-40
Rnd3	ENSMUSG00000017144	738.649	1.55537	0.200827	7.74482	9.57165e-15	6.77715e-13
Bid	ENSMUSG00000004446	374.143	1.55509	0.155873	9.97666	1.92842e-23	2.00386e-21
Ripk2	ENSMUSG00000041135	268.799	1.55335	0.211358	7.34937	1.99147e-13	1.24508e-11
Egln3	ENSMUSG00000035105	498.076	1.55193	0.253356	6.1255	9.04018e-10	4.25381e-08
Rab13	ENSMUSG00000027935	585.987	1.55095	0.320247	4.84298	1.27909e-06	3.86917e-05
Jun	ENSMUSG00000052684	3900.04	1.54349	0.161112	9.58019	9.68702e-22	9.33156e-20
Tceal9	ENSMUSG00000042712	3294.03	1.54024	0.12303	12.5192	5.86048e-36	8.1701e-34
Sox13	ENSMUSG00000070643	365.355	1.53985	0.220285	6.99027	2.74364e-12	1.58714e-10
AI593442	ENSMUSG00000078307	227.841	1.53885	0.416323	3.69628	0.000218778	0.00382436
Ccdc162	ENSMUSG00000075225	27.3379	1.53699	0.385795	3.98395	6.778e-05	0.00140473
Pwwp2b	ENSMUSG00000060260	112.817	1.53179	0.311471	4.91793	8.74635e-07	2.72978e-05
Dmtn	ENSMUSG00000022099	19.967	1.53051	0.385178	3.97351	7.08214e-05	0.001457
Gm19744	ENSMUSG00000100706	28.2741	1.53041	0.412899	3.7065	0.000210144	0.00369935
Cers6	ENSMUSG00000027035	1355.07	1.52928	0.21264	7.19188	6.39031e-13	3.83504e-11
Slc7a11	ENSMUSG00000027737	1553.65	1.52759	0.323717	4.71892	2.37098e-06	6.81391e-05
Gm43753	ENSMUSG00000105707	73.759	1.52309	0.358135	4.25285	2.11068e-05	0.000506134
Tnfrsf18	ENSMUSG00000041954	80.265	1.51982	0.246979	6.15365	7.57182e-10	3.61595e-08
Ephx2	ENSMUSG00000022040	49.2497	1.51801	0.252159	6.02004	1.74378e-09	7.82784e-08
P2rx6	ENSMUSG00000022758	17.4428	1.51781	0.51602	2.94138	0.00326759	0.0366888
Gm45897	ENSMUSG00000110676	15.3426	1.51275	0.431503	3.50578	0.000455278	0.00718278
Lmna	ENSMUSG00000028063	731.358	1.51011	0.330084	4.57494	4.76354e-06	0.00012844
Rbms1	ENSMUSG00000026970	222.726	1.5099	0.241442	6.25366	4.0095e-10	1.95213e-08
AC104328.1	ENSMUSG00000117600	28.0193	1.5096	0.354143	4.26268	2.01987e-05	0.000486437
Gpnmb	ENSMUSG00000029816	56.5531	1.50536	0.418105	3.60042	0.000317702	0.00527818
B930082K07Rik	ENSMUSG00000097734	14.429	1.50196	0.40543	3.70462	0.000211707	0.00372396
Gdap10	ENSMUSG00000096954	371.301	1.49779	0.250018	5.99074	2.08892e-09	9.33982e-08
Mcc	ENSMUSG00000071856	864.387	1.49663	0.476064	3.14375	0.00166795	0.0213075
Sec14l5	ENSMUSG00000091712	92.5809	1.49338	0.372226	4.01202	6.02016e-05	0.00127234
Zfp947	ENSMUSG00000063383	34.4283	1.49122	0.426544	3.49604	0.000472212	0.00740881
Eepd1	ENSMUSG00000036611	301.664	1.48355	0.247017	6.00587	1.90312e-09	8.52603e-08
Onecut2	ENSMUSG00000045991	72.9227	1.48159	0.227243	6.51986	7.03719e-11	3.67325e-09
Cyp39a1	ENSMUSG00000023963	352.765	1.48042	0.398457	3.71537	0.000202904	0.00359163
B3galt5	ENSMUSG00000074892	237.461	1.47756	0.278338	5.3085	1.10531e-07	4.04711e-06
Pnpla2	ENSMUSG00000025509	938.517	1.47495	0.156229	9.44097	3.69339e-21	3.48312e-19
Lgals8	ENSMUSG00000057554	1068.34	1.47232	0.136089	10.8188	2.80357e-27	3.14631e-25
Plaur	ENSMUSG00000046223	19.4836	1.46859	0.42751	3.43522	0.000592067	0.00896086
A930037H05Rik	ENSMUSG00000109408	295.989	1.46264	0.133205	10.9804	4.75016e-28	5.58206e-26
Me3	ENSMUSG00000030621	566.06	1.46212	0.483062	3.02678	0.00247174	0.0294783
Gm43011	ENSMUSG00000106475	56.8402	1.45684	0.22482	6.48	9.17245e-11	4.73277e-09
Edem1	ENSMUSG00000030104	1853.09	1.45616	0.177837	8.18817	2.6522e-16	2.08142e-14
Dapp1	ENSMUSG00000028159	43.6943	1.45426	0.335648	4.3327	1.47294e-05	0.000365774
Tut7	ENSMUSG00000035248	6060.35	1.45007	0.112793	12.856	7.9576e-38	1.15979e-35
Wsb2	ENSMUSG00000029364	8955.13	1.44613	0.187783	7.70109	1.34914e-14	9.37507e-13
Gper1	ENSMUSG00000053647	668.245	1.43918	0.410496	3.50595	0.00045498	0.00718278
Mitd1	ENSMUSG00000026088	531.961	1.43867	0.249987	5.75496	8.66638e-09	3.57568e-07
Apobec1	ENSMUSG00000040613	135.064	1.43611	0.447038	3.2125	0.00131587	0.0175176
Icosl	ENSMUSG00000000732	65.8408	1.42915	0.350649	4.07573	4.58704e-05	0.00100054
Egr2	ENSMUSG00000037868	77.7999	1.42689	0.242824	5.87623	4.19713e-09	1.80468e-07
Ptprv	ENSMUSG00000097993	21.1926	1.42603	0.47485	3.00311	0.00267238	0.031322
Noc4l	ENSMUSG00000033294	1857.73	1.42546	0.185066	7.70246	1.33466e-14	9.30326e-13
Gm16589	ENSMUSG00000074482	62.1422	1.42321	0.239282	5.94785	2.71683e-09	1.20275e-07
Clic5	ENSMUSG00000023959	285.47	1.42289	0.459153	3.09895	0.00194205	0.0239634
Timp1	ENSMUSG00000001131	43.5358	1.41442	0.466629	3.03115	0.00243625	0.0292254
Gm37090	ENSMUSG00000103183	172.05	1.40985	0.342798	4.11277	3.90935e-05	0.00086534
Camk2d	ENSMUSG00000053819	1548.81	1.4092	0.156657	8.99548	2.35195e-19	2.14592e-17
Xk	ENSMUSG00000015342	703.08	1.40843	0.135373	10.4041	2.37601e-25	2.57631e-23
Tm6sf1	ENSMUSG00000038623	135.927	1.4069	0.207155	6.79155	1.10939e-11	6.13307e-10
Glis1	ENSMUSG00000034762	55.3808	1.40663	0.253663	5.54529	2.93459e-08	1.13368e-06
Samd15	ENSMUSG00000090812	45.4267	1.40226	0.256382	5.46944	4.51461e-08	1.71166e-06
Dusp10	ENSMUSG00000039384	908.211	1.39695	0.235084	5.94235	2.8097e-09	1.24141e-07
Socs3	ENSMUSG00000053113	657.492	1.394	0.120827	11.5372	8.56513e-31	1.07399e-28
Sgms2	ENSMUSG00000050931	132.164	1.3922	0.339214	4.10419	4.05729e-05	0.000894557
Pycard	ENSMUSG00000030793	77.3538	1.38742	0.442533	3.13517	0.00171752	0.0218165
Creb3l1	ENSMUSG00000027230	53.168	1.38491	0.320547	4.32045	1.55711e-05	0.000384482
Selenbp1	ENSMUSG00000068874	339.495	1.37963	0.231627	5.95626	2.5808e-09	1.14847e-07
Ttc12	ENSMUSG00000040219	26.2994	1.37731	0.400597	3.43814	0.000585715	0.00889471
Lrp1b	ENSMUSG00000049252	3625.88	1.37561	0.465868	2.95278	0.00314926	0.0356455
Liph	ENSMUSG00000044626	149.078	1.37213	0.343075	3.9995	6.34762e-05	0.00133401
Dennd2d	ENSMUSG00000027901	14.4648	1.37115	0.390362	3.51251	0.000443897	0.00704617
Pcolce	ENSMUSG00000029718	123.444	1.37013	0.362793	3.77661	0.00015898	0.00290815
C530044C16Rik	ENSMUSG00000107667	41.5757	1.36689	0.370446	3.68986	0.00022438	0.0039101
Cryab	ENSMUSG00000032060	253.823	1.36674	0.474994	2.87738	0.00400998	0.0431465
Mab21l3	ENSMUSG00000044313	30.168	1.36298	0.402659	3.38495	0.000711913	0.0104505
Cx3cl1	ENSMUSG00000031778	2892.76	1.36145	0.221222	6.15421	7.54506e-10	3.61278e-08
Gm44190	ENSMUSG00000108267	28.7117	1.35576	0.460745	2.94254	0.00325529	0.0365874
Gm37277	ENSMUSG00000103280	81.2182	1.34999	0.227315	5.93888	2.86975e-09	1.26297e-07
Top1mt	ENSMUSG00000000934	119.321	1.33455	0.18139	7.35734	1.87608e-13	1.18616e-11
Lifr	ENSMUSG00000054263	5792.09	1.33175	0.266358	4.99984	5.73781e-07	1.84759e-05
Cebpa	ENSMUSG00000034957	95.2166	1.33075	0.457235	2.91042	0.00360939	0.0396344
Zfp521	ENSMUSG00000024420	4604.28	1.33071	0.154064	8.63739	5.75113e-18	4.8711e-16
St8sia4	ENSMUSG00000040710	546.708	1.33056	0.237579	5.6005	2.13739e-08	8.41643e-07
Fhod3	ENSMUSG00000034295	1276.48	1.32891	0.301702	4.4047	1.05929e-05	0.00026835
C230035I16Rik	ENSMUSG00000085024	55.3682	1.32781	0.294307	4.51167	6.4318e-06	0.000167473
Slc2a9	ENSMUSG00000005107	282.156	1.32302	0.309174	4.27922	1.87551e-05	0.000454108
Gm45457	ENSMUSG00000110411	25.7821	1.31897	0.435301	3.03001	0.00244548	0.0292478
Tnfaip3	ENSMUSG00000019850	120.32	1.31604	0.266518	4.93789	7.89719e-07	2.47214e-05
Gna13	ENSMUSG00000020611	9759.72	1.3152	0.169877	7.74206	9.78222e-15	6.90446e-13
Pfkp	ENSMUSG00000021196	2389.46	1.31475	0.225005	5.84323	5.11974e-09	2.15192e-07
Inpp1	ENSMUSG00000026102	1134.13	1.31247	0.197435	6.64758	2.97947e-11	1.61142e-09
Lrrc49	ENSMUSG00000047766	3119.77	1.3108	0.12065	10.8645	1.70238e-27	1.95949e-25
Cela1	ENSMUSG00000023031	57.7967	1.31008	0.347556	3.76941	0.000163634	0.00298114
Sh3bp2	ENSMUSG00000054520	173.629	1.30939	0.310198	4.22115	2.4306e-05	0.000576081
Frrs1	ENSMUSG00000033386	136.64	1.30661	0.310609	4.20662	2.59218e-05	0.000606056
Rnf114	ENSMUSG00000006418	3784.32	1.30485	0.129588	10.0692	7.55654e-24	7.92554e-22
Aldh1a3	ENSMUSG00000015134	74.7489	1.30452	0.441647	2.95376	0.0031393	0.0355917
Gm9905	ENSMUSG00000053358	42.9432	1.30057	0.291929	4.45509	8.38568e-06	0.000215351
Vcam1	ENSMUSG00000027962	1126.25	1.30042	0.426974	3.04566	0.0023217	0.0280315
Unc93b1	ENSMUSG00000036908	46.4758	1.29969	0.376331	3.45359	0.00055317	0.00845194
Gadd45b	ENSMUSG00000015312	82.713	1.29859	0.284703	4.56122	5.08579e-06	0.000136381
Tnfrsf10b	ENSMUSG00000022074	212.034	1.29437	0.178478	7.2523	4.09768e-13	2.48574e-11
Gm16008	ENSMUSG00000087381	55.3464	1.28666	0.271482	4.73939	2.14367e-06	6.19237e-05
Mob3c	ENSMUSG00000028709	449.959	1.2851	0.132186	9.72189	2.43229e-22	2.39442e-20
Gm43789	ENSMUSG00000105947	28.5006	1.28458	0.322096	3.9882	6.65773e-05	0.0013862
Myo16	ENSMUSG00000039057	1965.3	1.28339	0.21084	6.08704	1.15019e-09	5.31192e-08
Adamts8	ENSMUSG00000031994	112.721	1.28182	0.254811	5.03046	4.89311e-07	1.60096e-05
Cish	ENSMUSG00000032578	112.717	1.27401	0.309133	4.12123	3.76859e-05	0.000836656
Itpr1	ENSMUSG00000030102	1681.51	1.26864	0.266753	4.75586	1.97599e-06	5.76176e-05
Irf2	ENSMUSG00000031627	373.493	1.26185	0.224946	5.60955	2.02858e-08	8.00202e-07
Rgs20	ENSMUSG00000002459	416.142	1.26184	0.157539	8.00974	1.14956e-15	8.77614e-14
Tcirg1	ENSMUSG00000001750	449.417	1.26155	0.410292	3.07476	0.00210672	0.0257624
Arap2	ENSMUSG00000037999	5843.53	1.26131	0.333475	3.78231	0.000155378	0.00285622
Igf2bp3	ENSMUSG00000029814	1236.71	1.25795	0.366579	3.4316	0.000600036	0.00905095
Acer2	ENSMUSG00000038007	35.6601	1.2483	0.390208	3.19907	0.0013787	0.01821
Prrx1	ENSMUSG00000026586	1350.82	1.24171	0.223562	5.5542	2.78887e-08	1.08111e-06
Ikzf4	ENSMUSG00000002578	153.706	1.2395	0.411776	3.01013	0.00261138	0.0308243
Cdkn1a	ENSMUSG00000023067	1537.25	1.23707	0.332104	3.72495	0.000195355	0.00348764
Casp8	ENSMUSG00000026029	69.7815	1.23626	0.426303	2.89994	0.0037323	0.0407647
Gm37644	ENSMUSG00000103195	18.637	1.23618	0.384313	3.2166	0.00129717	0.0173201
Pdgfc	ENSMUSG00000028019	304.058	1.23501	0.168864	7.31365	2.59987e-13	1.60755e-11
Slc37a1	ENSMUSG00000024036	81.5706	1.23299	0.382554	3.22304	0.0012684	0.0169965
Sgsm2	ENSMUSG00000038351	2187.52	1.23114	0.100604	12.2376	1.95831e-34	2.64785e-32
Fam19a1	ENSMUSG00000059187	125.814	1.23081	0.333667	3.68873	0.000225378	0.00392445
Adar	ENSMUSG00000027951	3246.48	1.23072	0.0744673	16.527	2.34454e-61	4.53648e-59
Trim43c	ENSMUSG00000067399	13.7522	1.23007	0.417523	2.94612	0.00321789	0.0362942
Ripk1	ENSMUSG00000021408	1172.31	1.22701	0.154603	7.93651	2.07953e-15	1.56104e-13
Sat1	ENSMUSG00000025283	624.543	1.22641	0.161576	7.59034	3.19073e-14	2.15063e-12
Gm336	ENSMUSG00000101439	25.8117	1.22559	0.390958	3.13483	0.00171952	0.0218295
Il13ra1	ENSMUSG00000017057	34.0118	1.22353	0.341848	3.57916	0.000344699	0.00564316
Map3k14	ENSMUSG00000020941	357.278	1.22068	0.219535	5.56027	2.69351e-08	1.04776e-06
Psrc1	ENSMUSG00000068744	2524.93	1.21995	0.268451	4.54443	5.50852e-06	0.000146665
Bcl11b	ENSMUSG00000048251	302.045	1.21735	0.238689	5.10013	3.39428e-07	1.15082e-05
Eya4	ENSMUSG00000010461	320.52	1.21398	0.308365	3.93684	8.25606e-05	0.00165897
Fmo1	ENSMUSG00000040181	63.3964	1.21277	0.382327	3.17207	0.00151356	0.0196824
Vegfc	ENSMUSG00000031520	76.2684	1.21199	0.2597	4.66686	3.05831e-06	8.5912e-05
Sbno2	ENSMUSG00000035673	1339.29	1.21132	0.159667	7.58653	3.28589e-14	2.20814e-12
Arhgap28	ENSMUSG00000024043	20.5989	1.21078	0.414181	2.92331	0.00346328	0.0383679
Zfp455	ENSMUSG00000051037	156.043	1.20908	0.328966	3.67539	0.000237486	0.00410028
Gm44260	ENSMUSG00000107971	23.7297	1.20723	0.336529	3.58732	0.0003341	0.00550982
Gm20939	ENSMUSG00000095193	68.2611	1.20519	0.197078	6.11532	9.63612e-10	4.49652e-08
Gm17084	ENSMUSG00000091462	42.4	1.203	0.246352	4.88326	1.04348e-06	3.19959e-05
Gm48194	ENSMUSG00000114835	22.4692	1.19992	0.334298	3.58936	0.000331491	0.00547485
Brip1	ENSMUSG00000034329	991.225	1.19388	0.308832	3.86578	0.000110734	0.00213524
Scn5a	ENSMUSG00000032511	44.7161	1.19384	0.367188	3.25131	0.00114876	0.0155983
Ccdc160	ENSMUSG00000073207	42.7959	1.19058	0.298275	3.99156	6.56389e-05	0.00137036
Olfr1318	ENSMUSG00000049758	29.9131	1.18549	0.323793	3.66125	0.000250987	0.00429703
Gm46409	ENSMUSG00000114851	62.8001	1.18236	0.256591	4.60794	4.06684e-06	0.00011159
Atm	ENSMUSG00000034218	5233.62	1.18202	0.108854	10.8588	1.81202e-27	2.07504e-25
Gm6225	ENSMUSG00000097746	114.465	1.18154	0.184052	6.41963	1.36605e-10	6.9056e-09
Galns	ENSMUSG00000015027	348.024	1.17915	0.156277	7.54524	4.51468e-14	2.98915e-12
Tuft1	ENSMUSG00000005968	75.0368	1.17542	0.247155	4.7558	1.97664e-06	5.76176e-05
Flt3l	ENSMUSG00000110206	82.2491	1.1739	0.272537	4.3073	1.65259e-05	0.000406269
Lmo2	ENSMUSG00000032698	96.0277	1.17295	0.188948	6.20779	5.37343e-10	2.61053e-08
Pidd1	ENSMUSG00000025507	650.141	1.17263	0.273904	4.28118	1.85905e-05	0.000451095
AC167363.2	ENSMUSG00000117050	45.804	1.17221	0.341859	3.42893	0.000605956	0.00912186
Wars	ENSMUSG00000021266	5758.19	1.16566	0.113523	10.2681	9.81588e-25	1.05415e-22
Plch1	ENSMUSG00000036834	543.331	1.16558	0.204408	5.70224	1.18242e-08	4.82534e-07
Rmdn3	ENSMUSG00000070730	1613.17	1.16237	0.102138	11.3803	5.24089e-30	6.46328e-28
Map4k1	ENSMUSG00000037337	103.279	1.1617	0.27859	4.16993	3.04699e-05	0.000696189
Kcnj2	ENSMUSG00000041695	140.823	1.1585	0.254684	4.54875	5.39664e-06	0.0001442
Otoa	ENSMUSG00000034990	21.4811	1.15677	0.347958	3.32447	0.000885875	0.0126485
Emp2	ENSMUSG00000022505	1064.11	1.15674	0.392808	2.9448	0.00323161	0.036392
Fat4	ENSMUSG00000046743	4884.63	1.15261	0.284301	4.0542	5.03071e-05	0.00108259
Vwa1	ENSMUSG00000042116	238.969	1.14908	0.391112	2.93798	0.0033036	0.0369822
Cenpj	ENSMUSG00000064128	897.175	1.14841	0.210222	5.46283	4.68612e-08	1.77071e-06
Jak2	ENSMUSG00000024789	5837.46	1.14734	0.177698	6.45664	1.0705e-10	5.4857e-09
E130102H24Rik	ENSMUSG00000086782	66.0678	1.14612	0.341912	3.35209	0.000802042	0.011547
Ptprn	ENSMUSG00000026204	232.203	1.14507	0.309177	3.7036	0.000212561	0.0037302
Acot1	ENSMUSG00000072949	2608.23	1.1438	0.276937	4.13018	3.62483e-05	0.000809545
Dnah9	ENSMUSG00000056752	87.9181	1.14375	0.292414	3.91141	9.17585e-05	0.00182097
1700003M07Rik	ENSMUSG00000085389	22.3083	1.14173	0.337163	3.38629	0.000708439	0.0104064
Ckmt1	ENSMUSG00000000308	358.513	1.13021	0.294751	3.83445	0.000125847	0.00238164
Mapkapk3	ENSMUSG00000032577	387.973	1.12678	0.288123	3.91075	9.20113e-05	0.00182438
Ddr2	ENSMUSG00000026674	1612.72	1.12641	0.30349	3.71152	0.00020602	0.00363531
Jam3	ENSMUSG00000031990	6676.15	1.12544	0.219303	5.13188	2.86869e-07	9.81522e-06
Akr1c13	ENSMUSG00000021213	56.053	1.1235	0.317216	3.54174	0.000397495	0.00640931
Ogfrl1	ENSMUSG00000026158	605.181	1.12188	0.169779	6.60792	3.89748e-11	2.09782e-09
Gm37795	ENSMUSG00000102813	229.932	1.11962	0.177035	6.32428	2.54421e-10	1.26059e-08
BC030499	ENSMUSG00000037593	56.2027	1.11781	0.236909	4.71834	2.37782e-06	6.82482e-05
Plscr1	ENSMUSG00000032369	189.293	1.11663	0.305745	3.65216	0.000260046	0.00442848
Psen2	ENSMUSG00000010609	439.612	1.1163	0.296715	3.76222	0.000168413	0.00305828
C230034O21Rik	ENSMUSG00000086181	97.9774	1.11551	0.322802	3.4557	0.000548864	0.0084033
Abca8b	ENSMUSG00000020620	314.378	1.11479	0.199554	5.58642	2.31804e-08	9.09588e-07
Slc35f5	ENSMUSG00000026342	1093.36	1.11365	0.156633	7.10993	1.16098e-12	6.83941e-11
Trex1	ENSMUSG00000049734	211.036	1.1109	0.258362	4.29978	1.70964e-05	0.000417551
Gm38036	ENSMUSG00000102841	29.1549	1.10601	0.321633	3.43875	0.000584407	0.00888085
Jcad	ENSMUSG00000033960	1042.92	1.10538	0.150634	7.3382	2.16489e-13	1.34975e-11
Ogfr	ENSMUSG00000049401	6588.06	1.1043	0.0855784	12.904	4.27565e-38	6.27235e-36
Pcgf5	ENSMUSG00000024805	712.942	1.10273	0.306845	3.59377	0.000325926	0.00539485
Tnfrsf1a	ENSMUSG00000030341	1455.16	1.10107	0.145263	7.57985	3.45948e-14	2.31785e-12
Tanc1	ENSMUSG00000035168	6413.39	1.09771	0.1568	7.0007	2.54694e-12	1.47716e-10
Nub1	ENSMUSG00000028954	3124.32	1.09693	0.128982	8.50451	1.82371e-17	1.51045e-15
Rnf31	ENSMUSG00000047098	997.209	1.09654	0.204743	5.35568	8.52363e-08	3.16743e-06
Syt1	ENSMUSG00000035864	350.887	1.0924	0.218362	5.00271	5.6529e-07	1.83087e-05
Nup210l	ENSMUSG00000027939	110.392	1.0903	0.22427	4.86155	1.16471e-06	3.54706e-05
Gm2451	ENSMUSG00000106574	34.8411	1.08948	0.335669	3.24569	0.00117166	0.0158517
Prnp	ENSMUSG00000079037	6715.85	1.08851	0.0976026	11.1525	6.96302e-29	8.40242e-27
Gm10420	ENSMUSG00000072789	19.1372	1.08716	0.360811	3.01312	0.00258579	0.0306755
AI413582	ENSMUSG00000062753	204.77	1.08618	0.21774	4.9884	6.08805e-07	1.94653e-05
Rnf152	ENSMUSG00000047496	74.2897	1.08523	0.275036	3.94576	7.9547e-05	0.00160995
Cd24a	ENSMUSG00000047139	2898.76	1.08271	0.295533	3.6636	0.000248698	0.0042676
Slc16a6	ENSMUSG00000041920	190.21	1.0822	0.339109	3.1913	0.00141634	0.0185904
Aida	ENSMUSG00000042901	2283.18	1.08029	0.14734	7.33193	2.26859e-13	1.41048e-11
Stxbp1	ENSMUSG00000026797	1537.63	1.07807	0.144867	7.44176	9.93514e-14	6.42635e-12
Gm38042	ENSMUSG00000104292	30.3398	1.07754	0.34474	3.12565	0.00177413	0.0223961
Ak2	ENSMUSG00000028792	4452.37	1.07737	0.227182	4.74232	2.1128e-06	6.11105e-05
Ggta1	ENSMUSG00000035778	58.3032	1.07192	0.30859	3.47361	0.000513513	0.00793787
Angpt2	ENSMUSG00000031465	232.548	1.07167	0.326157	3.28573	0.00101719	0.0141894
Muc15	ENSMUSG00000050808	29.4344	1.07125	0.314498	3.40623	0.000658672	0.00980957
Dcxr	ENSMUSG00000039450	520.394	1.06843	0.204281	5.23019	1.69337e-07	6.04257e-06
Dpyd	ENSMUSG00000033308	353.981	1.06823	0.276963	3.85695	0.000114809	0.00220248
Syt17	ENSMUSG00000058420	63.1269	1.06695	0.266422	4.00473	6.20881e-05	0.00130729
Lcp1	ENSMUSG00000021998	26.5413	1.06404	0.325058	3.2734	0.00106263	0.0147136
Rhobtb2	ENSMUSG00000022075	4392.8	1.0611	0.129216	8.21184	2.17823e-16	1.72149e-14
Sh3pxd2b	ENSMUSG00000040711	4167.19	1.05757	0.353494	2.99176	0.0027737	0.0322904
Sox11	ENSMUSG00000063632	7282.67	1.05702	0.190529	5.54781	2.89275e-08	1.11945e-06
Zfp456	ENSMUSG00000078995	51.8309	1.05653	0.372581	2.8357	0.0045725	0.0481152
Gm38071	ENSMUSG00000103916	27.0278	1.05649	0.372251	2.83812	0.00453805	0.0478239
Eid3	ENSMUSG00000109864	56.4667	1.05556	0.306779	3.44077	0.000580064	0.0088268
Dbi	ENSMUSG00000026385	19212.2	1.05485	0.214583	4.9158	8.84207e-07	2.75257e-05
Gm42693	ENSMUSG00000105284	60.7831	1.05467	0.244029	4.32192	1.54675e-05	0.000382424
Gm37297	ENSMUSG00000104114	53.9966	1.05024	0.263043	3.99267	6.53342e-05	0.0013661
Renbp	ENSMUSG00000031387	71.4904	1.04984	0.359145	2.92315	0.00346504	0.0383685
Fbxo17	ENSMUSG00000030598	72.0799	1.04794	0.287078	3.65039	0.000261846	0.004449
St3gal4	ENSMUSG00000032038	633.542	1.04515	0.141576	7.3823	1.55574e-13	9.89197e-12
Vim	ENSMUSG00000026728	36346.5	1.03904	0.360462	2.88251	0.00394522	0.0425315
Fos	ENSMUSG00000021250	366.214	1.03785	0.260609	3.98242	6.82161e-05	0.00141246
Aifm2	ENSMUSG00000020085	157.195	1.0322	0.286168	3.60697	0.000309791	0.00516587
Capn5	ENSMUSG00000035547	1401.26	1.02909	0.259861	3.96015	7.49012e-05	0.00152972
Pmaip1	ENSMUSG00000024521	179.444	1.0267	0.251981	4.0745	4.61129e-05	0.00100442
Iqsec2	ENSMUSG00000041115	303.749	1.02463	0.172031	5.95606	2.58399e-09	1.14847e-07
Stat5a	ENSMUSG00000004043	82.7156	1.02396	0.205208	4.98988	6.04158e-07	1.93443e-05
Katna1	ENSMUSG00000019794	1007.12	1.01799	0.0854323	11.9157	9.80137e-33	1.27163e-30
Syde1	ENSMUSG00000032714	1265.94	1.01754	0.338047	3.01005	0.00261206	0.0308243
Arel1	ENSMUSG00000042350	7221.91	1.01644	0.14459	7.02983	2.0679e-12	1.21185e-10
Inka1	ENSMUSG00000042106	49.4134	1.01503	0.260275	3.89983	9.6259e-05	0.00189354
Bbc3	ENSMUSG00000002083	188.199	1.01167	0.284965	3.55014	0.000385031	0.00622624
Lrrk2	ENSMUSG00000036273	524.582	1.01023	0.33733	2.9948	0.00274628	0.0320043
Nfe2l2	ENSMUSG00000015839	1565.92	1.00853	0.315403	3.1976	0.00138576	0.0182747
Rcn1	ENSMUSG00000005973	8384.86	1.00744	0.111289	9.05248	1.39762e-19	1.28039e-17
Gm26648	ENSMUSG00000097275	136.54	1.00222	0.162879	6.15318	7.59468e-10	3.61916e-08
Cdh19	ENSMUSG00000047216	740.666	0.999103	0.184743	5.40806	6.37097e-08	2.39525e-06
4933400F21Rik	ENSMUSG00000102009	73.2678	0.998112	0.210938	4.73177	2.22571e-06	6.40463e-05
Gm17083	ENSMUSG00000090628	50.2873	0.997878	0.219818	4.53956	5.63724e-06	0.000149207
Rab21	ENSMUSG00000020132	1757.2	0.994529	0.115011	8.64726	5.27504e-18	4.48478e-16
Sft2d2	ENSMUSG00000040848	1075.65	0.993302	0.276008	3.59882	0.000319664	0.00530293
Agap1	ENSMUSG00000055013	13431.7	0.991495	0.162221	6.11201	9.83864e-10	4.5815e-08
Gm16041	ENSMUSG00000085623	37.3953	0.988076	0.271606	3.6379	0.000274874	0.00465627
Wdtc1	ENSMUSG00000037622	1821.42	0.987772	0.138653	7.12404	1.04808e-12	6.19056e-11
Ddias	ENSMUSG00000030641	1282.16	0.982276	0.270654	3.62927	0.000284224	0.00479295
Hmga2	ENSMUSG00000056758	147.641	0.976187	0.254792	3.83132	0.000127459	0.00241013
Camk4	ENSMUSG00000038128	142.308	0.975081	0.306154	3.18494	0.00144783	0.0189263
Dio2	ENSMUSG00000007682	286.898	0.973424	0.32318	3.01202	0.00259518	0.0307232
Lamp2	ENSMUSG00000016534	5106.95	0.972505	0.112644	8.63342	5.95422e-18	5.02415e-16
Rtkn2	ENSMUSG00000037846	2382.29	0.971145	0.309002	3.14284	0.00167317	0.0213619
Phlda1	ENSMUSG00000020205	273.682	0.970657	0.190546	5.09409	3.50421e-07	1.1863e-05
Limd2	ENSMUSG00000040699	1317.26	0.9699	0.244805	3.96193	7.43467e-05	0.00151977
Mgmt	ENSMUSG00000054612	100.841	0.969786	0.321991	3.01184	0.00259666	0.0307232
Mrps6	ENSMUSG00000039680	1136.79	0.969387	0.303677	3.19217	0.0014121	0.0185457
Peg10	ENSMUSG00000092035	1257.48	0.967895	0.181118	5.34399	9.09225e-08	3.36203e-06
Hpcal1	ENSMUSG00000071379	792.978	0.961871	0.210254	4.5748	4.76677e-06	0.00012844
Cdh6	ENSMUSG00000039385	2376.43	0.961733	0.187684	5.12422	2.98766e-07	1.01757e-05
Fam135b	ENSMUSG00000036800	143.239	0.957775	0.229314	4.1767	2.95772e-05	0.000679489
Zfp951	ENSMUSG00000072774	105.609	0.95717	0.179874	5.32134	1.03005e-07	3.77769e-06
B3gnt5	ENSMUSG00000022686	1800.38	0.956346	0.157609	6.06786	1.29625e-09	5.94977e-08
Fosl2	ENSMUSG00000029135	126.065	0.956248	0.325727	2.93574	0.00332756	0.0372061
Rcan2	ENSMUSG00000039601	194.509	0.952157	0.239895	3.96905	7.2159e-05	0.00147775
Pou3f2	ENSMUSG00000095139	2155.27	0.94914	0.150439	6.30914	2.8059e-10	1.3786e-08
Cdk6	ENSMUSG00000040274	1923.67	0.940856	0.155881	6.03574	1.58234e-09	7.17488e-08
Gm48796	ENSMUSG00000111390	667.734	0.938787	0.21749	4.31647	1.58543e-05	0.000391044
Gm38228	ENSMUSG00000103945	30.7646	0.938347	0.289172	3.24494	0.00117474	0.0158837
Syt9	ENSMUSG00000062542	475.686	0.938321	0.162249	5.78322	7.32824e-09	3.05162e-07
Wrn	ENSMUSG00000031583	888.747	0.93739	0.143051	6.55282	5.64616e-11	2.96787e-09
Lmo4	ENSMUSG00000028266	3420.23	0.936661	0.113532	8.25021	1.58114e-16	1.25401e-14
Gemin5	ENSMUSG00000037275	4001.79	0.933686	0.112145	8.32569	8.38358e-17	6.67268e-15
Akr1b10	ENSMUSG00000061758	1238.95	0.932543	0.247138	3.77337	0.000161058	0.00294138
Tmem200a	ENSMUSG00000049420	130.687	0.927444	0.204044	4.5453	5.48563e-06	0.000146229
Nubp1	ENSMUSG00000022503	1921.99	0.926815	0.242574	3.82075	0.000133048	0.00249688
Zfp36	ENSMUSG00000044786	153.028	0.92564	0.271239	3.41264	0.00064338	0.00960789
Gm42851	ENSMUSG00000106688	25.5405	0.920884	0.32392	2.84293	0.00447004	0.0473016
Rsl1	ENSMUSG00000058900	328.016	0.920225	0.282571	3.25662	0.00112747	0.0154024
Ppa1	ENSMUSG00000020089	2691.81	0.920007	0.151873	6.05772	1.38061e-09	6.29831e-08
Gm8991	ENSMUSG00000059179	41.248	0.918456	0.315821	2.90815	0.00363572	0.0398845
Pak1	ENSMUSG00000030774	2886.57	0.916263	0.206322	4.44094	8.9566e-06	0.000228444
Lonrf1	ENSMUSG00000039633	460.958	0.91481	0.119485	7.65631	1.91355e-14	1.31747e-12
Zfp536	ENSMUSG00000043456	442.317	0.913092	0.264707	3.44944	0.000561745	0.0085713
Cdk5rap2	ENSMUSG00000039298	10028.5	0.91243	0.281431	3.24211	0.00118649	0.0160009
Erich3	ENSMUSG00000078161	231.067	0.909526	0.154594	5.8833	4.02158e-09	1.73252e-07
2610002M06Rik	ENSMUSG00000031242	1265.65	0.909349	0.185851	4.89288	9.93699e-07	3.05947e-05
Prom1	ENSMUSG00000029086	391.03	0.902759	0.303101	2.97841	0.00289744	0.0334049
Rapgef5	ENSMUSG00000041992	510.102	0.902685	0.283423	3.18494	0.00144782	0.0189263
Adamts6	ENSMUSG00000046169	933.806	0.899122	0.229175	3.92331	8.73423e-05	0.00173794
Eda2r	ENSMUSG00000034457	4056.76	0.898162	0.116229	7.72753	1.0965e-14	7.66694e-13
Litaf	ENSMUSG00000022500	1568.29	0.893751	0.309128	2.8912	0.00383773	0.0416527
Cep170b	ENSMUSG00000072825	436.371	0.893666	0.251651	3.55121	0.000383464	0.00620537
C130083M11Rik	ENSMUSG00000106464	128.845	0.891935	0.218227	4.08718	4.36644e-05	0.000958013
Zfp41	ENSMUSG00000047003	5553.84	0.891041	0.165751	5.37578	7.62535e-08	2.84777e-06
Srxn1	ENSMUSG00000032802	876.554	0.890727	0.228987	3.88985	0.000100304	0.00195938
Cdkn2b	ENSMUSG00000073802	138.36	0.889902	0.308889	2.88098	0.00396444	0.0427181
Gm48511	ENSMUSG00000112655	74.0111	0.889542	0.225972	3.93651	8.26753e-05	0.00165979
B4galt5	ENSMUSG00000017929	1247.61	0.88147	0.232534	3.79071	0.000150216	0.0027727
Otud1	ENSMUSG00000043415	200.694	0.879478	0.208657	4.21496	2.49828e-05	0.000588367
Stard5	ENSMUSG00000046027	292.233	0.877527	0.203748	4.30691	1.65548e-05	0.000406534
Gm45424	ENSMUSG00000110341	54.5109	0.876412	0.265915	3.29583	0.000981299	0.0137486
Ccng1	ENSMUSG00000020326	10210.8	0.87583	0.145382	6.02433	1.69812e-09	7.63813e-08
9230114K14Rik	ENSMUSG00000097145	286.791	0.867752	0.242067	3.58476	0.000337385	0.00555177
Kars	ENSMUSG00000031948	8329.88	0.864224	0.119059	7.25878	3.90611e-13	2.37595e-11
Gm37940	ENSMUSG00000103899	69.6716	0.861371	0.275641	3.12497	0.00177823	0.0224308
Ccdc25	ENSMUSG00000022035	1787.9	0.861164	0.115495	7.4563	8.89879e-14	5.8062e-12
Csrp2	ENSMUSG00000020186	395.526	0.858614	0.303086	2.8329	0.00461271	0.0484475
Polk	ENSMUSG00000021668	612.047	0.85554	0.149369	5.72768	1.01813e-08	4.18535e-07
Plec	ENSMUSG00000022565	651.241	0.854257	0.253011	3.37637	0.000734499	0.010726
Gm28043	ENSMUSG00000098374	705.96	0.853279	0.219932	3.87973	0.000104571	0.00203037
Gm43445	ENSMUSG00000104969	101.008	0.851955	0.160976	5.29245	1.20689e-07	4.37619e-06
Psmg4	ENSMUSG00000071451	478.1	0.850469	0.203542	4.17834	2.9365e-05	0.000675305
Cep128	ENSMUSG00000061533	734.078	0.847347	0.236445	3.58369	0.000338771	0.00556641
Cgref1	ENSMUSG00000029161	106.87	0.842154	0.232892	3.61607	0.000299114	0.00501349
Slc19a2	ENSMUSG00000040918	1091.81	0.838276	0.12603	6.65141	2.90295e-11	1.57383e-09
Pqlc3	ENSMUSG00000045679	123.235	0.835389	0.238152	3.5078	0.000451831	0.0071418
Lypla2	ENSMUSG00000028670	2569.42	0.835355	0.244626	3.41483	0.000638213	0.00953707
Syne2	ENSMUSG00000063450	9298.79	0.832917	0.186857	4.45751	8.29161e-06	0.000213179
Arhgef4	ENSMUSG00000037509	7203.75	0.829901	0.131541	6.30908	2.80696e-10	1.3786e-08
Abcb1b	ENSMUSG00000028970	331.069	0.828745	0.177059	4.68063	2.85999e-06	8.09489e-05
Prox1	ENSMUSG00000010175	855.658	0.827558	0.114634	7.21912	5.23262e-13	3.16566e-11
Sorbs2	ENSMUSG00000031626	1698.92	0.82187	0.109329	7.5174	5.58751e-14	3.67776e-12
Cpq	ENSMUSG00000039007	422.66	0.82167	0.164927	4.98202	6.29232e-07	2.00612e-05
Zfp945	ENSMUSG00000059142	2476.6	0.81829	0.199036	4.11127	3.93495e-05	0.000868437
Dennd2c	ENSMUSG00000007379	182.829	0.817847	0.220601	3.70736	0.00020943	0.00368968
Dcp2	ENSMUSG00000024472	4237.97	0.817743	0.172634	4.73686	2.17051e-06	6.2538e-05
Nsun4	ENSMUSG00000028706	719.318	0.812356	0.125641	6.46569	1.00836e-10	5.17909e-09
Cmtr1	ENSMUSG00000024019	4428.58	0.811629	0.0969167	8.3745	5.54587e-17	4.42979e-15
Scara3	ENSMUSG00000034463	128.486	0.810154	0.260867	3.10562	0.00189878	0.023572
Cflar	ENSMUSG00000026031	1733.7	0.809994	0.143527	5.6435	1.6663e-08	6.6667e-07
Abca1	ENSMUSG00000015243	1678.1	0.809359	0.228361	3.5442	0.000393807	0.00635442
Stom	ENSMUSG00000026880	1107.76	0.806265	0.162829	4.9516	7.36073e-07	2.31713e-05
Muc1	ENSMUSG00000042784	46.3379	0.805591	0.250062	3.22156	0.00127493	0.0170637
Elmo2	ENSMUSG00000017670	2516.41	0.805559	0.145311	5.5437	2.9615e-08	1.14211e-06
Trpc1	ENSMUSG00000032839	402.216	0.805535	0.179395	4.49029	7.11276e-06	0.000183924
Nptx1	ENSMUSG00000025582	1551.72	0.802995	0.275686	2.91272	0.00358297	0.0393686
Utrn	ENSMUSG00000019820	2659.72	0.800258	0.267834	2.98789	0.00280913	0.032652
Itm2b	ENSMUSG00000022108	7850.38	0.799873	0.152226	5.25452	1.48407e-07	5.3296e-06
Cd47	ENSMUSG00000055447	1381.5	0.798993	0.189615	4.21376	2.5115e-05	0.000589075
Trp53inp1	ENSMUSG00000028211	8239.66	0.798963	0.143209	5.57898	2.41933e-08	9.44381e-07
Phf11c	ENSMUSG00000091144	30.0471	0.793147	0.278943	2.8434	0.00446354	0.0472567
Plce1	ENSMUSG00000024998	2016.81	0.792355	0.226824	3.49325	0.000477176	0.00746356
Arid3b	ENSMUSG00000004661	33.301	0.7917	0.273299	2.89683	0.00376957	0.0411118
Pvt1	ENSMUSG00000097039	943.424	0.788276	0.193067	4.08291	4.44757e-05	0.000973908
Bambi	ENSMUSG00000024232	255.64	0.788215	0.268888	2.93139	0.0033745	0.0375884
Ttc39b	ENSMUSG00000038172	644.796	0.787465	0.108015	7.29034	3.09167e-13	1.90639e-11
Kctd10	ENSMUSG00000001098	4138.13	0.781422	0.111284	7.0219	2.18878e-12	1.27603e-10
Slc25a28	ENSMUSG00000040414	1070.56	0.778917	0.104549	7.45026	9.31569e-14	6.0606e-12
Gm35558	ENSMUSG00000113662	40.624	0.777838	0.256152	3.03663	0.0023924	0.0287768
Celf5	ENSMUSG00000034818	232.611	0.777619	0.134687	5.77353	7.76295e-09	3.20883e-07
Mgat4a	ENSMUSG00000026110	1992.98	0.776066	0.257845	3.00981	0.00261412	0.0308323
Plgrkt	ENSMUSG00000016495	1311.38	0.772858	0.181456	4.2592	2.05159e-05	0.000493547
Usp25	ENSMUSG00000022867	2010.57	0.771035	0.112482	6.85474	7.14403e-12	4.02884e-10
Creb5	ENSMUSG00000053007	580.148	0.770906	0.176965	4.35626	1.32303e-05	0.000332164
B3galt1	ENSMUSG00000034780	748.862	0.770374	0.210322	3.66283	0.000249447	0.00427392
Spata13	ENSMUSG00000021990	5188.3	0.769929	0.198191	3.88478	0.000102424	0.00199386
Htatip2	ENSMUSG00000039745	54.4277	0.769924	0.250252	3.0766	0.00209378	0.0256662
Dbnl	ENSMUSG00000020476	3560.17	0.769592	0.110792	6.94625	3.75122e-12	2.15887e-10
Map3k20	ENSMUSG00000004085	3103.29	0.768201	0.201141	3.81922	0.000133875	0.00250819
H60b	ENSMUSG00000075297	49.8914	0.766562	0.233672	3.2805	0.00103622	0.0144102
Zbtb20	ENSMUSG00000022708	2445.37	0.766396	0.124534	6.15413	7.54908e-10	3.61278e-08
9430053O09Rik	ENSMUSG00000102344	42.1233	0.766214	0.269127	2.84704	0.00441285	0.0467862
Amacr	ENSMUSG00000022244	293.489	0.766123	0.204211	3.75163	0.000175691	0.00318015
Dclk2	ENSMUSG00000028078	9791.82	0.764466	0.126865	6.02583	1.68242e-09	7.58272e-08
Kctd12	ENSMUSG00000098557	620.412	0.760344	0.23672	3.21199	0.00131817	0.0175275
A730011C13Rik	ENSMUSG00000084846	119.871	0.759702	0.253606	2.9956	0.00273904	0.031953
Hsd3b7	ENSMUSG00000042289	173.682	0.754713	0.178516	4.22771	2.36083e-05	0.000561078
Sh3bgrl2	ENSMUSG00000032261	385.186	0.754167	0.162512	4.64069	3.47249e-06	9.66997e-05
Cplx1	ENSMUSG00000033615	992.504	0.74996	0.239069	3.13699	0.00170689	0.0217102
Plk2	ENSMUSG00000021701	4074.33	0.74919	0.160458	4.66907	3.02565e-06	8.52079e-05
Tent5a	ENSMUSG00000032265	347.293	0.741654	0.213726	3.47012	0.000520228	0.00801958
Itpkb	ENSMUSG00000038855	2471.5	0.741263	0.25148	2.9476	0.00320247	0.0361749
Twsg1	ENSMUSG00000024098	2018.85	0.741032	0.194339	3.81309	0.00013724	0.00256055
Prps2	ENSMUSG00000025742	2450.43	0.740523	0.181595	4.07787	4.54497e-05	0.000992334
Txnrd1	ENSMUSG00000020250	10621.7	0.740481	0.157	4.71644	2.40004e-06	6.8798e-05
Lrrc7	ENSMUSG00000028176	918.268	0.740373	0.18519	3.9979	6.39065e-05	0.00133993
Etaa1	ENSMUSG00000016984	826.236	0.739942	0.173877	4.25554	2.08548e-05	0.000500626
Cul4b	ENSMUSG00000031095	1812.54	0.739789	0.12875	5.74595	9.1408e-09	3.7645e-07
Sesn2	ENSMUSG00000028893	2429.12	0.738782	0.126052	5.86094	4.60252e-09	1.9565e-07
Dusp16	ENSMUSG00000030203	1469.56	0.737233	0.226514	3.25469	0.00113518	0.01547
Lynx1	ENSMUSG00000022594	605.228	0.726488	0.255061	2.84829	0.00439549	0.0466242
Dlc1	ENSMUSG00000031523	579.077	0.723799	0.238876	3.03002	0.00244536	0.0292478
Serhl	ENSMUSG00000058586	140.606	0.723227	0.219241	3.29878	0.000971059	0.0136136
Cmtm3	ENSMUSG00000031875	870.556	0.72285	0.193449	3.73664	0.000186498	0.00335352
Zfp160	ENSMUSG00000067942	1352.12	0.718757	0.155947	4.60899	4.04631e-06	0.000111162
Zfp7	ENSMUSG00000033669	358.916	0.718556	0.129994	5.52763	3.2459e-08	1.24537e-06
4930518I15Rik	ENSMUSG00000074629	73.4907	0.717441	0.250445	2.86466	0.00417454	0.0446818
Rgs7	ENSMUSG00000026527	1752.56	0.716087	0.191935	3.73088	0.000190815	0.00341534
Mapk10	ENSMUSG00000046709	1520.81	0.715035	0.189066	3.78193	0.000155615	0.00285824
Helb	ENSMUSG00000020228	633.233	0.712942	0.13438	5.30544	1.12403e-07	4.10224e-06
Mmgt2	ENSMUSG00000048497	123.777	0.712931	0.245349	2.90578	0.00366342	0.0401268
Sdad1	ENSMUSG00000029415	1693.02	0.712443	0.168835	4.21977	2.44556e-05	0.000578405
Gm43486	ENSMUSG00000106448	66.2563	0.71161	0.250721	2.83826	0.00453607	0.0478239
Olfm1	ENSMUSG00000026833	1262.85	0.709719	0.126892	5.59312	2.23029e-08	8.76687e-07
Klf6	ENSMUSG00000000078	2960.15	0.709294	0.165851	4.2767	1.89684e-05	0.000458779
Cnn3	ENSMUSG00000053931	12353	0.708051	0.17414	4.06599	4.78299e-05	0.00103325
Nradd	ENSMUSG00000032491	110.662	0.706763	0.176393	4.00675	6.15611e-05	0.00129741
Psmb2	ENSMUSG00000028837	3899.95	0.703353	0.0956548	7.35303	1.93766e-13	1.21823e-11
Kif3c	ENSMUSG00000020668	6688.73	0.699995	0.0892959	7.83905	4.53957e-15	3.32976e-13
Kcnq5	ENSMUSG00000028033	268.707	0.69485	0.203736	3.41055	0.000648324	0.00967529
Kat2b	ENSMUSG00000000708	1240.96	0.69484	0.121449	5.72126	1.05734e-08	4.33067e-07
Cast	ENSMUSG00000021585	154.877	0.694336	0.206118	3.36864	0.000755411	0.0109813
Sfmbt2	ENSMUSG00000061186	237.092	0.691875	0.244758	2.82677	0.00470197	0.0492468
Hmox1	ENSMUSG00000005413	1231.29	0.691724	0.188503	3.66956	0.000242966	0.00418525
Ano3	ENSMUSG00000074968	967.669	0.690335	0.203722	3.38861	0.000702469	0.0103457
Phlda3	ENSMUSG00000041801	1452.56	0.690127	0.225509	3.06031	0.0022111	0.0268405
Laptm4a	ENSMUSG00000020585	7419.91	0.688299	0.0751704	9.15652	5.35992e-20	4.97122e-18
Hap1	ENSMUSG00000006930	5222.95	0.687065	0.201718	3.40606	0.00065907	0.00980957
Bach2	ENSMUSG00000040270	616.768	0.683099	0.162075	4.2147	2.50113e-05	0.000588367
Cnr1	ENSMUSG00000044288	319.74	0.680025	0.238868	2.84686	0.00441528	0.0467899
Cd1d1	ENSMUSG00000028076	656.787	0.679811	0.218298	3.11414	0.00184481	0.0230166
Notch1	ENSMUSG00000026923	9588.26	0.679517	0.153542	4.42562	9.61641e-06	0.000244717
Nck2	ENSMUSG00000066877	1150.31	0.674265	0.218746	3.08241	0.00205334	0.0252256
Gm11223	ENSMUSG00000046341	334.651	0.672126	0.226663	2.96531	0.00302377	0.0345562
2010315B03Rik	ENSMUSG00000074829	420.9	0.671744	0.18868	3.56024	0.000370522	0.00601763
Gm45871	ENSMUSG00000110277	228.646	0.671699	0.173953	3.86137	0.000112752	0.00216858
Nat2	ENSMUSG00000051147	93.3953	0.667402	0.184497	3.61741	0.000297561	0.00499906
Whamm	ENSMUSG00000045795	440.513	0.665952	0.172873	3.85226	0.000117034	0.0022394
Gstm7	ENSMUSG00000004035	682.071	0.664908	0.184055	3.61256	0.000303192	0.00507468
Bnip3	ENSMUSG00000078566	542.269	0.664502	0.220593	3.01234	0.00259239	0.0307213
Aen	ENSMUSG00000030609	4344.02	0.662828	0.177805	3.72783	0.000193134	0.003454
Rnf115	ENSMUSG00000028098	2112.49	0.661167	0.107849	6.13048	8.76141e-10	4.14e-08
Jak1	ENSMUSG00000028530	3750.54	0.657971	0.102822	6.3991	1.56291e-10	7.79545e-09
Etv6	ENSMUSG00000030199	1287.9	0.65658	0.198267	3.3116	0.000927634	0.0131527
Lrp5	ENSMUSG00000024913	859.267	0.655126	0.215176	3.04461	0.00232983	0.0281146
Apaf1	ENSMUSG00000019979	2396.52	0.654771	0.142526	4.59406	4.34698e-06	0.000118408
Lrrc27	ENSMUSG00000015980	45.0307	0.653538	0.219792	2.97344	0.00294479	0.0338086
Plxna2	ENSMUSG00000026640	5962.4	0.652079	0.155996	4.1801	2.91387e-05	0.000670788
Cdh11	ENSMUSG00000031673	3704.9	0.650444	0.206557	3.14898	0.00163843	0.0210502
Elavl2	ENSMUSG00000008489	1002.59	0.649806	0.19696	3.29917	0.000969701	0.0136031
Gm26788	ENSMUSG00000096992	141.291	0.647861	0.222428	2.91268	0.00358343	0.0393686
Tmem67	ENSMUSG00000049488	367.017	0.642412	0.159898	4.01764	5.87845e-05	0.00124709
2610507B11Rik	ENSMUSG00000010277	25358.2	0.636692	0.0969217	6.56913	5.06088e-11	2.68538e-09
March5	ENSMUSG00000023307	2694.47	0.632944	0.0791304	7.99874	1.25701e-15	9.52766e-14
Slc25a13	ENSMUSG00000015112	403.974	0.63216	0.139033	4.54683	5.44595e-06	0.000145344
Tank	ENSMUSG00000064289	1111.21	0.632108	0.107278	5.89223	3.81016e-09	1.6446e-07
Pomp	ENSMUSG00000029649	3567.27	0.631632	0.111766	5.65138	1.59162e-08	6.37926e-07
Phc2	ENSMUSG00000028796	4845.2	0.631502	0.194226	3.25137	0.0011485	0.0155983
Msn	ENSMUSG00000031207	5349.41	0.631219	0.219977	2.86948	0.00411143	0.0440693
Ncoa7	ENSMUSG00000039697	396.56	0.630491	0.163691	3.85172	0.000117293	0.0022422
Ift57	ENSMUSG00000032965	644.559	0.621708	0.110495	5.62659	1.83807e-08	7.27609e-07
Pnpt1	ENSMUSG00000020464	1586.36	0.621383	0.12839	4.83979	1.29973e-06	3.92103e-05
Cul2	ENSMUSG00000024231	2508.25	0.619418	0.119464	5.18499	2.16023e-07	7.52892e-06
Man1a	ENSMUSG00000003746	169.586	0.618782	0.194272	3.18512	0.00144692	0.0189263
Snph	ENSMUSG00000027457	444.242	0.61808	0.155054	3.98623	6.71304e-05	0.00139513
Tmem176b	ENSMUSG00000029810	6902.38	0.617443	0.21417	2.88296	0.00393961	0.0424913
Zc3h7a	ENSMUSG00000037965	2917.95	0.616967	0.156689	3.93753	8.23243e-05	0.00165766
Prkce	ENSMUSG00000045038	728.443	0.616422	0.156056	3.95001	7.81491e-05	0.00158595
Mvp	ENSMUSG00000030681	310.613	0.615952	0.158694	3.88138	0.000103864	0.00201838
Pold3	ENSMUSG00000030726	1727.64	0.614921	0.189695	3.24163	0.00118847	0.0160061
Tox4	ENSMUSG00000016831	5910.01	0.613182	0.135622	4.52125	6.14746e-06	0.000160815
Pantr1	ENSMUSG00000060424	2885.8	0.607679	0.202053	3.00752	0.00263386	0.0310163
Rad9a	ENSMUSG00000024824	408.512	0.606119	0.184761	3.28056	0.00103603	0.0144102
Ctps2	ENSMUSG00000031360	1058.61	0.60258	0.11045	5.45568	4.8786e-08	1.84034e-06
Jdp2	ENSMUSG00000034271	401	0.600387	0.17761	3.38037	0.000723885	0.0105848
Cited2	ENSMUSG00000039910	156.528	0.599269	0.207817	2.88364	0.00393105	0.0424587
1110059E24Rik	ENSMUSG00000035171	1185.19	0.59537	0.168172	3.54024	0.000399763	0.00643665
Fam174a	ENSMUSG00000051185	364.5	0.594752	0.126763	4.69183	2.70774e-06	7.69308e-05
Gm42692	ENSMUSG00000104901	138.781	0.594007	0.206695	2.87384	0.0040552	0.0435706
Tmem198b	ENSMUSG00000047090	1839.88	0.592608	0.15539	3.81367	0.000136917	0.00255666
Ankfy1	ENSMUSG00000020790	6609.9	0.592117	0.0731782	8.09143	5.8969e-16	4.56399e-14
Lrrc8b	ENSMUSG00000070639	3282.1	0.589491	0.194386	3.03257	0.00242479	0.0291039
Grn	ENSMUSG00000034708	1730.86	0.589337	0.131751	4.47312	7.70857e-06	0.000198644
Isoc1	ENSMUSG00000024601	3237.55	0.587944	0.10269	5.72541	1.03186e-08	4.23402e-07
Abracl	ENSMUSG00000078453	568.437	0.587049	0.204033	2.87723	0.00401188	0.0431465
Fam49a	ENSMUSG00000020589	2364.16	0.586575	0.183364	3.19896	0.00137924	0.01821
Flot2	ENSMUSG00000061981	1748.05	0.585593	0.169271	3.45949	0.000541192	0.00829717
Tshz2	ENSMUSG00000047907	1113.3	0.583616	0.148108	3.94047	8.13207e-05	0.00163993
Fbxo36	ENSMUSG00000073633	80.2307	0.583177	0.182448	3.19639	0.00139157	0.0183296
Casp6	ENSMUSG00000027997	265.978	0.582023	0.165235	3.5224	0.000427654	0.00682695
Stambpl1	ENSMUSG00000024776	1141.72	0.580272	0.108984	5.3244	1.01287e-07	3.72688e-06
Trim26	ENSMUSG00000024457	2005.15	0.579823	0.145315	3.99011	6.60422e-05	0.00137634
Acyp2	ENSMUSG00000060923	233.252	0.5798	0.198699	2.91798	0.00352302	0.0388762
Bbx	ENSMUSG00000022641	2149.67	0.576781	0.139641	4.13045	3.62057e-05	0.000809399
Vps13a	ENSMUSG00000046230	2851.04	0.575965	0.128424	4.48488	7.29534e-06	0.000188428
Tmed10-ps	ENSMUSG00000114251	71.3235	0.57493	0.200334	2.86985	0.00410662	0.0440492
Cenpv	ENSMUSG00000018509	1582.07	0.573961	0.1239	4.63246	3.61351e-06	0.000100378
Acsl6	ENSMUSG00000020333	1721.5	0.573382	0.116596	4.9177	8.7567e-07	2.72978e-05
Cep164	ENSMUSG00000043987	1242.54	0.571788	0.174048	3.28522	0.00101901	0.014206
Slc39a14	ENSMUSG00000022094	1360.55	0.56921	0.174296	3.26577	0.00109168	0.0150261
Zfp365	ENSMUSG00000037855	4326.22	0.568442	0.178331	3.18758	0.00143471	0.0187892
Aste1	ENSMUSG00000032567	434.2	0.567502	0.150878	3.76132	0.00016902	0.00306683
Ap3m2	ENSMUSG00000031539	2507.45	0.56307	0.146469	3.84428	0.000120905	0.00230562
Cdk19	ENSMUSG00000038481	2208.75	0.561836	0.183082	3.06877	0.00214942	0.026191
Lipe	ENSMUSG00000003123	616.585	0.561539	0.151017	3.71838	0.000200507	0.003552
Psma3	ENSMUSG00000060073	3704.71	0.56079	0.126129	4.44616	8.74194e-06	0.000223223
Scfd1	ENSMUSG00000020952	2177.05	0.560664	0.125944	4.45168	8.52011e-06	0.000218553
Cnih2	ENSMUSG00000024873	399.577	0.560128	0.163183	3.43251	0.000598028	0.00902673
Zbtb5	ENSMUSG00000049657	2627.17	0.558427	0.0589515	9.47265	2.72839e-21	2.59486e-19
Tagln2	ENSMUSG00000026547	4216.8	0.555598	0.145148	3.82782	0.000129285	0.00243235
Vash2	ENSMUSG00000037568	684.598	0.553771	0.144604	3.82956	0.000128371	0.00242038
Ascc3	ENSMUSG00000038774	2503.54	0.552765	0.113757	4.85915	1.17889e-06	3.5757e-05
Fat3	ENSMUSG00000074505	4788.84	0.551833	0.139603	3.95287	7.72206e-05	0.00157149
Shkbp1	ENSMUSG00000089832	766.094	0.5499	0.12679	4.33708	1.44389e-05	0.000359291
Znrd1	ENSMUSG00000036315	746.07	0.549759	0.113683	4.83589	1.32548e-06	3.98267e-05
Fbxw17	ENSMUSG00000037816	513.673	0.54958	0.113072	4.86045	1.17122e-06	3.56207e-05
Gm12592	ENSMUSG00000053263	256.116	0.549314	0.1347	4.07806	4.54126e-05	0.000992334
Wdr35	ENSMUSG00000066643	1544.06	0.54887	0.0937579	5.85412	4.7953e-09	2.0336e-07
Hivep1	ENSMUSG00000021366	1628.22	0.547463	0.109502	4.99958	5.74568e-07	1.84759e-05
Tnks1bp1	ENSMUSG00000033955	1826.32	0.547014	0.134257	4.07438	4.61375e-05	0.00100442
Sdhaf2	ENSMUSG00000024668	1156.67	0.54598	0.102023	5.35155	8.72048e-08	3.22989e-06
Psma5	ENSMUSG00000068749	3868.24	0.544689	0.138356	3.93688	8.25479e-05	0.00165897
Rtcb	ENSMUSG00000001783	11586.2	0.544682	0.149138	3.65221	0.000259993	0.00442848
Abcd1	ENSMUSG00000031378	858.181	0.54368	0.102126	5.32365	1.01708e-07	3.73624e-06
Pgm2	ENSMUSG00000029171	683.987	0.543141	0.140314	3.87091	0.00010843	0.00209984
Dgki	ENSMUSG00000038665	967.007	0.541999	0.0956416	5.66698	1.45334e-08	5.86695e-07
Lin9	ENSMUSG00000058729	908.399	0.539228	0.146803	3.67313	0.000239598	0.00413357
Gm13835	ENSMUSG00000086922	1812.24	0.538261	0.128932	4.17477	2.98285e-05	0.000684562
Bak1	ENSMUSG00000057789	2406.99	0.536746	0.167682	3.20096	0.00136968	0.0181158
Lca5	ENSMUSG00000032258	717.119	0.536439	0.140714	3.81228	0.000137691	0.00256345
Gtf2ird1	ENSMUSG00000023079	1065.04	0.534196	0.151329	3.53004	0.000415499	0.00666133
Smurf1	ENSMUSG00000038780	1881.12	0.532662	0.132209	4.02894	5.60291e-05	0.00119883
Acsl4	ENSMUSG00000031278	1524.74	0.531694	0.153608	3.46137	0.000537436	0.00825085
G3bp2	ENSMUSG00000029405	6585.42	0.531645	0.0739436	7.18988	6.48493e-13	3.88145e-11
Ifnar2	ENSMUSG00000022971	1212.49	0.530279	0.113418	4.67546	2.93301e-06	8.28069e-05
Ctso	ENSMUSG00000028015	613.441	0.529627	0.113855	4.65178	3.29086e-06	9.2214e-05
Ngdn	ENSMUSG00000022204	1217.37	0.528345	0.141953	3.72197	0.000197674	0.00351439
Psma2	ENSMUSG00000015671	5024.86	0.526281	0.0763506	6.89295	5.46475e-12	3.10522e-10
Susd6	ENSMUSG00000021133	2206.85	0.526183	0.0892738	5.89404	3.76872e-09	1.62984e-07
Lin54	ENSMUSG00000035310	1580.1	0.525005	0.177188	2.96298	0.00304674	0.0347073
Vps37d	ENSMUSG00000043614	341.167	0.521586	0.140826	3.70376	0.000212431	0.0037302
Slc25a22	ENSMUSG00000019082	648.648	0.521229	0.134424	3.87749	0.000105538	0.00204735
Plxnc1	ENSMUSG00000074785	2728.23	0.520015	0.181927	2.85836	0.00425831	0.0454483
Dcbld1	ENSMUSG00000019891	1118.98	0.519879	0.101592	5.11731	3.09931e-07	1.054e-05
Dtx4	ENSMUSG00000039982	4399.85	0.51748	0.174331	2.96837	0.00299379	0.034266
Snx7	ENSMUSG00000028007	262.187	0.512883	0.16468	3.11443	0.00184303	0.0230071
Abhd16a	ENSMUSG00000007036	1308.56	0.512094	0.157609	3.24914	0.00115754	0.0156984
Mrpl47	ENSMUSG00000037531	821.962	0.510045	0.111277	4.58356	4.57117e-06	0.000124063
Usf1	ENSMUSG00000026641	3850.34	0.508264	0.0859471	5.91369	3.34535e-09	1.46082e-07
4930453N24Rik	ENSMUSG00000059920	2354.2	0.508049	0.101947	4.98348	6.24503e-07	1.99388e-05
Cacybp	ENSMUSG00000014226	3643.22	0.507772	0.0997993	5.08793	3.61997e-07	1.21815e-05
Bmpr1a	ENSMUSG00000021796	6547.91	0.507713	0.122319	4.15072	3.31434e-05	0.000744647
Psmb4	ENSMUSG00000005779	5355.39	0.507614	0.149485	3.39575	0.000684409	0.0101129
Trappc11	ENSMUSG00000038102	3623.6	0.504832	0.101987	4.94995	7.42318e-07	2.33352e-05
Xrn1	ENSMUSG00000032410	1983.12	0.504815	0.160716	3.14104	0.00168351	0.0214818
Oxct1	ENSMUSG00000022186	12762	0.503219	0.143423	3.50864	0.000450407	0.0071243
Rbck1	ENSMUSG00000027466	2219.4	0.501883	0.121942	4.11574	3.85944e-05	0.000855978
Timp3	ENSMUSG00000020044	6198.97	0.50055	0.0937208	5.34087	9.25035e-08	3.41487e-06
Jpt2	ENSMUSG00000024165	3812.05	0.499713	0.173104	2.88678	0.00389212	0.0421006
Kctd9	ENSMUSG00000034327	283.727	0.499496	0.172586	2.89418	0.0038015	0.0413796
Dera	ENSMUSG00000030225	163.109	0.497556	0.170628	2.91603	0.00354521	0.0390442
Plcd1	ENSMUSG00000010660	278.73	0.497277	0.150551	3.30304	0.000956431	0.0134435
Atp11c	ENSMUSG00000062949	1498.27	0.496977	0.127633	3.89379	9.86905e-05	0.00192954
Vps54	ENSMUSG00000020128	2022.26	0.49652	0.123565	4.01828	5.86254e-05	0.00124489
Stk3	ENSMUSG00000022329	615.37	0.491068	0.102305	4.80006	1.58615e-06	4.70914e-05
Nanos1	ENSMUSG00000072437	959.94	0.490169	0.154856	3.16533	0.00154908	0.0200514
Slirp	ENSMUSG00000021040	1070.29	0.489838	0.169094	2.89683	0.00376954	0.0411118
Ywhag	ENSMUSG00000051391	6971.96	0.489695	0.127019	3.8553	0.000115587	0.0022155
Hdac9	ENSMUSG00000004698	734.811	0.485034	0.147387	3.29089	0.00099871	0.0139577
Ssbp2	ENSMUSG00000003992	1177.5	0.48373	0.0986905	4.90148	9.51168e-07	2.93255e-05
Megf9	ENSMUSG00000039270	3503.31	0.483167	0.0958957	5.03846	4.69288e-07	1.53769e-05
Abcc4	ENSMUSG00000032849	1142.82	0.483133	0.124832	3.87028	0.000108712	0.00210349
Vmp1	ENSMUSG00000018171	1662.29	0.482029	0.147148	3.27582	0.00105355	0.0146101
Scly	ENSMUSG00000026307	468.338	0.480502	0.129122	3.7213	0.0001982	0.00351946
Smarcd3	ENSMUSG00000028949	1895.72	0.479392	0.160493	2.98699	0.00281742	0.0326806
Etohd2	ENSMUSG00000089875	156.242	0.479319	0.147765	3.24378	0.00117953	0.0159389
Trnt1	ENSMUSG00000013736	1811.38	0.476365	0.116383	4.09307	4.25706e-05	0.000935844
Psma7	ENSMUSG00000027566	4523.98	0.47545	0.145676	3.26375	0.00109947	0.0151135
Rad50	ENSMUSG00000020380	1429.9	0.474699	0.10295	4.61096	4.00817e-06	0.000110365
Pdk3	ENSMUSG00000035232	810.999	0.471101	0.109579	4.29919	1.7142e-05	0.00041821
Cep162	ENSMUSG00000056919	1036.27	0.468016	0.127032	3.68423	0.000229393	0.00397893
Lpgat1	ENSMUSG00000026623	1567.17	0.467613	0.128959	3.62605	0.000287793	0.00484948
Klhl23	ENSMUSG00000042155	4973.38	0.466631	0.154001	3.03005	0.00244512	0.0292478
Phf6	ENSMUSG00000025626	5368.35	0.465128	0.154246	3.01549	0.00256563	0.0304685
Birc2	ENSMUSG00000057367	1543.34	0.459286	0.131154	3.50189	0.000461975	0.0072765
Nfil3	ENSMUSG00000056749	425.396	0.459014	0.138086	3.32412	0.00088697	0.01265
Skida1	ENSMUSG00000054074	420.929	0.457518	0.153474	2.98108	0.00287237	0.0331979
Agl	ENSMUSG00000033400	3473.75	0.457364	0.110967	4.12164	3.76185e-05	0.000835988
Mpc1-ps	ENSMUSG00000091498	332.409	0.454009	0.122018	3.72082	0.000198575	0.00352333
Eif1a	ENSMUSG00000057561	1393.22	0.451633	0.13807	3.27105	0.00107147	0.0148269
Tnfrsf21	ENSMUSG00000023915	4877.04	0.446795	0.124892	3.57745	0.000346958	0.00567186
Ccp110	ENSMUSG00000033904	2207.36	0.446175	0.11909	3.74655	0.000179286	0.00323738
Vdac3-ps1	ENSMUSG00000075053	316.976	0.444402	0.147227	3.01848	0.00254043	0.0301934
Snx6	ENSMUSG00000005656	2247.43	0.443696	0.11585	3.82993	0.000128181	0.0024197
Psma1	ENSMUSG00000030751	3242.96	0.443521	0.105237	4.21449	2.50341e-05	0.000588367
Cpeb4	ENSMUSG00000020300	2974.9	0.442941	0.106174	4.17186	3.02121e-05	0.000691244
Tbk1	ENSMUSG00000020115	1264.93	0.442445	0.115772	3.82168	0.000132548	0.00248957
Zfp948	ENSMUSG00000067931	868.978	0.438414	0.154334	2.84069	0.00450161	0.0475252
Nras	ENSMUSG00000027852	7325.22	0.436686	0.0889169	4.91117	9.05345e-07	2.8084e-05
Rasal2	ENSMUSG00000070565	3032.69	0.436567	0.0888169	4.91536	8.86179e-07	2.75489e-05
Mcur1	ENSMUSG00000021371	1395.58	0.435921	0.117885	3.69786	0.000217425	0.00380367
Tsc22d3	ENSMUSG00000031431	814.028	0.435913	0.144805	3.01034	0.00260957	0.0308243
Ppme1	ENSMUSG00000030718	2801.58	0.435775	0.109687	3.9729	7.1002e-05	0.00145938
Qars	ENSMUSG00000032604	1980.98	0.435228	0.0906694	4.80016	1.58538e-06	4.70914e-05
Rnf145	ENSMUSG00000019189	4805.13	0.432525	0.112299	3.85153	0.00011738	0.0022422
Map4	ENSMUSG00000032479	7048.37	0.431088	0.124366	3.46629	0.000527694	0.00811795
Daxx	ENSMUSG00000002307	1594.49	0.428614	0.102802	4.16931	3.05523e-05	0.000696189
N4bp1	ENSMUSG00000031652	1929.46	0.428365	0.0848828	5.04655	4.49869e-07	1.48709e-05
Smchd1	ENSMUSG00000024054	6162.16	0.428182	0.119145	3.59379	0.000325906	0.00539485
Tpcn2	ENSMUSG00000048677	220.227	0.427035	0.143336	2.97926	0.00288943	0.0333436
Meis2	ENSMUSG00000027210	2527.61	0.425696	0.138698	3.06922	0.00214616	0.0261797
Capza2	ENSMUSG00000015733	5500.26	0.424592	0.0844471	5.0279	4.95884e-07	1.61775e-05
Gns	ENSMUSG00000034707	2887.24	0.423463	0.115675	3.66079	0.000251437	0.00430145
Rnf169	ENSMUSG00000058761	2044.72	0.421782	0.0787458	5.35625	8.49668e-08	3.16265e-06
Tars	ENSMUSG00000022241	3502.69	0.421386	0.0836141	5.03966	4.66361e-07	1.53482e-05
Gm33366	ENSMUSG00000102969	1251.59	0.420325	0.122509	3.43098	0.000601402	0.00906546
Stat5b	ENSMUSG00000020919	1991.54	0.419191	0.0843015	4.97253	6.6086e-07	2.10099e-05
Map2k1	ENSMUSG00000004936	2195.73	0.418702	0.140812	2.97348	0.00294441	0.0338086
Sdc2	ENSMUSG00000022261	1235.4	0.418396	0.129348	3.23466	0.00121789	0.0163686
Gpx1	ENSMUSG00000063856	2866.06	0.415924	0.108926	3.8184	0.00013432	0.00251444
Cttnbp2nl	ENSMUSG00000062127	2863.76	0.414498	0.103095	4.02054	5.80659e-05	0.00123769
Stx18	ENSMUSG00000029125	882.429	0.414479	0.106746	3.88287	0.000103231	0.00200782
Yars	ENSMUSG00000028811	4738.69	0.413483	0.1232	3.3562	0.000790217	0.0113914
Cd2ap	ENSMUSG00000061665	1169.12	0.412808	0.132036	3.12649	0.00176909	0.0223451
Mllt3	ENSMUSG00000028496	1293.4	0.409366	0.13313	3.07493	0.0021055	0.0257624
4930503L19Rik	ENSMUSG00000044906	1058.7	0.409269	0.131118	3.12138	0.00180008	0.0226493
Plcl2	ENSMUSG00000038910	1035.79	0.408784	0.121473	3.36522	0.000764819	0.0111037
Psma4	ENSMUSG00000032301	4181.46	0.408777	0.08335	4.90434	9.37422e-07	2.89813e-05
Actr3	ENSMUSG00000026341	7264.47	0.404641	0.104048	3.889	0.000100659	0.0019646
Rap2b	ENSMUSG00000036894	2960.79	0.40379	0.130718	3.08902	0.00200817	0.0246978
Rora	ENSMUSG00000032238	768.431	0.402498	0.124903	3.22249	0.00127084	0.0170191
Gm10093	ENSMUSG00000061062	360.166	0.402485	0.127921	3.14636	0.00165315	0.0211665
Rgs12	ENSMUSG00000029101	2951.77	0.401263	0.133134	3.01398	0.00257841	0.0306041
Clcn5	ENSMUSG00000004317	1888.67	0.399841	0.104226	3.8363	0.0001249	0.00236972
Rnf14	ENSMUSG00000060450	3862.55	0.398461	0.067958	5.86334	4.53651e-09	1.93947e-07
Celf2	ENSMUSG00000002107	4181.45	0.397124	0.0975985	4.06896	4.72239e-05	0.0010241
Ndufb1-ps	ENSMUSG00000113902	1387.73	0.396223	0.138139	2.8683	0.00412688	0.0442138
Got2	ENSMUSG00000031672	8577.57	0.393894	0.11299	3.48608	0.000490149	0.00763455
Nudt19	ENSMUSG00000034875	1523.67	0.393148	0.132142	2.9752	0.00292797	0.0337017
Tmem50b	ENSMUSG00000022964	1352.73	0.388806	0.132261	2.93967	0.00328557	0.0368143
Tmem120a	ENSMUSG00000039886	582.05	0.388296	0.11687	3.32247	0.000892252	0.0127153
Manf	ENSMUSG00000032575	3777.6	0.386784	0.12029	3.21542	0.00130254	0.0173715
Mrpl35	ENSMUSG00000052962	651.31	0.386496	0.0972597	3.97386	7.07179e-05	0.001457
Fam13a	ENSMUSG00000037709	627.611	0.383106	0.132744	2.88605	0.00390111	0.0421775
Tbc1d9	ENSMUSG00000031709	1673.35	0.381715	0.12156	3.14014	0.00168864	0.0215228
St8sia1	ENSMUSG00000030283	1448.81	0.380317	0.118129	3.21952	0.00128407	0.0171655
Apip	ENSMUSG00000010911	622.64	0.380174	0.0842491	4.5125	6.4069e-06	0.000167213
Atp6v1h	ENSMUSG00000033793	2321.1	0.380064	0.0969069	3.92195	8.78354e-05	0.00174621
Mier1	ENSMUSG00000028522	1854.75	0.379032	0.0727646	5.20902	1.89839e-07	6.68907e-06
Pdia3	ENSMUSG00000027248	9696.33	0.378813	0.0970457	3.90345	9.48315e-05	0.00187367
Dnajc21	ENSMUSG00000044224	474.445	0.376283	0.106367	3.53757	0.000403821	0.00649266
Fam20b	ENSMUSG00000033557	3815.05	0.375844	0.1067	3.52244	0.000427589	0.00682695
C2cd3	ENSMUSG00000047248	2711.78	0.375415	0.12372	3.03439	0.00241022	0.0289658
Phip	ENSMUSG00000032253	6991.96	0.375054	0.111536	3.36263	0.000772036	0.0111868
Eea1	ENSMUSG00000036499	2012.32	0.374339	0.117856	3.17623	0.00149203	0.0194475
Stk36	ENSMUSG00000033276	428.475	0.367721	0.102489	3.58792	0.000333331	0.00550119
Marc2	ENSMUSG00000073481	2416.46	0.366498	0.10256	3.5735	0.000352243	0.00574989
Zbtb8a	ENSMUSG00000028807	315.881	0.365452	0.124488	2.93564	0.00332857	0.0372061
Ttc9	ENSMUSG00000042734	1380.71	0.363997	0.0979794	3.71504	0.000203171	0.00359352
Trmt2b	ENSMUSG00000067369	444.887	0.36273	0.11638	3.11678	0.00182838	0.0228752
Gm10273	ENSMUSG00000069622	1253.17	0.362062	0.116589	3.10544	0.00189994	0.0235734
Gls	ENSMUSG00000026103	2999.52	0.35803	0.12218	2.93036	0.00338572	0.0376761
Peli1	ENSMUSG00000020134	3219.1	0.357905	0.0996061	3.59321	0.000326632	0.00540255
Rufy3	ENSMUSG00000029291	3412.99	0.356096	0.119211	2.98711	0.0028163	0.0326806
Psmc2	ENSMUSG00000028932	3503.89	0.356038	0.104984	3.39135	0.000695484	0.0102563
Msl3	ENSMUSG00000031358	1251.57	0.352198	0.107719	3.2696	0.00107701	0.014876
Atp6v1d	ENSMUSG00000021114	1911.52	0.350945	0.0888458	3.95005	7.81354e-05	0.00158595
Pou3f3	ENSMUSG00000045515	6847.14	0.347438	0.115802	3.00027	0.00269737	0.0315489
Psmd12	ENSMUSG00000020720	2797.38	0.347263	0.0912382	3.80611	0.000141168	0.00262078
Ubb	ENSMUSG00000019505	51193.3	0.343357	0.112881	3.04178	0.00235187	0.02835
Snrpb2	ENSMUSG00000008333	1487.91	0.342461	0.085284	4.01554	5.93099e-05	0.00125586
Cox15	ENSMUSG00000040018	1444.72	0.337791	0.108904	3.10172	0.00192397	0.0237794
Azi2	ENSMUSG00000039285	2901.65	0.337655	0.114813	2.9409	0.00327258	0.0367265
Apex2	ENSMUSG00000025269	663.164	0.337366	0.0902159	3.73954	0.000184361	0.00332101
Mrps18c	ENSMUSG00000016833	691.723	0.337262	0.0958485	3.5187	0.000433663	0.00691304
Ndst1	ENSMUSG00000054008	5440.38	0.336477	0.0910756	3.69448	0.000220338	0.00384564
Gm10177	ENSMUSG00000090136	1624.21	0.33442	0.103934	3.21762	0.00129257	0.0172689
Cggbp1	ENSMUSG00000054604	5334.9	0.332732	0.0737444	4.51196	6.42311e-06	0.000167441
Dnajc2	ENSMUSG00000029014	1658.94	0.331478	0.0983242	3.37128	0.000748203	0.0108916
Hint1	ENSMUSG00000020267	5097.11	0.327538	0.103743	3.15719	0.00159298	0.0205485
Smim20	ENSMUSG00000061461	504.801	0.326795	0.10445	3.12872	0.0017557	0.0222009
0610010F05Rik	ENSMUSG00000042208	1551.53	0.325464	0.108805	2.99126	0.00277825	0.0323118
Mdm2	ENSMUSG00000020184	2289.5	0.323372	0.0766572	4.21842	2.46023e-05	0.000580651
Slc39a1	ENSMUSG00000052310	4659.85	0.322672	0.108148	2.98362	0.00284857	0.0329398
Fem1c	ENSMUSG00000033319	1581.82	0.319942	0.0985739	3.2457	0.0011716	0.0158517
Ttc9c	ENSMUSG00000071660	2135.38	0.318882	0.0949147	3.35966	0.00078037	0.0112825
Tmed10	ENSMUSG00000021248	4565.83	0.316116	0.0877579	3.60214	0.000315607	0.00525115
Vps26c	ENSMUSG00000022898	1848.69	0.316111	0.0696088	4.54125	5.59212e-06	0.000148538
Caprin1	ENSMUSG00000027184	25129.4	0.313668	0.076856	4.08125	4.47947e-05	0.000979939
Mettl9	ENSMUSG00000030876	3882.55	0.313572	0.0842142	3.72351	0.000196472	0.00350263
Psmb1	ENSMUSG00000014769	5658.37	0.312735	0.0590063	5.30002	1.15792e-07	4.21223e-06
Atp5f1	ENSMUSG00000000563	8909	0.312098	0.0892924	3.49523	0.000473648	0.00742391
Mpc1	ENSMUSG00000023861	1953.18	0.31087	0.109113	2.84907	0.00438478	0.0465326
Wdpcp	ENSMUSG00000020319	512.836	0.310147	0.109511	2.8321	0.00462427	0.0485235
Msantd4	ENSMUSG00000041124	2145.66	0.306269	0.0982535	3.11713	0.0018262	0.0228606
Clasp1	ENSMUSG00000064302	7751.83	0.305063	0.107225	2.84507	0.00444014	0.0470311
Nup153	ENSMUSG00000021374	4689.13	0.304848	0.0972023	3.13622	0.00171139	0.0217509
Nsd2	ENSMUSG00000057406	14244.9	0.30478	0.083306	3.65856	0.000253634	0.00433573
Thyn1	ENSMUSG00000035443	1689.58	0.304116	0.0765345	3.97358	7.07998e-05	0.001457
Vopp1	ENSMUSG00000037788	2146.85	0.29589	0.0746786	3.96218	7.427e-05	0.00151959
Spcs1	ENSMUSG00000021917	2043.34	0.295737	0.064254	4.60263	4.17195e-06	0.000113916
Sh3glb1	ENSMUSG00000037062	5888.93	0.293735	0.0732345	4.01088	6.04922e-05	0.00127608
Eps15l1	ENSMUSG00000006276	2289.68	0.291311	0.0881712	3.30392	0.000953423	0.0134251
Spin1	ENSMUSG00000021395	5211.31	0.287858	0.0916609	3.14046	0.00168682	0.0215118
Uggt1	ENSMUSG00000037470	6384.41	0.286839	0.0887249	3.2329	0.00122541	0.01645
Med1	ENSMUSG00000018160	4820.68	0.285363	0.0750604	3.80178	0.000143659	0.00265604
Vps36	ENSMUSG00000031479	2763.22	0.281328	0.0888482	3.16638	0.00154347	0.0200114
Mtch2	ENSMUSG00000027282	5273.02	0.281065	0.0617781	4.54958	5.37519e-06	0.000143798
Crcp	ENSMUSG00000025532	835.281	0.280774	0.0973724	2.8835	0.00393279	0.0424587
Cog4	ENSMUSG00000031753	2289.36	0.277029	0.0848296	3.26571	0.00109189	0.0150261
Rapgef2	ENSMUSG00000062232	4680.53	0.276058	0.0772781	3.57227	0.000353905	0.00577282
Rassf2	ENSMUSG00000027339	4737.08	0.274312	0.0967335	2.83575	0.00457176	0.0481152
Rab10	ENSMUSG00000020671	8084.68	0.267895	0.093479	2.86584	0.00415909	0.0445376
Psmd1	ENSMUSG00000026229	7974.43	0.262401	0.0816071	3.21541	0.00130257	0.0173715
Mpp6	ENSMUSG00000038388	2192.28	0.262353	0.0694436	3.77792	0.000158141	0.00289516
Pdcd6ip	ENSMUSG00000032504	1952.31	0.258671	0.0841861	3.07261	0.00212194	0.0259265
Psmd11	ENSMUSG00000017428	2005.09	0.252835	0.0795191	3.17955	0.00147506	0.0192711
Sugt1	ENSMUSG00000022024	2422.47	0.252734	0.0849604	2.97472	0.00293253	0.0337369
Sri	ENSMUSG00000003161	2295.64	0.251435	0.0724849	3.46879	0.000522808	0.0080483
Eml4	ENSMUSG00000032624	4665.66	0.24604	0.0760548	3.23504	0.00121627	0.0163567
Psmf1	ENSMUSG00000032869	1209.16	0.245474	0.0726082	3.3808	0.000722752	0.0105751
Plaa	ENSMUSG00000028577	3840.33	0.242992	0.0788013	3.0836	0.00204513	0.0251385
Akt2	ENSMUSG00000004056	4881.42	0.242953	0.081116	2.99514	0.00274322	0.0319852
Taf1	ENSMUSG00000031314	5256.05	0.242004	0.0578107	4.18615	2.83731e-05	0.000655855
Prpf38a	ENSMUSG00000063800	2164.22	0.240028	0.0712414	3.36921	0.000753829	0.0109655
Nbas	ENSMUSG00000020576	3152.41	0.238156	0.0694767	3.42786	0.000608352	0.00914379
Mapk1ip1l	ENSMUSG00000021840	4635.81	0.237538	0.0801495	2.96369	0.00303971	0.0346679
Esd	ENSMUSG00000021996	2660.08	0.235868	0.0705664	3.34249	0.000830292	0.0119155
Cops4	ENSMUSG00000035297	3161.28	0.234112	0.0664571	3.52275	0.000427089	0.00682695
Eif3k	ENSMUSG00000053565	4026.7	0.233989	0.0799473	2.92679	0.00342482	0.0380357
Zwint	ENSMUSG00000019923	7026.61	0.232377	0.0684261	3.39602	0.000683734	0.0101096
1110038F14Rik	ENSMUSG00000063236	975.32	0.230267	0.0780976	2.94845	0.00319375	0.0361128
Pum2	ENSMUSG00000020594	6748.24	0.229187	0.0781608	2.93225	0.00336518	0.0375405
Ube2v1	ENSMUSG00000078923	5667.94	0.227256	0.0694974	3.26999	0.00107551	0.0148652
Vcp-rs	ENSMUSG00000083327	2520.37	0.221492	0.0721345	3.07054	0.00213674	0.0260789
Insr	ENSMUSG00000005534	3549.33	0.220108	0.0637324	3.45362	0.000553109	0.00845194
Rpl10-ps3	ENSMUSG00000058443	20393.1	0.211036	0.0661451	3.1905	0.00142027	0.0186203
Arf4	ENSMUSG00000021877	5625.54	0.207772	0.071036	2.92489	0.00344581	0.0382309
Zfp251	ENSMUSG00000022526	2716.13	-0.20539	0.0652681	-3.14687	0.0016503	0.0211542
Dgcr2	ENSMUSG00000003166	7437.15	-0.218445	0.0766002	-2.85175	0.00434788	0.0461696
Srsf5	ENSMUSG00000021134	8446.25	-0.218465	0.0644756	-3.38833	0.00070319	0.0103496
Herc2	ENSMUSG00000030451	10685.1	-0.226507	0.0576987	-3.92569	8.64819e-05	0.00172694
Stk25	ENSMUSG00000026277	3926.69	-0.239559	0.0830905	-2.88311	0.00393771	0.0424913
Mdn1	ENSMUSG00000058006	6774.98	-0.24499	0.0808352	-3.03074	0.00243956	0.0292343
Mllt6	ENSMUSG00000038437	2471.41	-0.254659	0.0848567	-3.00105	0.00269046	0.0315088
Mbtps1	ENSMUSG00000031835	5522.35	-0.255312	0.0818639	-3.11874	0.00181625	0.0227741
Prrc2a	ENSMUSG00000024393	4972.31	-0.260809	0.067397	-3.86974	0.000108952	0.00210631
Tor1b	ENSMUSG00000026848	2609.13	-0.261191	0.0564717	-4.62516	3.74308e-06	0.000103592
Cyb5r3	ENSMUSG00000018042	5320.22	-0.261263	0.0775645	-3.36833	0.000756245	0.0109863
Rac1	ENSMUSG00000001847	12530.1	-0.263951	0.0706417	-3.73648	0.000186614	0.00335352
Hdhd2	ENSMUSG00000025421	2137.6	-0.267711	0.0655279	-4.08546	4.39899e-05	0.000964212
Dgkd	ENSMUSG00000070738	3803.47	-0.26807	0.086755	-3.08997	0.00200175	0.0246322
Naa60	ENSMUSG00000005982	1979.85	-0.274108	0.09581	-2.86095	0.00422369	0.0451217
Kdelr1	ENSMUSG00000002778	1587.16	-0.274775	0.0855648	-3.21131	0.00132133	0.0175591
Nol6	ENSMUSG00000028430	2044.31	-0.275481	0.0937878	-2.93728	0.0033111	0.0370477
Cog7	ENSMUSG00000034951	758.318	-0.278891	0.0911193	-3.06073	0.00220801	0.0268175
Cdk2ap1	ENSMUSG00000029394	9319.02	-0.279466	0.0912933	-3.06119	0.00220462	0.0267909
St5	ENSMUSG00000031024	928.462	-0.279906	0.0800607	-3.49618	0.000471978	0.00740881
Pttg1ip	ENSMUSG00000009291	2114.8	-0.28328	0.0870439	-3.25444	0.00113614	0.0154737
Tbc1d17	ENSMUSG00000038520	1166.94	-0.28385	0.0957061	-2.96585	0.00301851	0.0345138
Ctnnb1	ENSMUSG00000006932	39777.7	-0.283979	0.0815592	-3.48188	0.000497904	0.00772854
Rxrb	ENSMUSG00000039656	1449.88	-0.284115	0.0870524	-3.26372	0.00109959	0.0151135
Emc1	ENSMUSG00000078517	5011.75	-0.28522	0.0774625	-3.68203	0.000231381	0.00400944
Kif7	ENSMUSG00000050382	976.85	-0.292959	0.0927961	-3.15702	0.0015939	0.0205486
Spg11	ENSMUSG00000033396	2267.99	-0.298278	0.0831817	-3.58586	0.000335971	0.00553662
Micu1	ENSMUSG00000020111	2172.41	-0.298574	0.0942818	-3.16683	0.00154111	0.0200059
Pdzd8	ENSMUSG00000074746	2282.27	-0.299502	0.100942	-2.96709	0.00300634	0.0343921
Swsap1	ENSMUSG00000051238	442.832	-0.300673	0.10076	-2.98405	0.00284464	0.0329283
Fktn	ENSMUSG00000028414	1878.46	-0.303044	0.0906176	-3.3442	0.00082519	0.0118499
Hectd3	ENSMUSG00000046861	1417.69	-0.305431	0.103904	-2.93954	0.00328696	0.0368143
Repin1	ENSMUSG00000052751	2446.35	-0.306782	0.09757	-3.14422	0.00166527	0.0212971
2410002F23Rik	ENSMUSG00000045411	2926.11	-0.306872	0.087627	-3.50203	0.000461731	0.0072765
Snapc4	ENSMUSG00000036281	898.307	-0.307133	0.105308	-2.91651	0.00353968	0.0390406
Tmem101	ENSMUSG00000020921	1085.37	-0.308361	0.0892595	-3.45466	0.000550991	0.00843013
Twistnb	ENSMUSG00000020561	673.299	-0.309396	0.105067	-2.94476	0.00323209	0.036392
Ralgapa2	ENSMUSG00000037110	1682.63	-0.311882	0.0976043	-3.19537	0.00139653	0.0183627
Pcyox1	ENSMUSG00000029998	4817.91	-0.312496	0.0741611	-4.21375	2.51167e-05	0.000589075
Sesn1	ENSMUSG00000038332	1132.68	-0.312546	0.0864157	-3.61677	0.000298298	0.00500771
Vat1	ENSMUSG00000034993	2266.48	-0.314333	0.097271	-3.23152	0.00123133	0.0165195
Dmac1	ENSMUSG00000028398	859.941	-0.314376	0.1071	-2.93535	0.00333168	0.0372223
5031439G07Rik	ENSMUSG00000036046	5424.16	-0.31503	0.0943087	-3.34041	0.000836533	0.0119898
Hgsnat	ENSMUSG00000037260	960.752	-0.315435	0.0821423	-3.84011	0.000122981	0.00233726
Clptm1	ENSMUSG00000002981	5444.8	-0.316443	0.0777962	-4.06759	4.75018e-05	0.00102814
Pomt2	ENSMUSG00000034126	2706.68	-0.316722	0.0742775	-4.26404	2.00764e-05	0.000484011
Twnk	ENSMUSG00000025209	1114.66	-0.318096	0.0842654	-3.77493	0.000160053	0.00292539
Prex1	ENSMUSG00000039621	10851.6	-0.318409	0.111333	-2.85998	0.00423667	0.0452389
Ak3	ENSMUSG00000024782	4291.72	-0.31842	0.0846075	-3.7635	0.000167553	0.0030476
Maged1	ENSMUSG00000025151	36703.3	-0.322563	0.0882808	-3.65382	0.000258363	0.00440985
Gstz1	ENSMUSG00000021033	1285.55	-0.324364	0.106244	-3.05301	0.00226555	0.0274569
Dap	ENSMUSG00000039168	355.958	-0.324549	0.112195	-2.89271	0.00381931	0.0414929
Txnl4b	ENSMUSG00000031723	453.35	-0.326267	0.113394	-2.87729	0.00401109	0.0431465
Gusb	ENSMUSG00000025534	898.385	-0.326783	0.109919	-2.97293	0.00294969	0.0338393
Pccb	ENSMUSG00000032527	2049.88	-0.33076	0.104552	-3.1636	0.00155833	0.0201363
Fbxo46	ENSMUSG00000050428	647.224	-0.331432	0.110441	-3.00098	0.00269112	0.0315088
4833439L19Rik	ENSMUSG00000025871	6575.65	-0.331767	0.106296	-3.12116	0.00180142	0.0226493
Fuz	ENSMUSG00000011658	927.08	-0.334404	0.11577	-2.88852	0.00387058	0.041908
Nudt16l1	ENSMUSG00000022516	1311.17	-0.334839	0.103244	-3.24318	0.00118202	0.0159534
Prkci	ENSMUSG00000037643	2844.31	-0.335736	0.108377	-3.09786	0.00194924	0.0240389
Dennd5a	ENSMUSG00000035901	16853.3	-0.336111	0.104708	-3.20998	0.00132744	0.0176193
Gaa	ENSMUSG00000025579	2523.26	-0.336624	0.106607	-3.15762	0.00159064	0.0205301
Polr1d	ENSMUSG00000029642	2563.17	-0.339878	0.0927537	-3.66431	0.000248009	0.00425903
Tln2	ENSMUSG00000052698	4414.8	-0.339886	0.120059	-2.83099	0.00464048	0.0486708
Unc119	ENSMUSG00000002058	811.169	-0.341396	0.104015	-3.28218	0.00103008	0.0143514
C2cd2	ENSMUSG00000045975	823.48	-0.342476	0.0973864	-3.51667	0.000436989	0.00695447
Stx16	ENSMUSG00000027522	1490.09	-0.343281	0.0880644	-3.89806	9.69658e-05	0.00190245
Plekhn1	ENSMUSG00000078485	1351.28	-0.343397	0.105359	-3.25931	0.00111683	0.0152943
Retreg2	ENSMUSG00000049339	2970.3	-0.343788	0.105388	-3.26212	0.00110582	0.01517
Sirpa	ENSMUSG00000037902	1450.32	-0.350437	0.123677	-2.83349	0.0046043	0.0483817
B3glct	ENSMUSG00000051950	1151.4	-0.352335	0.117953	-2.98708	0.00281654	0.0326806
Stk39	ENSMUSG00000027030	1945.65	-0.354396	0.10885	-3.25582	0.00113064	0.0154349
Anks6	ENSMUSG00000066191	403.923	-0.355026	0.110264	-3.21979	0.00128283	0.0171592
Megf8	ENSMUSG00000045039	2676.23	-0.355764	0.103964	-3.42198	0.000621665	0.00931461
Yes1	ENSMUSG00000014932	1558.74	-0.3576	0.100367	-3.56293	0.000366737	0.00596911
Mars2	ENSMUSG00000046994	1670.37	-0.35999	0.112342	-3.20442	0.00135337	0.0179212
Slc39a3	ENSMUSG00000046822	1805.66	-0.360204	0.0976796	-3.68761	0.00022637	0.00393561
Trim62	ENSMUSG00000041000	1031.78	-0.363724	0.120143	-3.02742	0.00246648	0.0294313
Kptn	ENSMUSG00000006021	509.813	-0.36483	0.123064	-2.96456	0.00303114	0.0345876
Cstf2	ENSMUSG00000031256	6241.11	-0.364851	0.123858	-2.94571	0.00322218	0.0363243
Natd1	ENSMUSG00000018931	2469.2	-0.367139	0.117599	-3.12194	0.00179661	0.0226417
Wdr41	ENSMUSG00000042015	1333.91	-0.371995	0.119958	-3.10104	0.0019284	0.0238211
Slc35b2	ENSMUSG00000037089	4734.04	-0.373495	0.1034	-3.61213	0.000303691	0.00507925
Ost4	ENSMUSG00000038803	1235.96	-0.373501	0.107465	-3.47558	0.000509758	0.00789071
Cyb5d2	ENSMUSG00000057778	370.283	-0.376814	0.130671	-2.8837	0.00393039	0.0424587
B4gat1	ENSMUSG00000047379	1097.23	-0.378149	0.112413	-3.36394	0.00076839	0.0111484
Fahd1	ENSMUSG00000045316	389.853	-0.378396	0.129059	-2.93195	0.0033684	0.0375562
Adi1	ENSMUSG00000020629	443.336	-0.381441	0.122445	-3.1152	0.0018382	0.0229596
Map4k4	ENSMUSG00000026074	21153.3	-0.384541	0.0743327	-5.17325	2.30062e-07	7.98105e-06
Dgat2	ENSMUSG00000030747	387.673	-0.384568	0.125399	-3.06675	0.00216403	0.0263547
Trp53rka	ENSMUSG00000039725	806.766	-0.385344	0.131084	-2.93967	0.00328564	0.0368143
Foxo4	ENSMUSG00000042903	980.873	-0.38617	0.0887552	-4.35096	1.35542e-05	0.000339916
Qsox1	ENSMUSG00000033684	991.269	-0.388166	0.0850706	-4.56287	5.04594e-06	0.000135636
Man2a2	ENSMUSG00000038886	4531.54	-0.388996	0.117463	-3.31165	0.000927471	0.0131527
Kdm1b	ENSMUSG00000038080	1520.3	-0.389775	0.108972	-3.57682	0.000347797	0.00568145
Slc19a1	ENSMUSG00000001436	479.663	-0.390647	0.133244	-2.93181	0.00336993	0.0375562
Ctdsp1	ENSMUSG00000026176	1208.03	-0.393494	0.127785	-3.07935	0.00207456	0.0254446
Tmem80	ENSMUSG00000025505	666.894	-0.394415	0.10027	-3.93353	8.37057e-05	0.00167898
Fermt2	ENSMUSG00000037712	4866.8	-0.39662	0.0922269	-4.30048	1.70428e-05	0.000416696
Slc37a4	ENSMUSG00000032114	871.81	-0.397099	0.0954668	-4.15955	3.18869e-05	0.000719299
Klc4	ENSMUSG00000003546	671.535	-0.397877	0.11586	-3.43412	0.000594477	0.00897916
Telo2	ENSMUSG00000024170	1380.91	-0.399312	0.133073	-3.0007	0.00269356	0.0315208
Ndufaf7	ENSMUSG00000024082	657.857	-0.401282	0.0993719	-4.03818	5.38664e-05	0.00115586
Lrba	ENSMUSG00000028080	2297.12	-0.401543	0.0992172	-4.04711	5.18548e-05	0.00111483
Spg20	ENSMUSG00000036580	1067	-0.403162	0.0825352	-4.88473	1.03573e-06	3.18016e-05
Prkab2	ENSMUSG00000038205	517.93	-0.403822	0.142453	-2.83477	0.0045859	0.0482248
Asph	ENSMUSG00000028207	2133.8	-0.406163	0.106815	-3.8025	0.000143243	0.00265271
Rcan3	ENSMUSG00000059713	1364.72	-0.408114	0.0972487	-4.1966	2.70955e-05	0.000629564
Ntrk2	ENSMUSG00000055254	9726.42	-0.408208	0.114918	-3.55217	0.000382063	0.00618716
Rnft2	ENSMUSG00000032850	987.242	-0.408448	0.143129	-2.85371	0.00432124	0.0459669
Fam19a5	ENSMUSG00000054863	2111.09	-0.412916	0.133083	-3.1027	0.00191765	0.0237145
Tprgl	ENSMUSG00000029030	1780.9	-0.414176	0.105403	-3.92945	8.51389e-05	0.00170164
Clstn1	ENSMUSG00000039953	8897.39	-0.415473	0.0600917	-6.91398	4.71242e-12	2.69135e-10
Sdhaf1	ENSMUSG00000074211	533.172	-0.417159	0.138884	-3.00365	0.00266765	0.0312992
Galc	ENSMUSG00000021003	990.885	-0.418591	0.123891	-3.37869	0.000728325	0.0106427
Taf13	ENSMUSG00000048100	574.329	-0.419229	0.099559	-4.21086	2.54406e-05	0.000595426
Fibp	ENSMUSG00000024911	1197.09	-0.419422	0.120718	-3.47438	0.00051203	0.0079204
Nat8l	ENSMUSG00000048142	1716.03	-0.420786	0.122713	-3.42903	0.00060575	0.00912186
Gnptg	ENSMUSG00000035521	1535.29	-0.422616	0.129703	-3.25834	0.00112065	0.015336
Dhrs13	ENSMUSG00000020834	907.989	-0.422896	0.110265	-3.83529	0.000125418	0.00237554
Bcl6	ENSMUSG00000022508	803.944	-0.423339	0.121045	-3.49737	0.000469863	0.00739038
Mzt2	ENSMUSG00000022671	615.488	-0.423496	0.127933	-3.3103	0.000931959	0.013189
Metap1d	ENSMUSG00000041921	784.027	-0.427277	0.124362	-3.43576	0.000590889	0.00896086
Timm50	ENSMUSG00000003438	3093.54	-0.427325	0.106988	-3.99413	6.49329e-05	0.00135953
Cpe	ENSMUSG00000037852	8825.11	-0.427964	0.122284	-3.49974	0.000465713	0.00733025
Ccdc88c	ENSMUSG00000021182	4901.54	-0.429771	0.121194	-3.54614	0.000390913	0.00631227
Cux1	ENSMUSG00000029705	4697.17	-0.431822	0.132748	-3.25294	0.00114218	0.0155465
Fam234b	ENSMUSG00000030207	4599.34	-0.433049	0.130906	-3.3081	0.000939329	0.0132599
Xylt2	ENSMUSG00000020868	848.045	-0.434669	0.136909	-3.17486	0.00149907	0.0195052
Fahd2a	ENSMUSG00000027371	383.659	-0.434682	0.138717	-3.13357	0.00172691	0.021911
Zfp740	ENSMUSG00000046897	5840.96	-0.434828	0.0864925	-5.02734	4.97323e-07	1.62009e-05
Ppdpf	ENSMUSG00000016344	1588.22	-0.435092	0.133383	-3.26197	0.00110641	0.01517
Gpc1	ENSMUSG00000034220	5658.49	-0.435255	0.146372	-2.97363	0.00294303	0.0338086
Ank	ENSMUSG00000022265	1806.85	-0.436197	0.136445	-3.19687	0.00138925	0.0183099
Alkbh6	ENSMUSG00000042831	456.758	-0.436499	0.0981399	-4.44772	8.67859e-06	0.000222364
Evi5	ENSMUSG00000011831	3741.19	-0.437427	0.116751	-3.74667	0.0001792	0.00323738
Nr1d1	ENSMUSG00000020889	151.367	-0.438243	0.150817	-2.9058	0.0036632	0.0401268
Lrpap1	ENSMUSG00000029103	2978.93	-0.438779	0.127583	-3.43916	0.000583526	0.00887347
1700066M21Rik	ENSMUSG00000038323	1789.21	-0.43919	0.149943	-2.92905	0.00340003	0.0378001
Entpd6	ENSMUSG00000033068	1025.69	-0.439566	0.11557	-3.80345	0.000142693	0.0026447
Faah	ENSMUSG00000034171	831.804	-0.439927	0.117714	-3.73725	0.000186041	0.00334859
Zcchc24	ENSMUSG00000055538	10905.6	-0.441707	0.14366	-3.07467	0.00210737	0.0257624
Dock1	ENSMUSG00000058325	5063.94	-0.44223	0.148019	-2.98765	0.00281135	0.0326608
Cdip1	ENSMUSG00000004071	4204.03	-0.442747	0.094346	-4.6928	2.69495e-06	7.66643e-05
Alg3	ENSMUSG00000033809	642.549	-0.445451	0.143421	-3.10591	0.00189697	0.0235625
Zfp316	ENSMUSG00000046658	1171.95	-0.44643	0.130233	-3.42793	0.00060821	0.00914379
Mib2	ENSMUSG00000029060	1158.6	-0.449667	0.128969	-3.48663	0.000489139	0.00762412
Szt2	ENSMUSG00000033253	1543.1	-0.45008	0.137252	-3.27922	0.00104095	0.0144669
Gm26852	ENSMUSG00000097231	108.983	-0.45195	0.153501	-2.94428	0.00323707	0.0364191
Map3k10	ENSMUSG00000040390	1056.15	-0.45435	0.135255	-3.35922	0.000781631	0.0112894
Gm2415	ENSMUSG00000086119	329.681	-0.454605	0.144583	-3.14426	0.00166507	0.0212971
Pusl1	ENSMUSG00000051557	635.566	-0.458007	0.151209	-3.02895	0.00245402	0.0293137
Gas6	ENSMUSG00000031451	2064.11	-0.462102	0.11072	-4.17361	2.99815e-05	0.00068737
Ankrd26	ENSMUSG00000007827	1394.18	-0.462654	0.0974876	-4.74578	2.07708e-06	6.0155e-05
Sema6a	ENSMUSG00000019647	2220.92	-0.462768	0.103037	-4.49128	7.07967e-06	0.000183279
Bag1	ENSMUSG00000028416	2276.03	-0.46703	0.158488	-2.94678	0.00321102	0.0362349
Pgm2l1	ENSMUSG00000030729	560.532	-0.469605	0.124197	-3.78112	0.000156123	0.00286523
Pomgnt2	ENSMUSG00000066235	361.215	-0.472637	0.122196	-3.86786	0.000109793	0.00212074
Mettl26	ENSMUSG00000025731	608.749	-0.476739	0.102573	-4.6478	3.35494e-06	9.37753e-05
Pink1	ENSMUSG00000028756	2182.75	-0.47677	0.138205	-3.44972	0.000561173	0.00856838
Traf4	ENSMUSG00000017386	19220.8	-0.476781	0.144328	-3.30346	0.00095499	0.0134387
Cadm4	ENSMUSG00000054793	8228.4	-0.481534	0.167502	-2.8748	0.00404279	0.0434581
Elfn1	ENSMUSG00000048988	2872.09	-0.485494	0.159137	-3.05078	0.00228245	0.027617
Lmf1	ENSMUSG00000002279	1232.06	-0.485593	0.162729	-2.98406	0.00284452	0.0329283
Srrd	ENSMUSG00000029346	284.815	-0.485611	0.156109	-3.11073	0.00186627	0.0232584
Rtkn	ENSMUSG00000034930	3206.87	-0.488203	0.140396	-3.47733	0.00050643	0.0078446
Kyat1	ENSMUSG00000039648	338.397	-0.491053	0.166277	-2.95323	0.00314469	0.0356118
Sowahc	ENSMUSG00000098188	2758.72	-0.492041	0.135125	-3.64137	0.00027119	0.00459733
Unc13b	ENSMUSG00000028456	1118.94	-0.495102	0.107739	-4.59537	4.31973e-06	0.000117809
Prrg1	ENSMUSG00000047996	482.314	-0.49648	0.158468	-3.133	0.0017303	0.0219416
Plpp5	ENSMUSG00000031570	541.128	-0.496856	0.107761	-4.61074	4.01239e-06	0.000110365
Rnf167	ENSMUSG00000040746	1414.35	-0.496955	0.14226	-3.4933	0.000477092	0.00746356
Tmem231	ENSMUSG00000031951	242.519	-0.499419	0.169859	-2.94019	0.00328013	0.0367928
Slc27a4	ENSMUSG00000059316	2953.77	-0.499677	0.163573	-3.05476	0.00225238	0.0273268
Ttc7	ENSMUSG00000036918	244.005	-0.500745	0.144473	-3.46602	0.000528225	0.00812056
Map4k2	ENSMUSG00000024948	393.138	-0.501471	0.143403	-3.49693	0.000470645	0.0073975
Lrrn2	ENSMUSG00000026443	2015.98	-0.50236	0.132932	-3.77906	0.00015742	0.00288668
Vwc2	ENSMUSG00000050830	394.131	-0.503994	0.131408	-3.83534	0.000125392	0.00237554
Btd	ENSMUSG00000021900	819.625	-0.506111	0.11966	-4.22957	2.34135e-05	0.000557281
Tmem120b	ENSMUSG00000054434	136.457	-0.507881	0.161895	-3.13711	0.00170621	0.0217102
Lime1	ENSMUSG00000090077	406.626	-0.509929	0.140451	-3.63067	0.000282691	0.00477427
Abcc10	ENSMUSG00000032842	320.217	-0.509991	0.170364	-2.99354	0.00275761	0.0321197
Tbc1d16	ENSMUSG00000039976	2849.3	-0.510866	0.102997	-4.96003	7.04828e-07	2.23129e-05
P4htm	ENSMUSG00000006675	377.377	-0.512597	0.171712	-2.98521	0.00283385	0.0328542
Cecr2	ENSMUSG00000071226	813.798	-0.512905	0.137441	-3.73182	0.000190105	0.00340535
Arsk	ENSMUSG00000021592	403.941	-0.515031	0.129524	-3.97632	6.99903e-05	0.00144387
Slc9a7	ENSMUSG00000037341	818.423	-0.515678	0.16587	-3.10893	0.00187766	0.0233838
Bckdha	ENSMUSG00000060376	1830.38	-0.516423	0.132444	-3.89917	9.65243e-05	0.0018971
Adgrb1	ENSMUSG00000034730	2540.39	-0.517758	0.142821	-3.62524	0.000288699	0.00486109
Satb1	ENSMUSG00000023927	1710.3	-0.519192	0.179301	-2.89565	0.00378376	0.0412464
Pkdcc	ENSMUSG00000024247	486.454	-0.521412	0.147801	-3.52779	0.000419051	0.00670869
Arl2bp	ENSMUSG00000031776	9345.44	-0.528841	0.182055	-2.90485	0.00367432	0.0401991
Sertad2	ENSMUSG00000049800	823.724	-0.530724	0.148209	-3.58092	0.000342386	0.00561311
P3h3	ENSMUSG00000023191	350.702	-0.532301	0.152402	-3.49274	0.000478089	0.00747263
Bend4	ENSMUSG00000092060	805.942	-0.534338	0.101464	-5.26631	1.39194e-07	5.0148e-06
Dll1	ENSMUSG00000014773	3474.15	-0.534934	0.183281	-2.91866	0.00351539	0.0388111
Per2	ENSMUSG00000055866	470.856	-0.535367	0.162829	-3.28791	0.00100935	0.0140888
Polg	ENSMUSG00000039176	9403.56	-0.535656	0.128497	-4.16861	3.06459e-05	0.000697614
Sema6d	ENSMUSG00000027200	7758.6	-0.536663	0.158616	-3.3834	0.000715933	0.010489
Bphl	ENSMUSG00000038286	530.604	-0.538776	0.139845	-3.85266	0.000116841	0.00223763
Dedd2	ENSMUSG00000054499	298.642	-0.539178	0.168303	-3.20362	0.00135711	0.0179601
Slc46a1	ENSMUSG00000020829	507.886	-0.541698	0.135449	-3.99928	6.35362e-05	0.00133402
Tmem38b	ENSMUSG00000028420	164.273	-0.542856	0.172491	-3.14716	0.00164866	0.0211453
Svil	ENSMUSG00000024236	2038.74	-0.543801	0.184083	-2.9541	0.0031358	0.0355829
Rffl	ENSMUSG00000020696	227.604	-0.545488	0.193156	-2.82409	0.00474156	0.0496382
Iffo1	ENSMUSG00000038271	981.878	-0.545599	0.167739	-3.25266	0.0011433	0.0155523
Celsr2	ENSMUSG00000068740	738.812	-0.545841	0.164649	-3.31519	0.000915816	0.0130098
Fam171a2	ENSMUSG00000034685	1107.66	-0.54704	0.149795	-3.65191	0.000260295	0.00442935
Trim65	ENSMUSG00000054517	109.097	-0.547955	0.167005	-3.28107	0.00103413	0.0143989
Ascl1	ENSMUSG00000020052	1440.77	-0.549192	0.156394	-3.51158	0.000445447	0.00706577
Sgcb	ENSMUSG00000029156	1402.83	-0.551225	0.158093	-3.48672	0.000488976	0.00762412
Kiz	ENSMUSG00000074749	1810.3	-0.554451	0.167862	-3.30301	0.000956527	0.0134435
Ptprs	ENSMUSG00000013236	14758	-0.556393	0.13183	-4.22055	2.43711e-05	0.000577014
Smim13	ENSMUSG00000091264	1674.6	-0.559008	0.151826	-3.68189	0.00023151	0.00400944
Sgsh	ENSMUSG00000005043	319.763	-0.561344	0.159773	-3.51339	0.000442433	0.00703288
Fbxo31	ENSMUSG00000052934	1157.02	-0.56428	0.176054	-3.20514	0.00134996	0.0178971
Lemd1	ENSMUSG00000079330	101.44	-0.564686	0.197731	-2.85584	0.00429237	0.0457413
Pdxp	ENSMUSG00000116165	1113.64	-0.564951	0.15364	-3.67711	0.000235888	0.00408212
Slc25a19	ENSMUSG00000020744	621.14	-0.566187	0.134415	-4.21224	2.52851e-05	0.000592405
9030407P20Rik	ENSMUSG00000097343	139.185	-0.568255	0.192102	-2.95809	0.00309552	0.0352148
Rundc3a	ENSMUSG00000006575	2871.37	-0.571771	0.130627	-4.37713	1.20253e-05	0.000302926
Swap70	ENSMUSG00000031015	2364.97	-0.571914	0.0768382	-7.44309	9.83554e-14	6.38031e-12
Nrm	ENSMUSG00000059791	805.423	-0.573207	0.178453	-3.21209	0.00131772	0.0175275
Tle4	ENSMUSG00000024642	4074.47	-0.575787	0.190759	-3.0184	0.00254111	0.0301934
Per3	ENSMUSG00000028957	463.054	-0.577737	0.172414	-3.35086	0.000805599	0.0115908
Klhl15	ENSMUSG00000043929	374.596	-0.579217	0.183066	-3.16399	0.00155622	0.0201206
St6galnac3	ENSMUSG00000052544	237.16	-0.579408	0.154143	-3.7589	0.000170665	0.00309417
Galnt16	ENSMUSG00000021130	2996.69	-0.579468	0.18601	-3.11526	0.00183786	0.0229596
Angel1	ENSMUSG00000021257	408.434	-0.585458	0.168562	-3.47325	0.000514188	0.00794284
Gm20300	ENSMUSG00000111080	411.997	-0.586889	0.153561	-3.82186	0.000132451	0.00248957
Mthfsl	ENSMUSG00000079427	174.078	-0.586895	0.185957	-3.15607	0.0015991	0.0205919
Rasl10b	ENSMUSG00000020684	1262.01	-0.587208	0.193333	-3.03729	0.00238718	0.0287293
Wscd1	ENSMUSG00000020811	6149.02	-0.590144	0.151544	-3.89422	9.85157e-05	0.0019278
Inhbb	ENSMUSG00000037035	697.544	-0.590774	0.175848	-3.35957	0.000780652	0.0112825
Asrgl1	ENSMUSG00000024654	14049.5	-0.591169	0.203584	-2.9038	0.00368659	0.0403047
Nr4a1	ENSMUSG00000023034	534.993	-0.59257	0.139742	-4.24046	2.23061e-05	0.000533185
Gm17259	ENSMUSG00000097793	75.3986	-0.592776	0.199491	-2.97145	0.00296399	0.0339769
Atg9a	ENSMUSG00000033124	1964.66	-0.593245	0.143499	-4.13414	3.56281e-05	0.000798077
1110065P20Rik	ENSMUSG00000078570	860.642	-0.594261	0.11815	-5.0297	4.91242e-07	1.60494e-05
Gm16499	ENSMUSG00000108255	114.645	-0.59457	0.199262	-2.98387	0.00284628	0.0329303
Cited1	ENSMUSG00000051159	155.223	-0.595021	0.185664	-3.20482	0.00135145	0.0179063
Tmem198	ENSMUSG00000051703	234.837	-0.596349	0.192104	-3.1043	0.00190728	0.0236513
Sh2b3	ENSMUSG00000042594	653.933	-0.59752	0.184764	-3.23396	0.00122088	0.0163989
Galnt10	ENSMUSG00000020520	7138.26	-0.598375	0.144928	-4.12878	3.64692e-05	0.000812861
Pgp	ENSMUSG00000043445	2052.7	-0.601004	0.205087	-2.93048	0.00338434	0.0376761
Gatm	ENSMUSG00000027199	5360.29	-0.602184	0.144506	-4.1672	3.08366e-05	0.000700608
Tmem240	ENSMUSG00000084845	91.587	-0.602941	0.181386	-3.32408	0.000887108	0.01265
Cgnl1	ENSMUSG00000032232	247.725	-0.604319	0.186403	-3.24199	0.00118697	0.0160009
Ldlrad3	ENSMUSG00000048058	2271.7	-0.604574	0.150446	-4.01855	5.85575e-05	0.00124462
Gm49284	ENSMUSG00000114995	105.777	-0.605318	0.18376	-3.29408	0.00098745	0.0138262
Ccser2	ENSMUSG00000058690	5983.74	-0.608351	0.157711	-3.85739	0.000114606	0.00220045
Gid4	ENSMUSG00000018415	939.422	-0.609182	0.193296	-3.15154	0.0016241	0.020878
Zbtb16	ENSMUSG00000066687	251.084	-0.611644	0.133548	-4.57994	4.65101e-06	0.000126042
Matk	ENSMUSG00000004933	199.955	-0.612228	0.193361	-3.16625	0.00154421	0.0200114
2810001G20Rik	ENSMUSG00000087497	200.219	-0.613545	0.203705	-3.01193	0.00259596	0.0307232
Zfp276	ENSMUSG00000001065	2139.27	-0.621523	0.203987	-3.04688	0.00231229	0.0279479
Tcea2	ENSMUSG00000059540	343.401	-0.621696	0.219012	-2.83864	0.00453057	0.0478084
Pdk2	ENSMUSG00000038967	332.61	-0.623848	0.191865	-3.2515	0.00114799	0.0155983
Gm43305	ENSMUSG00000105703	427.554	-0.623883	0.181611	-3.43527	0.000591965	0.00896086
Abr	ENSMUSG00000017631	2579.3	-0.624752	0.17339	-3.60317	0.000314358	0.00523425
Abca2	ENSMUSG00000026944	2372.62	-0.625096	0.14559	-4.29353	1.75856e-05	0.000428565
AC166575.1	ENSMUSG00000118239	158.428	-0.629078	0.209298	-3.00566	0.00265006	0.0311765
Zfp467	ENSMUSG00000068551	352.548	-0.629338	0.148627	-4.23436	2.29208e-05	0.000546712
Mypop	ENSMUSG00000048481	232.285	-0.631297	0.170504	-3.70254	0.000213452	0.00374292
Ptms	ENSMUSG00000030122	4710.46	-0.632936	0.139357	-4.54182	5.57697e-06	0.000148312
Gm28229	ENSMUSG00000101335	113.953	-0.632946	0.208825	-3.03099	0.00243751	0.0292254
Crtc1	ENSMUSG00000003575	875.037	-0.634239	0.205801	-3.0818	0.00205753	0.0252495
Nrxn2	ENSMUSG00000033768	4144.08	-0.640843	0.121218	-5.28669	1.2455e-07	4.50892e-06
Hcn2	ENSMUSG00000020331	75.3552	-0.641643	0.204081	-3.14406	0.00166619	0.0212971
Homer2	ENSMUSG00000025813	1216.36	-0.645461	0.0904773	-7.13396	9.7523e-13	5.77547e-11
Rapgef3	ENSMUSG00000022469	2014.1	-0.646654	0.131917	-4.90198	9.48736e-07	2.92908e-05
Leng9	ENSMUSG00000043432	145.902	-0.649802	0.21917	-2.96483	0.00302852	0.0345876
Klf11	ENSMUSG00000020653	265.205	-0.65257	0.180055	-3.62428	0.000289766	0.00487541
Csad	ENSMUSG00000023044	1410.3	-0.654818	0.13914	-4.70618	2.52401e-06	7.21675e-05
Spata2l	ENSMUSG00000033594	89.3006	-0.655732	0.224237	-2.92428	0.00345252	0.0382865
Acap3	ENSMUSG00000029033	6736.78	-0.65979	0.157323	-4.19385	2.74255e-05	0.000636573
Gm43672	ENSMUSG00000106019	368.675	-0.660183	0.163985	-4.02589	5.67608e-05	0.00121218
Snx18	ENSMUSG00000042364	2422.2	-0.667909	0.158166	-4.22282	2.41261e-05	0.00057242
Cdh13	ENSMUSG00000031841	3090.17	-0.677009	0.175086	-3.86673	0.000110305	0.00212881
Ccdc134	ENSMUSG00000068114	1420.49	-0.678257	0.239467	-2.83236	0.00462052	0.0485068
Jph4	ENSMUSG00000022208	99.5941	-0.679999	0.167128	-4.06872	4.72724e-05	0.00102416
Slc22a21	ENSMUSG00000063652	63.8337	-0.683617	0.200894	-3.40288	0.000666804	0.00990497
Smtnl2	ENSMUSG00000045667	144.271	-0.684327	0.209512	-3.26629	0.00108965	0.0150229
Wasf3	ENSMUSG00000029636	1583.44	-0.684596	0.13572	-5.04418	4.55467e-07	1.50337e-05
Prkca	ENSMUSG00000050965	1604.88	-0.685794	0.131803	-5.20318	1.9591e-07	6.88137e-06
Gm17251	ENSMUSG00000090952	66.4989	-0.685954	0.219128	-3.13038	0.00174582	0.0221094
Camk1	ENSMUSG00000030272	3247.8	-0.686285	0.226173	-3.03433	0.0024107	0.0289658
Lurap1l	ENSMUSG00000048706	89.9134	-0.686479	0.201904	-3.40002	0.000673803	0.00999571
Nrxn1	ENSMUSG00000024109	9036.67	-0.687607	0.2244	-3.0642	0.0021825	0.0265559
Skil	ENSMUSG00000027660	1786.51	-0.690218	0.241665	-2.8561	0.00428887	0.0457309
Tlcd1	ENSMUSG00000019437	878.835	-0.690566	0.181641	-3.80182	0.000143634	0.00265604
Ptpn3	ENSMUSG00000038764	171.246	-0.693101	0.185613	-3.73412	0.000188369	0.00337965
Fam234a	ENSMUSG00000024187	1292.65	-0.696543	0.239992	-2.90236	0.00370361	0.040471
Plcl1	ENSMUSG00000038349	516.607	-0.699302	0.165735	-4.21939	2.44965e-05	0.000578762
Tmem178	ENSMUSG00000024245	327.77	-0.702512	0.199683	-3.51813	0.000434597	0.00692302
D330023K18Rik	ENSMUSG00000087269	60.8905	-0.708437	0.213299	-3.32132	0.000895913	0.0127594
Mrps7	ENSMUSG00000046756	3160.88	-0.70975	0.187599	-3.78334	0.000154739	0.00284683
Nyap1	ENSMUSG00000045348	73.5493	-0.712193	0.233329	-3.05232	0.00227084	0.0275062
Map1lc3a	ENSMUSG00000027602	567.169	-0.712949	0.164552	-4.33266	1.4732e-05	0.000365774
Inppl1	ENSMUSG00000032737	2906.64	-0.720371	0.19491	-3.69591	0.000219102	0.00382703
Ctsf	ENSMUSG00000083282	697.097	-0.723542	0.239127	-3.02576	0.00248007	0.0295619
Pld1	ENSMUSG00000027695	2902.7	-0.728495	0.214608	-3.39454	0.000687441	0.0101511
Grasp	ENSMUSG00000000531	73.4896	-0.731482	0.210706	-3.47158	0.000517405	0.00798704
Igdcc3	ENSMUSG00000032394	43.2034	-0.734157	0.253598	-2.89497	0.003792	0.0413163
Fam110b	ENSMUSG00000049119	212.457	-0.734899	0.207776	-3.53697	0.000404744	0.00650285
Dusp14	ENSMUSG00000018648	62.9738	-0.738577	0.252158	-2.92903	0.00340024	0.0378001
Zfp862-ps	ENSMUSG00000107476	1392.9	-0.743061	0.0999903	-7.43133	1.07511e-13	6.89454e-12
Cep126	ENSMUSG00000040729	52.5981	-0.744172	0.261875	-2.8417	0.00448732	0.0473967
Hhipl1	ENSMUSG00000021260	40.4035	-0.748856	0.24926	-3.00431	0.00266183	0.0312473
Fzd4	ENSMUSG00000049791	287.042	-0.75547	0.144798	-5.21742	1.81432e-07	6.42311e-06
Shank3	ENSMUSG00000022623	313.364	-0.756925	0.242775	-3.1178	0.00182208	0.0228217
Gpd1	ENSMUSG00000023019	837.131	-0.761778	0.115002	-6.62402	3.49549e-11	1.88597e-09
6430548M08Rik	ENSMUSG00000031824	1262.39	-0.763603	0.187467	-4.07326	4.63595e-05	0.00100827
Cacna1b	ENSMUSG00000004113	406.398	-0.76599	0.208611	-3.67185	0.000240797	0.00415107
Frat1	ENSMUSG00000067199	279.607	-0.767513	0.170042	-4.51367	6.37163e-06	0.000166486
Ltbp3	ENSMUSG00000024940	369.355	-0.767611	0.191174	-4.01526	5.9381e-05	0.00125618
Bcl7a	ENSMUSG00000029438	2500.53	-0.768408	0.191196	-4.01897	5.84543e-05	0.00124427
Sobp	ENSMUSG00000038248	358.157	-0.769117	0.246128	-3.12486	0.00177888	0.0224308
Necab2	ENSMUSG00000031837	794.763	-0.770126	0.19091	-4.03398	5.48393e-05	0.00117561
Tmem117	ENSMUSG00000063296	87.732	-0.773651	0.266337	-2.90478	0.00367514	0.0401991
Cdk5	ENSMUSG00000028969	2225.93	-0.777414	0.210928	-3.68568	0.000228092	0.00395941
Cables1	ENSMUSG00000040957	469.061	-0.789141	0.16146	-4.88752	1.02114e-06	3.13965e-05
Frem1	ENSMUSG00000059049	95.8656	-0.789666	0.268269	-2.94355	0.00324467	0.0364862
Nrp2	ENSMUSG00000025969	623.568	-0.78979	0.148978	-5.30138	1.14928e-07	4.18758e-06
Nynrin	ENSMUSG00000075592	493.454	-0.790706	0.242111	-3.26589	0.00109121	0.0150261
Pycr1	ENSMUSG00000025140	273.726	-0.791452	0.239642	-3.30265	0.000957769	0.0134441
Acss1	ENSMUSG00000027452	3101.73	-0.792632	0.135209	-5.86228	4.56548e-09	1.94814e-07
Marveld1	ENSMUSG00000044345	862.949	-0.793049	0.10516	-7.54136	4.65097e-14	3.07032e-12
Tmem17	ENSMUSG00000049904	125.549	-0.79332	0.184995	-4.28833	1.80019e-05	0.000437759
Rims4	ENSMUSG00000035226	713.541	-0.796741	0.136105	-5.85389	4.80199e-09	2.0336e-07
Sox5	ENSMUSG00000041540	2259.43	-0.798485	0.191715	-4.16497	3.11397e-05	0.000705279
Tsc22d4	ENSMUSG00000029723	2166.56	-0.803983	0.151486	-5.30732	1.1125e-07	4.06679e-06
Ptpn14	ENSMUSG00000026604	1211.48	-0.809307	0.277178	-2.91981	0.00350249	0.0387258
Fzd8	ENSMUSG00000036904	443.48	-0.811923	0.201298	-4.03344	5.49659e-05	0.0011772
Tnk2	ENSMUSG00000022791	3171.63	-0.812632	0.245186	-3.31435	0.000918574	0.0130407
Slc22a17	ENSMUSG00000022199	9189.2	-0.812857	0.166707	-4.87596	1.08283e-06	3.3034e-05
Grid1	ENSMUSG00000041078	1824.58	-0.814539	0.281386	-2.89474	0.00379474	0.041326
Adhfe1	ENSMUSG00000025911	402.287	-0.814737	0.166907	-4.88139	1.05341e-06	3.22563e-05
5930403N24Rik	ENSMUSG00000046463	284.299	-0.817596	0.25432	-3.21483	0.00130522	0.0173965
Rab3c	ENSMUSG00000021700	337.074	-0.824472	0.282854	-2.91483	0.0035588	0.0391555
Vstm2b	ENSMUSG00000039257	292.468	-0.825379	0.282756	-2.91905	0.00351095	0.0387811
Il17d	ENSMUSG00000050222	140.262	-0.828596	0.282476	-2.93333	0.00335351	0.0374289
Nectin1	ENSMUSG00000032012	608.599	-0.829044	0.147677	-5.61389	1.97824e-08	7.81719e-07
Tril	ENSMUSG00000043496	4470.83	-0.829429	0.182824	-4.53676	5.7126e-06	0.000150316
Plpp3	ENSMUSG00000028517	4152.91	-0.830124	0.24286	-3.41812	0.000630549	0.00943512
Megf11	ENSMUSG00000036466	2640.92	-0.835671	0.219373	-3.80936	0.000139327	0.00258874
Syt7	ENSMUSG00000024743	982.275	-0.841291	0.143854	-5.84824	4.96813e-09	2.09211e-07
Tmem25	ENSMUSG00000002032	113.743	-0.844885	0.285755	-2.95667	0.00310977	0.0353411
Rcn3	ENSMUSG00000019539	200.602	-0.845313	0.259536	-3.25701	0.00112591	0.0153904
Pde8a	ENSMUSG00000025584	96.5853	-0.84635	0.240007	-3.52635	0.000421323	0.00674026
Sncaip	ENSMUSG00000024534	1090.25	-0.848904	0.229414	-3.70031	0.000215339	0.00377306
C1qtnf5	ENSMUSG00000079592	222.501	-0.849725	0.204649	-4.15212	3.29411e-05	0.000741588
Caskin2	ENSMUSG00000034471	2067.47	-0.854707	0.258327	-3.30863	0.000937553	0.0132432
Ltbp1	ENSMUSG00000001870	334.133	-0.85724	0.249525	-3.43549	0.000591485	0.00896086
Prtg	ENSMUSG00000036030	434.015	-0.857692	0.300261	-2.85649	0.00428357	0.0456962
Entpd1	ENSMUSG00000048120	345.986	-0.859528	0.195899	-4.3876	1.14609e-05	0.000289359
Gm17022	ENSMUSG00000091784	23.6148	-0.869543	0.300998	-2.88886	0.00386636	0.0418825
Pnmal2	ENSMUSG00000070802	2827.19	-0.869621	0.259022	-3.35732	0.000787013	0.0113598
Tmem254c	ENSMUSG00000072680	217.646	-0.871676	0.229391	-3.79995	0.000144723	0.0026735
Tns3	ENSMUSG00000020422	10403.2	-0.873945	0.234629	-3.72479	0.000195476	0.00348764
Timp4	ENSMUSG00000030317	2219.13	-0.877006	0.17295	-5.07088	3.95987e-07	1.32064e-05
P2ry1	ENSMUSG00000027765	223.372	-0.877688	0.190255	-4.61323	3.96462e-06	0.000109319
Gm10699	ENSMUSG00000074461	130.411	-0.878329	0.270807	-3.24337	0.00118123	0.0159523
Crtac1	ENSMUSG00000042401	249.593	-0.879443	0.213904	-4.11139	3.93288e-05	0.000868437
Gm4675	ENSMUSG00000090534	43.8335	-0.879951	0.264965	-3.32101	0.00089693	0.0127658
Nptxr	ENSMUSG00000022421	455.98	-0.880137	0.212341	-4.14493	3.39922e-05	0.000762955
Gamt	ENSMUSG00000020150	228.047	-0.88156	0.273194	-3.22686	0.00125156	0.0167809
Tcfl5	ENSMUSG00000038932	31.8745	-0.882994	0.29856	-2.95751	0.00310136	0.0352634
Nrarp	ENSMUSG00000078202	859.848	-0.886527	0.270561	-3.27662	0.00105057	0.0145848
Trim67	ENSMUSG00000036913	554.29	-0.886888	0.285444	-3.10705	0.00188965	0.0234976
Slc26a11	ENSMUSG00000039908	158.905	-0.887132	0.17551	-5.05461	4.31278e-07	1.43196e-05
Abcb4	ENSMUSG00000042476	318.734	-0.888606	0.26064	-3.40932	0.000651255	0.00971257
Fam129b	ENSMUSG00000026796	468.686	-0.889647	0.189282	-4.70011	2.60018e-06	7.41563e-05
Adam23	ENSMUSG00000025964	441.095	-0.890126	0.267581	-3.32656	0.000879236	0.0125617
Fam189a2	ENSMUSG00000071604	93.3484	-0.891208	0.23329	-3.82017	0.000133358	0.0025006
Rac3	ENSMUSG00000018012	309.297	-0.90265	0.318048	-2.83809	0.00453842	0.0478239
Sh3bp5	ENSMUSG00000021892	680.197	-0.902934	0.259241	-3.48299	0.000495846	0.00770192
Gm15706	ENSMUSG00000086013	55.6965	-0.9039	0.263702	-3.42774	0.000608636	0.00914379
Gga3	ENSMUSG00000020740	1197.65	-0.904171	0.317057	-2.85176	0.00434784	0.0461696
Rell2	ENSMUSG00000044024	42.2334	-0.908613	0.288037	-3.1545	0.00160773	0.0206912
Ncam1	ENSMUSG00000039542	13288.4	-0.911858	0.287976	-3.16644	0.00154317	0.0200114
Rcor2	ENSMUSG00000024968	1309.79	-0.915541	0.13877	-6.59755	4.18011e-11	2.2392e-09
Gm20735	ENSMUSG00000110656	39.8936	-0.919115	0.305078	-3.01272	0.00258914	0.030699
Tmem121b	ENSMUSG00000094626	252.195	-0.919971	0.241211	-3.81397	0.000136753	0.00255572
Sox21	ENSMUSG00000061517	744.018	-0.920656	0.241503	-3.8122	0.000137738	0.00256345
Aspdh	ENSMUSG00000038704	43.3363	-0.922797	0.290606	-3.17542	0.0014962	0.0194792
Aard	ENSMUSG00000068522	125.469	-0.924852	0.269247	-3.43496	0.000592641	0.00896349
Dlk2	ENSMUSG00000047428	45.9523	-0.927481	0.318062	-2.91604	0.00354508	0.0390442
Caskin1	ENSMUSG00000033597	984.968	-0.927638	0.233221	-3.97751	6.96394e-05	0.00143928
Hspa1a	ENSMUSG00000091971	36.1011	-0.928983	0.311952	-2.97797	0.00290164	0.0334329
AC132253.9	ENSMUSG00000118383	174.023	-0.93061	0.20148	-4.61886	3.85853e-06	0.000106656
Gfra4	ENSMUSG00000027316	147.394	-0.931652	0.222645	-4.18447	2.85835e-05	0.000660037
Arhgap31	ENSMUSG00000022799	5652.7	-0.93273	0.269768	-3.45752	0.000545172	0.00835248
G0s2	ENSMUSG00000009633	551.327	-0.936477	0.179811	-5.20811	1.9077e-07	6.71134e-06
Unc5a	ENSMUSG00000025876	379.665	-0.942773	0.201053	-4.68917	2.7431e-06	7.77386e-05
Sipa1l2	ENSMUSG00000001995	5582.15	-0.94629	0.234932	-4.02792	5.62717e-05	0.00120287
Samd5	ENSMUSG00000060487	98.7918	-0.946947	0.329972	-2.86978	0.00410759	0.0440492
Nme3	ENSMUSG00000073435	289.776	-0.950249	0.168577	-5.63688	1.73156e-08	6.90316e-07
Nudt17	ENSMUSG00000028100	126.078	-0.950692	0.279086	-3.40644	0.000658152	0.00980891
Gm26881	ENSMUSG00000096974	29.9346	-0.9579	0.327161	-2.92792	0.00341238	0.0379162
4930539J05Rik	ENSMUSG00000097032	38.0355	-0.960448	0.33569	-2.86112	0.00422153	0.0451201
Map6d1	ENSMUSG00000041205	377.651	-0.961614	0.306508	-3.13733	0.00170497	0.0217102
Serinc5	ENSMUSG00000021703	14617.9	-0.961668	0.332344	-2.89359	0.00380864	0.0414372
Sult4a1	ENSMUSG00000018865	248.791	-0.962925	0.251366	-3.83077	0.00012774	0.00241341
Pcsk5	ENSMUSG00000024713	243.427	-0.964544	0.284235	-3.39347	0.000690119	0.0101839
Cd248	ENSMUSG00000056481	66.0857	-0.965818	0.237249	-4.07091	4.68302e-05	0.00101659
Trpc3	ENSMUSG00000027716	135.304	-0.966272	0.342468	-2.82149	0.00478008	0.0499715
Zfp69	ENSMUSG00000064141	157.799	-0.967266	0.232494	-4.16039	3.17707e-05	0.000717397
Prkcb	ENSMUSG00000052889	6638.37	-0.976837	0.224758	-4.34617	1.38538e-05	0.000345882
Rftn2	ENSMUSG00000025978	2107.95	-0.979025	0.245736	-3.98405	6.77502e-05	0.00140473
Gm32031	ENSMUSG00000109118	26.138	-0.980654	0.32234	-3.0423	0.0023478	0.0283161
Ryr3	ENSMUSG00000057378	238.656	-0.981836	0.313659	-3.13026	0.00174649	0.0221094
2810459M11Rik	ENSMUSG00000026227	970.864	-0.982738	0.297369	-3.30477	0.000950529	0.0133927
Aph1c	ENSMUSG00000053040	97.8408	-0.987419	0.335642	-2.94188	0.00326229	0.0366476
Tmem158	ENSMUSG00000054871	200.596	-0.990764	0.303071	-3.26909	0.00107895	0.0148936
Celsr3	ENSMUSG00000023473	503.676	-0.998705	0.343389	-2.90838	0.00363309	0.0398752
Lrrc75b	ENSMUSG00000046807	153.864	-1.00165	0.243587	-4.11206	3.92137e-05	0.000867144
Chn2	ENSMUSG00000004633	1370.55	-1.00748	0.25668	-3.92506	8.67097e-05	0.00172996
Gm15900	ENSMUSG00000090036	36.5256	-1.00755	0.325878	-3.0918	0.00198949	0.0245083
Sash1	ENSMUSG00000015305	6771.21	-1.00961	0.219992	-4.58931	4.44709e-06	0.000120988
Cdv3-ps	ENSMUSG00000090389	44.2963	-1.00999	0.246527	-4.09688	4.18748e-05	0.000922355
Mamstr	ENSMUSG00000042918	46.1861	-1.01224	0.358663	-2.82226	0.00476865	0.0498985
Nkain3	ENSMUSG00000055761	458.863	-1.0157	0.310067	-3.27574	0.00105386	0.0146101
Kcnf1	ENSMUSG00000051726	126.504	-1.01841	0.265314	-3.83852	0.00012378	0.00235047
Kcnc3	ENSMUSG00000062785	106.23	-1.01905	0.318858	-3.19594	0.00139378	0.0183373
Bspry	ENSMUSG00000028392	38.5956	-1.02195	0.337551	-3.02755	0.00246541	0.0294313
Lingo1	ENSMUSG00000049556	414.469	-1.02441	0.166917	-6.13722	8.39787e-10	3.97659e-08
Sept4	ENSMUSG00000020486	360.057	-1.02917	0.260363	-3.95285	7.72266e-05	0.00157149
Syde2	ENSMUSG00000036863	410.607	-1.03029	0.197109	-5.22701	1.72269e-07	6.12769e-06
Cdkn1c	ENSMUSG00000037664	212.507	-1.03156	0.264614	-3.89836	9.68444e-05	0.00190173
Otulinl	ENSMUSG00000056069	87.1604	-1.04152	0.356475	-2.92172	0.00348101	0.0385262
Sned1	ENSMUSG00000047793	115.124	-1.04469	0.307545	-3.39687	0.000681618	0.010085
Rap1gap	ENSMUSG00000041351	5719.53	-1.04591	0.265349	-3.94166	8.09209e-05	0.00163334
Gas1	ENSMUSG00000052957	577.7	-1.04844	0.204415	-5.12896	2.91343e-07	9.93799e-06
2810414N06Rik	ENSMUSG00000100594	32.5215	-1.04922	0.359367	-2.91964	0.0035044	0.0387278
Atxn7l1	ENSMUSG00000020564	73.4023	-1.05233	0.307941	-3.41732	0.000632417	0.00945677
Bsn	ENSMUSG00000032589	428.838	-1.05608	0.297097	-3.55464	0.000378493	0.00613377
Tmem86a	ENSMUSG00000010307	265.908	-1.05699	0.303765	-3.47963	0.000502105	0.00778298
A830082N09Rik	ENSMUSG00000112280	467.792	-1.06061	0.197908	-5.35911	8.36311e-08	3.11811e-06
C430049B03Rik	ENSMUSG00000087365	220.341	-1.06124	0.282599	-3.75529	0.000173142	0.00313653
Gm10561	ENSMUSG00000097649	100.087	-1.06186	0.247608	-4.28849	1.79895e-05	0.000437759
2310034G01Rik	ENSMUSG00000099655	31.3862	-1.06919	0.276645	-3.86485	0.000111159	0.0021416
Mtag2	ENSMUSG00000091510	21.6962	-1.06927	0.351068	-3.04576	0.00232092	0.0280315
Gm30015	ENSMUSG00000111334	25.4111	-1.07078	0.362412	-2.9546	0.0031308	0.0355621
Slc44a1	ENSMUSG00000028412	2167.04	-1.07538	0.168032	-6.39986	1.55523e-10	7.7744e-09
BB218582	ENSMUSG00000085218	21.2104	-1.07568	0.354052	-3.03819	0.00238003	0.0286586
Disp3	ENSMUSG00000041544	548.764	-1.07638	0.122929	-8.75609	2.02146e-18	1.74507e-16
Angptl1	ENSMUSG00000033544	70.1554	-1.08107	0.354072	-3.05325	0.00226379	0.0274504
Grin1	ENSMUSG00000026959	303.23	-1.08224	0.379029	-2.8553	0.00429967	0.0457592
Olfm2	ENSMUSG00000032172	2231.9	-1.0831	0.236497	-4.57975	4.65532e-06	0.000126042
Cdk5r1	ENSMUSG00000048895	799.189	-1.08434	0.201337	-5.38572	7.21554e-08	2.70372e-06
Clstn2	ENSMUSG00000032452	88.9399	-1.08585	0.278797	-3.89476	9.82965e-05	0.00192519
Chadl	ENSMUSG00000063765	200.916	-1.0914	0.36099	-3.02335	0.00249996	0.0297516
Prkch	ENSMUSG00000021108	20.321	-1.09265	0.347066	-3.14824	0.00164256	0.0210911
Fndc8	ENSMUSG00000018844	22.448	-1.09376	0.349551	-3.12904	0.00175379	0.0221892
Chga	ENSMUSG00000021194	436.225	-1.09511	0.30698	-3.56735	0.00036061	0.00587791
Cntn3	ENSMUSG00000030075	180.995	-1.10049	0.367183	-2.99711	0.00272549	0.0318115
Sez6	ENSMUSG00000000632	578.188	-1.10353	0.321319	-3.43437	0.000593938	0.00897706
Jph1	ENSMUSG00000042686	39.4342	-1.10387	0.382374	-2.88689	0.00389069	0.0421006
Akap5	ENSMUSG00000021057	700.735	-1.10586	0.235567	-4.69448	2.67289e-06	7.61333e-05
Irs2	ENSMUSG00000038894	3011.84	-1.11055	0.287571	-3.86182	0.000112544	0.00216643
Gmpr	ENSMUSG00000000253	425.291	-1.11211	0.172501	-6.44699	1.14094e-10	5.79378e-09
Epha10	ENSMUSG00000028876	26.8246	-1.11446	0.390804	-2.85171	0.00434852	0.0461696
Itpr2	ENSMUSG00000030287	8828.62	-1.11759	0.286881	-3.89567	9.79279e-05	0.00191964
Sema6b	ENSMUSG00000001227	504.652	-1.12015	0.305806	-3.66293	0.000249342	0.00427392
Irx1	ENSMUSG00000060969	352.941	-1.12019	0.266539	-4.20272	2.63731e-05	0.000614051
Kcnmb4	ENSMUSG00000054934	901.265	-1.12106	0.241971	-4.63301	3.60386e-06	0.000100234
Rgl3	ENSMUSG00000040146	64.0221	-1.12247	0.313319	-3.58251	0.000340312	0.00558764
Adarb2	ENSMUSG00000052551	133.297	-1.12627	0.378	-2.97956	0.00288666	0.0333287
Nr4a3	ENSMUSG00000028341	95.3802	-1.12633	0.345264	-3.26224	0.00110536	0.01517
Lrp4	ENSMUSG00000027253	1429.15	-1.13603	0.140872	-8.0643	7.36569e-16	5.66174e-14
Pcsk6	ENSMUSG00000030513	1068.28	-1.13777	0.239563	-4.74938	2.04043e-06	5.92464e-05
Piezo2	ENSMUSG00000041482	48.2589	-1.1384	0.264563	-4.30293	1.68558e-05	0.000412571
Chrd	ENSMUSG00000006958	143.827	-1.13944	0.339084	-3.36033	0.000778487	0.011273
Scrt1	ENSMUSG00000048385	81.5665	-1.14123	0.35764	-3.19099	0.00141784	0.0185993
Podxl2	ENSMUSG00000033152	4841.93	-1.14132	0.314205	-3.63241	0.00028079	0.00474573
Gm17167	ENSMUSG00000091542	47.6817	-1.14493	0.273718	-4.1829	2.87815e-05	0.000663928
Tox2	ENSMUSG00000074607	23.1502	-1.14697	0.392276	-2.92388	0.00345701	0.0383173
Fam69c	ENSMUSG00000047992	144.593	-1.15262	0.270851	-4.25555	2.08533e-05	0.000500626
Sox8	ENSMUSG00000024176	10703.9	-1.15989	0.253314	-4.57886	4.67509e-06	0.000126425
Gsn	ENSMUSG00000026879	3771	-1.16412	0.277596	-4.19356	2.74607e-05	0.00063673
Lpar4	ENSMUSG00000049929	200.966	-1.17013	0.255286	-4.58358	4.57073e-06	0.000124063
E130215H24Rik	ENSMUSG00000087406	44.0149	-1.17369	0.360598	-3.25484	0.00113456	0.01547
Col4a2	ENSMUSG00000031503	152.734	-1.17446	0.300167	-3.9127	9.12708e-05	0.0018129
Sema5b	ENSMUSG00000052133	2787.61	-1.18408	0.228139	-5.19018	2.10089e-07	7.33352e-06
Gfra2	ENSMUSG00000022103	51.741	-1.18571	0.418076	-2.83612	0.00456655	0.0480977
Itga4	ENSMUSG00000027009	184.386	-1.19167	0.329565	-3.61589	0.000299313	0.00501349
Grb10	ENSMUSG00000020176	1580.55	-1.19239	0.283662	-4.20357	2.62741e-05	0.000613018
Plekhb1	ENSMUSG00000030701	2061.03	-1.19604	0.229368	-5.21452	1.84298e-07	6.51428e-06
Ubxn10	ENSMUSG00000043621	51.5731	-1.19701	0.401662	-2.98015	0.00288106	0.0332812
Pdzd3	ENSMUSG00000032105	29.0698	-1.19752	0.378253	-3.16592	0.00154593	0.0200222
Gabbr2	ENSMUSG00000039809	491.35	-1.20056	0.232778	-5.15753	2.50223e-07	8.64038e-06
Adcy8	ENSMUSG00000022376	135.915	-1.20131	0.248193	-4.84022	1.29697e-06	3.91796e-05
Gm15612	ENSMUSG00000085828	143.308	-1.20187	0.315931	-3.80423	0.000142246	0.0026386
Creb3l2	ENSMUSG00000038648	391.605	-1.20411	0.228302	-5.2742	1.33336e-07	4.81146e-06
Ephb1	ENSMUSG00000032537	197.784	-1.20584	0.265622	-4.53968	5.63392e-06	0.000149207
Mfsd2a	ENSMUSG00000028655	2825.33	-1.20733	0.387812	-3.11319	0.00185076	0.0230779
Flrt2	ENSMUSG00000047414	1225.92	-1.21247	0.290577	-4.17262	3.01113e-05	0.000689641
Kcnmb4os2	ENSMUSG00000085837	69.0071	-1.21735	0.290344	-4.1928	2.75533e-05	0.000637562
Wnt7b	ENSMUSG00000022382	1343.67	-1.22085	0.39149	-3.11847	0.00181794	0.0227826
Six4	ENSMUSG00000034460	254.46	-1.22262	0.35697	-3.42499	0.000614828	0.00923064
Adamts17	ENSMUSG00000058145	81.0173	-1.22303	0.328501	-3.72305	0.000196831	0.00350624
1110002J07Rik	ENSMUSG00000097134	57.1873	-1.23066	0.409527	-3.00508	0.00265511	0.031201
Shank1	ENSMUSG00000038738	40.875	-1.23231	0.400713	-3.07528	0.00210303	0.0257515
Ube2ql1	ENSMUSG00000052981	401.509	-1.23336	0.16248	-7.59085	3.17826e-14	2.14867e-12
Lrp11	ENSMUSG00000019796	1662.13	-1.23715	0.316753	-3.90573	9.39412e-05	0.001861
Rnd2	ENSMUSG00000001313	2135.87	-1.24146	0.290078	-4.27975	1.87104e-05	0.000453514
Aatk	ENSMUSG00000025375	1457.17	-1.24389	0.353725	-3.51655	0.000437191	0.00695447
Cav1	ENSMUSG00000007655	343.68	-1.24805	0.371053	-3.36353	0.000769511	0.0111574
Cabp1	ENSMUSG00000029544	86.1614	-1.2549	0.260729	-4.81304	1.48654e-06	4.43099e-05
Rbm24	ENSMUSG00000038132	170.962	-1.25601	0.333708	-3.76379	0.000167356	0.00304647
Ache	ENSMUSG00000023328	66.4289	-1.25629	0.367041	-3.42276	0.000619893	0.00929425
Colec12	ENSMUSG00000036103	29.5867	-1.25953	0.3966	-3.17583	0.00149409	0.0194631
Usp20	ENSMUSG00000026854	2559.51	-1.26655	0.360555	-3.51278	0.00044345	0.00704405
Dgkk	ENSMUSG00000062393	21.8107	-1.26924	0.427551	-2.96863	0.00299128	0.0342548
Kif19a	ENSMUSG00000010021	48.4332	-1.27906	0.41385	-3.09065	0.00199721	0.02459
Faim2	ENSMUSG00000023011	89.1236	-1.28089	0.399306	-3.20779	0.00133758	0.0177436
Dab2	ENSMUSG00000022150	213.723	-1.28223	0.22644	-5.66256	1.49131e-08	5.99863e-07
Col9a3	ENSMUSG00000027570	788.895	-1.28805	0.269823	-4.77368	1.80886e-06	5.32107e-05
Kcnq3	ENSMUSG00000056258	245.708	-1.28813	0.42778	-3.0112	0.00260219	0.0307724
Mob3b	ENSMUSG00000073910	73.3159	-1.29519	0.328394	-3.94401	8.01303e-05	0.00161883
Spire2	ENSMUSG00000010154	344.995	-1.29582	0.341984	-3.78911	0.000151188	0.00278606
Rasgef1a	ENSMUSG00000030134	18.7395	-1.29886	0.385154	-3.37231	0.000745405	0.0108676
Sh3bp4	ENSMUSG00000036206	7799.05	-1.30165	0.446442	-2.91561	0.00354995	0.0390773
S100a13	ENSMUSG00000042312	277.461	-1.30909	0.446241	-2.9336	0.00335053	0.0374142
Mturn	ENSMUSG00000038065	436.618	-1.32623	0.458619	-2.8918	0.00383042	0.0415935
D030034A15Rik	ENSMUSG00000111055	98.259	-1.33241	0.221045	-6.02778	1.66229e-09	7.52222e-08
Itga2	ENSMUSG00000015533	75.0848	-1.33335	0.283079	-4.71015	2.47535e-06	7.08664e-05
Mrc2	ENSMUSG00000020695	95.8753	-1.33552	0.301833	-4.42468	9.65858e-06	0.000245512
Megf6	ENSMUSG00000057751	802.08	-1.33567	0.377519	-3.53801	0.000403148	0.00648649
Wnt4	ENSMUSG00000036856	23.4571	-1.33917	0.35337	-3.78971	0.000150824	0.00278163
Tmem191c	ENSMUSG00000055692	163.044	-1.34032	0.171202	-7.82887	4.92286e-15	3.58745e-13
Ngef	ENSMUSG00000026259	77.1403	-1.34437	0.366869	-3.66443	0.000247887	0.00425903
Sh3rf1	ENSMUSG00000031642	1520.7	-1.35272	0.392842	-3.44342	0.000574404	0.00875255
Duxbl1	ENSMUSG00000048502	30.4183	-1.35538	0.42216	-3.21058	0.00132468	0.0175932
Gm6588	ENSMUSG00000072722	46.3546	-1.35675	0.339822	-3.99254	6.53685e-05	0.0013661
Kazn	ENSMUSG00000040606	1652.78	-1.35899	0.412671	-3.29316	0.000990687	0.0138628
Sertm1	ENSMUSG00000056306	112.638	-1.3644	0.313634	-4.3503	1.35952e-05	0.000340562
Olfml2a	ENSMUSG00000046618	23.5422	-1.36638	0.477048	-2.86423	0.00418022	0.0447212
Asic3	ENSMUSG00000038276	15.8039	-1.36685	0.480814	-2.84279	0.004472	0.0473016
Frzb	ENSMUSG00000027004	79.0898	-1.3719	0.355339	-3.86082	0.000113005	0.00217157
Sh3gl2	ENSMUSG00000028488	345.966	-1.37222	0.245782	-5.58308	2.36293e-08	9.25583e-07
Fam20a	ENSMUSG00000020614	25.0665	-1.37742	0.472308	-2.91636	0.0035414	0.0390406
Cobl	ENSMUSG00000020173	250.428	-1.37816	0.455925	-3.02278	0.00250463	0.0297914
Nfatc2	ENSMUSG00000027544	159.799	-1.37868	0.455686	-3.02551	0.00248215	0.0295711
Ldlrad4	ENSMUSG00000024544	245.767	-1.381	0.359258	-3.84403	0.000121028	0.002306
Gm29521	ENSMUSG00000100807	44.6083	-1.38631	0.438351	-3.16255	0.00156393	0.020197
Epor	ENSMUSG00000006235	16.8493	-1.3882	0.447254	-3.10383	0.00191034	0.0236586
Nkd1	ENSMUSG00000031661	301.016	-1.38921	0.47127	-2.94779	0.00320057	0.0361716
5031434C07Rik	ENSMUSG00000044574	27.0627	-1.39966	0.456785	-3.06415	0.00218292	0.0265559
S100a16	ENSMUSG00000074457	4227.51	-1.40073	0.373931	-3.74596	0.000179704	0.00324234
Arhgap22	ENSMUSG00000063506	62.0563	-1.40658	0.335472	-4.19285	2.75474e-05	0.000637562
Prss35	ENSMUSG00000033491	36.173	-1.40689	0.424325	-3.3156	0.00091445	0.0129986
Dok7	ENSMUSG00000044716	198.889	-1.41006	0.166894	-8.44887	2.94127e-17	2.40937e-15
Hmcn1	ENSMUSG00000066842	400.162	-1.41056	0.329254	-4.28412	1.83466e-05	0.000445659
Gprin3	ENSMUSG00000045441	12.3212	-1.41223	0.474938	-2.9735	0.00294428	0.0338086
Sirt2	ENSMUSG00000015149	5514.05	-1.41329	0.455297	-3.10412	0.00190849	0.0236532
Rin3	ENSMUSG00000044456	21.5408	-1.41441	0.451772	-3.13081	0.00174322	0.0220929
Draxin	ENSMUSG00000029005	597.713	-1.41514	0.325445	-4.34832	1.37186e-05	0.000343107
Sptb	ENSMUSG00000021061	444.346	-1.42663	0.366963	-3.88766	0.000101215	0.00197373
Rasl12	ENSMUSG00000041696	130.391	-1.42714	0.339929	-4.19836	2.68857e-05	0.000625337
AU022754	ENSMUSG00000097209	29.434	-1.42752	0.414298	-3.44563	0.000569735	0.0086873
Gm14113	ENSMUSG00000084371	54.7307	-1.42864	0.266923	-5.35226	8.68647e-08	3.22261e-06
Gm15850	ENSMUSG00000086264	46.8128	-1.43472	0.428629	-3.34722	0.00081625	0.0117365
Lmcd1	ENSMUSG00000057604	613.259	-1.44776	0.196556	-7.36564	1.76296e-13	1.11779e-11
Slit1	ENSMUSG00000025020	196.25	-1.44944	0.400574	-3.61842	0.000296412	0.00498349
Spock2	ENSMUSG00000058297	2320.06	-1.44994	0.364572	-3.97711	6.97566e-05	0.00144037
Igsf21	ENSMUSG00000040972	589.677	-1.45139	0.152299	-9.52987	1.57475e-21	1.50405e-19
Armh4	ENSMUSG00000036242	5600.41	-1.45142	0.479027	-3.02993	0.00244611	0.0292478
Shroom1	ENSMUSG00000018387	87.0627	-1.45225	0.475826	-3.05207	0.00227272	0.0275142
Tmem255b	ENSMUSG00000038457	722.035	-1.45633	0.418377	-3.48092	0.000499698	0.00775102
Asic1	ENSMUSG00000023017	2880.3	-1.45963	0.397011	-3.67655	0.000236408	0.00408796
Gm26674	ENSMUSG00000097597	27.1352	-1.46485	0.387686	-3.77845	0.00015781	0.00289147
Chodl	ENSMUSG00000022860	21.0857	-1.46726	0.459327	-3.19438	0.00140132	0.0184149
Lhfpl2	ENSMUSG00000045312	860.101	-1.47155	0.428325	-3.4356	0.000591251	0.00896086
2810468N07Rik	ENSMUSG00000091475	2007.05	-1.47174	0.390341	-3.77039	0.000162994	0.0029719
Frmpd1	ENSMUSG00000035615	1354.74	-1.47344	0.240508	-6.12639	8.9897e-10	4.23894e-08
Lgr5	ENSMUSG00000020140	259.588	-1.47422	0.167051	-8.82493	1.0953e-18	9.67872e-17
Arhgap24	ENSMUSG00000057315	139.862	-1.47816	0.308202	-4.79609	1.61795e-06	4.79722e-05
Col27a1	ENSMUSG00000045672	267.664	-1.47845	0.24329	-6.07693	1.22504e-09	5.646e-08
Nkx2-2os	ENSMUSG00000086509	80.5462	-1.47999	0.387852	-3.81586	0.000135709	0.00253832
Frem2	ENSMUSG00000037016	99.7111	-1.48093	0.464597	-3.18755	0.00143483	0.0187892
Ptpru	ENSMUSG00000028909	249.439	-1.48532	0.283621	-5.23699	1.63216e-07	5.8334e-06
2210418O10Rik	ENSMUSG00000078894	288.176	-1.48713	0.426651	-3.4856	0.000491031	0.00764298
Tmem28	ENSMUSG00000071719	47.8993	-1.49297	0.473555	-3.1527	0.00161769	0.0208075
Cdon	ENSMUSG00000038119	517.085	-1.5043	0.322301	-4.66738	3.05071e-06	8.5806e-05
L1cam	ENSMUSG00000031391	67.2522	-1.51423	0.445148	-3.40164	0.000669816	0.00994314
Ankrd34b	ENSMUSG00000045034	42.7437	-1.51506	0.485489	-3.12069	0.00180428	0.0226493
Ret	ENSMUSG00000030110	13.2563	-1.5197	0.489639	-3.10372	0.00191103	0.0236586
Pde2a	ENSMUSG00000110195	469.483	-1.52477	0.353839	-4.30922	1.63835e-05	0.000403652
Pxdc1	ENSMUSG00000021411	423.307	-1.53102	0.388834	-3.93746	8.23477e-05	0.00165766
Gm47486	ENSMUSG00000113673	144.018	-1.53494	0.237747	-6.45619	1.0737e-10	5.48958e-09
Mfng	ENSMUSG00000018169	115.286	-1.54104	0.444005	-3.47077	0.000518968	0.00800566
Sez6l	ENSMUSG00000058153	2189.92	-1.54557	0.235559	-6.5613	5.33394e-11	2.81034e-09
Col5a3	ENSMUSG00000004098	367.609	-1.54578	0.391167	-3.95171	7.75955e-05	0.00157756
Grm3	ENSMUSG00000003974	614.809	-1.54846	0.496078	-3.12141	0.00179986	0.0226493
Synpo2l	ENSMUSG00000039376	58.3013	-1.55031	0.305883	-5.0683	4.01386e-07	1.33666e-05
Lrrn4	ENSMUSG00000043110	199.903	-1.55395	0.244605	-6.35292	2.11268e-10	1.0491e-08
Gad1	ENSMUSG00000070880	31.7825	-1.55453	0.430704	-3.60928	0.000307048	0.00513157
Tchh	ENSMUSG00000052415	31.8907	-1.55581	0.342822	-4.53826	5.672e-06	0.000149598
Dll3	ENSMUSG00000003436	4072.18	-1.55663	0.467862	-3.32712	0.000877471	0.0125445
Tspan11	ENSMUSG00000030351	115.097	-1.56777	0.32705	-4.79366	1.63765e-06	4.84923e-05
G630022F23Rik	ENSMUSG00000106896	35.6185	-1.57242	0.296987	-5.29459	1.19284e-07	4.33226e-06
Gm48488	ENSMUSG00000114433	20.4857	-1.58162	0.51858	-3.04989	0.00228922	0.027684
Cilp2	ENSMUSG00000044006	17.8974	-1.59047	0.450137	-3.53331	0.000410393	0.00658418
Fbln2	ENSMUSG00000064080	670.494	-1.59399	0.362352	-4.39903	1.08738e-05	0.000275155
Kcnk3	ENSMUSG00000049265	29.4813	-1.60105	0.378496	-4.23004	2.33651e-05	0.000556721
Cabp7	ENSMUSG00000009075	34.5985	-1.60527	0.355016	-4.52168	6.13496e-06	0.000160676
[truncated: 148 more rows]

## Sheet: RNA GO terms enriched in IFNg
GOID	Ontology Source	GOTerm	GOLevels	GOGroups	Nr, Genes	% Associated Genes	Term PValue	Term PValue Corrected with Bonferroni step down	Group PValue	Group PValue Corrected with Bonferroni step down	Associated Genes Found	All Associated Genes	OverViewTerm
GO:0006952	GO_BiologicalProcess-EBI-UniProt-GOA_27,02,2019_00h00	defense response	[3]	[Group46, Group58, Group61, Group75, Group86]	253	14.2375	1.40023e-49	3.23174e-46	{Group46=4,716093238142705E-47, Group58=2,4699152373503906E-43, Group61=1,3555373047151538E-54, Group75=1,1648299667019073E-51, Group86=2,435207099851445E-51}	{Group46=3,914357387658446E-45, Group58=2,0253304946273203E-41, Group61=1,1793174551021838E-52, Group75=1,0017537713636403E-49, Group86=2,069926034873728E-49}	[9930111J21Rik1, 9930111J21Rik2, Abcd1, Actr3, Ada, Adar, Alpk1, Anxa3, Apobec1, Apobec3, Arid5a, Atm, B2m, Batf2, Bcl3, Bnip3, Bst2, C1ra, C1rl, C1s1, C2, C4b, Cacna1e, Camk4, Casp1, Casp4, Casp6, Ccdc88b, Ccl2, Ccl7, Ccl8, Ccrl2, Cd1d1, Cd24a, Cd47, Cd74, Cdk19, Cebpa, Cebpb, Cela1, Cfb, Ciita, Clec2d, Clu, Cnr1, Crcp, Csf1, Cx3cl1, Cxcl10, Cxcl11, Cxcl12, Cxcl16, Cxcl9, Dbi, Ddx58, Ddx60, Dhx5…	[2610528A11Rik, 4933415F23Rik, 9530003J23Rik, 9930111J21Rik1, 9930111J21Rik2, A2m, AI182371, AY761184, AY761185, Abcc2, Abcc9, Abcd1, Abcd2, Abcf3, Abr, Ace, Acer3, Ackr1, Ackr2, Acod1, Acp5, Acsbg2, Actg1, Actr2, Actr3, Acvr1, Ada, Adam15, Adam17, Adam8, Adamts12, Adamts13, Adamts4, Adamts5, Adar, Adcy1, Adcy7, Adcy8, Adcyap1, Adgrb1, Adipoq, Adora1, Adora2a, Adora2b, Adora3, Adra2a, Adrb2, Afap…	TRUE
GO:0034097	GO_BiologicalProcess-EBI-UniProt-GOA_27,02,2019_00h00	response to cytokine	[4]	[Group36, Group58, Group86]	183	17.8537	3.25872e-49	7.51787e-46	{Group36=3,2587195515368646E-49, Group58=2,4699152373503906E-43, Group86=2,435207099851445E-51}	{Group36=2,7373244232909663E-47, Group58=2,0253304946273203E-41, Group86=2,069926034873728E-49}	[9930111J21Rik1, 9930111J21Rik2, Abcd1, Acsl4, Actr3, Adar, Aldh1a1, Aldh1a7, Angpt1, Apobec3, B3gnt2, Birc2, Birc3, Bst2, Cacybp, Casp1, Casp4, Casp6, Casp8, Ccl2, Ccl7, Ccl8, Ccrl2, Cd24a, Cd274, Cd47, Cd74, Cebpa, Cebpb, Ciita, Csf1, Cx3cl1, Cxcl10, Cxcl11, Cxcl12, Cxcl16, Cxcl9, Ddias, Ddx58, Egln3, Eif2ak2, Elavl2, F830016B08Rik, Fas, Fos, Foxf1, Foxp1, Gbp10, Gbp2, Gbp2b, Gbp3, Gbp4, Gbp5, …	[9930111J21Rik1, 9930111J21Rik2, Aanat, Abcc2, Abcd1, Abcd4, Abcg4, Ackr1, Ackr2, Ackr3, Ackr4, Acod1, Acp5, Acsl1, Acsl4, Actg1, Actn4, Actr2, Actr3, Adam10, Adam17, Adam23, Adam9, Adamts12, Adamts13, Adamts7, Adar, Adipoq, Adipor1, Adipor2, Aes, Aff3, Agfg1, Aicda, Aif1, Aim2, Akap6, Akt1, Alad, Aldh1a1, Aldh1a2, Aldh1a7, Alox15, Angpt1, Angptl2, Ankrd1, Anxa1, Apoa1, Apob, Apobec3, App, Appl1,…	TRUE
GO:0071345	GO_BiologicalProcess-EBI-UniProt-GOA_27,02,2019_00h00	cellular response to cytokine stimulus	[5]	[Group36, Group58, Group86]	153	17.095	1.43688e-38	3.31345e-35	{Group36=3,2587195515368646E-49, Group58=2,4699152373503906E-43, Group86=2,435207099851445E-51}	{Group36=2,7373244232909663E-47, Group58=2,0253304946273203E-41, Group86=2,069926034873728E-49}	[9930111J21Rik1, 9930111J21Rik2, Abcd1, Actr3, Adar, Angpt1, Apobec3, B3gnt2, Birc2, Birc3, Cacybp, Casp1, Casp4, Ccl2, Ccl7, Ccl8, Ccrl2, Cd24a, Cd47, Cd74, Cebpa, Cebpb, Ciita, Csf1, Cx3cl1, Cxcl10, Cxcl11, Cxcl12, Cxcl9, Ddias, Egln3, Elavl2, F830016B08Rik, Fas, Foxf1, Foxp1, Gbp10, Gbp2, Gbp2b, Gbp3, Gbp4, Gbp5, Gbp6, Gbp7, Gbp8, Gbp9, Gm10093, Gm12185, Gm4841, Gm4951, Gm5431, Gper1, H2-Ab1, …	[9930111J21Rik1, 9930111J21Rik2, Abcc2, Abcd1, Abcd4, Abcg4, Ackr1, Ackr2, Ackr3, Ackr4, Acod1, Acsl1, Actg1, Actn4, Actr2, Actr3, Adam17, Adam23, Adamts12, Adamts13, Adamts7, Adar, Adipoq, Adipor1, Adipor2, Agfg1, Aicda, Aif1, Aim2, Akap6, Akt1, Alad, Alox15, Angpt1, Angptl2, Ankrd1, Apoa1, Apob, Apobec3, Appl1, Appl2, Aqp4, Arc, Arg1, Arid5b, Asah1, Asah2, Ass1, Atic, Atp5b, Atp5o, Axl, B3gnt2,…	TRUE
GO:0045087	GO_BiologicalProcess-EBI-UniProt-GOA_27,02,2019_00h00	innate immune response	[3, 4]	[Group23, Group58, Group61, Group75, Group86]	155	16.4021	7.3603e-37	1.69655e-33	{Group23=7,360298639899465E-37, Group58=2,4699152373503906E-43, Group61=1,3555373047151538E-54, Group75=1,1648299667019073E-51, Group86=2,435207099851445E-51}	{Group23=5,888238911919571E-35, Group58=2,0253304946273203E-41, Group61=1,1793174551021838E-52, Group75=1,0017537713636403E-49, Group86=2,069926034873728E-49}	[Abcd1, Actr3, Adar, Alpk1, Apobec3, Arid5a, Bst2, C1ra, C1rl, C1s1, C2, C4b, Casp1, Casp4, Ccl2, Ccl7, Ccl8, Cd1d1, Cd24a, Cd47, Cd74, Cfb, Ciita, Clec2d, Crcp, Csf1, Cx3cl1, Cxcl16, Ddx58, Ddx60, Dhx58, Dtx3l, Dusp10, Eif2ak2, Gbp10, Gbp2, Gbp2b, Gbp3, Gbp4, Gbp5, Gbp6, Gbp7, Gbp8, Gbp9, Gper1, Grn, Gsdmd, H2-Aa, H2-Ab1, H2-Eb1, H2-M3, H2-Q7, H2-T23, H60b, Herc6, Ifi202b, Ifi203, Ifi204, Ifi206…	[4933415F23Rik, A2m, AY761184, AY761185, Abcc2, Abcd1, Acod1, Acsbg2, Actg1, Actr2, Actr3, Adam15, Adam8, Adamts13, Adar, Adgrb1, Aicda, Aif1, Aim2, Akap8, Akirin2, Alpk1, Angptl2, Ankhd1, Ankrd17, Anxa1, Ap1g1, Apcs, Apoa4, Apobec3, Apoe, Appl1, Appl2, Aqp4, Arf6, Arg1, Arg2, Arhgef2, Arid5a, Arrb2, Ass1, Atg9a, Axl, Bcl10, Bfar, Bglap2, Bpifa1, Bpifb1, Bpifb3, Bst2, Btk, C1qa, C1qb, C1qbp, C1qc…	TRUE
GO:0043207	GO_BiologicalProcess-EBI-UniProt-GOA_27,02,2019_00h00	response to external biotic stimulus	[3]	[Group75, Group86]	186	14.486	9.37826e-37	2.16075e-33	{Group75=1,1648299667019073E-51, Group86=2,435207099851445E-51}	{Group75=1,0017537713636403E-49, Group86=2,069926034873728E-49}	[Abca1, Acta2, Adar, Alpk1, Anxa3, Apobec1, Apobec3, Arid5a, B2m, B3galt5, Bak1, Batf2, Batf3, Bcl3, Bnip3, Bst2, Casp1, Ccdc80, Ccdc88b, Ccl2, Cd24a, Cd274, Cd47, Cdk19, Cdk6, Cebpb, Cflar, Clu, Cmpk2, Cnr1, Crcp, Cx3cl1, Cxcl10, Cxcl11, Cxcl16, Cxcl9, Ddx58, Ddx60, Dhx58, Dtx3l, Dusp10, Eif2ak2, Fcgr4, Fmo1, Fos, Foxp1, Gbp10, Gbp2, Gbp2b, Gbp3, Gbp4, Gbp5, Gbp6, Gbp7, Gbp9, Gm10093, Gm10499, G…	[1810065E05Rik, 2210407C18Rik, 2610528A11Rik, 9530003J23Rik, AA467197, AY761184, AY761185, Abca1, Abcc2, Abcc8, Abcc9, Abcd2, Abcf3, Abcg2, Abl1, Abr, Ace, Acod1, Acp5, Acsbg2, Acta2, Adam17, Adam9, Adamts13, Adamts4, Adamts5, Adamts9, Adar, Adgrb1, Adgrl2, Adh4, Adh5, Adh7, Adipoq, Adm, Agbl4, Agbl5, Aicda, Aim2, Aimp1, Akap8, Akirin2, Akt1, Alad, Alpk1, Alpl, Amy1, Ang4, Ankrd1, Ankrd17, Anxa3,…	TRUE
GO:0048583	GO_BiologicalProcess-EBI-UniProt-GOA_27,02,2019_00h00	regulation of response to stimulus	[2, 3]	[Group59, Group61, Group64, Group70, Group79, Group84, Group85, Group86]	417	9.47512	1.87476e-36	4.31757e-33	{Group59=1,708512894260327E-41, Group61=1,3555373047151538E-54, Group64=5,215489947106512E-36, Group70=5,483093080484668E-36, Group79=1,1403934127055004E-11, Group84=5,002956821427316E-29, Group85=2,0594148393327446E-12, Group86=2,435207099851445E-51}	{Group59=1,3838954443508649E-39, Group61=1,1793174551021838E-52, Group64=4,1202370582141445E-34, Group70=4,276812602778041E-34, Group79=3,763298261928151E-10, Group84=3,5520993432133945E-27, Group85=7,825776389464429E-11, Group86=2,069926034873728E-49}	[4930503L19Rik, Abca1, Abcd1, Acsl5, Acta2, Ada, Adamts3, Adar, Aida, Akt2, Aldh1a3, Alpk1, Angpt1, Angpt2, Anxa3, Apaf1, Apip, Apobec3, Arhgap28, Arhgef4, Arid5a, Atf3, Atm, B2m, Bak1, Bambi, Bbc3, Bcl3, Bid, Birc2, Birc3, Bmpr1a, Bnip3, Bst2, Btc, Btn2a2, C1ra, C1rl, C1s1, C2, C2cd3, C4b, Cacna1e, Camk2d, Capn1, Casp1, Casp4, Casp8, Ccl2, Ccl7, Ccl8, Cd1d1, Cd24a, Cd274, Cd2ap, Cd47, Cd74, Cdk1…	[2300002M23Rik, 2610528A11Rik, 2810408A11Rik, 4930503L19Rik, 5830473C10Rik, A2m, AI182371, Aak1, Abat, Abca1, Abca7, Abcb1a, Abcb4, Abcc1, Abcc2, Abcc6, Abcc8, Abcd1, Abcd2, Abhd6, Abl1, Abl2, Abr, Abra, Abraxas1, Acaa2, Ace, Ace2, Acer1, Ackr3, Acod1, Acox2, Acp4, Acp5, Acpp, Acsl5, Acsm3, Acta2, Actn3, Actn4, Actr2, Actrt1, Acvr1, Acvr1b, Acvr2a, Acvr2b, Acvrl1, Ada, Adam10, Adam17, Adam8, Adam…	TRUE
GO:0051707	GO_BiologicalProcess-EBI-UniProt-GOA_27,02,2019_00h00	response to other organism	[2, 4]	[Group75, Group86]	185	14.4531	2.05617e-36	4.73331e-33	{Group75=1,1648299667019073E-51, Group86=2,435207099851445E-51}	{Group75=1,0017537713636403E-49, Group86=2,069926034873728E-49}	[Abca1, Acta2, Adar, Alpk1, Anxa3, Apobec1, Apobec3, Arid5a, B2m, B3galt5, Bak1, Batf2, Batf3, Bcl3, Bnip3, Bst2, Casp1, Ccdc80, Ccdc88b, Ccl2, Cd24a, Cd274, Cd47, Cdk19, Cdk6, Cebpb, Cflar, Clu, Cmpk2, Cnr1, Crcp, Cx3cl1, Cxcl10, Cxcl11, Cxcl16, Cxcl9, Ddx58, Ddx60, Dhx58, Dtx3l, Dusp10, Eif2ak2, Fcgr4, Fmo1, Fos, Foxp1, Gbp10, Gbp2, Gbp2b, Gbp3, Gbp4, Gbp5, Gbp6, Gbp7, Gbp9, Gm10093, Gm10499, G…	[1810065E05Rik, 2210407C18Rik, 2610528A11Rik, 9530003J23Rik, AA467197, AY761184, AY761185, Abca1, Abcc2, Abcc8, Abcc9, Abcd2, Abcf3, Abcg2, Abl1, Abr, Ace, Acod1, Acp5, Acsbg2, Acta2, Adam17, Adam9, Adamts13, Adamts4, Adamts5, Adamts9, Adar, Adgrb1, Adgrl2, Adh4, Adh5, Adh7, Adipoq, Adm, Agbl4, Agbl5, Aicda, Aim2, Aimp1, Akap8, Akirin2, Akt1, Alad, Alpk1, Alpl, Amy1, Ang4, Ankrd1, Ankrd17, Anxa3,…	TRUE
GO:0010033	GO_BiologicalProcess-EBI-UniProt-GOA_27,02,2019_00h00	response to organic substance	[3]	[Group58, Group76]	358	10.0647	9.9311e-36	2.28515e-32	{Group58=2,4699152373503906E-43, Group76=1,4868052332173154E-31}	{Group58=2,0253304946273203E-41, Group76=1,0853678202486402E-29}	[4930503L19Rik, 9930111J21Rik1, 9930111J21Rik2, Abca1, Abcc4, Abcd1, Acer2, Acsl4, Actr3, Ada, Adamts3, Adar, Agl, Akt2, Aldh1a1, Aldh1a7, Angpt1, Angpt2, Anxa3, Apaf1, Apobec1, Apobec3, Arid5a, Atf3, Atm, B2m, B3gnt2, Bak1, Bambi, Bid, Birc2, Birc3, Bmpr1a, Brip1, Bst2, Cacna1e, Cacybp, Capn1, Casp1, Casp12, Casp4, Casp6, Casp7, Casp8, Ccl2, Ccl7, Ccl8, Ccrl2, Cd24a, Cd274, Cd47, Cd74, Cdk19, Cd…	[4930503L19Rik, 4931417E11Rik, 5830473C10Rik, 9930111J21Rik1, 9930111J21Rik2, AY761184, AY761185, Aacs, Aanat, Abat, Abca1, Abca2, Abca3, Abcb1a, Abcb4, Abcc2, Abcc4, Abcc8, Abcd1, Abcd3, Abcd4, Abcg1, Abcg2, Abcg4, Abhd2, Abl1, Abl2, Abr, Acaca, Acacb, Acap2, Acat1, Ace, Acer1, Acer2, Ackr1, Ackr2, Ackr3, Ackr4, Acod1, Acp2, Acp5, Acr, Acsbg1, Acsbg2, Acsl1, Acsl3, Acsl4, Acta1, Actb, Actc1, Act…	TRUE
GO:0002682	GO_BiologicalProcess-EBI-UniProt-GOA_27,02,2019_00h00	regulation of immune system process	[2, 3]	[Group61, Group70, Group84, Group85, Group86]	210	12.987	1.59161e-34	3.65911e-31	{Group61=1,3555373047151538E-54, Group70=5,483093080484668E-36, Group84=5,002956821427316E-29, Group85=2,0594148393327446E-12, Group86=2,435207099851445E-51}	{Group61=1,1793174551021838E-52, Group70=4,276812602778041E-34, Group84=3,5520993432133945E-27, Group85=7,825776389464429E-11, Group86=2,069926034873728E-49}	[Ada, Adar, Alpk1, Angpt1, Apobec3, Arid5a, Atm, Atp11c, B2m, Bst2, Btn2a2, C1ra, C1rl, C1s1, C2, C4b, Capn1, Casp8, Ccdc88b, Ccl2, Ccl7, Cd1d1, Cd24a, Cd274, Cd47, Cd74, Cdk6, Cdkn1a, Cebpa, Cebpb, Cfb, Cited2, Clec2d, Cmtm3, Cnr1, Csf1, Cx3cl1, Cxcl10, Cxcl12, Ddx58, Ddx60, Dhx58, Dtx3l, Dusp10, Eif2ak2, Fas, Fcgr4, Flot2, Flt3l, Fos, Foxf1, Foxp1, Gbp3, Gbp4, Gbp5, Ggta1, Gm10499, Gper1, Gpnmb…	[2610528A11Rik, A2m, AI182371, Abcc9, Abl1, Abr, Ace, Acin1, Acod1, Acvr1b, Acvr2a, Ada, Adam10, Adam17, Adam8, Adar, Adcy7, Adcyap1, Adgrf5, Adipoq, Adk, Adora1, Adora2a, Adora2b, Adora3, Adrm1, Adtrp, Ager, Agfg1, Agp1, Agp2, Agp3, Ahr, Aif1, Aim2, Aire, Akirin1, Akt1, Alg3, Alk, Alox15, Alpk1, Angpt1, Ankle1, Ankrd17, Ankrd54, Ano6, Anxa1, Aoc3, Ap1g1, Ap2a2, Ap3b1, Ap3d1, Apc, Apcs, Aplf, Apo…	TRUE
GO:0035456	GO_BiologicalProcess-EBI-UniProt-GOA_27,02,2019_00h00	response to interferon-beta	[5]	[Group14]	38	62.2951	3.85578e-33	8.85674e-30	{Group14=3,8557841009733024E-33}	{Group14=2,891838075729977E-31}	[9930111J21Rik1, 9930111J21Rik2, Bst2, F830016B08Rik, Gbp2, Gbp2b, Gbp3, Gbp4, Gbp6, Gm12185, Gm4841, Gm4951, Gm5431, Ifi202b, Ifi203, Ifi204, Ifi206, Ifi208, Ifi209, Ifi211, Ifi47, Ifit1, Ifit3, Ifitm3, Ifnar2, Igtp, Iigp1, Irf1, Irgm1, Irgm2, Plscr1, Pnpt1, Stat1, Tgtp1, Tgtp2, Tlr3, Trex1, Xaf1]	[9930111J21Rik1, 9930111J21Rik2, Acod1, Aim2, Bst2, Capn2, Cdc34, Ddx41, F830016B08Rik, Gbp2, Gbp2b, Gbp3, Gbp4, Gbp6, Gm12185, Gm4841, Gm4951, Gm5431, Htra2, Ifi202b, Ifi203, Ifi204, Ifi205, Ifi206, Ifi207, Ifi208, Ifi209, Ifi211, Ifi213, Ifi214, Ifi47, Ifit1, Ifit3, Ifitm1, Ifitm2, Ifitm3, Ifitm6, Ifitm7, Ifnar2, Ifnb1, Igtp, Iigp1, Ikbke, Irf1, Irgm1, Irgm2, LOC100044068, Mndal, Ndufa13, Plscr…	TRUE
GO:0009615	GO_BiologicalProcess-EBI-UniProt-GOA_27,02,2019_00h00	response to virus	[3, 5]	[Group68, Group75, Group86]	83	23.9884	1.24532e-31	2.85926e-28	{Group68=1,2614069317505724E-27, Group75=1,1648299667019073E-51, Group86=2,435207099851445E-51}	{Group68=8,577567135903893E-26, Group75=1,0017537713636403E-49, Group86=2,069926034873728E-49}	[Acta2, Adar, Apobec1, Apobec3, Batf3, Bcl3, Bnip3, Bst2, Cdk6, Clu, Crcp, Cxcl10, Cxcl9, Ddx58, Ddx60, Dhx58, Dtx3l, Eif2ak2, Gbp2b, Gbp3, Gbp4, Ifi27, Ifi27l2a, Ifih1, Ifit1, Ifit1bl1, Ifit1bl2, Ifit2, Ifit3, Ifit3b, Ifitm3, Ifnar2, Il12rb1, Il15, Irf1, Irf2, Irf7, Irgm2, Isg15, Isg20, Lgals8, Lgals9, Map3k14, Mx1, Myd88, Nlrc5, Oas1a, Oas1b, Oas1c, Oas1g, Oas2, Oasl1, Oasl2, Parp9, Plscr1, Pml…	[Abcc9, Abcf3, Acta2, Adar, Agbl4, Agbl5, Aicda, Aim2, Aimp1, Ankrd17, Ap1s1, Apob, Apobec1, Apobec3, Arf1, Arr3, Art1, Atg7, Bad, Batf3, Bcl2, Bcl2l1, Bcl2l11, Bcl3, Becn1, Bnip3, Bnip3l, Bst2, C1qbp, Card9, Ccdc130, Ccl19, Ccl5, Cct5, Cd207, Cd37, Cd40, Cd86, Cd8a, Cdk6, Cfl1, Cgas, Chrm2, Chuk, Clu, Cnot7, Crcp, Creb3, Crebbp, Crebzf, Cxadr, Cxcl10, Cxcl9, Cyp1a1, Cytip, Dclk1, Ddit4, Ddx1, Dd…	TRUE
GO:0048584	GO_BiologicalProcess-EBI-UniProt-GOA_27,02,2019_00h00	positive regulation of response to stimulus	[2, 3, 4]	[Group59, Group61, Group70, Group79, Group85, Group86]	274	10.6202	4.68433e-30	1.07505e-26	{Group59=1,708512894260327E-41, Group61=1,3555373047151538E-54, Group70=5,483093080484668E-36, Group79=1,1403934127055004E-11, Group85=2,0594148393327446E-12, Group86=2,435207099851445E-51}	{Group59=1,3838954443508649E-39, Group61=1,1793174551021838E-52, Group70=4,276812602778041E-34, Group79=3,763298261928151E-10, Group85=7,825776389464429E-11, Group86=2,069926034873728E-49}	[4930503L19Rik, Abcd1, Acta2, Ada, Adamts3, Akt2, Aldh1a3, Alpk1, Angpt1, Apaf1, Arid5a, Atf3, Atm, B2m, Bak1, Bambi, Bbc3, Bid, Birc2, Birc3, Bmpr1a, Bnip3, Btn2a2, C1ra, C1rl, C1s1, C2, C4b, Camk2d, Casp1, Casp4, Casp8, Ccl2, Ccl7, Ccl8, Cd1d1, Cd24a, Cd274, Cd47, Cd74, Cdk19, Cdkn2b, Cebpa, Cebpb, Cenpj, Cfb, Cflar, Cited2, Clu, Cmtm3, Cnr1, Csf1, Cx3cl1, Cxcl10, Cxcl12, Cysltr2, Daxx, Ddx58, …	[2300002M23Rik, 4930503L19Rik, 5830473C10Rik, A2m, AI182371, Aak1, Abat, Abca7, Abcb1a, Abcb4, Abcc1, Abcc2, Abcc6, Abcd1, Abl1, Abl2, Abra, Abraxas1, Ace, Ackr3, Acod1, Acox2, Acpp, Acsm3, Acta2, Actn4, Actr2, Acvr1, Acvr1b, Acvr2a, Acvr2b, Acvrl1, Ada, Adam10, Adam17, Adam8, Adam9, Adamts20, Adamts3, Adcy8, Adcyap1, Adcyap1r1, Adgra2, Adgrg1, Adgrv1, Adipoq, Adipor1, Adora1, Adora2a, Adora2b, A…	TRUE
GO:0080134	GO_BiologicalProcess-EBI-UniProt-GOA_27,02,2019_00h00	regulation of response to stress	[3, 4]	[Group38, Group61, Group64, Group70, Group85, Group86]	188	12.824	5.55945e-30	1.27534e-26	{Group38=1,0888847672910687E-27, Group61=1,3555373047151538E-54, Group64=5,215489947106512E-36, Group70=5,483093080484668E-36, Group85=2,0594148393327446E-12, Group86=2,435207099851445E-51}	{Group38=7,513304894308374E-26, Group61=1,1793174551021838E-52, Group64=4,1202370582141445E-34, Group70=4,276812602778041E-34, Group85=7,825776389464429E-11, Group86=2,069926034873728E-49}	[Abcd1, Acta2, Ada, Adar, Aida, Alpk1, Apobec3, Atm, Bak1, Bid, Bmpr1a, Casp1, Ccl2, Cd24a, Cd47, Cd74, Cdk19, Cdk6, Cdkn1a, Cebpa, Cebpb, Clasp1, Clec2d, Clu, Cnr1, Creb3l1, Cx3cl1, Cxcl10, Cxcl12, Cyp4v3, Ddias, Ddx58, Ddx60, Dhx58, Dmtn, Dtx3l, Dusp10, Eda2r, Edem1, Eid3, Eif2ak2, Etaa1, Eya4, Fas, Flt4, Foxf1, Foxp1, Gadd45b, Gbp3, Gbp4, Gbp5, Gm28043, Gper1, Gpx1, Grn, H2-M3, H2-T23, H60b, H…	[A2m, Abat, Abcb1a, Abcb4, Abcc8, Abcd1, Abcd2, Abl1, Abr, Abraxas1, Ace, Ackr3, Acod1, Acox2, Acp5, Acta2, Actr2, Ada, Adam17, Adam8, Adamts12, Adamts18, Adar, Adcy7, Adcy8, Adcyap1, Adipoq, Adora1, Adora2a, Adora2b, Adora3, Adra2a, Adrb2, Adtrp, Ager, Agfg1, Agr2, Agt, Ahsg, Aicda, Aida, Aim2, Ajap1, Ajuba, Akt1, Akt3, Alox12, Alox5ap, Alpk1, Alx1, Angptl2, Ankle1, Ankrd1, Ankrd17, Ankrd42, Ank…	TRUE
GO:0031347	GO_BiologicalProcess-EBI-UniProt-GOA_27,02,2019_00h00	regulation of defense response	[4, 5]	[Group46, Group61, Group71, Group75, Group86]	113	16.2123	2.02017e-26	4.62618e-23	{Group46=4,716093238142705E-47, Group61=1,3555373047151538E-54, Group71=4,7125795779570404E-33, Group75=1,1648299667019073E-51, Group86=2,435207099851445E-51}	{Group46=3,914357387658446E-45, Group61=1,1793174551021838E-52, Group71=3,48730888768821E-31, Group75=1,0017537713636403E-49, Group86=2,069926034873728E-49}	[Abcd1, Ada, Adar, Alpk1, Apobec3, Atm, Casp1, Cd24a, Cd47, Cd74, Cdk19, Cebpa, Cebpb, Clec2d, Cnr1, Cx3cl1, Ddx58, Ddx60, Dhx58, Dtx3l, Dusp10, Foxf1, Foxp1, Gbp3, Gbp4, Gbp5, Gper1, Gpx1, Grn, H2-M3, H2-T23, H60b, Hgf, Ido1, Ifi202b, Ifi203, Ifi204, Ifi206, Ifi208, Ifi209, Ifi211, Ifih1, Il12rb1, Il15, Il17rc, Irf1, Irf7, Irgm1, Irgm2, Jak2, Kars, Klrk1, Lgals9, Lrrk2, Mapkapk3, Med1, Myd88, Nl…	[A2m, Abcd1, Abcd2, Abr, Ace, Acod1, Acp5, Ada, Adam8, Adamts12, Adar, Adcy7, Adcyap1, Adipoq, Adora1, Adora2a, Adora2b, Adora3, Adrb2, Ager, Agt, Ahsg, Aim2, Alox5ap, Alpk1, Ankrd17, Ankrd42, Anxa1, Aoah, Aoc3, Ap1g1, Apoa1, Apobec3, Apod, Apoe, App, Appl1, Appl2, Arf6, Arg1, Arg2, Arrb2, Art1, Ash1l, Atm, Bap1, Bcl10, Bcl6, Bcr, Bfar, Bglap2, Bpifb1, Brd4, Bst1, Btk, C1qa, C1qbp, C1qtnf12, C1qt…	TRUE
GO:0050776	GO_BiologicalProcess-EBI-UniProt-GOA_27,02,2019_00h00	regulation of immune response	[3, 4]	[Group61, Group82, Group85, Group86]	139	14.0974	4.06272e-26	9.29955e-23	{Group61=1,3555373047151538E-54, Group82=3,0943048559676047E-35, Group85=2,0594148393327446E-12, Group86=2,435207099851445E-51}	{Group61=1,1793174551021838E-52, Group82=2,3826147390950557E-33, Group85=7,825776389464429E-11, Group86=2,069926034873728E-49}	[Ada, Adar, Alpk1, Angpt1, Arid5a, B2m, Bst2, Btn2a2, C1ra, C1rl, C1s1, C2, C4b, Cd1d1, Cd24a, Cd274, Cd47, Cd74, Cfb, Clec2d, Cmtm3, Cnr1, Cxcl10, Ddx58, Ddx60, Dhx58, Dusp10, Fcgr4, Foxf1, Gbp5, Gm10499, Gpx1, Grn, H2-Ab1, H2-Bl, H2-D1, H2-DMa, H2-K1, H2-M3, H2-Q10, H2-Q4, H2-Q6, H2-Q7, H2-T10, H2-T22, H2-T23, H2-T24, H60b, Hmox1, Hpse, Icosl, Ido1, Ifi202b, Ifi203, Ifi204, Ifi206, Ifi208, Ifi2…	[A2m, AI182371, Abl1, Abr, Acod1, Ada, Adam8, Adar, Adcy7, Adcyap1, Adora2b, Adora3, Ager, Aim2, Alg3, Alk, Alox15, Alpk1, Angpt1, Ankrd17, Anxa1, Ap1g1, Apcs, Aplf, Apoa1, Apoa2, Apoe, Appl1, Appl2, Arf6, Arg1, Arg2, Arid5a, Arrb2, Atad5, Atg5, B2m, Bag6, Bax, Bcar1, Bcl10, Bcl2, Bcl2a1d, Bcl6, Bcr, Bfar, Bglap2, Bik, Blk, Bmx, Bpifb1, Braf, Braf-rs1, Bst2, Btk, Btla, Btn1a1, Btn2a2, Btnl1, Btnl…	TRUE
GO:0002684	GO_BiologicalProcess-EBI-UniProt-GOA_27,02,2019_00h00	positive regulation of immune system process	[2, 3, 4]	[Group82, Group85, Group86]	154	12.9303	9.01153e-25	2.06094e-21	{Group82=3,0943048559676047E-35, Group85=2,0594148393327446E-12, Group86=2,435207099851445E-51}	{Group82=2,3826147390950557E-33, Group85=7,825776389464429E-11, Group86=2,069926034873728E-49}	[Ada, Alpk1, Arid5a, Atp11c, B2m, Btn2a2, C1ra, C1rl, C1s1, C2, C4b, Capn1, Casp8, Ccdc88b, Ccl2, Ccl7, Cd1d1, Cd24a, Cd274, Cd47, Cd74, Cdkn1a, Cebpa, Cfb, Cmtm3, Cnr1, Csf1, Cx3cl1, Cxcl10, Cxcl12, Ddx58, Ddx60, Dhx58, Dusp10, Flot2, Flt3l, Fos, Foxf1, Foxp1, Gbp5, Gm10499, H2-Aa, H2-Ab1, H2-Bl, H2-D1, H2-DMa, H2-K1, H2-M3, H2-Q10, H2-Q4, H2-Q6, H2-Q7, H2-T10, H2-T22, H2-T23, H2-T24, H60b, Hmox…	[A2m, AI182371, Abcc9, Abl1, Acin1, Acod1, Acvr1b, Acvr2a, Ada, Adam10, Adam17, Adam8, Adk, Adora2b, Adora3, Ager, Agfg1, Aif1, Aim2, Akirin1, Alg3, Alk, Alpk1, Ankrd17, Ankrd54, Ano6, Anxa1, Aoc3, Ap1g1, Ap3b1, Ap3d1, Apcs, App, Appl1, Appl2, Aqp3, Arf6, Arg1, Arhgef5, Arid5a, Arrb2, Asxl2, Atad5, Atp11c, Atp6ap1, Atxn1l, Axl, B2m, Bad, Bag6, Bax, Bcar1, Bcl10, Bcl2, Bcl2a1d, Bcl6, Bdkrb1, Bfar,…	TRUE
GO:0045088	GO_BiologicalProcess-EBI-UniProt-GOA_27,02,2019_00h00	regulation of innate immune response	[4, 5, 6]	[Group52, Group61, Group71, Group86]	69	21.2963	3.06241e-23	6.99147e-20	{Group52=5,107941318571084E-34, Group61=1,3555373047151538E-54, Group71=4,7125795779570404E-33, Group86=2,435207099851445E-51}	{Group52=3,882035402114024E-32, Group61=1,1793174551021838E-52, Group71=3,48730888768821E-31, Group86=2,069926034873728E-49}	[Adar, Alpk1, Cd74, Clec2d, Ddx58, Ddx60, Dhx58, Dusp10, Gbp5, Grn, H2-M3, H2-T23, H60b, Ifi202b, Ifi203, Ifi204, Ifi206, Ifi208, Ifi209, Ifi211, Ifih1, Irf1, Irf7, Irgm1, Irgm2, Klrk1, Lgals9, Mapkapk3, Med1, Myd88, Nlrc5, Nmi, Nod2, Parp14, Parp9, Peli1, Plscr1, Prkce, Pum2, Pycard, Ripk2, Rnf135, Rsad2, Samhd1, Serpinb9, Serping1, Slamf8, Socs1, Stat5a, Stat5b, Tap1, Tap2, Tbk1, Tifa, Tinagl1,…	[A2m, Acod1, Adam8, Adar, Aim2, Alpk1, Ankrd17, Ap1g1, Apoe, Appl1, Appl2, Arf6, Arg1, Arrb2, Bcl10, Bfar, Bglap2, Bpifb1, C1qbp, Cactin, Cadm1, Card9, Cav1, Ccr1, Cd14, Cd160, Cd226, Cd300a, Cd300ld3, Cd300lf, Cd36, Cd74, Cd86, Cd96, Cdc37, Ceacam1, Cgas, Clec12b, Clec2d, Clec4e, Clp1, Cnot7, Coch, Colec12, Crk, Crtam, Cyba, D7Zem1, D7Zem2, D7Zem3, Dab2ip, Dcst1, Ddx58, Ddx60, Dhx58, Dhx9, Dnaja…	TRUE
GO:0051239	GO_BiologicalProcess-EBI-UniProt-GOA_27,02,2019_00h00	regulation of multicellular organismal process	[2, 3]	[Group69, Group70, Group74, Group79, Group81, Group84, Group86]	316	9.09091	4.85633e-23	1.10773e-19	{Group69=5,544406248092819E-28, Group70=5,483093080484668E-36, Group74=2,4935109833512634E-23, Group79=1,1403934127055004E-11, Group81=1,5545130958311735E-22, Group84=5,002956821427316E-29, Group86=2,435207099851445E-51}	{Group69=3,8810843736649735E-26, Group70=4,276812602778041E-34, Group74=1,570911919511296E-21, Group79=3,763298261928151E-10, Group81=9,637981194153275E-21, Group84=3,5520993432133945E-27, Group86=2,069926034873728E-49}	[Abcd1, Acsl6, Actr3, Ada, Aida, Aldh1a1, Amigo2, Angpt1, Angpt2, Anxa3, Apobec3, Apoc1, Arid5a, Asb4, Atp11c, B2m, B4galt5, Bambi, Bcl11b, Bcl3, Bmp2k, Bmpr1a, Bst2, Btn2a2, Cacna1e, Cacnb2, Camk2d, Caprin1, Casp1, Casp4, Casp6, Casp8, Ccdc88b, Ccl2, Ccrl2, Cd1d1, Cd24a, Cd274, Cd2ap, Cd47, Cd74, Cdk5rap2, Cdk6, Cdkn1a, Cdkn2b, Cebpa, Cebpb, Cela1, Cflar, Cited2, Clasp1, Clec2d, Clu, Cnih2, Cnr1…	[2300002M23Rik, 5830473C10Rik, Aatk, Abat, Abca7, Abcb1a, Abcb4, Abcc1, Abcc2, Abcc8, Abcd1, Abcd2, Abcg2, Abcg5, Abcg8, Abhd6, Abi2, Abl1, Abl2, Abr, Acacb, Acadl, Acap3, Acat2, Ace, Ace2, Acer1, Ache, Acin1, Ackr1, Acod1, Acot11, Acot13, Acp4, Acp5, Acpp, Acsl1, Acsl6, Actn3, Actr1a, Actr2, Actr3, Acvr1, Acvr1b, Acvr1c, Acvr2a, Acvr2b, Acvrl1, Ada, Adam10, Adam12, Adam17, Adam33, Adam8, Adam9, …	TRUE
GO:0010941	GO_BiologicalProcess-EBI-UniProt-GOA_27,02,2019_00h00	regulation of cell death	[3, 4]	[Group74, Group85]	207	10.6701	2.24035e-22	5.108e-19	{Group74=2,4935109833512634E-23, Group85=2,0594148393327446E-12}	{Group74=1,570911919511296E-21, Group85=7,825776389464429E-11}	[Acer2, Acot1, Acsl5, Ada, Adar, Aifm2, Akt2, Aldh1a1, Aldh1a3, Aldh1a7, Amigo2, Angpt1, Apaf1, Apip, Arel1, Arf4, Atf3, Atm, Bak1, Bbc3, Bcl11b, Bcl3, Bid, Birc2, Birc3, Bnip3, Btc, Cacybp, Camk2d, Capn1, Casp1, Casp12, Casp4, Casp6, Casp8, Cast, Ccng1, Cd24a, Cd274, Cd74, Cdk19, Cdkn1a, Cebpb, Cflar, Cited2, Ckmt1, Clu, Cnr1, Cpeb4, Creb3l1, Cryab, Crybg1, Csf1, Cx3cl1, Cxcl10, Cxcl12, Cysltr2,…	[5830473C10Rik, A430089I19Rik, Aamdc, Aars, Aatf, Abcb1a, Abcb4, Abcc1, Abcc6, Abl1, Abl2, Abraxas2, Acaa2, Ace, Acer2, Acer3, Acin1, Ackr3, Acot1, Acox2, Acsl5, Acsm3, Actc1, Actn4, Acvr1, Acvr1c, Ada, Adam10, Adam17, Adam8, Adamts20, Adamtsl4, Adar, Adcy10, Adcyap1, Adcyap1r1, Adipoq, Adm, Adnp, Adnp2, Adora1, Adora2a, Adrb1, Adrb2, Aes, Agap2, Ager, Agfg1, Ago4, Agr2, Agr3, Agrn, Agt, Agtr1a, …	TRUE
GO:0010942	GO_BiologicalProcess-EBI-UniProt-GOA_27,02,2019_00h00	positive regulation of cell death	[3, 4, 5]	[Group62, Group80, Group85]	110	14.0127	1.50484e-20	3.41598e-17	{Group62=1,3203033035997595E-18, Group80=3,1467451508702442E-27, Group85=2,0594148393327446E-12}	{Group62=7,525728830518629E-17, Group80=2,108319251083064E-25, Group85=7,825776389464429E-11}	[Acer2, Aifm2, Aldh1a1, Aldh1a3, Aldh1a7, Apaf1, Atf3, Atm, Bak1, Bbc3, Bid, Bnip3, Camk2d, Capn1, Casp1, Casp12, Casp4, Casp6, Casp8, Cd24a, Cd274, Cdk19, Cdkn1a, Clu, Cnr1, Cysltr2, Daxx, Dlc1, Egln3, Eif2ak2, Fas, Folh1, Fos, Foxp1, Gadd45b, Ggta1, Gm10093, Gper1, Grn, H2-M3, Hmga2, Hmox1, Htatip2, Ido1, Ifit2, Ift57, Inpp5d, Irf1, Itpr1, Jak2, Jak3, Jun, Klrk1, Kmo, Lck, Lrrk2, Map3k20, Met, …	[Abl1, Ace, Acer2, Acin1, Acox2, Acsm3, Acvr1c, Adam10, Adam17, Adam8, Adamtsl4, Adcy10, Adipoq, Adm, Adora1, Adora2a, Adrb1, Adrb2, Aes, Ager, Agfg1, Agrn, Agt, Agtr2, Aifm1, Aifm2, Aimp2, Akr1c18, Akt1, Aldh1a1, Aldh1a2, Aldh1a3, Aldh1a7, Alg2, Alg3, Alox12, Ankrd1, Ano6, Anp32b, Anxa1, Anxa5, Apaf1, Apbb1, Apbb2, Apc, Apopt1, Arhgef7, Arl6ip5, Arrb1, Arrb2, Ascl1, Ash1l, Atf2, Atf3, Atf4, Atf6…	TRUE
GO:0051240	GO_BiologicalProcess-EBI-UniProt-GOA_27,02,2019_00h00	positive regulation of multicellular organismal process	[2, 3, 4]	[Group74, Group79, Group81, Group84, Group86]	214	10.147	1.56185e-20	3.54383e-17	{Group74=2,4935109833512634E-23, Group79=1,1403934127055004E-11, Group81=1,5545130958311735E-22, Group84=5,002956821427316E-29, Group86=2,435207099851445E-51}	{Group74=1,570911919511296E-21, Group79=3,763298261928151E-10, Group81=9,637981194153275E-21, Group84=3,5520993432133945E-27, Group86=2,069926034873728E-49}	[Acsl6, Actr3, Ada, Amigo2, Angpt1, Angpt2, Anxa3, Apobec3, Arid5a, Asb4, Atp11c, B2m, B4galt5, Bambi, Bcl3, Bmpr1a, Btn2a2, Camk2d, Caprin1, Casp1, Casp4, Casp6, Casp8, Ccdc88b, Ccl2, Ccrl2, Cd1d1, Cd24a, Cd274, Cd74, Cdkn1a, Cebpa, Cebpb, Cela1, Cflar, Cited2, Clasp1, Clu, Cnr1, Csf1, Cx3cl1, Cxcl12, Cysltr2, Ddr2, Ddx58, Ddx60, Dhx58, Dio2, Dmtn, Dusp10, Eif2ak2, Erap1, Fcgr4, Flt3l, Flt4, Fos…	[5830473C10Rik, Abat, Abca7, Abcb1a, Abcb4, Abcc1, Abcc2, Abcc8, Abl1, Abl2, Acacb, Acadl, Acat2, Ace, Ace2, Ache, Acin1, Acsl1, Acsl6, Actn3, Actr2, Actr3, Acvr1, Acvr1b, Acvr2a, Acvr2b, Acvrl1, Ada, Adam12, Adam17, Adam8, Adam9, Adamts1, Adcyap1, Add1, Add3, Adgra2, Adgrb1, Adgrb2, Adgrb3, Adgre5, Adgrl1, Adgrl2, Adgrl3, Adgrv1, Adipoq, Adipor1, Adipor2, Adk, Adm, Adm2, Adnp, Adora2a, Adora2b, …	TRUE
GO:1901700	GO_BiologicalProcess-EBI-UniProt-GOA_27,02,2019_00h00	response to oxygen-containing compound	[3]	[Group49, Group58, Group75, Group76]	200	10.2093	1.96822e-19	4.45999e-16	{Group49=5,650700619303083E-18, Group58=2,4699152373503906E-43, Group75=1,1648299667019073E-51, Group76=1,4868052332173154E-31}	{Group49=3,164392346809727E-16, Group58=2,0253304946273203E-41, Group75=1,0017537713636403E-49, Group76=1,0853678202486402E-29}	[4930503L19Rik, Abca1, Acer2, Ada, Akt2, Aldh1a1, Aldh1a7, Angpt2, Apobec1, Arid5a, Atm, Bak1, Bid, Birc2, Birc3, Bnip3, Brip1, Cacna1e, Cacybp, Capn1, Casp1, Casp4, Casp6, Casp8, Ccl2, Ccl7, Cd274, Cdk19, Cdkn1a, Cebpb, Cflar, Cish, Clu, Cmpk2, Cnr1, Col16a1, Cpeb4, Cryab, Cx3cl1, Cxcl10, Cxcl11, Cxcl12, Cxcl16, Cxcl9, Ddias, Dlc1, Dmtn, Dusp10, Edem1, Egr2, Eif2ak2, Esd, Fcgr4, Fmo1, Fos, Fosl2…	[4930503L19Rik, 5830473C10Rik, AY761184, AY761185, Aacs, Aanat, Abat, Abca1, Abca2, Abcb1a, Abcb4, Abcc2, Abcc8, Abcg2, Abhd2, Abl1, Abl2, Abr, Acaca, Ace, Acer2, Acod1, Acp5, Acsl1, Actb, Actc1, Actn2, Actr1a, Actr2, Acvr1c, Acvr2b, Ada, Adam15, Adam17, Adam9, Adamts13, Adcy1, Adcy2, Adcy3, Adcy5, Adcy6, Adcy7, Adcy8, Adcyap1, Adcyap1r1, Add1, Adgrl3, Adh1, Adh4, Adh5, Adh7, Adipoq, Adipor1, Adm…	TRUE
GO:0001817	GO_BiologicalProcess-EBI-UniProt-GOA_27,02,2019_00h00	regulation of cytokine production	[3, 4]	[Group63, Group69, Group81, Group83, Group84, Group86]	102	13.8399	1.0133e-18	2.2941e-15	{Group63=5,015845126247976E-19, Group69=5,544406248092819E-28, Group81=1,5545130958311735E-22, Group83=1,1778525991447565E-30, Group84=5,002956821427316E-29, Group86=2,435207099851445E-51}	{Group63=2,9091901732238256E-17, Group69=3,8810843736649735E-26, Group81=9,637981194153275E-21, Group83=8,480538713842247E-29, Group84=3,5520993432133945E-27, Group86=2,069926034873728E-49}	[Abcd1, Angpt1, Arid5a, B2m, Bcl3, Bst2, Btn2a2, Casp1, Casp4, Ccdc88b, Ccl2, Cd1d1, Cd24a, Cd274, Cd2ap, Cd47, Cd74, Cebpb, Clu, Cx3cl1, Ddx58, Ddx60, Dhx58, Eif2ak2, Flt4, Foxp1, Gbp3, Gbp4, Gbp5, Gm10093, Gpnmb, Gsdmd, H2-M3, H2-T23, Hdac9, Hgf, Hmox1, Hpse, Icosl, Ido1, Ifih1, Il12rb1, Il15, Il17rc, Il6ra, Il7, Inpp5d, Irf1, Irf7, Irf8, Isg15, Jak2, Jak3, Kars, Klrk1, Lgals9, Litaf, Lrrk2, Lu…	[5830473C10Rik, Abcc8, Abcd1, Abcd2, Abl1, Abl2, Ackr1, Acod1, Acp5, Adam17, Adam33, Adam8, Adcy7, Adcyap1, Adipoq, Adora2b, Adra2a, Afap1l2, Ager, Agfg1, Agpat1, Agpat2, Agt, Agtr1a, Agtr2, Aif1, Aim2, Akap8, Akirin2, Alox8, Angpt1, Ankrd17, Ankrd2, Ankrd42, Anxa1, Anxa4, Apoa1, Apoa2, Apod, App, Appl1, Appl2, Aqp4, Arfgef2, Arg1, Arg2, Arhgef11, Arhgef2, Arid5a, Arnt, Arrb1, Arrb2, Atf2, Atf4, …	TRUE
GO:0043068	GO_BiologicalProcess-EBI-UniProt-GOA_27,02,2019_00h00	positive regulation of programmed cell death	[4, 5, 6]	[Group62, Group80, Group85]	100	13.8504	2.15241e-18	4.86874e-15	{Group62=1,3203033035997595E-18, Group80=3,1467451508702442E-27, Group85=2,0594148393327446E-12}	{Group62=7,525728830518629E-17, Group80=2,108319251083064E-25, Group85=7,825776389464429E-11}	[Acer2, Aifm2, Aldh1a1, Aldh1a3, Aldh1a7, Apaf1, Atf3, Atm, Bak1, Bbc3, Bid, Bnip3, Camk2d, Capn1, Casp1, Casp12, Casp4, Casp6, Casp8, Cd24a, Cd274, Cdk19, Cdkn1a, Clu, Cnr1, Daxx, Dlc1, Egln3, Eif2ak2, Fas, Folh1, Gadd45b, Ggta1, Gm10093, Gper1, Grn, H2-M3, Hmga2, Hmox1, Htatip2, Ido1, Ifit2, Ift57, Inpp5d, Itpr1, Jak2, Jak3, Jun, Klrk1, Lck, Lrrk2, Map3k20, Met, Msx1, Mtch2, Nck2, Nkx3-1, Nod1,…	[Abl1, Ace, Acer2, Acin1, Acsm3, Acvr1c, Adam10, Adam17, Adam8, Adamtsl4, Adcy10, Adipoq, Adm, Adora2a, Adrb1, Adrb2, Aes, Ager, Agfg1, Agrn, Agt, Agtr2, Aifm1, Aifm2, Akr1c18, Akt1, Aldh1a1, Aldh1a2, Aldh1a3, Aldh1a7, Alg2, Alg3, Alox12, Ankrd1, Ano6, Anp32b, Anxa1, Anxa5, Apaf1, Apbb1, Apbb2, Apc, Apopt1, Arhgef7, Arl6ip5, Arrb1, Arrb2, Ascl1, Ash1l, Atf2, Atf3, Atf4, Atf6, Atg7, Atm, Atpif1, B…	TRUE
GO:0019538	GO_BiologicalProcess-EBI-UniProt-GOA_27,02,2019_00h00	protein metabolic process	[3, 4]	[Group78, Group85]	454	7.62769	2.2317e-18	5.04587e-15	{Group78=4,036125117311598E-25, Group85=2,0594148393327446E-12}	{Group78=2,6638425774256545E-23, Group85=7,825776389464429E-11}	[4930503L19Rik, Abca1, Abcd1, Acer2, Acta2, Adamts15, Adamts3, Adamts6, Adamts8, Adar, Aida, Akt2, Alpk1, Angpt1, Apaf1, Apip, Apobec1, Apoc1, Apol10b, Apol11b, Apol6, Apol7e, Apol9a, Apol9b, Arel1, Arf4, Arid5a, Art3, Asb4, Atf3, Atm, Azin2, B3galt1, B3galt5, B3gnt2, B3gnt5, B4galt5, Bak1, Bbc3, Bcl3, Bid, Birc2, Birc3, Bmp2k, Bmpr1a, Bnip3, Bst2, Btn2a2, C1ra, C1rl, C1s1, C2, C2cd3, C4b, Camk2d…	[100504629, 1500015O10Rik, 1700016K19Rik, 1700074P13Rik, 1810009J06Rik, 1810024B03Rik, 2010111I01Rik, 2210010C04Rik, 2300002M23Rik, 2310050C09Rik, 2610042L04Rik, 2810408A11Rik, 4930444G20Rik, 4930503L19Rik, 4930568D16Rik, 4931440F15Rik, 4933415F23Rik, 5830473C10Rik, A26c2, A2m, A2ml1, A4galt, A4gnt, AF366264, AI182371, AK157302, AU015836, Aak1, Aanat, Aars, Aars2, Aarsd1, Aatf, Aatk, Abca1, Abca7…
GO:0031349	GO_BiologicalProcess-EBI-UniProt-GOA_27,02,2019_00h00	positive regulation of defense response	[3, 4, 5, 6]	[Group61, Group83, Group86]	72	16.9811	2.72112e-18	6.14973e-15	{Group61=1,3555373047151538E-54, Group83=1,1778525991447565E-30, Group86=2,435207099851445E-51}	{Group61=1,1793174551021838E-52, Group83=8,480538713842247E-29, Group86=2,069926034873728E-49}	[Alpk1, Cd24a, Cd47, Cd74, Cdk19, Cebpa, Cebpb, Cnr1, Cx3cl1, Ddx58, Ddx60, Dhx58, Gbp5, Grn, H2-M3, H2-T23, H60b, Ido1, Ifi202b, Ifi203, Ifi204, Ifi206, Ifi208, Ifi209, Ifi211, Ifih1, Il17rc, Irf1, Irf7, Irgm1, Irgm2, Jak2, Kars, Klrk1, Lgals9, Lrrk2, Mapkapk3, Med1, Myd88, Nlrc5, Nod1, Nod2, Nupr1, Parp9, Peli1, Plscr1, Prkce, Pum2, Pycard, Ripk2, Rsad2, Stat5a, Stat5b, Tbk1, Tgm2, Tifa, Tinagl…	[Ace, Acod1, Adam8, Adora2b, Adora3, Ager, Aim2, Alox5ap, Alpk1, Ankrd17, Ankrd42, Aoc3, Ap1g1, App, Appl1, Appl2, Arf6, Arg1, Arrb2, Bcl10, Bfar, Bpifb1, Btk, C1qa, C1qbp, C2cd4a, C2cd4b, C3, Cactin, Cadm1, Card9, Cav1, Cck, Cckbr, Ccl1, Ccl24, Ccl3, Ccl5, Ccr2, Ccr5, Ccr7, Cd14, Cd160, Cd226, Cd24a, Cd28, Cd300a, Cd300ld3, Cd300lf, Cd36, Cd47, Cd6, Cd74, Cd81, Cd86, Cdk19, Cebpa, Cebpb, Cgas, C…	TRUE
GO:0045321	GO_BiologicalProcess-EBI-UniProt-GOA_27,02,2019_00h00	leukocyte activation	[2, 3]	[Group53, Group74, Group84, Group86]	131	11.9854	3.54779e-18	8.01092e-15	{Group53=2,703950207407559E-19, Group74=2,4935109833512634E-23, Group84=5,002956821427316E-29, Group86=2,435207099851445E-51}	{Group53=1,6223701244445354E-17, Group74=1,570911919511296E-21, Group84=3,5520993432133945E-27, Group86=2,069926034873728E-49}	[Ada, Anxa3, Atm, Atp11c, Azi2, Azin2, B2m, Bak1, Batf2, Batf3, Bcl11b, Bcl3, Btn2a2, Camk4, Casp1, Ccdc88b, Ccl2, Cd1d1, Cd24a, Cd274, Cd47, Cd74, Cdk6, Cdkn1a, Cebpa, Cebpb, Clu, Cmtm7, Cnr1, Cx3cl1, Cxcl12, Dusp10, Fas, Fcgr4, Flot2, Flt3l, Foxf1, Foxp1, Ggta1, Gper1, Gpnmb, Grn, H2-Aa, H2-Ab1, H2-DMa, H2-M3, H2-T23, H60b, Hdac9, Hmox1, Hpse, Icam1, Icosl, Ido1, Il12rb1, Il15, Il15ra, Il2rg, I…	[5830411N06Rik, 5830473C10Rik, Abl1, Abl2, Abr, Acsbg2, Ada, Adam10, Adam17, Adam8, Adam9, Adgrf5, Adgrg3, Adk, Adora2a, Adora2b, Adora3, Adrm1, Ager, Agrp, Ahr, Aicda, Aif1, Aire, Alg3, Anxa1, Anxa3, Ap1g1, Ap3b1, Ap3d1, Apbb1ip, Apc, Aplf, App, Arg1, Arg2, Arhgef5, Arr3, Art1, Art2b, Atad5, Atg5, Atm, Atp11c, Atp7a, Atp7b, Axl, Azi2, Azin2, B2m, Bad, Bag6, Bak1, Bank1, Batf, Batf2, Batf3, Bax, …	TRUE
GO:0002697	GO_BiologicalProcess-EBI-UniProt-GOA_27,02,2019_00h00	regulation of immune effector process	[3, 4]	[Group34, Group71, Group72, Group82, Group86]	75	16.3043	5.67757e-18	1.28086e-14	{Group34=1,2154389555928686E-23, Group71=4,7125795779570404E-33, Group72=9,225493216249604E-24, Group82=3,0943048559676047E-35, Group86=2,435207099851445E-51}	{Group34=7,778809315794359E-22, Group71=3,48730888768821E-31, Group72=5,996570590562242E-22, Group82=2,3826147390950557E-33, Group86=2,069926034873728E-49}	[Angpt1, Apobec3, Arid5a, B2m, Bst2, Ccl2, Cd1d1, Cd24a, Cd47, Cd74, Clec2d, Ddx58, Ddx60, Dhx58, Dtx3l, Dusp10, Foxf1, Foxp1, Gbp3, Gbp4, Gm10499, Grn, H2-Bl, H2-D1, H2-K1, H2-M3, H2-Q10, H2-Q4, H2-Q6, H2-Q7, H2-T10, H2-T22, H2-T23, H2-T24, H60b, Hmox1, Hpse, Il12rb1, Il15, Irf1, Jak3, Kars, Klrk1, Lgals9, Nod2, Nsd2, Parp3, Parp9, Pml, Pum2, Pycard, Ripk2, Rsad2, Serpinb9, Serping1, Slamf8, Sta…	[A2m, Abr, Adora2b, Adora3, Ager, Aim2, Angpt1, Ankrd17, Anxa1, Ap1g1, Aplf, Apoa1, Apoa2, Apobec3, Appl1, Appl2, Arg1, Arid5a, Arrb2, Art1, Atad5, Atg5, B2m, Bcl6, Bcr, Bglap2, Bst2, Btk, C1qbp, C3, C6, Cadm1, Ccl19, Ccl2, Ccl5, Ccr2, Ccr7, Cd160, Cd177, Cd1d1, Cd1d2, Cd22, Cd226, Cd244a, Cd24a, Cd28, Cd300a, Cd36, Cd37, Cd40, Cd40lg, Cd46, Cd47, Cd55, Cd55b, Cd59a, Cd59b, Cd74, Cd81, Cd84, Cd96…	TRUE
GO:0042127	GO_BiologicalProcess-EBI-UniProt-GOA_27,02,2019_00h00	regulation of cell population proliferation	[2, 3, 4]	[Group29, Group31, Group59, Group74, Group84, Group85, Group86]	189	9.83351	1.36262e-16	3.06998e-13	{Group29=5,346621539869425E-17, Group31=2,9171432314493133E-16, Group59=1,708512894260327E-41, Group74=2,4935109833512634E-23, Group84=5,002956821427316E-29, Group85=2,0594148393327446E-12, Group86=2,435207099851445E-51}	{Group29=2,940641846928184E-15, Group31=1,546085912668136E-14, Group59=1,3838954443508649E-39, Group74=1,570911919511296E-21, Group84=3,5520993432133945E-27, Group85=7,825776389464429E-11, Group86=2,069926034873728E-49}	[4930503L19Rik, Abcc4, Acer2, Ada, Akt2, Aldh1a1, Aldh1a7, Angpt1, Apobec1, Atf3, Atm, Bak1, Bambi, Bcl11b, Bid, Bmpr1a, Brip1, Btc, Btn2a2, Camk2d, Ccdc88b, Ccl2, Ccng1, Ccrl2, Cd1d1, Cd24a, Cd274, Cd47, Cd74, Cdk6, Cdkn1a, Cdkn2b, Cebpa, Cebpb, Cela1, Cflar, Cited2, Clu, Csf1, Csrp2, Cx3cl1, Cxcl10, Cxcl11, Cxcl12, Cxcl9, Ddr2, Dlc1, Dusp10, Egln3, Eif2ak2, Emp2, Fas, Flt3l, Flt4, Fosl2, Foxf1,…	[4930503L19Rik, 5830473C10Rik, A430089I19Rik, A4gnt, AY074887, Abcc1, Abcc2, Abcc4, Abcc8, Abl1, Abl2, Ace, Ace2, Acer1, Acer2, Acer3, Actr1a, Acvr1c, Acvrl1, Ada, Adam10, Adam17, Adam33, Adamts1, Adarb1, Adcyap1, Adgrg1, Adgrg3, Adipoq, Adk, Adm, Adora1, Adora2a, Adora2b, Adora3, Adrb2, Afdn, Agap2, Ager, Agfg1, Aggf1, Ago3, Agt, Agtr1a, Agtr2, Ahr, Aif1, Aimp1, Aimp2, Akirin1, Akirin2, Akr1b3, …	TRUE
GO:0050790	GO_BiologicalProcess-EBI-UniProt-GOA_27,02,2019_00h00	regulation of catalytic activity	[3]	[Group50, Group80, Group85]	222	9.21927	2.6792e-16	6.02819e-13	{Group50=1,756787838123234E-16, Group80=3,1467451508702442E-27, Group85=2,0594148393327446E-12}	{Group50=9,486654325865464E-15, Group80=2,108319251083064E-25, Group85=7,825776389464429E-11}	[4930503L19Rik, Abcd1, Acer2, Adar, Agap1, Aida, Akt2, Angpt1, Anxa3, Apaf1, Apobec1, Apoc1, Arap2, Arf4, Arhgap15, Arhgap28, Arhgap6, Asap3, Azin2, Bak1, Bbc3, Bid, Birc2, Birc3, Bmp2k, Bst2, C4b, Camk2d, Capn1, Casp1, Casp12, Casp4, Casp8, Cast, Ccl2, Ccl7, Ccl8, Ccng1, Cd24a, Cd74, Cdkn1a, Cdkn2b, Cflar, Cish, Cited2, Clu, Cnn3, Cnr1, Cryab, Crybg1, Csf1, Csta2, Cx3cl1, Daxx, Ddr2, Dgki, Dlc1,…	[1300017J02Rik, 1700003H04Rik, 1700006A11Rik, 1700123L14Rik, 2810408A11Rik, 4930503L19Rik, 4931440F15Rik, 4933415F23Rik, 5830473C10Rik, A2m, A2ml1, AI182371, Abcc2, Abcd1, Abce1, Abhd5, Abi1, Abi2, Abl1, Abl2, Abr, Acacb, Acap1, Acap2, Acap3, Acd, Ace, Acer2, Acp4, Acr, Acrbp, Acsl1, Actb, Actr1a, Acvr1c, Acvr2a, Acvr2b, Adam17, Adam8, Adam9, Adap1, Adap2, Adar, Adarb1, Adcy1, Adcy2, Adcy3, Adcy4…	TRUE
GO:0051246	GO_BiologicalProcess-EBI-UniProt-GOA_27,02,2019_00h00	regulation of protein metabolic process	[4, 5]	[Group77, Group80, Group85]	269	8.57234	9.63488e-16	2.15725e-12	{Group77=3,3235982438579366E-16, Group80=3,1467451508702442E-27, Group85=2,0594148393327446E-12}	{Group77=1,728271086806127E-14, Group80=2,108319251083064E-25, Group85=7,825776389464429E-11}	[Abcd1, Acer2, Acta2, Adar, Aida, Akt2, Angpt1, Apaf1, Apip, Arel1, Arid5a, Atf3, Atm, Azin2, Bak1, Bbc3, Bcl3, Bid, Birc2, Birc3, Bmpr1a, Bst2, Btn2a2, C2cd3, C4b, Camk2d, Caprin1, Casp1, Casp12, Casp4, Casp8, Cast, Ccl2, Ccl7, Ccl8, Ccng1, Cd1d1, Cd24a, Cd74, Cdkn1a, Cdkn2b, Cebpb, Cflar, Cited2, Clu, Cpeb4, Cryab, Csf1, Csta2, Cul4b, Cx3cl1, Cxcl10, Cysltr2, Daxx, Ddr2, Dlc1, Dmtn, Dtx3l, Dusp…	[2610042L04Rik, 2810408A11Rik, 4931440F15Rik, 4933415F23Rik, 5830473C10Rik, A2m, A2ml1, AI182371, Aars, Aatf, Abca7, Abcc2, Abcd1, Abcf1, Abi1, Abi2, Abl1, Abl2, Abtb1, Ace, Ace2, Acer2, Ackr3, Aco1, Acot8, Acp4, Acrbp, Acsl1, Acta2, Actb, Actr1a, Acvr1, Acvr1b, Acvr1c, Acvr2a, Acvr2b, Acvrl1, Adam17, Adam33, Adam8, Adam9, Adar, Adarb1, Adcy8, Adcyap1, Adgrb1, Adipoq, Adnp, Adora1, Adora2a, Adra1…	TRUE
GO:0032879	GO_BiologicalProcess-EBI-UniProt-GOA_27,02,2019_00h00	regulation of localization	[2, 3]	[Group67, Group81, Group84]	263	8.57236	2.16742e-15	4.84418e-12	{Group67=2,9217372307936513E-19, Group81=1,5545130958311735E-22, Group84=5,002956821427316E-29}	{Group67=1,7238249661682544E-17, Group81=9,637981194153275E-21, Group84=3,5520993432133945E-27}	[Abca1, Abca12, Acsl4, Acsl5, Acsl6, Acta2, Actr3, Ada, Akt2, Angpt1, Angpt2, Ankfy1, Anxa3, Apobec3, Apoc1, Arid5a, Atm, Azin2, B2m, Bak1, Bbc3, Bmpr1a, Bst2, Btn2a2, C2, Cacna1e, Cacna2d3, Cacnb2, Cadps2, Camk2d, Camk4, Capn1, Carmil1, Casp1, Casp4, Ccl2, Ccl7, Cd274, Cd2ap, Cd47, Cd74, Cdkn1a, Cebpb, Cenpj, Cfb, Cited2, Clasp1, Clic5, Clu, Cnih2, Cnr1, Cplx1, Cryab, Csf1, Cttnbp2nl, Cx3cl1, Cx…	[2300002M23Rik, 2610528A11Rik, 2700049A03Rik, 4930544G11Rik, 5830473C10Rik, A1cf, Aacs, Aak1, Abat, Abca1, Abca12, Abca2, Abca7, Abcb1a, Abcb4, Abcc1, Abcc2, Abcc6, Abcc8, Abcc9, Abcg1, Abcg2, Abcg5, Abcg8, Abhd17a, Abhd17b, Abhd17c, Abhd2, Abhd5, Abhd6, Abi3, Abl1, Abl2, Abr, Acaa2, Acacb, Acan, Acat2, Ace, Ace2, Ackr3, Acsl3, Acsl4, Acsl5, Acsl6, Acta2, Actb, Actn1, Actn2, Actn4, Actr1a, Actr3,…	TRUE
GO:0097190	GO_BiologicalProcess-EBI-UniProt-GOA_27,02,2019_00h00	apoptotic signaling pathway	[3, 4, 5]	[Group47, Group54, Group62, Group85]	91	13.1884	2.3056e-15	5.15071e-12	{Group47=2,3056014946667583E-15, Group54=1,3488794521481708E-13, Group62=1,3203033035997595E-18, Group85=2,0594148393327446E-12}	{Group47=1,1758567622800468E-13, Group54=5,935069589451951E-12, Group62=7,525728830518629E-17, Group85=7,825776389464429E-11}	[Acsl5, Aen, Apaf1, Atf3, Atm, Bak1, Bbc3, Bcl3, Bid, Bnip3, Camk2d, Casp1, Casp12, Casp4, Casp8, Cd24a, Cd74, Cdkn1a, Cebpb, Cflar, Clu, Creb3l1, Cx3cl1, Cxcl12, Daxx, Ddias, Eda2r, Eya4, Fas, Gm10093, Gper1, Gpx1, Hgf, Hint1, Hmox1, Icam1, Ifi204, Il7, Itpr1, Itprip, Jak2, Jak3, Jun, Lck, Lmna, Lrrk2, Map2k1, Mdm2, Met, Msx1, Mtch2, Nck2, Nfe2l2, Nkx3-1, Nupr1, Pdia3, Phip, Phlda3, Pidd1, Plaur…	[AY074887, Acaa2, Ackr3, Acsl5, Acsm3, Acvr1, Acvr1b, Adora2a, Aen, Agap2, Agbl1, Agfg1, Agt, Agtr2, Aifm1, Akt1, Alg3, Ankrd2, Anxa6, Apaf1, Apopt1, Ar, Arc, Arhgef11, Arl6ip5, Armc10, Arrb2, Asah2, Atad5, Atf3, Atf4, Atm, Atp2a1, Atp7a, Atp7b, Atpif1, Avp, Bad, Bag3, Bag5, Bag6, Bak1, Bax, Bbc3, Bcap31, Bcl10, Bcl2, Bcl2a1a, Bcl2a1b, Bcl2a1c, Bcl2a1d, Bcl2l1, Bcl2l10, Bcl2l11, Bcl2l12, Bcl2l14,…	TRUE
GO:0007249	GO_BiologicalProcess-EBI-UniProt-GOA_27,02,2019_00h00	I-kappaB kinase/NF-kappaB signaling	[4, 5, 6]	[Group60, Group83, Group85, Group86]	48	19.917	2.42599e-15	5.4148e-12	{Group60=3,7106273306439135E-14, Group83=1,1778525991447565E-30, Group85=2,0594148393327446E-12, Group86=2,435207099851445E-51}	{Group60=1,7068885720962002E-12, Group83=8,480538713842247E-29, Group85=7,825776389464429E-11, Group86=2,069926034873728E-49}	[Alpk1, Angpt1, Arid5a, Azi2, Azin2, Bcl3, Birc2, Birc3, Casp1, Casp8, Cd74, Cflar, Cx3cl1, Eda2r, Gm10093, Irf1, Litaf, Map3k14, Myd88, Nod1, Nod2, Peli1, Pidd1, Prkce, Pycard, Rbck1, Ripk1, Ripk2, Rnf31, Rora, Stat1, Tank, Tbk1, Tgm2, Tifa, Tlr2, Tlr3, Tlr4, Tlr6, Tnfaip3, Tnfrsf1a, Tnfrsf1b, Tnfsf10, Trim25, Trim69, Ubd, Ube2v1, Zc3hav1]	[5830473C10Rik, Abl1, Abl2, Adipoq, Agfg1, Ajuba, Akap13, Akt1, Alpk1, Angpt1, Ankrd17, Arid5a, Ash1l, Atp2c1, Avpr2, Azi2, Azin2, Bcl10, Bcl3, Bfar, Birc2, Birc3, Brd4, Btk, Btrc, Capn3, Card11, Card6, Card9, Casp1, Casp8, Ccdc22, Ccl19, Ccl21a, Ccl21b, Ccl21c, Cd36, Cd4, Cd40, Cd74, Cflar, Chic1, Chuk, Clec4n, Cpne1, Cth, Ctnnb1, Cwc15, Cx3cl1, Cx3cr1, Dab2ip, Ddrgk1, Ddx1, Ddx21, Dhx36, Dnaja3…	TRUE
GO:0044248	GO_BiologicalProcess-EBI-UniProt-GOA_27,02,2019_00h00	cellular catabolic process	[3]	[Group55, Group78]	201	9.31418	3.33841e-15	7.44466e-12	{Group55=4,3790264389049454E-15, Group78=4,036125117311598E-25}	{Group55=2,1019326906743738E-13, Group78=2,6638425774256545E-23}	[4930503L19Rik, Abcd1, Abhd16a, Acer2, Acsl5, Ada, Agl, Akt2, Aldh1a7, Amacr, Apaf1, Apobec1, Apobec3, Apoc1, Arel1, Atm, Bid, Birc2, Birc3, Bnip3, Capn1, Casp1, Casp8, Cd2ap, Cela1, Cfb, Clu, Cnr1, Cpq, Ctso, Cul2, Cul4b, Cyp39a1, Dbi, Dcp2, Dera, Dio2, Dpyd, Dram1, Dtx3l, Edem1, Ephx2, Erap1, Esd, Fbxo39, Gad2, Gfap, Ggt5, Gls, Gns, Got2, Gpx1, Gstm7, H2-M3, Hap1, Hdc, Helz2, Hint1, Hmox1, Hpse…	[1500015O10Rik, 1700016K19Rik, 1700034I23Rik, 4930438A08Rik, 4930503L19Rik, 4933425L06Rik, 5330417C22Rik, Aadac, Aadat, Aass, Abat, Abca7, Abcd1, Abcd2, Abcd3, Abhd1, Abhd10, Abhd12, Abhd16a, Abhd2, Abhd3, Abhd5, Abhd6, Abl1, Acaa1a, Acaa1b, Acaa2, Acacb, Acad11, Acad8, Acadl, Acadm, Acads, Acadvl, Acat1, Acat2, Acat3, Acbd5, Ace, Acer1, Acer2, Acer3, Ache, Acmsd, Acot2, Acot4, Acot7, Acot8, Acox…	TRUE
GO:0002819	GO_BiologicalProcess-EBI-UniProt-GOA_27,02,2019_00h00	regulation of adaptive immune response	[4, 5]	[Group72, Group82, Group86]	44	19.6429	5.95838e-14	1.31859e-10	{Group72=9,225493216249604E-24, Group82=3,0943048559676047E-35, Group86=2,435207099851445E-51}	{Group72=5,996570590562242E-22, Group82=2,3826147390950557E-33, Group86=2,069926034873728E-49}	[Ada, Arid5a, B2m, Cd1d1, Cd24a, Cd274, Cd74, Dusp10, Gm10499, H2-Ab1, H2-Bl, H2-D1, H2-DMa, H2-K1, H2-M3, H2-Q10, H2-Q4, H2-Q6, H2-Q7, H2-T10, H2-T22, H2-T23, H2-T24, Hpse, Il12rb1, Il6ra, Irf1, Irf7, Jak3, Nod2, Nsd2, Parp3, Pycard, Ripk2, Rsad2, Tap2, Tbx21, Tinagl1, Tnfaip3, Tnfrsf13c, Tnfrsf14, Tnfrsf1a, Tnfrsf1b, Tnfsf13b]	[Ada, Adcy7, Ager, Alox15, Anxa1, Aplf, Arg1, Arid5a, Atad5, B2m, Bcl6, Bglap2, Btk, C3, Ccl19, Ccr2, Ccr7, Cd160, Cd1d1, Cd1d2, Cd226, Cd24a, Cd274, Cd28, Cd4, Cd40, Cd44, Cd48, Cd55, Cd55b, Cd74, Cd81, Ceacam1, Clc, Clcf1, Clec4g, Clic1, Dpp4, Dusp10, Dusp22, Eif2ak4, Exosc3, Exosc6, Fadd, Fam49b, Fcer1a, Fcer1g, Fcer2a, Fcgr1, Fcgr2b, Fcgr3, Foxj1, Foxp3, Fzd5, Gata3, Gm10499, Gm11127, Gm2023,…	TRUE
GO:0097193	GO_BiologicalProcess-EBI-UniProt-GOA_27,02,2019_00h00	intrinsic apoptotic signaling pathway	[4, 5, 6]	[Group24, Group54, Group62, Group85]	54	16.4134	2.08096e-13	4.58436e-10	{Group24=1,448971504183518E-13, Group54=1,3488794521481708E-13, Group62=1,3203033035997595E-18, Group85=2,0594148393327446E-12}	{Group24=6,230577467989128E-12, Group54=5,935069589451951E-12, Group62=7,525728830518629E-17, Group85=7,825776389464429E-11}	[Aen, Apaf1, Atm, Bak1, Bbc3, Bcl3, Bid, Bnip3, Casp12, Casp4, Cd74, Cdkn1a, Cebpb, Clu, Creb3l1, Cxcl12, Ddias, Eda2r, Gm10093, Gpx1, Hint1, Hmox1, Ifi204, Itpr1, Jak2, Lck, Lrrk2, Map2k1, Mdm2, Msx1, Mtch2, Nck2, Nfe2l2, Nkx3-1, Nupr1, Phlda3, Plaur, Plscr1, Pmaip1, Pml, Pycard, Rad9a, Ripk1, Rtkn2, Sbno2, Shisa5, Stk3, Tnfrsf10b, Tnfrsf1a, Tnfrsf1b, Trib3, Trp73, Uaca, Ubb]	[Ackr3, Aen, Aifm1, Ankrd2, Apaf1, Apopt1, Arc, Arl6ip5, Armc10, Atad5, Atf4, Atm, Atp2a1, Bad, Bag5, Bag6, Bak1, Bax, Bbc3, Bcap31, Bcl2, Bcl2a1a, Bcl2a1b, Bcl2a1c, Bcl2a1d, Bcl2l1, Bcl2l10, Bcl2l11, Bcl2l12, Bcl2l2, Bcl3, Bclaf1, Bdkrb2, Becn1, Bid, Bnip3, Bok, Brca1, Brca2, Brp1, Brsk2, Bub1, Casp12, Casp14, Casp16-ps, Casp3, Casp4, Casp9, Cav1, Ccar2, Cd44, Cd74, Cdip1, Cdkn1a, Cdkn2d, Cebpb,…	TRUE
GO:0002521	GO_BiologicalProcess-EBI-UniProt-GOA_27,02,2019_00h00	leukocyte differentiation	[4, 5, 6, 7, 8]	[Group28, Group86]	81	12.6959	7.19141e-13	1.5742e-09	{Group28=1,5020907683461114E-13, Group86=2,435207099851445E-51}	{Group28=6,308781227053668E-12, Group86=2,069926034873728E-49}	[Ada, Atm, Atp11c, Azi2, Azin2, B2m, Bak1, Batf2, Batf3, Bcl11b, Bcl3, Btn2a2, Camk4, Casp8, Cd1d1, Cd24a, Cd74, Cdk6, Cebpa, Cebpb, Cited2, Clec2d, Cmtm7, Csf1, Dusp10, Fas, Flt3l, Fos, Foxp1, H2-Aa, H2-Ab1, H2-DMa, H2-M3, Hdac9, Il15, Il15ra, Il2rg, Il7, Inpp5d, Irf1, Itgb3, Itpkb, Jak3, Jun, Lck, Lgals8, Lgals9, Lif, Med1, Meis2, Nkx3-1, Onecut1, Plcl2, Prdm1, Psen2, Psmb11, Rassf2, Ripk1, Rip…	[5830411N06Rik, 5830473C10Rik, Abl1, Abl2, Acin1, Ada, Adam17, Adam8, Adgrg3, Adipoq, Adrm1, Ager, Agfg1, Agrp, Ahr, Aire, Alg3, Anxa1, Anxa2, Ap3b1, Ap3d1, Apc, Apcs, App, Art2b, Asxl2, Atg5, Atm, Atp11c, Atp6ap1, Atp7a, Atp7b, Axl, Azi2, Azin2, B2m, Bad, Bak1, Batf, Batf2, Batf3, Bax, Bcl11a, Bcl11b, Bcl2, Bcl2a1d, Bcl3, Bcl6, Bglap2, Blm, Bmi1, Bmp4, Braf, Braf-rs1, Brf1, Brf2, Btk, Btn2a2, Bt…	TRUE
GO:0002218	GO_BiologicalProcess-EBI-UniProt-GOA_27,02,2019_00h00	activation of innate immune response	[3, 5, 6, 7, 8]	[Group42, Group73, Group83, Group86]	39	20	8.81702e-13	1.9274e-09	{Group42=2,7875534754050007E-15, Group73=8,222963297670659E-20, Group83=1,1778525991447565E-30, Group86=2,435207099851445E-51}	{Group42=1,3937767377025004E-13, Group73=5,016007611579102E-18, Group83=8,480538713842247E-29, Group86=2,069926034873728E-49}	[Alpk1, Ddx58, Ddx60, Dhx58, Ifi202b, Ifi203, Ifi204, Ifi206, Ifi208, Ifi209, Ifi211, Ifih1, Irf1, Irf7, Irgm2, Klrk1, Lgals9, Mapkapk3, Myd88, Nod2, Peli1, Prkce, Pum2, Pycard, Ripk2, Rsad2, Tbk1, Tifa, Tlr2, Tlr3, Tlr4, Tlr6, Tnfaip3, Trim12c, Trim30a, Trim5, Trim69, Unc93b1, Zc3hav1]	[Acod1, Aim2, Alpk1, Ankrd17, Appl1, Appl2, Arf6, Arrb2, Bcl10, Bfar, Bpifb1, C1qbp, Cactin, Cav1, Cd14, Cd300a, Cd300ld3, Cd300lf, Cd36, Cd86, Cgas, Clec4e, Clp1, Colec12, Cyba, Dab2ip, Ddx58, Ddx60, Dhx58, Ear1, Epg5, Erbin, Es5r, Esr1, F2rl1, Fcna, Fcnb, Ffar2, Flot1, Gfi1, Gpatch3, Gps2, Gramd4, Havcr2, Hexim1, Hmgb1, Hmgb4, Hspd1, Ifi202b, Ifi203, Ifi204, Ifi205, Ifi206, Ifi207, Ifi208, Ifi2…	TRUE
GO:0071706	GO_BiologicalProcess-EBI-UniProt-GOA_27,02,2019_00h00	tumor necrosis factor superfamily cytokine production	[3]	[Group63, Group66, Group72, Group75, Group81, Group83, Group86]	38	20.3209	1.03041e-12	2.25043e-09	{Group63=5,015845126247976E-19, Group66=4,644357112993281E-13, Group72=9,225493216249604E-24, Group75=1,1648299667019073E-51, Group81=1,5545130958311735E-22, Group83=1,1778525991447565E-30, Group86=2,435207099851445E-51}	{Group63=2,9091901732238256E-17, Group66=1,904186416327245E-11, Group72=5,996570590562242E-22, Group75=1,0017537713636403E-49, Group81=9,637981194153275E-21, Group83=8,480538713842247E-29, Group86=2,069926034873728E-49}	[Angpt1, Arid5a, Azi2, Azin2, Bcl3, Ccl2, Cd24a, Cd274, Cd47, Clu, Cx3cl1, Ddx58, Foxp1, Gm10093, Gpnmb, H2-T23, Ifih1, Jak2, Lgals9, Lrrk2, Myd88, Nod1, Nod2, Pycard, Ripk1, Ripk2, Tlr2, Tlr3, Tlr4, Tlr6, Tnfaip3, Tnfrsf1a, Tnfrsf1b, Trex1, Trim30a, Trim69, Zbtb20, Zfp36]	[Abcc8, Acp5, Adam8, Adipoq, Ager, Agfg1, Akap8, Angpt1, App, Arfgef2, Arg2, Arhgef2, Arid5a, Arrb2, Axl, Azi2, Azin2, Bcl3, Bfar, Bpi, C1qtnf4, C5ar2, Cactin, Card9, Ccl19, Ccl2, Ccl3, Ccl4, Ccr2, Ccr5, Ccr7, Cd14, Cd2, Cd209b, Cd24a, Cd274, Cd300ld, Cd34, Cd36, Cd47, Cd84, Chrna7, Cidea, Clec4a2, Clu, Cx3cl1, Cx3cr1, Cyba, Cybb, Cyp2j6, Ddt, Ddx58, Dhx9, Dicer1, Errfi1, Fadd, Fcer1g, Fcgr3, Flt…	TRUE
GO:0045824	GO_BiologicalProcess-EBI-UniProt-GOA_27,02,2019_00h00	negative regulation of innate immune response	[4, 5, 6, 7]	[Group37, Group71, Group86]	22	32.8358	2.65919e-12	5.77311e-09	{Group37=3,561210526141273E-15, Group71=4,7125795779570404E-33, Group86=2,435207099851445E-51}	{Group37=1,7449931578092236E-13, Group71=3,48730888768821E-31, Group86=2,069926034873728E-49}	[Adar, Clec2d, Dhx58, Dusp10, Grn, H2-M3, H2-T23, Ifi202b, Lgals9, Nlrc5, Nmi, Parp14, Samhd1, Serpinb9, Serping1, Slamf8, Tap1, Tap2, Tinagl1, Tnfaip3, Trafd1, Trex1]	[A2m, Acod1, Adar, Arg1, Arrb2, Bglap2, Cactin, Ccr1, Cd96, Ceacam1, Clec12b, Clec2d, Cnot7, Crk, D7Zem1, D7Zem2, D7Zem3, Dcst1, Dhx58, Dnaja3, Drd2, Dusp10, Fam3a, Gfer, Grn, H2-M3, H2-T23, Havcr2, Ifi202b, Igf2, Ins2, Irak3, Klrb1b, Klrb1c, Klre1, LOC100044068, Lgals9, Mme, Mmp12, Mul1, Nlrc3, Nlrc5, Nlrx1, Nmi, Otop1, Parp14, Pparg, Ptpn2, Pzp, Rps19, Samhd1, Serpinb3a, Serpinb9, Serping1, Sh2…	TRUE
GO:0043123	GO_BiologicalProcess-EBI-UniProt-GOA_27,02,2019_00h00	positive regulation of I-kappaB kinase/NF-kappaB signaling	[5, 6, 7, 8]	[Group51, Group60, Group83, Group85]	34	21.519	2.94957e-12	6.39763e-09	{Group51=2,3954554451774766E-12, Group60=3,7106273306439135E-14, Group83=1,1778525991447565E-30, Group85=2,0594148393327446E-12}	{Group51=8,863185147156663E-11, Group60=1,7068885720962002E-12, Group83=8,480538713842247E-29, Group85=7,825776389464429E-11}	[Alpk1, Birc2, Birc3, Casp1, Casp8, Cd74, Cflar, Cx3cl1, Eda2r, Litaf, Map3k14, Myd88, Nod1, Nod2, Peli1, Prkce, Rbck1, Ripk1, Ripk2, Rnf31, Tbk1, Tgm2, Tifa, Tlr3, Tlr4, Tlr6, Tnfrsf1a, Tnfrsf1b, Tnfsf10, Trim25, Trim69, Ubd, Ube2v1, Zc3hav1]	[5830473C10Rik, Abl1, Abl2, Adipoq, Agfg1, Ajuba, Akap13, Akt1, Alpk1, Ankrd17, Atp2c1, Bcl10, Birc2, Birc3, Brd4, Card11, Card9, Casp1, Casp8, Ccdc22, Ccl19, Ccl21a, Ccl21b, Ccl21c, Cd36, Cd4, Cd40, Cd74, Cflar, Chic1, Chuk, Clec4n, Cth, Ctnnb1, Cwc15, Cx3cl1, Cx3cr1, Ddrgk1, Ddx1, Ddx21, Dhx36, Eda, Eda2r, Edar, F2r, F2rl1, Fadd, Fasl, Flna, Fyn, Gm10591, Gm13304, Gm2023, Gm21541, Gprc5b, Htr2b…	TRUE
GO:0002695	GO_BiologicalProcess-EBI-UniProt-GOA_27,02,2019_00h00	negative regulation of leukocyte activation	[3, 4, 5, 6]	[Group31, Group63, Group86]	39	19.1176	3.88472e-12	8.40653e-09	{Group31=2,9171432314493133E-16, Group63=5,015845126247976E-19, Group86=2,435207099851445E-51}	{Group31=1,546085912668136E-14, Group63=2,9091901732238256E-17, Group86=2,069926034873728E-49}	[Atm, Btn2a2, Cd24a, Cd274, Cd74, Cebpb, Cnr1, Cx3cl1, Fas, Foxf1, Ggta1, Gper1, Gpnmb, Grn, H2-Aa, H2-Ab1, H2-M3, Hmox1, Hpse, Ido1, Inpp5d, Irf1, Jak3, Lgals9, Met, Parp3, Peli1, Prnp, Runx1, Sfrp1, Shh, Socs1, Sox11, Tbx21, Tinagl1, Tnfaip3, Tnfrsf14, Tnfrsf21, Twsg1]	[Abr, Adgrf5, Adora2a, Anxa1, Arg1, Arg2, Art1, Atm, Axl, Bank1, Bcl6, Bcr, Bglap2, Bmp4, Bpi, Btk, Btla, Btn1a1, Btn2a2, Casp3, Cbfb, Cblb, Ccr2, Cd200, Cd24a, Cd274, Cd276, Cd300a, Cd300lf, Cd37, Cd44, Cd52, Cd74, Cd80, Cd84, Cd86, Cdkn2a, Ceacam1, Cebpb, Clec4g, Cnr1, Cnr2, Cst7, Ctla4, Cx3cl1, Cytip, D17Boy1, Dlg1, Dlg5, Dtx1, Dusp22, Dusp3, Enpp3, Erbb2, Erh, Fas, Fbxo7, Fcgr2b, Fer, Fers, F…	TRUE
GO:0042832	GO_BiologicalProcess-EBI-UniProt-GOA_27,02,2019_00h00	defense response to protozoan	[4, 5, 6]	[Group16]	16	44.4444	1.19024e-11	2.54474e-08	{Group16=1,2278391563473246E-9}	{Group16=3,192381806503044E-8}	[Batf2, Bcl3, Ccdc88b, Gbp10, Gbp2, Gbp2b, Gbp3, Gbp4, Gbp6, Gbp7, Gbp9, Iigp1, Irf8, Irgm2, Nras, Tinagl1]	[Arg1, Art1, Batf, Batf2, Bcl3, Ccdc88b, Cd37, Cd40, Gbp10, Gbp2, Gbp2b, Gbp3, Gbp4, Gbp6, Gbp7, Gbp9, Hras, Ifng, Iigp1, Il10, Il12a, Il12b, Il4, Il4ra, Il6, Irf4, Irf8, Irgm2, Lyst, Nras, Pf4, Slc11a1, Tinagl1, Tlr11, Tlr12, Tspan32]	TRUE
GO:0045597	GO_BiologicalProcess-EBI-UniProt-GOA_27,02,2019_00h00	positive regulation of cell differentiation	[3, 4, 5]	[Group57, Group84, Group86]	123	10.0408	1.58042e-11	3.37261e-08	{Group57=4,3989769959506146E-15, Group84=5,002956821427316E-29, Group86=2,435207099851445E-51}	{Group57=2,0675191880967888E-13, Group84=3,5520993432133945E-27, Group86=2,069926034873728E-49}	[Acsl6, Actr3, Ada, Apobec3, Asb4, Atp11c, Bambi, Bmpr1a, Btc, Btn2a2, Camk2d, Caprin1, Carmil1, Casp6, Casp8, Ccl8, Cd1d1, Cd24a, Cd74, Cebpa, Cebpb, Cflar, Clu, Cnr1, Csf1, Cx3cl1, Cxcl12, Cxcl9, Ddr2, Dmtn, Dusp10, Flt3l, Fos, Foxp1, Gfap, Glipr2, Gm10093, Gper1, Grn, H2-Aa, H2-DMa, H2-M3, Hap1, Hgf, Hopx, Ifi204, Il15, Il15ra, Il2rg, Il7, Inpp5d, Irf1, Isg15, Itgb3, Itpka, Itpkb, Itpr1, Jade2…	[5830473C10Rik, Aamdc, Abcb1a, Abcb4, Abcc1, Abl1, Abl2, Ace, Ache, Acin1, Acsl6, Actn3, Actr2, Actr3, Acvr1, Acvr1b, Acvr2a, Acvr2b, Acvrl1, Ada, Adam17, Adam8, Adamts1, Adamts20, Adamts9, Adcyap1, Add1, Adgrb1, Adig, Adipoq, Adm, Adnp, Adra2b, Adra2c, Adrb1, Ager, Agfg1, Agt, Ahi1, Aicda, Akap5, Akap6, Akirin1, Akt1, Aliq2, Alkal1, Alkal2, Alox8, Alx1, Amigo1, Anapc2, Angptl2, Ankrd1, Ankrd27, …	TRUE
GO:0009653	GO_BiologicalProcess-EBI-UniProt-GOA_27,02,2019_00h00	anatomical structure morphogenesis	[2, 3]	[Group40, Group84]	239	8.04985	5.16933e-11	1.09435e-07	{Group40=7,970519125003226E-12, Group84=5,002956821427316E-29}	{Group40=2,789681693751129E-10, Group84=3,5520993432133945E-27}	[Acta2, Actr3, Ada, Aldh1a1, Aldh1a3, Aldh1a7, Angpt1, Angpt2, Anxa3, Apaf1, Apobec3, Arhgap15, Asb4, Atm, B3gnt2, B4galt5, Bak1, Bambi, Bcl11b, Bcl3, Bmpr1a, Bnip3, C2cd3, Camk2d, Capn1, Caprin1, Carmil1, Casp1, Casp6, Casp8, Ccl2, Ccl7, Ccl8, Ccng1, Ccrl2, Cdh11, Cdh12, Cdh15, Cdh19, Cdh6, Cdh7, Cdsn, Cebpb, Cela1, Cfb, Cflar, Cited2, Clasp1, Clic5, Clu, Creb3l1, Cryab, Csf1, Csrnp1, Cx3cl1, Cx…	[1700123L14Rik, 1810043G02Rik, 4930544G11Rik, 5830473C10Rik, Aatk, Abcc1, Abcc8, Abi1, Abi2, Abl1, Abl2, Ablim1, Abr, Acan, Acd, Ace, Acer1, Ache, Ackr3, Acp4, Acp5, Acta1, Acta2, Actb, Actc1, Actg1, Actg2, Actl6a, Actl6b, Actn1, Actn2, Actn3, Actn4, Actr1a, Actr2, Actr3, Acvr1, Acvr2a, Acvr2b, Acvrl1, Ada, Adam10, Adam12, Adam15, Adam17, Adam8, Adam9, Adamts1, Adamts12, Adamts16, Adamts5, Adamts…	TRUE
GO:0008630	GO_BiologicalProcess-EBI-UniProt-GOA_27,02,2019_00h00	intrinsic apoptotic signaling pathway in response to DNA damage	[5, 6, 7]	[Group38, Group54, Group62, Group85]	28	21.875	1.61996e-10	3.40191e-07	{Group38=1,0888847672910687E-27, Group54=1,3488794521481708E-13, Group62=1,3203033035997595E-18, Group85=2,0594148393327446E-12}	{Group38=7,513304894308374E-26, Group54=5,935069589451951E-12, Group62=7,525728830518629E-17, Group85=7,825776389464429E-11}	[Aen, Atm, Bak1, Bbc3, Bcl3, Bid, Cd74, Cdkn1a, Clu, Cxcl12, Ddias, Hmox1, Ifi204, Mtch2, Nkx3-1, Nupr1, Phlda3, Plscr1, Pmaip1, Pml, Pycard, Rad9a, Sbno2, Shisa5, Tnfrsf1a, Tnfrsf1b, Trp73, Uaca]	[Ackr3, Aen, Atad5, Atm, Bad, Bag6, Bak1, Bax, Bbc3, Bcl2, Bcl2a1a, Bcl2a1b, Bcl2a1c, Bcl2a1d, Bcl2l1, Bcl2l10, Bcl2l11, Bcl2l12, Bcl2l2, Bcl3, Bid, Bok, Brca1, Brca2, Brp1, Casp14, Casp16-ps, Casp9, Ccar2, Cd44, Cd74, Cdip1, Cdkn1a, Cdkn2d, Chek2, Ckap4, Clu, Crip1, Cxcl12, Ddias, Ddit4, Dyrk2, E2f1, Ei24, Ell3, Ep300, Epha2, Ercc6, Fbh1, Fnip2, Fxyd1, Gm15772, Gm20604, Hic1, Hipk1, Hipk2, Hmox1…	TRUE
GO:1903706	GO_BiologicalProcess-EBI-UniProt-GOA_27,02,2019_00h00	regulation of hemopoiesis	[3, 4, 5, 6, 7, 8]	[Group32, Group69, Group84, Group86]	59	13.2584	1.63538e-10	3.43266e-07	{Group32=1,502573627945522E-12, Group69=5,544406248092819E-28, Group84=5,002956821427316E-29, Group86=2,435207099851445E-51}	{Group32=5,860037148987536E-11, Group69=3,8810843736649735E-26, Group84=3,5520993432133945E-27, Group86=2,069926034873728E-49}	[Ada, Atp11c, B2m, Btn2a2, Casp8, Cd1d1, Cd24a, Cd74, Cdk6, Cebpb, Cited2, Clec2d, Csf1, Dusp10, Eif2ak2, Fas, Flt3l, Fos, Foxp1, H2-Aa, H2-DMa, H2-M3, Il15, Il15ra, Il2rg, Il7, Inpp5d, Irf1, Isg15, Itgb3, Itpkb, Jak3, Jun, Lck, Lgals9, Lif, Lmo2, Med1, Meis2, Nfe2l2, Notch1, Pim1, Prdm1, Rassf2, Ripk1, Ripk2, Runx1, Sfrp1, Shh, Slamf8, Socs1, Sox13, Stat1, Stat3, Stat5a, Stat5b, Tbx21, Tmem176b,…	[Abl1, Ace, Acin1, Acvr1b, Acvr2a, Ada, Adam8, Adipoq, Adrm1, Ager, Agfg1, Ankle1, Ankrd54, Anxa1, Ap2a2, Ap3b1, Ap3d1, Apc, Apcs, Asxl2, Atg7, Atp11c, Atp6ap1, Atxn1l, Axl, B2m, Bad, Bcl6, Bglap2, Bmi1, Bmp4, Braf, Braf-rs1, Brf1, Brf2, Btn2a2, C1qc, Car2, Card11, Carmil2, Cartpt, Casp8, Cbfb, Ccl19, Ccl21a, Ccl21b, Ccl21c, Ccl3, Ccl5, Ccr1, Ccr2, Ccr7, Cd101, Cd1d1, Cd24a, Cd27, Cd28, Cd4, Cd40…	TRUE
GO:0034612	GO_BiologicalProcess-EBI-UniProt-GOA_27,02,2019_00h00	response to tumor necrosis factor	[5]	[Group09]	39	16.8103	2.23732e-10	4.68719e-07	{Group09=2,2373214757650267E-10}	{Group09=6,264500132142074E-9}	[Abcd1, Actr3, Apobec3, Birc2, Birc3, Casp1, Casp4, Casp8, Ccl2, Ccl7, Ccl8, Cebpa, Cx3cl1, Cxcl16, Fas, Foxp1, Gm10093, Gper1, Il18bp, Insr, Irf1, Jak2, Kars, Nfe2l2, Nkx3-1, Pycard, Ripk1, Rora, Sfrp1, Stat1, Tank, Tnfrsf18, Tnfrsf1a, Tnfrsf1b, Tnfrsf21, Ubd, Vcam1, Wdr35, Zfp36]	[Abcc2, Abcd1, Acod1, Actn4, Actr3, Adam10, Adam17, Adam9, Adamts12, Adamts13, Adamts7, Adipoq, Aff3, Agfg1, Aim2, Akt1, Ankrd1, Apoa1, Apob, Apobec3, Arc, Asah1, Ass1, Bag4, Bfar, Birc2, Birc3, Brca1, Brf1, Brf2, Cactin, Calca, Camp, Car8, Card14, Casp1, Casp4, Casp8, Ccdc3, Ccl1, Ccl11, Ccl12, Ccl17, Ccl19, Ccl2, Ccl20, Ccl21a, Ccl21b, Ccl21c, Ccl22, Ccl24, Ccl25, Ccl26, Ccl3, Ccl4, Ccl5, Ccl6,…	TRUE
GO:0032606	GO_BiologicalProcess-EBI-UniProt-GOA_27,02,2019_00h00	type I interferon production	[3]	[Group56, Group73, Group83, Group86]	24	24.4898	2.7818e-10	5.81396e-07	{Group56=5,323645773764266E-13, Group73=8,222963297670659E-20, Group83=1,1778525991447565E-30, Group86=2,435207099851445E-51}	{Group56=2,1294583095057064E-11, Group73=5,016007611579102E-18, Group83=8,480538713842247E-29, Group86=2,069926034873728E-49}	[Azi2, Azin2, Ddx58, Dhx58, Gbp3, Gbp4, Ifih1, Irf1, Irf7, Irf9, Myd88, Nmi, Pycard, Rnf135, Stat1, Tbk1, Tlr2, Tlr3, Tlr4, Trex1, Trim56, Trim69, Zbtb20, Zc3hav1]	[Acod1, Atg9a, Azi2, Azin2, Cactin, Cd14, Cgas, Chuk, Crebbp, Cytip, Ddx58, Dhx33, Dhx36, Dhx58, Dhx9, Flot1, Flt3, Gbp3, Gbp4, Gpatch3, Havcr2, Hmgb1, Hmgb2, Hmgb4, Hspd1, Ifih1, Ifnar1, Irak1, Irf1, Irf3, Irf7, Irf9, Mal, Mavs, Mme, Mmp12, Mrtfa, Myd88, Nckap1, Nlrc3, Nlrx1, Nmi, Nploc4, Pag1, Peli3, Plcg2, Polr3a, Polr3b, Polr3c, Polr3d, Polr3f, Polr3g, Ppm1b, Pqbp1, Ptpn11, Ptpn22, Ptprs, Pyc…	TRUE
GO:0051128	GO_BiologicalProcess-EBI-UniProt-GOA_27,02,2019_00h00	regulation of cellular component organization	[3, 4]	[Group33, Group57, Group84]	218	8.02651	6.56529e-10	1.36689e-06	{Group33=7,590623468217573E-11, Group57=4,3989769959506146E-15, Group84=5,002956821427316E-29}	{Group33=2,277187040465272E-9, Group57=2,0675191880967888E-13, Group84=3,5520993432133945E-27}	[Acsl4, Acsl6, Actr3, Akt2, Amigo2, Angpt1, Ankfy1, Apaf1, Apobec1, Apobec3, Apoc1, Arf4, Arhgap15, Arhgap28, Arhgap6, Arid5a, Asap3, Atm, B2m, Bak1, Bambi, Bbc3, Bid, Birc2, Birc3, Bnip3, Bst2, Btc, Camk2d, Capn1, Caprin1, Capza2, Carmil1, Ccl2, Ccl7, Ccl8, Ccng1, Ccp110, Cd24a, Cd2ap, Cd47, Cdk5rap2, Cdkn1a, Cenpj, Cenpv, Cflar, Cgref1, Clasp1, Clu, Cnr1, Col16a1, Cplx1, Cryab, Crybg1, Cx3cl1, …	[1810043G02Rik, 2610042L04Rik, 4930544G11Rik, 4932438A13Rik, 4933400A11Rik, 5330417C22Rik, 5830473C10Rik, A730008H23Rik, Aak1, Aatk, Abca7, Abcb1a, Abcb4, Abcc1, Abcc8, Abhd17a, Abhd17b, Abhd17c, Abi2, Abl1, Abl2, Acaa2, Acap3, Acd, Ace, Ace2, Ache, Acp4, Acsl4, Acsl6, Actn2, Actn4, Actr2, Actr3, Actr3b, Acvr1b, Acvrl1, Adam10, Adam15, Adam17, Adam9, Adamts1, Adamts16, Adcy6, Adcyap1, Add1, Add2,…	TRUE
GO:0002428	GO_BiologicalProcess-EBI-UniProt-GOA_27,02,2019_00h00	antigen processing and presentation of peptide antigen via MHC class Ib	[4]	[Group17, Group82, Group86]	15	37.5	9.58007e-10	1.98786e-06	{Group17=3,4564820183179084E-12, Group82=3,0943048559676047E-35, Group86=2,435207099851445E-51}	{Group17=1,244333526594447E-10, Group82=2,3826147390950557E-33, Group86=2,069926034873728E-49}	[B2m, Gm10499, H2-Bl, H2-D1, H2-K1, H2-M3, H2-Q10, H2-Q4, H2-Q6, H2-Q7, H2-T10, H2-T22, H2-T23, H2-T24, Tap2]	[B2m, Gm10499, Gm11127, Gm7030, Gm8909, H2-Bl, H2-D1, H2-K1, H2-K2, H2-L, H2-M1, H2-M10,1, H2-M10,2, H2-M10,3, H2-M10,4, H2-M10,5, H2-M10,6, H2-M11, H2-M2, H2-M3, H2-M5, H2-M9, H2-Q1, H2-Q10, H2-Q2, H2-Q4, H2-Q6, H2-Q7, H2-Q8, H2-Q9, H2-T10, H2-T15, H2-T22, H2-T23, H2-T24, H2-T3, H2-T5, H2-T9, LOC547349, Tap2]	TRUE
GO:0036293	GO_BiologicalProcess-EBI-UniProt-GOA_27,02,2019_00h00	response to decreased oxygen levels	[4]	[Group19]	50	13.7363	1.12204e-09	2.32374e-06	{Group19=1,8514779074870268E-9}	{Group19=4,628694768717567E-8}	[Ada, Angpt1, Angpt2, Apaf1, Atm, Birc2, Birc3, Bnip3, Brip1, Camk2d, Casp1, Ccl2, Cd24a, Cflar, Cited2, Clca3a1, Cpeb4, Cryab, Cxcl12, Egln3, Fosl2, Hmox1, Itpr1, Lct, Lmna, Map2k1, Mdm2, Meis2, Nampt, Ndnf, Ndrg1, Nfe2l2, Nkx3-1, Nos1, Notch1, Pak1, Pdk3, Pik3ip1, Plscr1, Pml, Prkce, Psen2, Rora, Scfd1, Sfrp1, Sod3, Tlr2, Usf1, Vcam1, Vegfc]	[Abat, Acaa2, Acot2, Actn4, Acvrl1, Ada, Adam15, Adam17, Adam8, Adipoq, Adora1, Adrb2, Adsl, Ager, Agtr1b, Agtrap, Aifm1, Ajuba, Akt1, Alad, Alas2, Aldh3a1, Aldh3a2, Aldh4a1, Alkbh5, Ang, Ang3, Angpt1, Angpt2, Angpt4, Angptl4, Ankrd1, Apaf1, Apold1, Aqp1, Aqp3, Arc, Arnt, Arnt2, Ascl2, Atf4, Atm, Atp1b1, Atp4b, Atp7a, Atp7b, Bach1, Bad, Bcl2, Becn1, Birc2, Birc3, Bmp2, Bnip3, Bnip3l, Brf1, Brip1,…	TRUE
GO:0032607	GO_BiologicalProcess-EBI-UniProt-GOA_27,02,2019_00h00	interferon-alpha production	[4]	[Group73]	14	40	1.27794e-09	2.64406e-06	{Group73=8,222963297670659E-20}	{Group73=5,016007611579102E-18}	[Azi2, Azin2, Ddx58, Gbp3, Gbp4, Ifih1, Irf7, Nmi, Stat1, Tbk1, Tlr3, Tlr4, Trex1, Zc3hav1]	[Azi2, Azin2, Chuk, Ddx58, Dhx36, Dhx9, Flt3, Gbp3, Gbp4, Havcr2, Hmgb1, Hmgb4, Hspd1, Ifih1, Irf3, Irf7, Mavs, Mme, Mmp12, Nckap1, Nlrc3, Nmi, Ptpn22, Ptprs, Setd2, Stat1, Tbk1, Tlr3, Tlr4, Tlr7, Tlr8, Tlr9, Trex1, Trmo, Zc3hav1]	TRUE
GO:0045621	GO_BiologicalProcess-EBI-UniProt-GOA_27,02,2019_00h00	positive regulation of lymphocyte differentiation	[5, 6, 7, 8, 9, 10, 11]	[Group22, Group86]	25	21.9298	1.45346e-09	3.00429e-06	{Group22=8,967908894767176E-11, Group86=2,435207099851445E-51}	{Group22=2,600693579482481E-9, Group86=2,069926034873728E-49}	[Ada, Atp11c, Btn2a2, Cd1d1, Cd74, Dusp10, Flt3l, H2-Aa, H2-DMa, H2-M3, Il15, Il15ra, Il2rg, Il7, Inpp5d, Irf1, Itpkb, Lck, Lgals9, Ripk2, Runx1, Shh, Socs1, Stat5a, Stat5b]	[Ada, Adam8, Anxa1, Ap3b1, Ap3d1, Atp11c, Axl, Bad, Bcl6, Bmi1, Btn2a2, Carmil2, Cbfb, Ccl19, Ccr2, Ccr7, Cd1d1, Cd27, Cd46, Cd74, Cd83, Cr1l, Cyld, Dusp10, Egr3, Flt3l, Foxp3, Gas6, Gata3, Gli3, Gm2023, H2-Aa, H2-DMa, H2-M3, Hlx, Hsp90aa1, Ifng, Ihh, Ikzf1, Il12a, Il15, Il15ra, Il18, Il1b, Il1f8, Il1rl2, Il2, Il21, Il23a, Il2ra, Il2rg, Il4, Il4ra, Il6, Il7, Il7r, Inpp5d, Irf1, Itpkb, Kitl, Lck, …	TRUE
GO:0035455	GO_BiologicalProcess-EBI-UniProt-GOA_27,02,2019_00h00	response to interferon-alpha	[5]	[Group05]	12	46.1538	2.691e-09	5.5354e-06	{Group05=2,691004493351353E-9}	{Group05=6,458410784043248E-8}	[Adar, Bst2, Eif2ak2, Ifi204, Ifit1, Ifit2, Ifit3, Ifit3b, Ifitm3, Ifnar2, Plscr1, Tgtp1]	[Adar, Axl, Bst2, Eif2ak2, Gas6, Gata3, Ifi204, Ifit1, Ifit2, Ifit3, Ifit3b, Ifitm1, Ifitm2, Ifitm3, Ifitm6, Ifitm7, Ifnar1, Ifnar2, Lamp3, Myc, Pde12, Plscr1, Ro60, Star, Tgtp1, Tpr]	TRUE
GO:0002718	GO_BiologicalProcess-EBI-UniProt-GOA_27,02,2019_00h00	regulation of cytokine production involved in immune response	[4, 5, 6]	[Group65, Group71, Group72, Group82, Group83, Group86]	22	23.4043	3.83619e-09	7.85269e-06	{Group65=8,739638196686236E-14, Group71=4,7125795779570404E-33, Group72=9,225493216249604E-24, Group82=3,0943048559676047E-35, Group83=1,1778525991447565E-30, Group86=2,435207099851445E-51}	{Group65=3,932837188508806E-12, Group71=3,48730888768821E-31, Group72=5,996570590562242E-22, Group82=2,3826147390950557E-33, Group83=8,480538713842247E-29, Group86=2,069926034873728E-49}	[Angpt1, Arid5a, B2m, Bst2, Cd74, Ddx58, H2-M3, H2-T23, Hmox1, Jak3, Kars, Nod2, Rsad2, Tbx21, Tinagl1, Tlr2, Tlr3, Tlr4, Tnfrsf14, Tnfrsf1a, Tnfrsf1b, Trim69]	[Angpt1, Apoa1, Apoa2, Arg1, Arid5a, Atg5, B2m, Bcl6, Bst2, Ccr2, Cd160, Cd226, Cd36, Cd74, Cd81, Cd96, Clc, Clic1, Cuedc2, Ddx1, Ddx21, Ddx58, Dhx36, F2rl1, Fcer1g, Ffar2, Ffar3, Foxp3, Fzd5, Gata3, Gprc5b, H2-M3, H2-T23, Hfe, Hk1, Hmox1, Ifnb1, Il10, Il18, Il18r1, Il1b, Il1r1, Il21, Il6, Irak3, Jak3, Kars, Malt1, Map3k7, Mapk14, Mapk3, Mavs, Mif, Nlrp3, Nod2, Nr4a3, Par2, Prkcz, Rnf138, Rsad2, …	TRUE
GO:0034340	GO_BiologicalProcess-EBI-UniProt-GOA_27,02,2019_00h00	response to type I interferon	[4, 5]	[Group20]	15	34.0909	4.4668e-09	9.11673e-06	{Group20=4,466795771903272E-9}	{Group20=1,0273630275377525E-7}	[Adar, Ifitm3, Ifnar2, Irf7, Isg15, Myd88, Nlrc5, Oas2, Samhd1, Stat1, Stat2, Tbk1, Trex1, Trim56, Zbp1]	[Adar, Cactin, Cdc37, Cnot7, Dcst1, Fadd, Hsp90ab1, Ifitm1, Ifitm2, Ifitm3, Ifitm6, Ifitm7, Ifna1, Ifnar1, Ifnar2, Ifnb1, Igf2bp1, Ikbke, Irak1, Irf3, Irf7, Isg15, Lsm14a, Mavs, Mme, Mmp12, Mul1, Mx2, Myd88, Nlrc5, Oas2, Ptpn2, Samhd1, Setd2, Shmt2, Stat1, Stat2, Tbk1, Trex1, Trim56, Trim6, Ube2k, Wnt5a, Zbp1]	TRUE
GO:0002831	GO_BiologicalProcess-EBI-UniProt-GOA_27,02,2019_00h00	regulation of response to biotic stimulus	[3, 4]	[Group34, Group44, Group68, Group86]	29	18.0124	9.12167e-09	1.84258e-05	{Group34=1,2154389555928686E-23, Group44=1,0764907197200547E-11, Group68=1,2614069317505724E-27, Group86=2,435207099851445E-51}	{Group34=7,778809315794359E-22, Group44=3,660068447048186E-10, Group68=8,577567135903893E-26, Group86=2,069926034873728E-49}	[Apobec3, Cd24a, Cd274, Cx3cl1, Ddx58, Ddx60, Dhx58, Dtx3l, Foxp1, Gbp3, Gbp4, Grn, Il12rb1, Il15, Klrk1, Lgals9, Nod1, Nod2, Parp9, Pml, Pum2, Pycard, Ripk2, Stat1, Tbk1, Tinagl1, Tlr2, Tnfaip3, Zc3hav1]	[Acod1, Aim2, Ankrd17, Apobec3, Arg1, Arg2, Art1, Bglap2, Bmp6, C1qbp, Cactin, Ccl5, Cd160, Cd180, Cd226, Cd24a, Cd274, Cd37, Cd40lg, Cd84, Ceacam1, Cgas, Creb3, Crtam, Cx3cl1, Cxcl1, Cxcl5, Cyba, Cytip, Ddx58, Ddx60, Dhx58, Dhx9, Dtx3l, Eif2ak4, Elmod2, Ercc6, F2rl1, Fam3a, Foxp1, Fxyd1, Gbp3, Gbp4, Gpatch3, Grn, Havcr2, Hmgb1, Hrg, Hspd1, Htra1, Ifna1, Ifng, Ifnlr1, Il12a, Il12b, Il12rb1, Il15,…	TRUE
GO:0050729	GO_BiologicalProcess-EBI-UniProt-GOA_27,02,2019_00h00	positive regulation of inflammatory response	[4, 5, 6, 7]	[Group26, Group46, Group53, Group83, Group86]	29	18.0124	9.12167e-09	1.84258e-05	{Group26=3,104100548762821E-11, Group46=4,716093238142705E-47, Group53=2,703950207407559E-19, Group83=1,1778525991447565E-30, Group86=2,435207099851445E-51}	{Group26=9,622711701164743E-10, Group46=3,914357387658446E-45, Group53=1,6223701244445354E-17, Group83=8,480538713842247E-29, Group86=2,069926034873728E-49}	[Cd24a, Cd47, Cdk19, Cebpa, Cebpb, Cnr1, Cx3cl1, Gbp5, Grn, H2-T23, Ido1, Il17rc, Jak2, Kars, Lrrk2, Myd88, Nod2, Nupr1, Stat5a, Stat5b, Tgm2, Tlr2, Tlr3, Tlr4, Tlr6, Tnfrsf1a, Tnfrsf1b, Trim69, Vamp8]	[Ace, Adam8, Adora2b, Adora3, Ager, Alox5ap, Ankrd42, Aoc3, App, Appl1, Btk, C1qa, C2cd4a, C2cd4b, C3, Ccl1, Ccl24, Ccl3, Ccl5, Ccr2, Ccr5, Ccr7, Cd24a, Cd28, Cd47, Cd6, Cd81, Cdk19, Cebpa, Cebpb, Clock, Cnr1, Ctsc, Ctss, Cx3cl1, Ddt, Dhx9, Dxcp1, Ednra, Egfr, Ets1, F12, Fabp4, Fcer1a, Fcer1g, Fcgr1, Fcgr3, Ffar2, Ffar3, Gbp5, Gm37013, Gprc5b, Gpsm3, Grn, H2-T23, Hspd1, Hyal2, Ido1, Ighg1, Ighg2a…	TRUE
GO:0007584	GO_BiologicalProcess-EBI-UniProt-GOA_27,02,2019_00h00	response to nutrient	[3, 5]	[Group43]	39	14.3911	2.09415e-08	4.19249e-05	{Group43=3,779434667996048E-8}	{Group43=7,558869335992096E-7}	[Abca1, Acsl4, Ada, Agl, Aldh1a1, Aldh1a7, Apaf1, Brip1, C2, Casp1, Ccl2, Cdkn2b, Cfb, Cnr1, Dpyd, Eif2ak2, Hmox1, Il15, Lct, Mdm2, Med1, Mgmt, Nod2, Oxct1, P2rx6, Pdia3, Pim1, Plec, Plscr1, Psma1, Sfrp1, Stat1, Taf1, Tinagl1, Tpcn2, Trim25, Usf1, Vcam1, Vdr]	[Aacs, Abca1, Abcg2, Abcg5, Abcg8, Acsl1, Acsl3, Acsl4, Actr1a, Ada, Adipoq, Adipor2, Adsl, Agl, Agtr1b, Ahcy, Aifm1, Alad, Aldh1a1, Aldh1a2, Aldh1a7, Aldh3a1, Aldh3a2, Aldh4a1, Alpl, Amelx, Apaf1, Apobec2, Arg1, Arsa, Arsb, Ascl1, Ash1l, Asph, Ass1, Atp2b1, Atp5g1, Bach1, Baiap2, Bche, Bckdhb, Bcl11a, Becn1, Bfar, Bglap, Bglap2, Bglap3, Bmp7, Brip1, C2, C3, Casd1, Casp1, Casr, Castor1, Castor2, …	TRUE
GO:0032609	GO_BiologicalProcess-EBI-UniProt-GOA_27,02,2019_00h00	interferon-gamma production	[3]	[Group21]	25	18.9394	3.38645e-08	6.73564e-05	{Group21=3,386445691162977E-8}	{Group21=7,111535951442251E-7}	[Arid5a, Azi2, Azin2, Bcl3, Cd1d1, Cd274, Cd47, H2-M3, Il12rb1, Il6ra, Irf8, Isg15, Klrk1, Lgals9, Nod2, Nras, Prnp, Pycard, Ripk2, Rnf19b, Runx1, Tcirg1, Tlr3, Tlr4, Tnfrsf13c]	[5830473C10Rik, Abl1, Abl2, Arid5a, Avpr2, Axl, Azi2, Azin2, Bcl3, Bfar, C1qbp, Carmil2, Ccr2, Ccr7, Cd14, Cd160, Cd1d1, Cd2, Cd226, Cd244a, Cd27, Cd274, Cd276, Cd3e, Cd40lg, Cd47, Cd96, Cebpg, Eomes, F2rl1, Fadd, Fam49b, Fbn1, Flt3, Foxp3, Fzd5, Gadd45g, Gas6, Gata3, H2-M3, H2-Q9, Havcr2, Hras, Hspd1, Ifnar1, Il10, Il12a, Il12b, Il12rb1, Il12rb2, Il18, Il18r1, Il18rap, Il1b, Il1f5, Il1r1, Il1rl1…	TRUE
GO:0031099	GO_BiologicalProcess-EBI-UniProt-GOA_27,02,2019_00h00	regeneration	[3]	[Group13]	36	14.6341	4.70627e-08	9.3137e-05	{Group13=4,706265689660984E-8}	{Group13=8,94190481035587E-7}	[Angpt2, Anxa3, Bak1, Ccl2, Cdkn1a, Cebpb, Cflar, Cpq, Cxcl12, Dusp10, Fas, Gfap, Gpx1, Grn, Hgf, Hmox1, Hopx, Itpr1, Jak2, Jam3, Jun, Lcp1, Lif, Lifr, Map2k1, Map3k14, Med1, Nnmt, Notch1, Ocm, Pnpt1, Prps2, Prrx1, Ptgfrn, Stk3, Wdr35]	[Ace, Adam15, Adam17, Adm, Akirin1, Angpt2, Anxa1, Anxa3, Apoa1, Apoa2, Apoa5, Apod, Apoh, Atic, Aurka, Axl, Baat, Bak1, Bcl2, Bcl9, Bdnf, Bex1, Bex2, Bin3, Braf, Braf-rs1, Cad, Capn3, Ccl2, Ccn3, Ccna2, Ccnb1, Ccnd1, Cd81, Cd9, Cdc2b, Cdk1, Cdk4, Cdkn1a, Cdkn1b, Cebpb, Cers2, Cflar, Cgct, Cldn1, Cntf, Coasy, Cpb2, Cpq, Crk, Csnk2a2, Csnk2b, Ctnna1, Cxcl12, Cxcl5, Dag1, Dhfr, Dicer1, Dmd, Dusp10,…	TRUE
GO:0046677	GO_BiologicalProcess-EBI-UniProt-GOA_27,02,2019_00h00	response to antibiotic	[3]	[Group39, Group49]	51	11.9159	1.05072e-07	0.000205627	{Group39=7,438086038643629E-8, Group49=5,650700619303083E-18}	{Group39=1,2644746265694168E-6, Group49=3,164392346809727E-16}	[Ada, Aldh1a1, Apobec1, Bak1, Birc2, Birc3, Bnip3, Capn1, Casp6, Casp8, Ccl2, Ccl7, Cdkn1a, Ciita, Clu, Cnr1, Cryab, Daxx, Dbnl, Foxp1, Got2, Gpx1, Hgf, Hmox1, Htr1b, Il18bp, Jak1, Jak2, Jun, Lck, Lct, Lrrk2, Maob, Mdm2, Met, Mgmt, Nfe2l2, Oxct1, Prkce, Rgs4, Ripk1, Shh, Stat3, Stk3, Tinagl1, Tlr4, Tnfaip3, Trp53inp1, Trpc7, Vcam1, Xrn1]	[1600015I10Rik, Aacs, Abat, Abl1, Actc1, Actr2, Ada, Adam9, Adcy1, Adcy2, Adcy3, Adcy5, Adcy6, Adcy7, Adcy8, Adcyap1, Adcyap1r1, Adh1, Adh5, Adh7, Adipoq, Adrb3, Agfg1, Ahr, Aicda, Aifm1, Akr1b3, Akr1c18, Alad, Aldh1a1, Alpl, Alyref, Angptl2, Ankzf1, Anxa1, Aoc1, Aoc3, Apex1, Apobec1, Aptx, Aqp1, Arc, Areg, Arg1, Arhgef5, Arpc2, Arsa, Atp7a, Atp7b, Atp8b2, Avp, Axl, Bad, Bak1, Bcl2, Bcl2l1, Becn1…	TRUE
GO:0010212	GO_BiologicalProcess-EBI-UniProt-GOA_27,02,2019_00h00	response to ionizing radiation	[4]	[Group45]	28	16.4706	1.19319e-07	0.000233268	{Group45=6,227500153971012E-8}	{Group45=1,1209500277147821E-6}	[Aen, Apobec1, Atm, Bak1, Bbc3, Ccl2, Ccl7, Cdkn1a, Cryab, Ddias, Gm28043, Gpx1, Hmga2, Kars, Map3k20, Mdm2, Mgmt, Nampt, Nkx3-1, Pmaip1, Pml, Rad9a, Sfrp1, Tank, Tnks1bp1, Trex1, Vcam1, Wrn]	[Abcg5, Abraxas1, Aen, Agrp, Alad, Anxa1, Apobec1, Art2b, Atm, Atr, Atrx, Babam1, Babam2, Bak1, Bax, Bbc3, Bcl2, Bcl2l1, Blm, Brat1, Brca1, Brca2, Brcc3, Casp3, Cbl, Ccl2, Ccl7, Ccnd1, Ccnd2, Cdkn1a, Chek2, Clk2, Clock, Cop1, Cryab, Cxcl2, Cyba, Cyp2r1, D7Ertd443e, Dclre1c, Dcun1d3, Ddias, Dnm2, Dnmt3a, Dnmt3b, Ect2, Eef1d, Egr1, Elk1, Ercc1, Ercc6, Ercc8, Eya1, Eya3, Fancd2, Fbxo4, Fignl1, Fxyd1…	TRUE
GO:0070997	GO_BiologicalProcess-EBI-UniProt-GOA_27,02,2019_00h00	neuron death	[3]	[Group27]	54	11.5139	1.35382e-07	0.000263724	{Group27=9,513143369761435E-8}	{Group27=1,4269715054642153E-6}	[Akt2, Angpt1, Apaf1, Atm, Bbc3, Bnip3, Casp6, Casp7, Casp8, Cebpb, Clu, Cpeb4, Csf1, Cx3cl1, Cxcl10, Daxx, Egln3, Fas, Fos, Gm10093, Gpnmb, Gpx1, Grm7, Grn, Hmox1, Itpr1, Jak2, Jun, Kmo, Lrrk2, Met, Nampt, Ncoa7, Ndnf, Nkx3-1, Nos1, Nupr1, Pmaip1, Prnp, Ripk1, Serpinf1, Shh, Slc7a11, Snx6, Stat3, Stxbp1, Tlr4, Tlr6, Tnfrsf1a, Tnfrsf1b, Tnfrsf21, Trp73, Trpc7, Ubb]	[Aars, Aatk, Abcc1, Abcc6, Abl1, Ache, Adam8, Adarb1, Adnp, Adora1, Adora2a, Agap2, Ager, Agrn, Agt, Aifm1, Aimp2, Akt1s1, Akt2, Alkbh1, Ambra1, Angpt1, Ap2b1, Apaf1, Apoe, App, Arrb1, Arrb2, Ascl1, Ash1l, Atf2, Atf4, Atg7, Atm, Atn1, Atp5g1, Atp7a, Atp7b, Axl, Bace1, Bad, Bag1, Bag5, Barhl1, Bax, Bbc3, Bcl2, Bcl2l1, Bcl2l11, Bdnf, Bhlhb9, Birc5, Bnip3, Bok, Braf, Braf-rs1, Btbd10, Btg2, C1qa, C5…	TRUE
GO:0048732	GO_BiologicalProcess-EBI-UniProt-GOA_27,02,2019_00h00	gland development	[4, 5, 6]	[Group30, Group40]	65	10.6383	1.48935e-07	0.00028953	{Group30=1,9631048601809324E-7, Group40=7,970519125003226E-12}	{Group30=2,748346804253305E-6, Group40=2,789681693751129E-10}	[Ada, Aldh1a1, Aldh1a3, Aldh1a7, Atm, Bcl11b, Bmpr1a, Capn1, Cebpa, Cebpb, Cela1, Cflar, Cited2, Csf1, Foxf1, Got2, Gpx1, H2-Aa, Hgf, Hmga2, Hmox1, Hnf4g, Hrh2, Insr, Itpr1, Jak2, Jun, Lmo4, Lrp5, Ly6e, Map2k1, Med1, Meis2, Met, Mgmt, Msn, Msx1, Nkx3-1, Notch1, Oas2, Onecut1, Onecut2, Pik3ip1, Plaur, Pml, Pnpt1, Pou3f2, Prox1, Psen2, Runx1, Serpinf1, Sfrp1, Shh, Socs2, Stat5a, Stat5b, Tcf7, Tgm2,…	[Aacs, Abcc1, Abcc2, Abl1, Acadm, Acat1, Acer1, Aco2, Actr1a, Ada, Adcyap1, Adrm1, Adsl, Agap2, Ahr, Aire, Ak3, Ak4, Aldh1a1, Aldh1a2, Aldh1a3, Aldh1a7, Alg10b, Alg3, Anxa1, Apc, Apoa1, Apobec2, Aprt, Ar, Areg, Arf6, Arg1, Arhgap35, Arhgap5, Arid5b, Ascl1, Ash1l, Asl, Asns, Ass1, Asxl1, Atg7, Atm, Atp2b2, Atp2c2, Atp7a, Atp7b, Aurka, Baat, Bat1b, Bax, Bcl11b, Bcl2, Bcl2l11, Bglap2, Bmp2, Bmp4, Bm…	TRUE
GO:0006471	GO_BiologicalProcess-EBI-UniProt-GOA_27,02,2019_00h00	protein ADP-ribosylation	[6, 7]	[Group11]	12	33.3333	2.11105e-07	0.000407644	{Group11=2,1110487354109547E-7}	{Group11=2,7443633560342413E-6}	[Arf4, Art3, Kat2b, Parp10, Parp11, Parp12, Parp14, Parp3, Parp4, Parp9, Wars, Zc3hav1]	[Adnp, Arf4, Arl6, Art1, Art2a-ps, Art2b, Art3, Art4, Art5, Hpf1, Ifng, Kat2b, Parp1, Parp10, Parp11, Parp12, Parp14, Parp16, Parp2, Parp3, Parp4, Parp6, Parp8, Parp9, Pnkp, Pum3, Sirt4, Sirt6, Tinf2, Tiparp, Tnks, Tnks2, Trim23, Wars, Xrcc1, Zc3hav1]	TRUE
GO:0071887	GO_BiologicalProcess-EBI-UniProt-GOA_27,02,2019_00h00	leukocyte apoptotic process	[5]	[Group48]	25	16.8919	3.41777e-07	0.00065382	{Group48=2,7982371545838898E-11}	{Group48=8,954358894668447E-10}	[Ada, Bak1, Bbc3, Casp7, Casp8, Cd24a, Cd274, Cd74, Crybg1, Cxcl12, Fas, Foxp1, Gimap8, Ido1, Itpkb, Jak3, Nkx3-1, Nod2, Rapgef2, Ripk1, Serpinb9, Slc7a11, Stat5a, Tnfrsf21, Tsc22d3]	[Acsm3, Ada, Adam17, Adam8, Agfg1, Akt1, Anxa1, Arg2, Aurkb, Axl, Bak1, Bax, Bbc3, Bcl10, Bcl2a1a, Bcl2l11, Birc7, Blm, Bmp4, Brp1, Casp3, Casp7, Casp8, Casp9, Ccl19, Ccl21a, Ccl21b, Ccl21c, Ccl5, Ccr5, Ccr7, Cd24a, Cd27, Cd274, Cd3g, Cd44, Cd74, Cdkn2a, Clc, Clic1, Crkl, Crybg1, Cxcl12, Cxcr2, Dffa, Dnaja3, Dock8, Dyrk1c, Efna1, Erh, Fadd, Fas, Fasl, Fcer1g, Fcgr2b, Fcmr, Fnip1, Foxp1, Gas6, Ghs…	TRUE
GO:0042327	GO_BiologicalProcess-EBI-UniProt-GOA_27,02,2019_00h00	positive regulation of phosphorylation	[6, 7, 8]	[Group35, Group85]	105	8.85329	4.10482e-07	0.000782789	{Group35=8,371860076961411E-8, Group85=2,0594148393327446E-12}	{Group35=1,3394976123138258E-6, Group85=7,825776389464429E-11}	[Abcd1, Acta2, Akt2, Angpt1, Atm, Bmpr1a, Camk2d, Ccl2, Ccl7, Ccl8, Cd24a, Cd74, Cdkn1a, Cflar, Clu, Csf1, Cx3cl1, Cysltr2, Daxx, Ddr2, Eda2r, Eif2ak2, Emp2, Etaa1, Fas, Flt3l, Flt4, Gadd45b, Glipr2, Gm10093, Gper1, Gpnmb, Hcrtr1, Hgf, Hmga2, Icam1, Il15, Il6ra, Insr, Irgm2, Itgb3, Jak2, Jcad, Jun, Kars, Lck, Lgals9, Lif, Lmo4, Lrrk2, Map2k1, Map3k14, Map3k20, Map4k1, Met, Mlkl, Myd88, Ndst1, Nkx…	[5830473C10Rik, Abca7, Abcc2, Abcd1, Abi1, Abi2, Abl1, Abl2, Ace, Ackr3, Acsl1, Acta2, Acvr1, Acvr1b, Acvr2a, Acvr2b, Acvrl1, Adam17, Adam8, Adam9, Adcy8, Adcyap1, Adipoq, Adnp, Adora1, Adra1a, Adra1b, Adra1d, Adra2a, Adra2b, Adra2c, Adrb2, Adrb3, Adtrp, Afap1l2, Agap2, Ager, Agfg1, Agrn, Agt, Agtr1a, Aif1, Ajuba, Akap11, Akap13, Akap5, Akap6, Akap9, Akt1, Akt2, Aktip, Alk, Alkal1, Alkal2, Alox12…	TRUE
GO:0016567	GO_BiologicalProcess-EBI-UniProt-GOA_27,02,2019_00h00	protein ubiquitination	[8, 9]	[Group25, Group78]	77	9.78399	4.40523e-07	0.000838755	{Group25=3,8812476727931394E-10, Group78=4,036125117311598E-25}	{Group25=1,0479368716541476E-8, Group78=2,6638425774256545E-23}	[Angpt1, Arel1, Arid5a, Asb4, Birc2, Birc3, Cish, Cul2, Cul4b, Daxx, Dnah12, Dtx3l, Dtx4, Fem1c, Gbp3, Gbp4, Gm28043, Herc6, Isg15, Jade2, Katna1, Kctd10, Kctd9, Lrrk2, March4, March5, Mdm2, Med1, Mei4, N4bp1, Nfe2l2, Nmi, Nod2, Nub1, Parp10, Pcgf5, Peg10, Peli1, Plaa, Prkce, Psen2, Rbck1, Ripk2, Rnf114, Rnf115, Rnf135, Rnf14, Rnf145, Rnf152, Rnf169, Rnf19b, Rnf213, Rnf31, Smurf1, Socs1, Socs2, S…	[4931440F15Rik, Abcc9, Abl1, Adgrb1, Adrb2, Aimp2, Aip, Akt1, Alg2, Alg3, Amer1, Amfr, Amn1, Anapc1, Anapc10, Anapc11, Anapc13, Anapc16, Anapc2, Anapc4, Anapc5, Anapc7, Angpt1, Ankib1, Arel1, Arid5a, Arih1, Arih2, Arrb1, Arrb2, Arrdc1, Arrdc3, Arrdc4, Asb1, Asb10, Asb11, Asb12, Asb13, Asb14, Asb15, Asb16, Asb17, Asb18, Asb2, Asb3, Asb4, Asb5, Asb6, Asb7, Asb8, Asb9, Atg3, Atg5, Atg7, Atxn7l3, Aup…	TRUE
GO:0042592	GO_BiologicalProcess-EBI-UniProt-GOA_27,02,2019_00h00	homeostatic process	[3]	[Group07]	164	7.78358	1.23041e-06	0.0023021	{Group07=1,2304126888294733E-6}	{Group07=1,4764952265953679E-5}	[Abca1, Abca12, Abcd1, Ada, Adar, Aldh1a1, Angpt2, Atm, B2m, Bak1, Bbc3, Bnip3, Cacna1e, Cacnb2, Camk2d, Ccl2, Ccrl2, Cd24a, Cd74, Cdk6, Cebpa, Cebpb, Cfb, Cited2, Cnr1, Crybg1, Csf1, Cx3cl1, Cxcl10, Cxcl11, Cxcl9, Cyp39a1, Dbi, Dcp2, Dio2, Dlc1, Dmtn, Ephx2, Fas, Fcgr4, Flt3l, Gna13, Gper1, Gpx1, Grhl3, Gria1, Grn, Gstm7, Hap1, Hcrtr1, Hdac9, Hmox1, Hnf4g, Htr1b, Icam1, Il15, Il7, Inpp5d, Insr, …	[5830473C10Rik, Aacs, Abat, Abca1, Abca12, Abca2, Abca4, Abcb1a, Abcb4, Abcb7, Abcc2, Abcc8, Abcd1, Abcg1, Abcg5, Abcg8, Abhd4, Abhd5, Abhd6, Abhd8, Abl1, Abl2, Acaca, Acacb, Acadl, Acadvl, Acat2, Acd, Ace, Acer1, Ache, Acin1, Ackr2, Ackr3, Ackr4, Aco1, Acot11, Acot13, Acox1, Acox2, Acox3, Acoxl, Acp5, Acsl1, Actn3, Acvr1b, Acvr2a, Acvr2b, Ada, Adam17, Adam8, Adamts5, Adar, Adcy5, Adcy6, Adcy8, A…	TRUE
GO:0042136	GO_BiologicalProcess-EBI-UniProt-GOA_27,02,2019_00h00	neurotransmitter biosynthetic process	[4, 5]	[Group41]	21	17.6471	1.40288e-06	0.00260935	{Group41=2,2323337948488488E-8}	{Group41=4,911134348667468E-7}	[Akt2, Cd47, Clu, Dlc1, Dpyd, Gad2, H2-M3, Hdc, Icam1, Insr, Jak2, Klrk1, Nos1, Rora, Sh2d3c, Tlr2, Tlr4, Tlr6, Trim69, Upb1, Wdr35]	[Abat, Acp5, Agt, Agxt, Agxt2, Aif1, Akt1, Akt2, Aldh9a1, Ass1, Atp2b4, Cav1, Cd34, Cd36, Cd47, Chat, Chrna7, Clu, Crip2, Crp, Cx3cr1, Cyp1b1, Cyp2d22, Dagla, Daglb, Dbh, Ddah1, Ddah2, Ddc, Dlc1, Dnm2, Dpyd, Dynll1, Epor, Ergic2, Es5r, Esr1, Fev, Gad1, Gad2, Gch1, Gla, H2-M3, Hdc, Hrh1, Hsp90aa1, Hsp90ab1, Iba1, Icam1, Ifng, Igf1, Il10, Il1b, Il4, Il6, Insr, Itgb2, Jak2, Khsrp, Klf2, Klf4, Klrk1,…	TRUE
GO:0051260	GO_BiologicalProcess-EBI-UniProt-GOA_27,02,2019_00h00	protein homooligomerization	[6]	[Group01]	49	11.1364	1.64692e-06	0.00304351	{Group01=1,646923396650648E-6}	{Group01=1,8116157363157126E-5}	[Aldh1a1, Aldh1a3, Angpt1, Apaf1, Apip, Bbc3, Bid, Clu, Cryab, Dcxr, Fas, Gbp5, Gls, Gsdmd, H2-M3, Hmox1, Ikzf4, Itpr1, Kcna4, Kcnj2, Kctd10, Kctd12, Kctd19, Kctd9, Lamp2, Lgi1, Mlkl, Nkx3-1, Ocm, P2rx6, Pdcd6ip, Pfkp, Pnpt1, Prnp, Psma4, Pycard, Ripk1, Rnf213, Samhd1, Sbno2, Shkbp1, Stom, Syt1, Tgm2, Tifa, Tinagl1, Tmem120a, Trpc7, Upb1]	[Acaca, Acacb, Acadl, Acadm, Acads, Acat1, Acot12, Acot13, Acpp, Acsm1, Actn2, Adcy8, Adipoq, Agfg1, Ak3, Ak4, Alad, Aldh1a1, Aldh1a3, Aldh4a1, Aldh5a1, Aldoa, Aldoc, Alk, Alox5ap, Als2, Amelx, Angpt1, Angptl4, Anxa5, Anxa6, Apaf1, Apc, Apip, Apoe, App, Appl2, Aqp11, Aqp4, Arc, Arg1, Asic1, Atl1, Atl2, Atl3, Atpif1, Atxn10, Axin1, B4galt1, B4galt2, Bax, Bbc3, Bcl10, Bcl2l11, Bend3, Bid, Bik, Blk,…	TRUE
GO:0007050	GO_BiologicalProcess-EBI-UniProt-GOA_27,02,2019_00h00	cell cycle arrest	[3, 4, 5, 6]	[Group04]	24	15.1899	4.09039e-06	0.00735862	{Group04=4,090393782447794E-6}	{Group04=4,090393782447794E-5}	[Atm, Cast, Cdkn1a, Cdkn2b, Cgref1, Ddias, Gper1, H2-Aa, Hmga2, Irf1, Map2k1, Map3k20, Mdm2, Nkx3-1, Notch1, Pdcd6ip, Pidd1, Pml, Pnpt1, Ptprv, Sbno2, Trp53inp1, Trp73, Whamm]	[AY074887, Ak1, Apbb1, Apbb2, Apc, Atm, Bin1, Brca1, Brinp1, Brinp2, Brinp3, Calr, Casp2, Cast, Ccar2, Ccnd1, Ccnk, Cdc14a, Cdc14b, Cdk4, Cdk5r1, Cdk9, Cdkn1a, Cdkn1b, Cdkn1c, Cdkn2a, Cdkn2b, Cdkn2c, Cdkn2d, Cdkn3, Cgref1, Cgrrf1, Chek2, Cradd, Crk, Crlf3, D7Zem4, Dab2ip, Ddias, Ddit3, Dusp1, Eif2ak4, Ern1, Ern2, Evi2b, Fap, Fgf10, Foxe3, Foxm1, Foxo4, Fxyd1, Fzd3, Fzd9, Gadd45a, Gadd45gip1, Gas1…	TRUE
GO:1902339	GO_BiologicalProcess-EBI-UniProt-GOA_27,02,2019_00h00	positive regulation of apoptotic process involved in morphogenesis	[4, 5, 6, 7, 8, 9]	[Group12]	6	60	4.19599e-06	0.00754438	{Group12=4,195985115684743E-6}	{Group12=3,7763866041162684E-5}	[Nkx3-1, Notch1, Pml, Tnfrsf1a, Tnfrsf1b, Vdr]	[Bax, Cdkn2a, Cyp27b1, Fxyd1, Nkx3-1, Notch1, Pml, Tnfrsf1a, Tnfrsf1b, Vdr]	TRUE
GO:0043620	GO_BiologicalProcess-EBI-UniProt-GOA_27,02,2019_00h00	regulation of DNA-templated transcription in response to stress	[4, 6, 7, 8, 9, 10, 11]	[Group15]	14	22.2222	4.99765e-06	0.00896078	{Group15=4,99764559237554E-6}	{Group15=3,998116473900432E-5}	[Atf3, Brip1, Cebpb, Cited2, Creb3l1, Hmox1, Jun, Meis2, Nck2, Nfe2l2, Notch1, Rgs16, Sesn2, Taf1]	[Ankrd2, Arnt, Atf3, Atf4, Atf6, Atf6b, Bach1, Bag3, Bclaf1, Brip1, Cd36, Cebpb, Chd6, Chek1, Cited2, Creb3l1, Creb3l3, Ddit3, Dnajb1, Egr1, Eif2ak3, Epas1, Gcn1l1, Hif1a, Hif1an, Hmox1, Hsf1, Hsf2, Hsf3, Hsf4, Hsf5, Hsfy2, Hspa1a, Impact, Ino80, Jmy, Jun, Klf2, Lamp1, Mapk7, Mbtps2, Meis2, Mt3, Nck1, Nck2, Nedd4, Nfe2l2, Notch1, Ppp1r15a, Rbpj, Rela, Rgs14, Rgs16, Sesn2, Sin3a, Sirt2, Stox1, Taf…	TRUE
GO:0007569	GO_BiologicalProcess-EBI-UniProt-GOA_27,02,2019_00h00	cell aging	[3]	[Group08]	20	16.6667	6.15143e-06	0.0109249	{Group08=6,151428362265785E-6}	{Group08=4,305999853586049E-5}	[Atm, Bmpr1a, Cdk6, Cdkn1a, Cdkn2b, Cited2, H2-M3, Hmga2, Lmna, Map2k1, March5, Meis2, Met, Nampt, Pla2r1, Plk2, Pml, Pnpt1, Wrn, Xrn1]	[1500015O10Rik, Abl1, Akt3, Arg2, Arntl, Atm, Atr, Bcl2, Bcl2l12, Bcl6, Bmpr1a, Brca2, Calr, Cav1, Cdc2b, Cdk1, Cdk6, Cdkn1a, Cdkn2a, Cdkn2b, Cgas, Chek2, Cited2, Ckap4, Ctc1, Dnaja3, Eef1e1, Emi1, Eng, Ercc1, Fbxo5, Foxm1, Fxyd1, Fzr1, Gja1, H2-M3, H2afx, Hmga1, Hmga2, Hoxa13, Hras, Htt, Icmt, Id2, Ilk, Ing2, Kat6a, Kras, Lmna, Map2k1, Map3k3, Mapk14, Mapkapk5, March5, Meis2, Met, Mif, Minute, M…	TRUE
GO:0072676	GO_BiologicalProcess-EBI-UniProt-GOA_27,02,2019_00h00	lymphocyte migration	[3, 5, 6]	[Group10]	19	16.3793	1.34813e-05	0.0235788	{Group10=1,763268932793965E-5}	{Group10=5,289806798381895E-5}	[Abcd1, Ccl2, Ccl7, Ccl8, Ch25h, Cx3cl1, Cxcl10, Cxcl11, Cxcl12, Cxcl16, Hsd3b7, Icam1, Itgb3, Klrk1, Lgals9, Msn, Pycard, Tbx21, Tnfrsf14]	[2610528A11Rik, Abcc2, Abcc9, Abcd1, Adam10, Adam17, Adam8, Adtrp, Aif1, Aire, Akt1, Apod, App, Artn, Ccl1, Ccl11, Ccl12, Ccl17, Ccl19, Ccl2, Ccl20, Ccl21a, Ccl21b, Ccl21c, Ccl22, Ccl24, Ccl25, Ccl26, Ccl3, Ccl4, Ccl5, Ccl6, Ccl7, Ccl8, Ccl9, Ccr2, Ccr6, Ccr7, Cd200, Cd200r1, Cd99, Cd99l2, Ch25h, Cklf, Cma1, Cmtm2a, Crk, Crkl, Cx3cl1, Cxcl10, Cxcl11, Cxcl12, Cxcl13, Cxcl14, Cxcl16, Cxcr3, Cyp7b1,…	TRUE
GO:0040008	GO_BiologicalProcess-EBI-UniProt-GOA_27,02,2019_00h00	regulation of growth	[2, 3]	[Group06]	73	9.0796	1.42518e-05	0.0248695	{Group06=1,4251837924411368E-5}	{Group06=8,55110275464682E-5}	[Acsl4, Actr3, Apobec3, Bbc3, Bmpr1a, Bst2, Cdkn1a, Cgref1, Cish, Cited2, Cryab, Csf1, Cxcl12, Cxcl16, Daxx, Dnajc2, Dusp10, Flt4, Foxp1, Ggta1, Hmga2, Hopx, Hsd3b7, Ifi203, Il7, Insr, Irf8, Lgi1, Meis2, Msx1, Myd88, Nanos1, Nod2, Notch1, Nubp1, Ocm, Ogfr, Olfm1, Pak1, Phip, Pim1, Plaa, Plac8, Pml, Pnpt1, Pou3f2, Prox1, Psrc1, Rab21, Rgs4, Ripk1, Rufy3, Sema3e, Sesn2, Sfrp1, Sh3glb1, Sh3pxd2b, Sm…	[4932438A13Rik, Aatk, Abl1, Acacb, Acsl4, Actl6a, Actl6b, Actn3, Actr3, Acvr1b, Acvrl1, Adam10, Adam15, Adam17, Adipor1, Adipor2, Adnp, Adnp2, Adrb1, Adrb2, Adrb3, Aes, Afg3l2, Agfg1, Agr2, Agrn, Agt, Ahi1, Ahr, Ahsg, Akap6, Akt1, Alms1, Alms1-ps2, Alox8, Anapc2, Ankrd26, Apbb1, Apbb2, Apc, Apobec3, Apoe, App, Ar, Arhgap4, Armc10, Arr3, Arx, Atad3a, Atp5g1, Atp8a2, Atrn, Atxn2, Avp, Avpr1a, Azgp1…	TRUE
GO:0006082	GO_BiologicalProcess-EBI-UniProt-GOA_27,02,2019_00h00	organic acid metabolic process	[3]	[Group03]	91	8.50467	1.46049e-05	0.025471	{Group03=1,4604948677682753E-5}	{Group03=7,302474338841376E-5}	[4930503L19Rik, Abcd1, Abhd16a, Acot1, Acsl4, Acsl5, Acsl6, Akr1c14, Akt2, Aldh1a1, Aldh1a3, Aldh1a7, Amacr, Angpt1, Apip, Apoc1, Azin2, Carmil1, Cd74, Cnr1, Crem, Ctps2, Cyp39a1, Cyp4v3, Dbi, Dpyd, Egln3, Ephx2, Fmo1, Folh1, Gad2, Ggt5, Gls, Gns, Got2, Gstm7, Hdc, Hgf, Idnk, Ido1, Il15, Insr, Kars, Kmo, Kyat3, Lipe, Lpgat1, Lpin3, Lypla2, Marc2, Me3, Mpc1, Mtch2, Naaa, Ndnf, Ndst1, Ndst3, Nos1, …	[4833423E24Rik, 4930438A08Rik, 4930503L19Rik, Aacs, Aadat, Aars, Aars2, Aarsd1, Aasdh, Aasdhppt, Aass, Abat, Abcc2, Abcd1, Abcd2, Abcd3, Abcg2, Abhd1, Abhd10, Abhd16a, Abhd2, Abhd3, Abhd5, Acaa1a, Acaa1b, Acaa2, Acaca, Acacb, Acad11, Acad8, Acad9, Acadl, Acadm, Acads, Acadsb, Acadvl, Acat1, Acat2, Acat3, Acly, Acmsd, Acnat1, Acnat2, Aco1, Aco2, Acod1, Acot1, Acot11, Acot12, Acot2, Acot3, Acot4, A…	TRUE
GO:0097199	GO_BiologicalProcess-EBI-UniProt-GOA_27,02,2019_00h00	cysteine-type endopeptidase activity involved in apoptotic signaling pathway	[4, 5, 6, 10, 11]	[Group02]	8	34.7826	1.63853e-05	0.0284777	{Group02=1,638531869353197E-5}	{Group02=6,554127477412788E-5}	[Casp1, Casp12, Casp4, Casp8, Fas, Jak2, Nkx3-1, Plaur]	[Bax, Caap1, Casp1, Casp12, Casp3, Casp4, Casp8, Casp9, Fas, Gsn, Htra2, Jak2, Mmp9, Nkx3-1, Nle1, Park7, Pih1d1, Plaur, Prr7, Repin1, Smad3, St18, Tfap4]	TRUE
GO:0051209	GO_BiologicalProcess-EBI-UniProt-GOA_27,02,2019_00h00	release of sequestered calcium ion into cytosol	[4, 5, 6, 7, 10, 11, 12, 13, 14]	[Group18]	22	14.5695	1.99398e-05	0.0345159	{Group18=2,4575995149473515E-5}	{Group18=4,915199029894703E-5}	[Bbc3, Camk2d, Cx3cl1, Cxcl10, Cxcl11, Cxcl9, Dbi, Gper1, Gstm7, Hap1, Itgb3, Itpr1, Lck, Met, Nkx3-1, Plce1, Plch1, Prkce, Sri, Tpcn2, Trpc1, Trpc7]	[Abl1, Akap6, Ank2, Aplnr, Arc, Asph, Atg5, Bax, Bbc3, Bdkrb1, Cacna1c, Calm1, Calm2, Calm3, Camk2d, Capn3, Casq1, Casq2, Ccl19, Ccl21a, Ccl21b, Ccl21c, Ccl3, Ccr5, Cd19, Cemip, Chd3, Chd7, Cherp, Clec4b1, Coro1a, Cx3cl1, Cxcl10, Cxcl11, Cxcl9, Cxcr3, Cyba, Dbi, Ddit3, Dhrs7c, Diaph1, Dmd, Drd1, Drd2, Ednra, Elf1, Ero1l, F2, F2r, F2rl3, Fasl, Fcrl5, Fgf2, Fkbp1a, Fkbp1b, Glp1r, Gm10591, Gm13304, …	TRUE
GO:0048660	GO_BiologicalProcess-EBI-UniProt-GOA_27,02,2019_00h00	regulation of smooth muscle cell proliferation	[3, 4, 5]	[Group00]	25	13.369	2.53375e-05	0.0434284	{Group00=2,5337450750387195E-5}	{Group00=2,5337450750387195E-5}	[Abcc4, Angpt1, Bmpr1a, Camk2d, Cdkn1a, Cx3cl1, Foxp1, Gper1, Hmox1, Htr1b, Il15, Il6ra, Itgb3, Jak2, Jun, Mdm2, Myd88, Nampt, Npr3, Pak1, Ripk1, Stat1, Stat5b, Tgm2, Tnfaip3]	[Abcc4, Ace2, Adamts1, Adipoq, Ager, Agt, Aif1, Akr1b3, Akt1, Alox12, Ang, Angpt1, Apln, Apod, Bat1b, Bmp4, Bmpr1a, C3ar1, Calcrl, Camk2d, Cav1, Ccl5, Ccn4, Cdh13, Cdkn1a, Cdkn1b, Cela2a, Cnn1, Cnp, Comt, Ctnnb1, Ctnnbip1, Cx3cl1, Cyba, Ddx39b, Dnmt1, Drd4, Edn1, Egfr, Egr1, Elane, Ereg, Ern1, Ern2, Es5r, Esr1, Esr2, Fgf2, Fgf9, Fgfr2, Foxj2, Foxp1, Frs2, Gnai2, Gnai3, Gnaq, Gper1, Grk2, Gsk3b, H…	TRUE

## Sheet: RNA GO terms enriched in Ctr
GOID	Ontology Source	GOTerm	GOLevels	GOGroups	Nr, Genes	% Associated Genes	Term PValue	Term PValue Corrected with Bonferroni step down	Group PValue	Group PValue Corrected with Bonferroni step down	Associated Genes Found	All Associated Genes	OverViewTerm
GO:0048731	GO_BiologicalProcess-EBI-UniProt-GOA_27,02,2019_00h00	system development	[3, 4]	[Group18]	263	5.07624	1.02357e-19	1.23545e-16	{Group18=2,855417634068237E-11}	{Group18=3,9975846876955315E-10}	[Aard, Aatk, Abcb4, Abr, Acan, Acap3, Ache, Adamts16, Adamts5, Adgrb1, Adra2c, Ajap1, Ak3, Akap5, Alg3, Ank, Anks6, Aph1c, Aqp1, Arhgap22, Arhgap24, Ascl1, Atoh8, B4gat1, Bag1, Bcl6, Bmp3, Bmp4, Bsn, C1ql1, C1qtnf5, Cables1, Camk1, Car8, Cav1, Cbln2, Ccn6, Cd248, Cdh13, Cdk5, Cdk5r1, Cdkn1c, Cdon, Cecr2, Celsr1, Celsr2, Celsr3, Chadl, Chodl, Chrd, Cited1, Clec14a, Clptm1, Clstn1, Clstn2, Cntn3, C…	[1110025L11Rik, 1700123L14Rik, 2310050C09Rik, 2610042L04Rik, 3830403N18Rik, 4930474N05Rik, 4932438A13Rik, 4933409K07Rik, 5830411N06Rik, 5830473C10Rik, A830010M20Rik, AW551984, Aacs, Aard, Aars, Aatk, Abat, Abca12, Abca15, Abcb1a, Abcb1b, Abcb4, Abcb5, Abcb6, Abcc1, Abcc2, Abcc8, Abcd1, Abcd2, Abi1, Abi2, Abl1, Abl2, Ablim1, Abr, Abt1, Acacb, Acadm, Acan, Acap3, Acat1, Acd, Ace, Acer1, Acer3, Ache…
GO:0023051	GO_BiologicalProcess-EBI-UniProt-GOA_27,02,2019_00h00	regulation of signaling	[2, 3]	[Group17]	200	5.34902	1.6453e-16	1.9793e-13	{Group17=1,2614310694652313E-12}	{Group17=2,1444328180908933E-11}	[Abr, Ache, Adcy8, Adgrb1, Adora2b, Adra2c, Akap5, Alg3, Ankrd26, Arhgap24, Arl2bp, Ascl1, Asic1, Asph, Bcl6, Bmp3, Bmp4, Cacna1b, Cadm4, Car8, Cav1, Ccn6, Cdh13, Cdk5, Cdk5r1, Cdkn1c, Cdon, Celsr1, Cgnl1, Chga, Chn2, Chrd, Clstn1, Clstn2, Col2a1, Crtc1, Ctnnb1, Dab2, Dedd2, Dlk2, Dll1, Dll3, Dll4, Draxin, Drd5, Dusp14, Dusp9, Ephb1, Epor, Eya2, Faim2, Fbp1, Fktn, Flrt2, Frat1, Frmpd1, Frzb, Fuz,…	[2300002M23Rik, 2610042L04Rik, 2610528A11Rik, 2810408A11Rik, 4930503L19Rik, 5830473C10Rik, Aacs, Aak1, Abat, Abca1, Abca7, Abcc1, Abcc2, Abcc8, Abcd1, Abhd6, Abl1, Abl2, Abr, Abra, Acaa2, Ace2, Acer1, Ache, Ackr3, Acod1, Acp4, Acpp, Acsl5, Acsm3, Acta2, Actn3, Actn4, Actrt1, Acvr1, Acvr1b, Acvr1c, Acvr2a, Acvr2b, Acvrl1, Ada, Adam17, Adam8, Adam9, Adamts12, Adamts20, Adamts3, Adamtsl2, Adar, Adcy…	TRUE
GO:0051239	GO_BiologicalProcess-EBI-UniProt-GOA_27,02,2019_00h00	regulation of multicellular organismal process	[2, 3]	[Group07, Group18]	189	5.43728	3.2164e-16	3.86289e-13	{Group07=3,080505173692405E-10, Group18=2,855417634068237E-11}	{Group07=4,004656725800126E-9, Group18=3,9975846876955315E-10}	[Aatk, Abcb4, Abr, Acap3, Ache, Adamts5, Adgrb1, Adora2b, Adra2c, Ajap1, Akap5, Alg3, Ank, Ankrd26, Aqp1, Ascl1, Atg9a, Atoh8, Bag1, Bcl6, Bmp4, Cacna1b, Camk1, Car8, Cav1, Cbln2, Ccn6, Cdk5, Cdk5r1, Cdkn1c, Cdon, Celsr1, Celsr3, Chadl, Chga, Chodl, Chrd, Cited1, Clptm1, Clstn1, Clstn2, Cobl, Col4a2, Cpe, Creb3l2, Crtc1, Ctdsp1, Ctnnb1, Cux1, Cyb5d2, Dab2, Dennd5a, Disp3, Dll1, Dll3, Dll4, Dock1,…	[2300002M23Rik, 5830473C10Rik, Aatk, Abat, Abca7, Abcb1a, Abcb4, Abcc1, Abcc2, Abcc8, Abcd1, Abcd2, Abcg2, Abcg5, Abcg8, Abhd6, Abi2, Abl1, Abl2, Abr, Acacb, Acadl, Acap3, Acat2, Ace, Ace2, Acer1, Ache, Acin1, Ackr1, Acod1, Acot11, Acot13, Acp4, Acp5, Acpp, Acsl1, Acsl6, Actn3, Actr1a, Actr2, Actr3, Acvr1, Acvr1b, Acvr1c, Acvr2a, Acvr2b, Acvrl1, Ada, Adam10, Adam12, Adam17, Adam33, Adam8, Adam9, …	TRUE
GO:0010646	GO_BiologicalProcess-EBI-UniProt-GOA_27,02,2019_00h00	regulation of cell communication	[3, 4]	[Group14, Group17]	198	5.31972	5.45583e-16	6.54699e-13	{Group14=5,0832006018281046E-17, Group17=1,2614310694652313E-12}	{Group14=9,658081143473398E-16, Group17=2,1444328180908933E-11}	[Abr, Adcy8, Adgrb1, Adora2b, Adra2c, Akap5, Alg3, Ankrd26, Arhgap24, Arl2bp, Ascl1, Asic1, Asph, Bcl6, Bmp3, Bmp4, Cacna1b, Cadm4, Car8, Cav1, Ccn6, Cdh13, Cdk5, Cdk5r1, Cdkn1c, Cdon, Celsr1, Cgnl1, Chga, Chn2, Chrd, Clstn1, Clstn2, Col2a1, Crtc1, Ctnnb1, Dab2, Dedd2, Dlk2, Dll1, Dll3, Dll4, Draxin, Drd5, Dusp14, Dusp9, Ephb1, Epor, Eya2, Faim2, Fbp1, Fktn, Flrt2, Frat1, Frmpd1, Frzb, Fuz, Fzd4,…	[2300002M23Rik, 2610042L04Rik, 2610528A11Rik, 2810408A11Rik, 4930503L19Rik, 5830473C10Rik, Aacs, Aak1, Abat, Abca1, Abca7, Abcc1, Abcc2, Abcc8, Abcd1, Abhd6, Abl1, Abl2, Abr, Abra, Acaa2, Ace2, Acer1, Ackr3, Acod1, Acp4, Acpp, Acsl5, Acsm3, Acta2, Actn3, Actn4, Actrt1, Acvr1, Acvr1b, Acvr1c, Acvr2a, Acvr2b, Acvrl1, Ada, Adam17, Adam8, Adam9, Adamts12, Adamts20, Adamts3, Adamtsl2, Adar, Adcy1, Adc…	TRUE
GO:0009653	GO_BiologicalProcess-EBI-UniProt-GOA_27,02,2019_00h00	anatomical structure morphogenesis	[2, 3]	[Group12, Group18]	161	5.4227	1.72919e-13	2.06639e-10	{Group12=1,2348139733971218E-14, Group18=2,855417634068237E-11}	{Group12=2,2226651521148192E-13, Group18=3,9975846876955315E-10}	[Aatk, Abr, Acan, Ache, Adamts16, Adamts5, Adgrb1, Ajap1, Akap5, Alg3, Aqp1, Arhgap22, Arhgap24, Asph, Atoh8, B4gat1, Bcl6, Bmp4, C1qtnf5, Camk1, Car8, Cav1, Ccn6, Cd248, Cdh13, Cdk2ap1, Cdk5, Cdk5r1, Cdkn1c, Cdon, Cecr2, Celsr1, Celsr2, Celsr3, Chodl, Chrd, Cited1, Clec14a, Cobl, Col27a1, Col2a1, Col4a2, Cpe, Ctnnb1, Cux1, Dab2, Dll1, Dll3, Dll4, Dock1, Draxin, Epha10, Ephb1, Epor, Faim2, Fam20a…	[1700123L14Rik, 1810043G02Rik, 4930544G11Rik, 5830473C10Rik, Aatk, Abcc1, Abcc8, Abi1, Abi2, Abl1, Abl2, Ablim1, Abr, Acan, Acd, Ace, Acer1, Ache, Ackr3, Acp4, Acp5, Acta1, Acta2, Actb, Actc1, Actg1, Actg2, Actl6a, Actl6b, Actn1, Actn2, Actn3, Actn4, Actr1a, Actr2, Actr3, Acvr1, Acvr2a, Acvr2b, Acvrl1, Ada, Adam10, Adam12, Adam15, Adam17, Adam8, Adam9, Adamts1, Adamts12, Adamts16, Adamts5, Adamts…	TRUE
GO:0031175	GO_BiologicalProcess-EBI-UniProt-GOA_27,02,2019_00h00	neuron projection development	[5, 6, 8, 9, 10]	[Group16, Group18]	84	7.02929	1.24514e-12	1.4842e-09	{Group16=2,215440662389335E-9, Group18=2,855417634068237E-11}	{Group16=2,6585287948672022E-8, Group18=3,9975846876955315E-10}	[Aatk, Acap3, Ache, Akap5, B4gat1, Bmp4, Camk1, Car8, Cdk5, Cdk5r1, Cecr2, Celsr2, Celsr3, Chodl, Cobl, Creb3l2, Crtac1, Crtc1, Ctnnb1, Cux1, Dab2, Dennd5a, Draxin, Epha10, Ephb1, Epor, Fbp1, Fbxo31, Flrt1, Flrt2, Fzd4, Gas1, Grin1, Inppl1, Itga4, L1cam, Lingo1, Lpar3, Lrp4, Map4k4, Megf8, Ncam1, Nectin1, Ngef, Npcd, Nptxr, Nr4a3, Nrp2, Nrxn1, Ntrk2, Nyap1, Plp1, Plxnb3, Prex1, Prkca, Prkci, Prmt…	[5830473C10Rik, A830010M20Rik, Aatk, Abi1, Abi2, Abl1, Abl2, Ablim1, Acap3, Ache, Acp4, Acsl4, Acsl6, Actb, Actr2, Actr3, Adam10, Adam17, Adamts1, Adarb1, Adcy1, Adcy6, Adcyap1, Adgrb3, Adgrf1, Adgrv1, Adm, Adnp, Adora2a, Afg3l2, Ager, Agrn, Agt, Ahi1, Aicda, Akap5, Akt1, Alcam, Aliq2, Alkal1, Alkal2, Alkbh1, Alms1, Alms1-ps2, Als2, Amigo1, Anapc2, Angptl2, Ank3, Ankrd1, Ankrd27, Aoc1, Ap2a1, Apb…	TRUE
GO:0007267	GO_BiologicalProcess-EBI-UniProt-GOA_27,02,2019_00h00	cell-cell signaling	[2, 3]	[Group10, Group14, Group17]	96	6.04154	1.80879e-10	2.13257e-07	{Group10=1,303170388396709E-11, Group14=5,0832006018281046E-17, Group17=1,2614310694652313E-12}	{Group10=1,9547555825950635E-10, Group14=9,658081143473398E-16, Group17=2,1444328180908933E-11}	[Abr, Adcy8, Adgrb1, Adora2b, Alg3, Aqp1, Asic1, Bmp4, Cacna1b, Cav1, Ccdc88c, Cdk5, Celsr1, Celsr2, Celsr3, Chga, Clstn1, Clstn2, Cpe, Crtc1, Ctnnb1, Dab2, Dll1, Draxin, Drd5, Ephb1, Fam129b, Fbp1, Fermt2, Frat1, Frzb, Fuz, Fzd4, Fzd8, Gja5, Gjd2, Gpc3, Grb10, Grid1, Grin1, Grin2c, Grm3, Htr3a, Inhbb, Irs2, Jph4, Kcnc3, Kcnc4, L1cam, Lgr5, Lrp4, Map4k4, Mc4r, Nat8l, Ncam1, Nkd1, Nptxr, Nr1d1, Nr…	[2210016L21Rik, 2300002M23Rik, 2610042L04Rik, 5830473C10Rik, Aacs, Abat, Abcc8, Abhd6, Abi1, Abl1, Abl2, Abr, Acp4, Actr1a, Acvr1c, Acvr2a, Acvr2b, Adarb1, Adcy1, Adcy5, Adcy8, Adcyap1, Adgra2, Adgrb1, Adipoq, Adm, Adnp, Adora1, Adora2a, Adora2b, Adora3, Adra1a, Adra1d, Adra2a, Adrb1, Adrb2, Aes, Ager, Agrn, Agt, Agtr1a, Agtr2, Aimp1, Akap12, Akap7, Akap9, Alg3, Als2, Amer1, Amer2, Amer3, Amotl1,…	TRUE
GO:0022603	GO_BiologicalProcess-EBI-UniProt-GOA_27,02,2019_00h00	regulation of anatomical structure morphogenesis	[3, 4]	[Group12, Group15, Group18]	77	6.48148	6.22524e-10	7.30843e-07	{Group12=1,2348139733971218E-14, Group15=5,852029808983969E-12, Group18=2,855417634068237E-11}	{Group12=2,2226651521148192E-13, Group15=9,36324769437435E-11, Group18=3,9975846876955315E-10}	[Aatk, Abr, Ache, Adgrb1, Ajap1, Akap5, Aqp1, Bmp4, Camk1, Ccn6, Cdk5, Cdk5r1, Celsr1, Celsr3, Chodl, Cited1, Col4a2, Cpe, Ctnnb1, Cux1, Dab2, Dll1, Dll4, Dock1, Draxin, Fbxo31, Fermt2, Foxo4, Fuz, Fzd4, Gpc3, Grin1, L1cam, Lpar3, Lrp4, Maged1, Megf8, Meox2, Nfatc2, Ngef, Nkd1, Nrarp, Ntrk2, P2ry1, Pdzd8, Pink1, Plxnb3, Prex1, Prkca, Prkcb, Ptprs, Rac1, Rac3, Rapgef3, Ret, Rnd2, S100a1, S100a13, …	[1810043G02Rik, 4930544G11Rik, 5830473C10Rik, Aatk, Abcc1, Abcc8, Abi2, Abl1, Abl2, Abr, Ache, Actn4, Actr2, Actr3, Acvr1, Acvrl1, Ada, Adam10, Adam12, Adam9, Adamts1, Adamts12, Adamts9, Add1, Adgra2, Adgrb1, Adgrb2, Adgrb3, Adipoq, Adm, Adm2, Adnp, Adrb2, Aggf1, Ago1, Ago2, Ago4, Agrn, Agt, Agtr1a, Agtr1b, Agtr2, Ahi1, Aicda, Ajap1, Akap13, Akap5, Akt3, Aldoa, Alg2, Aliq2, Alox12, Amigo1, Amot, …	TRUE
GO:0050808	GO_BiologicalProcess-EBI-UniProt-GOA_27,02,2019_00h00	synapse organization	[3]	[Group09]	43	8.31721	3.93074e-09	4.58324e-06	{Group09=5,868550220619355E-9}	{Group09=5,2816951985574195E-8}	[Ache, Adgrb1, Arhgap22, Bsn, C1ql1, Cabp1, Camk1, Cbln2, Cdk5, Cdk5r1, Clstn1, Clstn2, Ctnnb1, Dok7, Elfn1, Ephb1, Flrt1, Flrt2, Grin1, Igsf21, L1cam, Lrp4, Nectin1, Ngef, Nptxr, Nrp2, Nrxn1, Nrxn2, Ntrk2, Prkca, Prmt8, Ptprs, Rims4, Sez6, Sez6l, Shank1, Shank3, Six4, Slit1, Unc13b, Wasf3, Wnt7b, Zfp804a]	[2300002M23Rik, 2610042L04Rik, 5830473C10Rik, Abhd17a, Abhd17b, Abhd17c, Abi2, Abl1, Abl2, Ache, Actb, Actg1, Actn1, Actr2, Actr3, Adam10, Add2, Adgrb1, Adgrb2, Adgrb3, Adgre5, Adgrf1, Adgrl1, Adgrl2, Adgrl3, Adnp, Afg3l2, Agrn, Aicda, Aliq1, Aliq2, Aliq3, Als2, Amigo1, Amigo2, Amigo3, Anapc2, Angptl2, Ank3, Aoc1, Apbb1, Apobec3, Apoe, App, Arc, Arf1, Arf4, Arf6, Arhgap22, Arhgap33, Arhgap39, Arh…	TRUE
GO:0007166	GO_BiologicalProcess-EBI-UniProt-GOA_27,02,2019_00h00	cell surface receptor signaling pathway	[3, 4, 5]	[Group11, Group17]	143	4.94297	5.21866e-09	6.07973e-06	{Group11=2,8191883096444904E-9, Group17=1,2614310694652313E-12}	{Group11=3,101107140608939E-8, Group17=2,1444328180908933E-11}	[Adgra1, Adgrb1, Adora2b, Alg3, Angptl1, Ankrd26, Aph1c, Arl2bp, Ascl1, Atoh8, Bcl6, Bmp3, Bmp4, Cadm4, Cav1, Ccdc88c, Cdh13, Cdip1, Cdk5, Cdk5r1, Cdkn1c, Cdon, Celsr1, Celsr2, Celsr3, Chrd, Cited1, Col2a1, Col4a2, Cpe, Ctnnb1, Dab2, Dedd2, Dlk2, Dll1, Dll3, Dll4, Draxin, Epha10, Ephb1, Epor, Eya2, Faim2, Fbp1, Fermt2, Flrt1, Flrt2, Foxo4, Frat1, Frzb, Fuz, Fzd4, Fzd8, G0s2, Gas1, Gas6, Gfra2, Gf…	[1810043G02Rik, 2210016L21Rik, 2300002M23Rik, 2700049A03Rik, 5830473C10Rik, Aak1, Abat, Abca1, Abca7, Abcc1, Abcc2, Abcd1, Abl1, Abl2, Acer1, Ackr1, Ackr2, Ackr3, Ackr4, Acod1, Acp4, Acpp, Acsl1, Acsl5, Acsm3, Actn4, Actr1a, Actrt1, Acvr1, Acvr1b, Acvr1c, Acvr2a, Acvr2b, Acvrl1, Ada, Adam10, Adam11, Adam15, Adam17, Adam30, Adam34, Adam4, Adam6a, Adam9, Adamts12, Adamts14, Adamts3, Adamtsl2, Adar,…	TRUE
GO:0032879	GO_BiologicalProcess-EBI-UniProt-GOA_27,02,2019_00h00	regulation of localization	[2, 3]	[Group08, Group15]	148	4.82399	1.25087e-08	1.44975e-05	{Group08=5,113242262135116E-9, Group15=5,852029808983969E-12}	{Group08=5,113242262135116E-8, Group15=9,36324769437435E-11}	[Abca2, Abcb4, Abr, Acan, Adcy8, Adgrb1, Adora2b, Akap5, Alg3, Aqp1, Asic1, Asph, Atoh8, Bcl6, Bmp4, Bsn, Cabp1, Cacna1b, Cadm4, Camk1, Car8, Cav1, Cdh13, Cdk5, Cdk5r1, Celsr1, Celsr2, Celsr3, Chga, Chrd, Ctnnb1, Cygb, Dab2, Dll1, Dll4, Dock1, Drd5, Entpd1, Fbxo31, Flrt2, Foxo4, Fuz, Gas1, Gas6, Gja5, Gpc3, Grasp, Grb10, Grin1, Gsn, Hcn2, Homer2, Htr3a, Igfbp5, Inhbb, Irs2, Itga2, Itga4, Itpr2, J…	[2300002M23Rik, 2610528A11Rik, 2700049A03Rik, 4930544G11Rik, 5830473C10Rik, A1cf, Aacs, Aak1, Abat, Abca1, Abca12, Abca2, Abca7, Abcb1a, Abcb4, Abcc1, Abcc2, Abcc6, Abcc8, Abcc9, Abcg1, Abcg2, Abcg5, Abcg8, Abhd17a, Abhd17b, Abhd17c, Abhd2, Abhd5, Abhd6, Abi3, Abl1, Abl2, Abr, Acaa2, Acacb, Acan, Acat2, Ace, Ace2, Ackr3, Acsl3, Acsl4, Acsl5, Acsl6, Acta2, Actb, Actn1, Actn2, Actn4, Actr1a, Actr3,…	TRUE
GO:0048709	GO_BiologicalProcess-EBI-UniProt-GOA_27,02,2019_00h00	oligodendrocyte differentiation	[5, 6, 7, 8, 9]	[Group00]	17	14.1667	1.6046e-07	0.000182122	{Group00=1,6046029674982476E-7}	{Group00=1,283682373998598E-6}	[Ascl1, Bmp4, Cdk5, Ctnnb1, Fa2h, Faah, Gsn, Lingo1, Myrf, Ntrk2, Plp1, Sirt2, Sox21, Sox5, Sox8, Vtn, Wasf3]	[Ascl1, Ash1l, Aspa, B4galt5, B4galt6, Bmp4, Bnip3, Bok, C3, Ccr4, Cd9, Cdk5, Cdkn2c, Clu, Cnp, Cntn2, Cntnap1, Csk, Ctnnb1, Cxcr4, Daam2, Dag1, Dicer1, Dlx1, Dlx2, Drd3, Dusp10, Dusp15, Eif2b1, Eif2b2, Eif2b3, Eif2b4, Eif2b5, Enpp2, Erbb2, Ercc2, Exoc4, Fa2h, Faah, Fgfr3, Gli3, Gm10093, Gpr17, Grk2, Gsn, Gstp1, Gsx2, Hdac1, Hdac11, Hdac2, Hes1, Hes5, Id2, Id4, Kcnj10, Lingo1, Lpar1, Lrp1, Lyn, M…	TRUE
GO:0031589	GO_BiologicalProcess-EBI-UniProt-GOA_27,02,2019_00h00	cell-substrate adhesion	[3]	[Group05]	31	8.3558	5.42714e-07	0.000611096	{Group05=5,427138385371753E-7}	{Group05=3,7989968697602273E-6}	[Ajap1, Bcl6, Cdh13, Cdk5, Col26a1, Col2a1, Col5a3, Ctnnb1, Dab2, Dock1, Ephb1, Fbln2, Fermt2, Frem1, Fzd4, Gas6, Itga2, Itga4, L1cam, Map4k4, Pcsk5, Prex1, Rac1, Rac3, Rell2, Sirpa, Sned1, Spock2, Vtn, Vwc2, Wnt4]	[Abi3bp, Abl1, Acer2, Actn1, Actn2, Actn4, Acvrl1, Adam15, Adam8, Adam9, Adamts12, Adamts9, Agr2, Agt, Ajap1, Ajuba, Akip1, Alox15, Angpt1, Angpt2, Angptl3, Antxr1, Ap1ar, Apoa1, Apod, Arhgap6, Arl2, Arpc2, Atp8b2, Atr, Atxn3, Axl, Bcam, Bcar1, Bcas3, Bcl2, Bcl2l11, Bcl6, Braf, Braf-rs1, Bst1, Bves, C1qbp, Calr, Camsap3, Carmil1, Cask, Cass4, Ccdc80, Ccl21a, Ccl21b, Ccl21c, Ccl25, Ccl28, Ccn1, Cc…	TRUE
GO:0034350	GO_BiologicalProcess-EBI-UniProt-GOA_27,02,2019_00h00	regulation of glial cell apoptotic process	[6, 7]	[Group06]	6	46.1538	1.18213e-06	0.00132281	{Group06=2,2205506804920278E-5}	{Group06=4,4411013609840555E-5}	[Cdk5, Dll1, Gas6, Prkca, Prkch, Prkci]	[Ccl12, Cdk5, Cma1, Dll1, Gas6, Igf1, Mapk8, Pmp22, Prkca, Prkcd, Prkch, Prkci, Traf2]	TRUE
GO:0005261	GO_BiologicalProcess-EBI-UniProt-GOA_27,02,2019_00h00	cation channel activity	[8, 9, 10]	[Group13]	37	7.17054	1.95947e-06	0.00217109	{Group13=3,0022441489104582E-6}	{Group13=1,8013464893462748E-5}	[Aqp1, Asic1, Asic3, Asic4, Asph, Bmp4, Cacna1b, Cav1, Cdk5, Gas6, Grin1, Grin2c, Hcn2, Htr3a, Itpr2, Jph1, Jph4, Kcnc3, Kcnc4, Kcnf1, Kcnk3, Kcnmb4, Kcnq3, Nrxn1, Piezo2, Pink1, Plp1, Ptpn3, Ryr3, S100a1, Shank1, Shank3, Shisa9, Slc24a3, Tmem28, Tmem38b, Trpc3]	[2300002M23Rik, Abcc8, Abcc9, Actn2, Adrb1, Adrb2, Ahnak, Akap6, Akap7, Akap9, Aliq2, Amigo1, Ank2, Ank3, Ano1, Ano10, Ano6, Anxa2, Anxa3, Anxa6, Aqp1, Arc, Areg, Arpp19, Asic1, Asic2, Asic3, Asic4, Asic5, Asph, Atp2b4, Bmp4, Brd2, C3, Cachd1, Cacna1a, Cacna1b, Cacna1c, Cacna1d, Cacna1e, Cacna1f, Cacna1g, Cacna1h, Cacna1i, Cacna1s, Cacna2d1, Cacna2d2, Cacna2d3, Cacna2d4, Cacnb1, Cacnb2, Cacnb3, C…	TRUE
GO:0019932	GO_BiologicalProcess-EBI-UniProt-GOA_27,02,2019_00h00	second-messenger-mediated signaling	[4, 5, 6]	[Group02]	35	7.24638	3.05188e-06	0.00335096	{Group02=3,0518757665937056E-6}	{Group02=1,525937883296853E-5}	[Adcy8, Adgrb1, Adora2b, Adra2c, Akap5, Aqp1, Asph, Cdh13, Chga, Drd5, Grin1, Grin2c, Homer2, Itpr2, Jph1, Jph4, L1cam, Lgr5, Lmcd1, Mc4r, Mc5r, Micu1, Mrvi1, Ncam1, Nfatc2, Npr1, Pde2a, Pde8b, Pdk2, Pdzd3, Prkci, Rcan3, Rundc3a, Ryr3, Tmem38b]	[Abca1, Ackr2, Ackr3, Ackr4, Actn3, Ada, Adcy1, Adcy2, Adcy3, Adcy4, Adcy5, Adcy6, Adcy7, Adcy8, Adcy9, Adcyap1, Adcyap1r1, Adgrb1, Adgrb2, Adgrb3, Adgrd1, Adgre1, Adgre4, Adgre5, Adgrf1, Adgrg1, Adgrg2, Adgrg3, Adgrg4, Adgrg5, Adgrg6, Adgrg7, Adgrl1, Adgrl2, Adgrl3, Adgrl4, Adm, Adm2, Adnp, Adora2a, Adora2b, Adora3, Adra1a, Adra1b, Adra1d, Adra2a, Adra2b, Adra2c, Adrb1, Adrb2, Adrb3, Agtr1a, Ahr…	TRUE
GO:0050885	GO_BiologicalProcess-EBI-UniProt-GOA_27,02,2019_00h00	neuromuscular process controlling balance	[5]	[Group01]	11	14.8649	1.54324e-05	0.016559	{Group01=1,5432439332514955E-5}	{Group01=6,172975733005982E-5}	[Abr, Gaa, Grin2c, Igdcc3, Jph4, Nr4a3, Nrxn1, Pde8b, Rac3, Shank1, Shank3]	[5830473C10Rik, Aars, Abl1, Abl2, Abr, Adcy5, Aldh1a3, Ankfn1, Ap1s2, Aplp2, App, Atp2b2, Bcr, Bloc1s4, Cacna1a, Camk2b, Camk2d, Camta1, Cdh23, Clic5, Cln3, Cln8, Clrn1, Cntnap1, Dlg4, Ei24, Foxs1, Gaa, Gigyf2, Gm2a, Gpr88, Grin2c, Herc1, Hexa, Hexb, Hmx3, Igdcc3, Jph3, Jph4, Kcnma1, Myh10, Myo7a, Nbn, Ncoa3, Nefl, Neurog1, Nkx6-2, Nlgn2, Nr4a3, Nrxn1, Pafah1b1, Pcdh15, Pde8b, Pnck, Pou4f1, Pou4f…	TRUE
GO:0001764	GO_BiologicalProcess-EBI-UniProt-GOA_27,02,2019_00h00	neuron migration	[4, 5, 6, 7, 8]	[Group04]	19	9.35961	1.77052e-05	0.018856	{Group04=1,7705199083746952E-5}	{Group04=5,311559725124086E-5}	[Acap3, Ascl1, Cdk5, Cdk5r1, Celsr1, Celsr2, Celsr3, Ctnnb1, Fbxo31, Fktn, Flrt2, Gas6, Nrp2, Ntrk2, Pomgnt2, Rac1, Scrt1, Sema6a, Sh3rf1]	[Acap3, Actr1a, Adam17, Adgrg1, Adgrl3, Alkbh1, Apbb1, Apbb2, Apobec2, Arhgef2, Arx, Ascl1, Ash1l, Aspm, Astn1, Ath3, Atoh1, Auts2, Axl, Barhl1, Barhl2, Bax, Bbs1, Bbs4, Camk2a, Camk2b, Camk2d, Cck, Cckar, Ccr4, Cdh1, Cdk5, Cdk5r1, Cdk5r2, Cdkl5, Celsr1, Celsr2, Celsr3, Chl1, Cntn2, Col3a1, Crk, Crkl, Ctnna2, Ctnnb1, Cxcl12, Cxcr4, D130043K22Rik, Dab1, Dab2ip, Dcc, Dcdc2a, Dclk1, Dcn, Dcx, Ddit4,…	TRUE
GO:0019934	GO_BiologicalProcess-EBI-UniProt-GOA_27,02,2019_00h00	cGMP-mediated signaling	[6, 7, 8]	[Group03]	8	20	2.47386e-05	0.0261239	{Group03=2,4738557203693748E-5}	{Group03=2,4738557203693748E-5}	[Adora2b, Aqp1, Mrvi1, Npr1, Pde2a, Pde8b, Pdzd3, Rundc3a]	[Adnp, Adora2b, Apoe, Aqp1, Cd36, Cgas, Cnp, Ednrb, Guca1a, Guca2b, Gucy1b1, Gucy1b2, Gucy2e, Gucy2f, Htr2b, Htr2c, Kcnc2, Mrvi1, Mtnr1b, Nppa, Nppb, Nppc, Npr1, Npr2, Pde10a, Pde11a, Pde2a, Pde3a, Pde8b, Pde9a, Pdzd3, Prkar1a, Prkar1b, Prkar2a, Prkar2b, Prkg1, Ptk2b, Rundc3a, Thbs1, Tsp1]	TRUE

## Sheet: OPC_CtrvsIFNg_ATACseq_500bp pro
		baseMean	log2FoldChange	lfcSE	stat	pvalue	padj
ENSMUSG00000073555.1	Gm4951	330.338	4.84095	0.765935	6.32031	2.61037e-10	5.38127e-06			*500 bp promoter regions
ENSMUSG00000078921.3	Tgtp2	271.92	4.69	0.740697	6.33187	2.42203e-10	5.38127e-06
ENSMUSG00000105096.1	Gbp10	349.982	4.42831	0.779974	5.67751	1.36669e-08	5.40636e-05
ENSMUSG00000029298.15	Gbp9	323.385	4.26126	0.736558	5.78537	7.2352e-09	3.59574e-05
ENSMUSG00000034438.16	Gbp8	323.385	4.26126	0.736558	5.78537	7.2352e-09	3.59574e-05
ENSMUSG00000079363.7	Gbp4	325.752	4.25262	0.73681	5.77167	7.84905e-09	3.59574e-05
ENSMUSG00000078922.9	Tgtp1	343.219	4.23341	0.778116	5.44059	5.31046e-08	0.000156393
ENSMUSG00000062488.9	Ifit3b	338.919	4.08055	0.789543	5.16824	2.36306e-07	0.00060893
ENSMUSG00000048852.13	Gm12185	237.565	4.0691	0.701107	5.80382	6.4821e-09	3.59574e-05
ENSMUSG00000074896.3	Ifit3	205.784	4.01985	0.674142	5.96292	2.47774e-09	3.40524e-05
ENSMUSG00000027514.14	Zbp1	567.077	3.92491	0.832366	4.71536	2.41281e-06	0.00382616
ENSMUSG00000079362.5	Gm43302	411.617	3.88574	0.822431	4.72469	2.30461e-06	0.00382616
ENSMUSG00000104713.4	Gbp6	411.728	3.87742	0.82083	4.72378	2.31498e-06	0.00382616
ENSMUSG00000054072.11	Iigp1	172.037	3.73495	0.641604	5.82127	5.84011e-09	3.59574e-05
ENSMUSG00000090556.5	Olfr753-ps1	170.464	3.72965	0.662608	5.62874	1.81527e-08	6.23696e-05
ENSMUSG00000028270.12	Gbp2	370.83	3.64913	0.773427	4.71814	2.38015e-06	0.00382616
ENSMUSG00000032596.14	Uba7	176.548	3.43122	0.646082	5.31082	1.09135e-07	0.000299975
ENSMUSG00000103539.1	Gm37834	203.195	3.27542	0.674222	4.85807	1.18536e-06	0.00244363
ENSMUSG00000064215.13	Ifi27	274.235	3.21899	0.777575	4.13978	3.47634e-05	0.0311586
ENSMUSG00000092021.8	Gbp11	198.791	3.19737	0.62532	5.11317	3.16798e-07	0.000768329
ENSMUSG00000034459.8	Ifit1	335.434	3.17041	0.764743	4.14572	3.38745e-05	0.0310366
ENSMUSG00000025887.10	Casp12	143.068	3.16967	0.559194	5.66828	1.4424e-08	5.40636e-05
ENSMUSG00000104985.1	Gm42917	298.639	3.02149	0.704316	4.28996	1.78705e-05	0.0193895
ENSMUSG00000079014.4	Serpina3i	230.782	3.01878	0.718201	4.20325	2.63105e-05	0.0264581
ENSMUSG00000035692.6	Isg15	202.654	2.80138	0.640744	4.37208	1.23068e-05	0.0144974
ENSMUSG00000040483.15	Xaf1	255.501	2.79461	0.671652	4.1608	3.17133e-05	0.0297168
ENSMUSG00000033470.12	Cysltr2	212.549	2.73332	0.670144	4.0787	4.52884e-05	0.0389009
ENSMUSG00000053318.7	Slamf8	149.074	2.51884	0.545434	4.61805	3.87366e-06	0.00570396
ENSMUSG00000046805.9	Mpeg1	99.6651	2.5002	0.445716	5.60941	2.03021e-08	6.4389e-05
ENSMUSG00000056144.14	Trim34a	144.775	2.41668	0.573361	4.21494	2.49849e-05	0.0257532
ENSMUSG00000089797.1	Gm16118	108.853	2.36502	0.479124	4.93613	7.96863e-07	0.00172919
ENSMUSG00000039304.11	Tnfsf10	153.282	2.36273	0.557481	4.23822	2.25303e-05	0.0238186
ENSMUSG00000063268.12	Parp10	162.2	2.3569	0.534598	4.40873	1.03979e-05	0.012609
ENSMUSG00000082116.1	Gm12188	129.78	2.29197	0.488897	4.68804	2.75839e-06	0.00421216
ENSMUSG00000114711.1	Gm47759	52.31	2.17124	0.369373	5.87817	4.14822e-09	3.59574e-05
ENSMUSG00000052776.10	Oas1a	43.3545	2.15053	0.521825	4.12116	3.76966e-05	0.0330687
ENSMUSG00000068606.5	Gm4841	82.6491	2.0264	0.409909	4.94354	7.67184e-07	0.00172919
ENSMUSG00000090005.1	Gm16540	120.447	2.00938	0.465085	4.32045	1.55708e-05	0.0178329
ENSMUSG00000116079.1	Gm36245	88.6633	1.84652	0.384846	4.79808	1.60191e-06	0.00300212
ENSMUSG00000028037.13	Ifi44	77.8561	1.84025	0.407991	4.51053	6.46648e-06	0.00874456
ENSMUSG00000041449.16	Serpina3h	107.361	1.81952	0.436973	4.16393	3.12821e-05	0.0297168
ENSMUSG00000056133.5	Unc93a2	27.0798	1.80484	0.419377	4.30361	1.68034e-05	0.0187244
ENSMUSG00000033576.12	Apol6	116.769	1.77005	0.439812	4.02457	5.70805e-05	0.0470686
ENSMUSG00000025888.5	Casp1	86.5184	1.72799	0.3834	4.50701	6.57486e-06	0.00874456
ENSMUSG00000097159.1	Gm26517	68.5451	1.64751	0.341673	4.82189	1.42202e-06	0.0027919
ENSMUSG00000107987.1	Gm43905	54.2434	1.58624	0.359226	4.41572	1.00673e-05	0.0125781
ENSMUSG00000002847.7	Pla1a	68.1198	1.55776	0.341696	4.5589	5.14221e-06	0.0073108
ENSMUSG00000108635.1	Gm44633	69.7964	1.49241	0.332709	4.48562	7.27033e-06	0.00936737
ENSMUSG00000109314.1	Gm44699	74.9284	1.47511	0.352127	4.18915	2.8e-05	0.0274867
ENSMUSG00000040043.16	Rbms2	58.1955	1.38341	0.340196	4.06651	4.77219e-05	0.0401546

## Sheet: ATAC GO terms enriched in IFNg
GOID	Ontology Source	GOTerm	GOLevels	GOGroups	Nr, Genes	% Associated Genes	Term PValue	Term PValue Corrected with Bonferroni step down	Group PValue	Group PValue Corrected with Bonferroni step down	Associated Genes Found	All Associated Genes	OverViewTerm
GO:0035456	GO_BiologicalProcess-EBI-UniProt-GOA_27,02,2019_00h00	response to interferon-beta	[5]	[Group2]	12	19.6721	1.16817e-22	1.16817e-21	{Group2=1,1681715137538763E-22}	{Group2=4,672686055015505E-22}	[Gbp2, Gbp4, Gbp6, Gm12185, Gm4841, Gm4951, Ifit1, Ifit3, Iigp1, Tgtp1, Tgtp2, Xaf1]	[9930111J21Rik1, 9930111J21Rik2, Acod1, Aim2, Bst2, Capn2, Cdc34, Ddx41, F830016B08Rik, Gbp2, Gbp2b, Gbp3, Gbp4, Gbp6, Gm12185, Gm4841, Gm4951, Gm5431, Htra2, Ifi202b, Ifi203, Ifi204, Ifi205, Ifi206, Ifi207, Ifi208, Ifi209, Ifi211, Ifi213, Ifi214, Ifi47, Ifit1, Ifit3, Ifitm1, Ifitm2, Ifitm3, Ifitm6, Ifitm7, Ifnar2, Ifnb1, Igtp, Iigp1, Ikbke, Irf1, Irgm1, Irgm2, LOC100044068, Mndal, Ndufa13, Plscr…	TRUE
GO:0042832	GO_BiologicalProcess-EBI-UniProt-GOA_27,02,2019_00h00	defense response to protozoan	[4, 5, 6]	[Group3]	6	16.6667	2.85555e-11	2.28444e-10	{Group3=4,543500155769265E-11}	{Group3=1,3630500467307795E-10}	[Gbp10, Gbp2, Gbp4, Gbp6, Gbp9, Iigp1]	[Arg1, Art1, Batf, Batf2, Bcl3, Ccdc88b, Cd37, Cd40, Gbp10, Gbp2, Gbp2b, Gbp3, Gbp4, Gbp6, Gbp7, Gbp9, Hras, Ifng, Iigp1, Il10, Il12a, Il12b, Il4, Il4ra, Il6, Irf4, Irf8, Irgm2, Lyst, Nras, Pf4, Slc11a1, Tinagl1, Tlr11, Tlr12, Tspan32]	TRUE
GO:0035455	GO_BiologicalProcess-EBI-UniProt-GOA_27,02,2019_00h00	response to interferon-alpha	[5]	[Group1]	4	15.3846	1.00796e-07	3.02388e-07	{Group1=1,0079584599490479E-7}	{Group1=2,0159169198980958E-7}	[Ifit1, Ifit3, Ifit3b, Tgtp1]	[Adar, Axl, Bst2, Eif2ak2, Gas6, Gata3, Ifi204, Ifit1, Ifit2, Ifit3, Ifit3b, Ifitm1, Ifitm2, Ifitm3, Ifitm6, Ifitm7, Ifnar1, Ifnar2, Lamp3, Myc, Pde12, Plscr1, Ro60, Star, Tgtp1, Tpr]	TRUE
GO:0045071	GO_BiologicalProcess-EBI-UniProt-GOA_27,02,2019_00h00	negative regulation of viral genome replication	[5, 6, 7, 8]	[Group0]	3	5	0.000142809	0.000142809	{Group0=1,4280862186170172E-4}	{Group0=1,4280862186170172E-4}	[Isg15, Oas1a, Parp10]	[Abcg2, Aicda, Apobec3, Banf1, Bst2, Ccl5, Ccnk, Eif2ak2, Eif2ak4, Fam111a, Hmga2, Ifitm1, Ifitm2, Ifitm3, Ifitm6, Ifitm7, Ifnb1, Ifnl3, Ilf3, Inpp5k, Isg15, Isg20, Ltf, Mapk8ip1, Mavs, Morc2a, Mphosph8, Mx2, Nprl3, Oas1a, Oas1b, Oas1c, Oas1d, Oas1e, Oas1f, Oas1g, Oas1h, Oas3, Oasl1, Oasl2, Parp10, Plscr1, Prkn, Prox1, Resf1, Rnasel, Rsad2, Setdb1, Slpi, Srpk1, Srpk2, Tasor, Tnf, Trim28, Trim6, V…	TRUE

## Sheet: OPC_CtrvsIFNg_ATACseq_anno enha
enhancer_chr	start_enhancer	end_enhancer	coordenates	baseMean	log2FoldChange	lfcSE	stat	pvalue	padj
chr18	26919000	26919400	chr18:26919000-26919400	395.395	4.84826	0.642699	7.54359	4.57217e-14	1.48412e-09			*annotated enhancers MM10 ENCODE
chr19	60681458	60682064	chr19:60681458-60682064	258.505	4.33844	0.535221	8.10589	5.2361e-16	4.24907e-11
chr12	40798799	40799000	chr12:40798799-40799000	143.788	4.33003	0.865696	5.00179	5.68e-07	0.000686214
chr16	35918600	35919600	chr16:35918600-35919600	684.176	4.29843	0.60842	7.06491	1.60723e-12	2.69045e-08
chr3	36279699	36280000	chr3:36279699-36280000	114.906	4.15606	0.872076	4.76571	1.88188e-06	0.00171588
chr19	11540000	11540401	chr19:11540000-11540401	155.883	4.13368	0.557025	7.42099	1.16248e-13	3.1445e-09
chr18	60238600	60239200	chr18:60238600-60239200	223.18	4.04571	0.532536	7.59706	3.02943e-14	1.22918e-09
chr5	105114681	105115114	chr5:105114681-105115114	174.983	3.95407	0.423547	9.33562	1.00401e-20	1.6295e-15
chr14	85365498	85365654	chr14:85365498-85365654	144.629	3.92524	0.952515	4.12091	3.77371e-05	0.017156
chr5	105238800	105240599	chr5:105238800-105240599	566.687	3.91391	0.556361	7.03484	1.99496e-12	2.94345e-08
chr11	13885786	13886288	chr11:13885786-13886288	187.079	3.73096	0.563681	6.61893	3.61813e-11	2.99458e-07
chr9	78149857	78150076	chr9:78149857-78150076	109.615	3.7191	0.545712	6.81514	9.41729e-12	1.09173e-07
chr9	27165000	27165200	chr9:27165000-27165200	92.3224	3.68159	0.530358	6.9417	3.87408e-12	5.23966e-08
chr10	86123000	86124800	chr10:86123000-86124800	787.451	3.65896	0.587474	6.2283	4.71533e-10	2.63894e-06
chr17	68748406	68748572	chr17:68748406-68748572	102.3	3.64136	0.834266	4.36474	1.27272e-05	0.0074036
chr1	114165601	114166000	chr1:114165601-114166000	202.82	3.62249	0.550329	6.58241	4.62885e-11	3.57741e-07
chr4	95302401	95304799	chr4:95302401-95304799	1238.84	3.61962	0.604074	5.99201	2.07261e-09	8.6252e-06
chr11	111159201	111159730	chr11:111159201-111159730	84.178	3.61449	0.466775	7.74353	9.66908e-15	5.23094e-10
chr16	8915999	8916600	chr16:8915999-8916600	380.698	3.61158	0.572874	6.30432	2.89458e-10	1.73996e-06
chr3	31954200	31954600	chr3:31954200-31954600	192.912	3.55289	0.850923	4.17534	2.97544e-05	0.0145018
chr13	17038000	17038200	chr13:17038000-17038200	118.311	3.53458	0.812683	4.34927	1.36589e-05	0.00783333
chr2	11355614	11355836	chr2:11355614-11355836	137.357	3.53354	0.523836	6.74552	1.5248e-11	1.54671e-07
chr6	117317547	117317811	chr6:117317547-117317811	72.2898	3.51431	0.918198	3.8274	0.000129504	0.0429823
chr4	9285600	9286000	chr4:9285600-9286000	161.199	3.448	0.84464	4.08222	4.4608e-05	0.0193062
chr19	51751200	51751800	chr19:51751200-51751800	174.268	3.43662	0.484551	7.09239	1.31811e-12	2.6741e-08
chr7	68692400	68692801	chr7:68692400-68692801	154.227	3.43376	0.486326	7.06061	1.65771e-12	2.69045e-08
chr14	10941725	10942000	chr14:10941725-10942000	129.367	3.40606	0.506008	6.73124	1.68228e-11	1.60608e-07
chr1	155383799	155384401	chr1:155383799-155384401	212.676	3.36778	0.547459	6.15166	7.6677e-10	3.71323e-06
chr9	17269618	17270049	chr9:17269618-17270049	94.8411	3.34821	0.523222	6.39922	1.56173e-10	1.10203e-06
chr2	100312800	100313400	chr2:100312800-100313400	591.279	3.33997	0.733917	4.55087	5.34238e-06	0.00380291
chr5	105353400	105354400	chr5:105353400-105354400	274.479	3.31934	0.501713	6.61601	3.6902e-11	2.99458e-07
chr3	26916380	26917127	chr3:26916380-26917127	232.585	3.30732	0.464261	7.12383	1.04967e-12	2.43371e-08
chr12	69995459	69995700	chr12:69995459-69995700	79.6092	3.30112	0.864862	3.81693	0.000135122	0.0442761
chr5	105145000	105147600	chr5:105145000-105147600	751.121	3.29984	0.532207	6.20029	5.6358e-10	3.04895e-06
chrX	161537320	161537715	chrX:161537320-161537715	35.3423	3.28079	0.580928	5.64751	1.62787e-08	4.20692e-05
chr18	10869439	10869859	chr18:10869439-10869859	114.35	3.26973	0.837895	3.90231	9.52771e-05	0.0333982
chr6	15626200	15626400	chr6:15626200-15626400	44.133	3.25717	0.610499	5.33525	9.54127e-08	0.000170169
chr4	34151800	34152400	chr4:34151800-34152400	185.849	3.24721	0.567711	5.71984	1.06627e-08	2.93312e-05
chr12	107645200	107646400	chr12:107645200-107646400	382.047	3.24272	0.540631	5.99802	1.99734e-09	8.53069e-06
chr12	27586000	27586600	chr12:27586000-27586600	268.774	3.24145	0.497528	6.51512	7.26328e-11	5.35829e-07
chr10	28380580	28380863	chr10:28380580-28380863	45.5992	3.223	0.574089	5.61412	1.97568e-08	4.93309e-05
chr3	81760778	81761432	chr3:81760778-81761432	321.357	3.2089	0.597801	5.36785	7.96827e-08	0.00015379
chr5	105061801	105063199	chr5:105061801-105063199	359.259	3.18171	0.459467	6.92479	4.36634e-12	5.45118e-08
chrX	86951000	86951200	chrX:86951000-86951200	62.276	3.1813	0.554284	5.73948	9.49692e-09	2.75239e-05
chr14	90889796	90890200	chr14:90889796-90890200	170.508	3.17796	0.552735	5.74952	8.94981e-09	2.64099e-05
chr10	102488400	102488800	chr10:102488400-102488800	73.7783	3.16216	0.519459	6.08741	1.1475e-09	5.1733e-06
chr1	91954680	91955592	chr1:91954680-91955592	483.962	3.15073	0.550119	5.72736	1.02004e-08	2.85433e-05
chr19	59911600	59912000	chr19:59911600-59912000	65.1421	3.14641	0.546151	5.76105	8.35914e-09	2.55977e-05
chr11	58192801	58194599	chr11:58192801-58194599	457.862	3.13819	0.491396	6.38628	1.69968e-10	1.1494e-06
chr18	10869441	10869999	chr18:10869441-10869999	124.851	3.12079	0.528032	5.91022	3.41655e-09	1.20544e-05
chr16	38821000	38821400	chr16:38821000-38821400	121.927	3.1064	0.459399	6.76188	1.36214e-11	1.47383e-07
chr1	3779408	3779625	chr1:3779408-3779625	39.7671	3.10337	0.558188	5.55972	2.70209e-08	6.19397e-05
chr2	14535001	14535999	chr2:14535001-14535999	246.134	3.09337	0.501627	6.16668	6.97409e-10	3.65125e-06
chr3	87487182	87489018	chr3:87487182-87489018	886.603	3.07536	0.732429	4.19885	2.68279e-05	0.0134803
chr4	109760484	109760936	chr4:109760484-109760936	63.6139	3.03481	0.493239	6.15282	7.61192e-10	3.71323e-06
chr11	66367000	66367800	chr11:66367000-66367800	539.256	3.01682	0.656594	4.59465	4.33474e-06	0.00325706
chr6	108164400	108165201	chr6:108164400-108165201	218.904	3.01525	0.533958	5.64697	1.63301e-08	4.20692e-05
chr6	15845247	15846486	chr6:15845247-15846486	205.158	2.98376	0.501595	5.94855	2.70523e-09	1.04537e-05
chr16	46592800	46593000	chr16:46592800-46593000	78.9025	2.97804	0.539215	5.52292	3.33413e-08	7.41268e-05
chr17	34218400	34219580	chr17:34218400-34219580	814.464	2.96776	0.607536	4.88491	1.03477e-06	0.00110488
chr18	40068400	40068744	chr18:40068400-40068744	148.414	2.95701	0.495746	5.96476	2.44987e-09	9.69786e-06
chr17	71835800	71836200	chr17:71835800-71836200	119.573	2.94215	0.500726	5.87577	4.20894e-09	1.3941e-05
chr4	16071104	16072005	chr4:16071104-16072005	249.657	2.93943	0.489299	6.00743	1.8849e-09	8.26805e-06
chr16	10774600	10776200	chr16:10774600-10776200	541.685	2.93085	0.489989	5.98147	2.21131e-09	8.97232e-06
chr15	69036200	69036400	chr15:69036200-69036400	119.952	2.92253	0.519196	5.62894	1.81318e-08	4.59808e-05
chr5	103376001	103378599	chr5:103376001-103378599	766.173	2.91739	0.539068	5.41192	6.23527e-08	0.000131426
chr19	11494418	11494950	chr19:11494418-11494950	116.892	2.91647	0.524617	5.55923	2.70964e-08	6.19397e-05
chr10	90356200	90357000	chr10:90356200-90357000	171.953	2.91602	0.523011	5.57544	2.46912e-08	5.98112e-05
chr11	48926400	48928599	chr11:48926400-48928599	444.207	2.87983	0.520388	5.534	3.13007e-08	7.05566e-05
chr11	7562071	7562401	chr11:7562071-7562401	82.7055	2.86099	0.452265	6.3259	2.51755e-10	1.63438e-06
chr12	48878201	48879066	chr12:48878201-48879066	328.124	2.82715	0.588141	4.80693	1.53265e-06	0.00147188
chr19	37508000	37508200	chr19:37508000-37508200	56.057	2.8157	0.476388	5.91052	3.41037e-09	1.20544e-05
chr9	60664347	60664833	chr9:60664347-60664833	139.671	2.80379	0.477875	5.86721	4.43197e-09	1.43861e-05
chr3	39370800	39371199	chr3:39370800-39371199	45.1057	2.77483	0.452615	6.13066	8.75134e-10	4.0581e-06
chr13	101491800	101492200	chr13:101491800-101492200	203.753	2.76859	0.526326	5.26022	1.4388e-07	0.000235875
chr1	143060800	143061200	chr1:143060800-143061200	194.005	2.75854	0.569177	4.84655	1.25629e-06	0.00132399
chr17	75128376	75129000	chr17:75128376-75129000	233.995	2.75742	0.51133	5.39265	6.94269e-08	0.000135758
chr11	100904599	100905600	chr11:100904599-100905600	617.841	2.74952	0.561726	4.89476	9.84256e-07	0.00106496
chr13	92332000	92332200	chr13:92332000-92332200	46.4836	2.74856	0.465381	5.90603	3.50441e-09	1.21013e-05
chr2	10087000	10088400	chr2:10087000-10088400	743.52	2.74617	0.618461	4.44034	8.98185e-06	0.00571552
chr10	21618732	21619600	chr10:21618732-21619600	215.669	2.72804	0.469864	5.80603	6.397e-09	1.99659e-05
chr2	28138201	28139399	chr2:28138201-28139399	428.443	2.72729	0.519107	5.25382	1.48977e-07	0.000241787
chr18	78928400	78929400	chr18:78928400-78929400	502.456	2.71273	0.597844	4.53752	5.69186e-06	0.00396474
chr12	64385400	64386200	chr12:64385400-64386200	102.234	2.70691	0.483781	5.59533	2.20207e-08	5.41506e-05
chr2	148206600	148206800	chr2:148206600-148206800	91.9272	2.70633	0.5012	5.39969	6.67549e-08	0.000133756
chr5	71170400	71170600	chr5:71170400-71170600	61.7502	2.69854	0.499976	5.39734	6.76373e-08	0.000133872
chr6	124544409	124544911	chr6:124544409-124544911	65.048	2.69767	0.402745	6.6982	2.11006e-11	1.90256e-07
chr15	94948001	94948399	chr15:94948001-94948399	70.5925	2.68652	0.456395	5.88639	3.94732e-09	1.33468e-05
chr19	34569001	34571600	chr19:34569001-34571600	521.088	2.68452	0.452198	5.93659	2.91008e-09	1.09838e-05
chr9	115450965	115451315	chr9:115450965-115451315	154.818	2.67766	0.521215	5.13733	2.78664e-07	0.000400237
chr15	37773799	37774001	chr15:37773799-37774001	54.1425	2.66941	0.499156	5.34785	8.90072e-08	0.000162312
chr5	92352755	92354400	chr5:92352755-92354400	912.643	2.65969	0.649526	4.09481	4.22508e-05	0.0185832
chr4	99062262	99062582	chr4:99062262-99062582	62.836	2.6573	0.504084	5.27153	1.3529e-07	0.000226365
chr14	106193123	106194600	chr14:106193123-106194600	369.248	2.65572	0.596999	4.44845	8.64913e-06	0.00561498
chr4	93551199	93553001	chr4:93551199-93553001	419.806	2.6521	0.520263	5.09761	3.43963e-07	0.000477135
chr18	4763800	4764400	chr18:4763800-4764400	127.394	2.64492	0.430112	6.14938	7.77885e-10	3.71323e-06
chr8	94485200	94485800	chr8:94485200-94485800	239.17	2.64421	0.419331	6.30577	2.86757e-10	1.73996e-06
chr1	76028601	76029399	chr1:76028601-76029399	351.504	2.64007	0.553764	4.76751	1.86519e-06	0.00171146
chr3	130449778	130450200	chr3:130449778-130450200	119.135	2.62478	0.500261	5.24682	1.54746e-07	0.000248664
chr4	85005800	85006000	chr4:85005800-85006000	33.07	2.60725	0.493107	5.28739	1.24075e-07	0.000214226
chr14	26773582	26773967	chr14:26773582-26773967	45.4381	2.57838	0.483225	5.33577	9.51408e-08	0.000170169
chr1	156910999	156911201	chr1:156910999-156911201	50.4511	2.57756	0.571275	4.51194	6.42386e-06	0.00438061
chr1	77634800	77635000	chr1:77634800-77635000	33.7968	2.57283	0.563432	4.56636	4.96269e-06	0.00359571
chr18	90586952	90587290	chr18:90586952-90587290	93.9533	2.56559	0.532417	4.81875	1.44462e-06	0.00142097
chr17	34295311	34297200	chr17:34295311-34297200	674.004	2.55957	0.586152	4.36673	1.26118e-05	0.00738949
chr6	119171200	119171400	chr6:119171200-119171400	48.332	2.54837	0.497495	5.12241	3.01653e-07	0.000429455
chr5	105344872	105347199	chr5:105344872-105347199	402.823	2.53164	0.443192	5.71229	1.11463e-08	3.01505e-05
chr4	41400086	41400297	chr4:41400086-41400297	89.1886	2.52428	0.526976	4.79013	1.66672e-06	0.0015696
chr13	108623939	108624338	chr13:108623939-108624338	81.8128	2.51723	0.534149	4.7126	2.44571e-06	0.00212265
chr5	103591801	103593110	chr5:103591801-103593110	349.745	2.51111	0.467975	5.36591	8.05438e-08	0.00015379
chr13	94632400	94633000	chr13:94632400-94633000	183.369	2.50838	0.476618	5.26288	1.41814e-07	0.00023486
chr3	85603800	85604000	chr3:85603800-85604000	47.363	2.47966	0.560301	4.42558	9.61827e-06	0.00602716
chr14	119895601	119896400	chr14:119895601-119896400	166.437	2.47835	0.490657	5.05109	4.39307e-07	0.000584419
chr5	64541600	64542600	chr5:64541600-64542600	642.836	2.4733	0.607724	4.06978	4.70579e-05	0.0202049
chr7	82182800	82183000	chr7:82182800-82183000	44.0667	2.46703	0.484911	5.0876	3.62632e-07	0.000494578
chr1	88345711	88345864	chr1:88345711-88345864	55.1698	2.46691	0.562027	4.38931	1.13709e-05	0.00678489
chr13	109982800	109983400	chr13:109982800-109983400	194.201	2.46127	0.493204	4.99037	6.02624e-07	0.000703635
chr13	43496799	43497000	chr13:43496799-43497000	73.9745	2.46116	0.526552	4.67412	2.95223e-06	0.00244019
chr5	65247600	65247800	chr5:65247600-65247800	56.7788	2.4591	0.470872	5.22245	1.76573e-07	0.000272929
chr4	115795517	115795731	chr4:115795517-115795731	33.2148	2.45259	0.509347	4.81517	1.47074e-06	0.00143412
chr11	121475516	121476122	chr11:121475516-121476122	312.355	2.4511	0.557193	4.39901	1.08747e-05	0.00661031
chr19	26221469	26222002	chr19:26221469-26222002	92.6391	2.45047	0.519349	4.71836	2.37759e-06	0.0020815
chr10	66743186	66744000	chr10:66743186-66744000	219.899	2.44891	0.490089	4.99686	5.82712e-07	0.000695394
chr8	83220600	83221200	chr8:83220600-83221200	252.355	2.44671	0.510864	4.78937	1.67309e-06	0.0015696
chr9	3851081	3851955	chr9:3851081-3851955	73.0355	2.44662	0.439772	5.56339	2.64579e-08	6.19397e-05
chr1	122501723	122502058	chr1:122501723-122502058	54.8604	2.4463	0.5321	4.59743	4.27727e-06	0.00322882
chr12	85991999	85992801	chr12:85991999-85992801	250.878	2.4449	0.499233	4.89731	9.7157e-07	0.00105829
chr14	13505469	13505630	chr14:13505469-13505630	63.2678	2.44403	0.511217	4.7808	1.746e-06	0.00162858
chr13	9380601	9381999	chr13:9380601-9381999	367.028	2.43552	0.520876	4.67582	2.92786e-06	0.00244019
chr6	140953600	140954200	chr6:140953600-140954200	157.798	2.43164	0.456226	5.3299	9.82644e-08	0.00017335
chr13	54209000	54210400	chr13:54209000-54210400	387.229	2.42897	0.469769	5.17056	2.33395e-07	0.000344362
chr7	92189200	92189400	chr7:92189200-92189400	85.6216	2.42678	0.528759	4.58957	4.44158e-06	0.00328535
chr7	112620200	112621400	chr7:112620200-112621400	282.163	2.42668	0.463486	5.23572	1.64342e-07	0.000261495
chr16	94249800	94250800	chr16:94249800-94250800	269.698	2.42445	0.471418	5.1429	2.70535e-07	0.000392032
chr2	142757950	142758476	chr2:142757950-142758476	236.987	2.42247	0.544913	4.44562	8.76397e-06	0.00563711
chr15	77598200	77599400	chr15:77598200-77599400	202.285	2.41523	0.419748	5.754	8.71538e-09	2.61944e-05
chr15	77581000	77582400	chr15:77581000-77582400	752.986	2.40723	0.601546	4.00173	6.288e-05	0.0246506
chr17	42890600	42893800	chr17:42890600-42893800	35.0825	2.39363	0.553894	4.32145	1.55007e-05	0.00870501
chr1	35447395	35447712	chr1:35447395-35447712	117.247	2.39358	0.479511	4.99171	5.9848e-07	0.000703635
chr14	87478000	87478800	chr14:87478000-87478800	102.926	2.38852	0.42918	5.56532	2.61665e-08	6.19397e-05
chr5	105240936	105241599	chr5:105240936-105241599	113.672	2.38775	0.445298	5.36212	8.22487e-08	0.00015522
chr4	107285579	107285894	chr4:107285579-107285894	59.4065	2.38732	0.445748	5.35577	8.5195e-08	0.000157126
chr2	70608530	70608810	chr2:70608530-70608810	40.9004	2.38611	0.441384	5.40597	6.4457e-08	0.000133744
chr7	93795339	93795560	chr7:93795339-93795560	48.6398	2.37705	0.475132	5.00292	5.64684e-07	0.000686214
chr9	84129400	84129800	chr9:84129400-84129800	44.6645	2.37299	0.503954	4.70873	2.49259e-06	0.00215184
chr5	89897200	89898000	chr5:89897200-89898000	463.308	2.36967	0.602857	3.93074	8.46846e-05	0.031308
chr2	90779264	90779482	chr2:90779264-90779482	52.6556	2.3668	0.505841	4.67894	2.88358e-06	0.00243751
chr6	17478827	17479155	chr6:17478827-17479155	52.9832	2.36466	0.399281	5.92229	3.17482e-09	1.17107e-05
chr15	90664600	90664800	chr15:90664600-90664800	70.1823	2.36077	0.451467	5.22912	1.7032e-07	0.000267418
chr7	83434001	83434799	chr7:83434001-83434799	197.247	2.36066	0.550811	4.28578	1.82098e-05	0.00981871
chr5	133643600	133643800	chr5:133643600-133643800	50.6527	2.35689	0.56496	4.17178	3.02234e-05	0.0145989
chr4	129009201	129013199	chr4:129009201-129013199	1572.66	2.35599	0.587289	4.01164	6.0298e-05	0.0240031
chr5	64175400	64175800	chr5:64175400-64175800	67.8289	2.34758	0.438235	5.35691	8.46577e-08	0.000157126
chr5	90000200	90001200	chr5:90000200-90001200	155.522	2.34727	0.464181	5.0568	4.26351e-07	0.000576636
chr7	52429763	52430177	chr7:52429763-52430177	28.3923	2.34255	0.522078	4.48698	7.22415e-06	0.00482499
chr2	75719401	75720948	chr2:75719401-75720948	179.403	2.3418	0.452332	5.17717	2.25276e-07	0.000335432
chr1	184573201	184573800	chr1:184573201-184573800	112.641	2.33587	0.477742	4.88939	1.01147e-06	0.00108716
chr19	60675000	60675600	chr19:60675000-60675600	303.766	2.33263	0.560977	4.15816	3.20817e-05	0.0151997
chr14	28657400	28657600	chr14:28657400-28657600	30.761	2.3325	0.556448	4.19176	2.768e-05	0.013759
chr19	18318302	18319131	chr19:18318302-18319131	174.548	2.32816	0.510503	4.56053	5.10253e-06	0.00364817
chr12	26114801	26116399	chr12:26114801-26116399	578.75	2.32725	0.536363	4.33894	1.43169e-05	0.00812585
chr1	163290801	163292371	chr1:163290801-163292371	239.544	2.32657	0.446532	5.21031	1.88523e-07	0.000288653
chr1	62200760	62201519	chr1:62200760-62201519	73.55	2.32393	0.369806	6.28419	3.2957e-10	1.91031e-06
chr7	120179001	120179600	chr7:120179001-120179600	90.2619	2.31285	0.46108	5.01617	5.27128e-07	0.000653072
chr10	17478201	17480199	chr10:17478201-17480199	614.027	2.31179	0.606659	3.81069	0.000138579	0.0448488
chr14	99981200	99981800	chr14:99981200-99981800	105.018	2.31025	0.500785	4.61326	3.964e-06	0.00306152
chr5	49988001	49989199	chr5:49988001-49989199	331.588	2.30726	0.564143	4.08986	4.31637e-05	0.0188318
chr14	40885000	40886120	chr14:40885000-40886120	284.016	2.30614	0.484552	4.75933	1.94238e-06	0.00176115
chr2	143093500	143094559	chr2:143093500-143094559	342.946	2.30603	0.524626	4.39558	1.10478e-05	0.00662228
chr18	60273200	60273555	chr18:60273200-60273555	67.9969	2.30549	0.463454	4.97458	6.53885e-07	0.000751154
chr10	19034000	19035600	chr10:19034000-19035600	321.036	2.30532	0.426917	5.39992	6.66692e-08	0.000133756
chr17	47652000	47652800	chr17:47652000-47652800	120.024	2.30299	0.436508	5.27595	1.32069e-07	0.000223278
chr7	74683800	74684201	chr7:74683800-74684201	55.7145	2.29888	0.485034	4.73964	2.14099e-06	0.00191978
chr6	121317000	121317400	chr6:121317000-121317400	71.6143	2.29543	0.42001	5.46518	4.6244e-08	0.000100071
chr13	89929400	89930000	chr13:89929400-89930000	56.5703	2.29542	0.560629	4.09437	4.23317e-05	0.0185832
chr1	9876686	9877720	chr1:9876686-9877720	191.133	2.29357	0.438709	5.22799	1.7136e-07	0.000267418
chr13	42859197	42859379	chr13:42859197-42859379	96.765	2.28958	0.448929	5.10009	3.39484e-07	0.000474982
chr5	65293646	65294021	chr5:65293646-65294021	55.7007	2.28359	0.533997	4.27642	1.89926e-05	0.0102069
chr11	116071253	116071988	chr11:116071253-116071988	199.26	2.28104	0.45613	5.00085	5.70792e-07	0.000686214
chr6	95112000	95112400	chr6:95112000-95112400	65.5872	2.27419	0.499845	4.54979	5.36994e-06	0.00380584
chr14	48257635	48258200	chr14:48257635-48258200	104.953	2.27225	0.489449	4.64247	3.44276e-06	0.002739
chr2	22857486	22858172	chr2:22857486-22858172	98.1165	2.2703	0.485732	4.67397	2.95427e-06	0.00244019
chr8	66437200	66439000	chr8:66437200-66439000	297.488	2.27006	0.389541	5.82752	5.62562e-09	1.79026e-05
chr19	56682800	56683200	chr19:56682800-56683200	76.2232	2.26971	0.439924	5.15932	2.47842e-07	0.000362383
chr2	90655000	90655200	chr2:90655000-90655200	31.695	2.26919	0.452112	5.01909	5.19174e-07	0.000648165
chr11	68330471	68331461	chr11:68330471-68331461	303.895	2.26872	0.475886	4.76737	1.86648e-06	0.00171146
chr10	18815000	18815800	chr10:18815000-18815800	127.131	2.26566	0.46907	4.83011	1.36459e-06	0.0013929
chr16	62861600	62862000	chr16:62861600-62862000	43.8842	2.26029	0.447845	5.04703	4.4874e-07	0.000587339
chr17	34257799	34258201	chr17:34257799-34258201	125.441	2.25881	0.447782	5.04445	4.54816e-07	0.00059053
chr3	98202800	98203000	chr3:98202800-98203000	29.7193	2.25445	0.511035	4.41153	1.02644e-05	0.0063342
chr18	60292835	60293600	chr18:60292835-60293600	71.0088	2.25075	0.502556	4.4786	7.5135e-06	0.00497728
chr9	51881401	51882199	chr9:51881401-51882199	159.606	2.25064	0.447855	5.02537	5.02461e-07	0.000632162
chr2	117941600	117942200	chr2:117941600-117942200	230.87	2.25051	0.545309	4.12703	3.67473e-05	0.0168001
chr17	8095401	8096799	chr17:8095401-8096799	35.6697	2.24603	0.569072	3.94683	7.91919e-05	0.0297891
chr10	72403233	72403689	chr10:72403233-72403689	77.5338	2.24595	0.487545	4.60665	4.09207e-06	0.00311802
chr13	98880000	98881000	chr13:98880000-98881000	198.049	2.24543	0.465813	4.82045	1.43232e-06	0.00141747
chr2	108764400	108765130	chr2:108764400-108765130	140.292	2.23783	0.421633	5.30752	1.11129e-07	0.000193938
chr17	81133259	81133578	chr17:81133259-81133578	205.288	2.23442	0.551737	4.0498	5.12611e-05	0.0215438
chr4	10357232	10358068	chr4:10357232-10358068	245.313	2.22905	0.554659	4.01877	5.85023e-05	0.0237966
chr9	108773800	108774999	chr9:108773800-108774999	274.649	2.22439	0.584797	3.8037	0.000142549	0.0455466
chr13	42351795	42352400	chr13:42351795-42352400	163.095	2.22339	0.460726	4.82584	1.39412e-06	0.00141415
chr3	151003400	151004000	chr3:151003400-151004000	121.89	2.2167	0.537345	4.12528	3.70282e-05	0.016881
chr14	98891200	98891800	chr14:98891200-98891800	38.3814	2.21601	0.528703	4.19142	2.77217e-05	0.013759
chr2	101810600	101811199	chr2:101810600-101811199	211.286	2.21528	0.569	3.89328	9.88961e-05	0.0344437
chr6	114663200	114664800	chr6:114663200-114664800	336.108	2.21404	0.487533	4.54131	5.59046e-06	0.00391089
chr15	77044400	77046200	chr15:77044400-77046200	464.756	2.21362	0.486885	4.54649	5.45478e-06	0.00384447
chr3	140707600	140708000	chr3:140707600-140708000	98.1789	2.2114	0.524709	4.21452	2.50311e-05	0.0128192
chr17	34347399	34347801	chr17:34347399-34347801	58.3607	2.2101	0.50161	4.40601	1.05294e-05	0.00644874
chr2	5392200	5392400	chr2:5392200-5392400	26.4683	2.20978	0.458284	4.82185	1.42236e-06	0.00141747
chr13	112792039	112792209	chr13:112792039-112792209	36.9821	2.20681	0.565348	3.90346	9.4827e-05	0.0333124
chr2	73914029	73914279	chr2:73914029-73914279	54.5326	2.20479	0.447744	4.92423	8.46952e-07	0.000935098
chr12	89719000	89720200	chr12:89719000-89720200	197.385	2.20143	0.443608	4.96256	6.95686e-07	0.000789574
chr4	133825600	133826600	chr4:133825600-133826600	139.989	2.20023	0.437324	5.03111	4.87658e-07	0.0006232
chr6	140952600	140953200	chr6:140952600-140953200	101.801	2.19921	0.476106	4.61916	3.85295e-06	0.0030064
chr10	13832400	13833149	chr10:13832400-13833149	131.081	2.19897	0.46729	4.70579	2.5288e-06	0.00217155
chr10	90273393	90273579	chr10:90273393-90273579	33.2841	2.19483	0.53895	4.07242	4.65275e-05	0.0200301
chr6	114433000	114433200	chr6:114433000-114433200	83.1197	2.19451	0.493241	4.44917	8.62043e-06	0.00561498
chr13	100762609	100762948	chr13:100762609-100762948	54.5665	2.19318	0.524193	4.18392	2.86521e-05	0.0140776
chr15	77058187	77059023	chr15:77058187-77059023	131.682	2.19191	0.400844	5.46824	4.54527e-08	9.96883e-05
chr1	166730810	166731492	chr1:166730810-166731492	105.385	2.18958	0.477173	4.58864	4.46138e-06	0.00328535
chr10	99075991	99076868	chr10:99075991-99076868	201.23	2.18942	0.500553	4.37401	1.21986e-05	0.00719934
chr14	11358306	11358666	chr14:11358306-11358666	28.7219	2.18877	0.519466	4.21349	2.51451e-05	0.0128334
chr12	112647600	112648800	chr12:112647600-112648800	651.065	2.18454	0.531681	4.10874	3.97817e-05	0.0178851
chr2	6783400	6783800	chr2:6783400-6783800	53.8858	2.18245	0.490985	4.44504	8.78741e-06	0.00563711
chr18	16350412	16350766	chr18:16350412-16350766	49.6837	2.18204	0.466822	4.67424	2.95039e-06	0.00244019
chrX	168778400	168779800	chrX:168778400-168779800	182.446	2.1775	0.437568	4.97636	6.47924e-07	0.000751124
chr1	52100251	52101006	chr1:52100251-52101006	192.344	2.173	0.48312	4.49785	6.86438e-06	0.00462275
chr15	101105200	101106400	chr15:101105200-101106400	561.59	2.16293	0.534088	4.04977	5.12683e-05	0.0215438
chr14	11852401	11853400	chr14:11852401-11853400	204.439	2.16112	0.446144	4.844	1.27248e-06	0.00132908
chr13	30002800	30003907	chr13:30002800-30003907	159.079	2.16086	0.469334	4.6041	4.14259e-06	0.00314177
chr5	146410600	146411600	chr5:146410600-146411600	265.303	2.15901	0.462646	4.66666	3.0614e-06	0.0024968
chr16	37094128	37094754	chr16:37094128-37094754	122.992	2.1587	0.379937	5.68174	1.33332e-08	3.54748e-05
chr12	29712797	29713600	chr12:29712797-29713600	101.39	2.15161	0.435129	4.94475	7.62404e-07	0.000847517
chr5	149616768	149617344	chr5:149616768-149617344	139.617	2.14902	0.395746	5.43031	5.62577e-08	0.000120139
chr1	52169983	52172000	chr1:52169983-52172000	590.749	2.14413	0.425937	5.03393	4.80534e-07	0.000618969
chr17	11847199	11847800	chr17:11847199-11847800	238.072	2.14218	0.539407	3.97135	7.14652e-05	0.0273555
chr4	142023199	142023600	chr4:142023199-142023600	73.8844	2.13959	0.477658	4.47934	7.48757e-06	0.00497728
chr13	79182600	79183200	chr13:79182600-79183200	107.489	2.13464	0.516033	4.13664	3.52434e-05	0.0163029
chr12	4436400	4437800	chr12:4436400-4437800	40.098	2.13326	0.462861	4.60886	4.04878e-06	0.00309959
chr18	30312540	30312709	chr18:30312540-30312709	42.6477	2.13275	0.486742	4.38167	1.17771e-05	0.00697594
chr10	90808763	90809326	chr10:90808763-90809326	95.0199	2.13085	0.460553	4.62671	3.71527e-06	0.00292711
chr8	77187200	77187400	chr8:77187200-77187400	54.6295	2.12742	0.559305	3.80368	0.000142562	0.0455466
chr7	96456800	96457000	chr7:96456800-96457000	51.3965	2.12439	0.519929	4.08593	4.38997e-05	0.0191016
chr3	28543200	28544199	chr3:28543200-28544199	273.257	2.12016	0.509198	4.16372	3.1311e-05	0.0149463
chr4	117276646	117277301	chr4:117276646-117277301	227.695	2.11806	0.447483	4.73329	2.20914e-06	0.00197
chr16	6499200	6499400	chr16:6499200-6499400	55.5265	2.11606	0.493489	4.28796	1.80318e-05	0.00978546
chr1	185989000	185989600	chr1:185989000-185989600	122.003	2.11366	0.473917	4.45998	8.19683e-06	0.00540788
chr2	117780800	117781000	chr2:117780800-117781000	49.2213	2.11168	0.421751	5.00693	5.53053e-07	0.000679999
chr1	6406000	6407075	chr1:6406000-6407075	234.095	2.10991	0.509976	4.13727	3.5146e-05	0.0163029
chr17	48821400	48821600	chr17:48821400-48821600	42.3407	2.10971	0.53948	3.91063	9.2056e-05	0.0328365
chr19	33037000	33037200	chr19:33037000-33037200	58.2956	2.10758	0.505928	4.16577	3.10302e-05	0.0148999
chr3	69544800	69545600	chr3:69544800-69545600	293.739	2.10745	0.49061	4.29556	1.7425e-05	0.00949754
chr1	166922600	166923999	chr1:166922600-166923999	276.948	2.10447	0.504313	4.17294	3.007e-05	0.0145681
chr1	183414296	183414874	chr1:183414296-183414874	324.762	2.10375	0.528249	3.9825	6.81933e-05	0.0264146
chr12	28402000	28402200	chr12:28402000-28402200	44.5088	2.10323	0.517077	4.06754	4.75126e-05	0.0202928
chr12	99462400	99462801	chr12:99462400-99462801	80.58	2.10222	0.523491	4.01577	5.9252e-05	0.0238691
chr2	122163472	122164800	chr2:122163472-122164800	225.739	2.10096	0.405513	5.181	2.20695e-07	0.000331654
chr6	124640107	124640381	chr6:124640107-124640381	87.4327	2.0953	0.527869	3.96935	7.20697e-05	0.0274574
chr1	192380495	192381230	chr1:192380495-192381230	225.446	2.08889	0.435969	4.79138	1.65639e-06	0.0015696
chr11	89031399	89031601	chr11:89031399-89031601	59.2586	2.08002	0.520999	3.99236	6.54179e-05	0.025461
chr3	52457914	52459399	chr3:52457914-52459399	240.37	2.07811	0.429076	4.84322	1.27749e-06	0.00132908
chr10	10224583	10225007	chr10:10224583-10225007	41.5355	2.07771	0.548078	3.79091	0.000150096	0.0472642
chr19	60165400	60166000	chr19:60165400-60166000	100.944	2.07654	0.427828	4.85368	1.21189e-06	0.00128554
chr19	6157101	6157606	chr19:6157101-6157606	169.192	2.07301	0.44853	4.62179	3.80438e-06	0.00298284
chrX	52783800	52784800	chrX:52783800-52784800	60.4385	2.07005	0.391786	5.28362	1.26657e-07	0.000216382
chr2	78655600	78655800	chr2:78655600-78655800	35.872	2.06923	0.536077	3.85994	0.000113415	0.0389158
chr17	74802716	74803187	chr17:74802716-74803187	65.8795	2.06781	0.44278	4.67007	3.01104e-06	0.00246813
chr13	70903800	70904199	chr13:70903800-70904199	131.61	2.06616	0.453023	4.56083	5.09511e-06	0.00364817
chr1	192752201	192754199	chr1:192752201-192754199	434.471	2.05822	0.493193	4.17326	3.00265e-05	0.0145681
chr9	98705000	98705400	chr9:98705000-98705400	82.6478	2.05575	0.477917	4.30147	1.69669e-05	0.009385
chr3	79088599	79089600	chr3:79088599-79089600	184.419	2.05303	0.443112	4.63322	3.60029e-06	0.00285036
chr2	10360000	10360400	chr2:10360000-10360400	62.7683	2.05269	0.525641	3.90511	9.41836e-05	0.0333026
chr6	47332800	47333800	chr6:47332800-47333800	210.795	2.05167	0.493443	4.15787	3.21229e-05	0.0151997
chr7	101612824	101613125	chr7:101612824-101613125	59.1739	2.05101	0.470769	4.35672	1.32025e-05	0.00765271
chr1	52175801	52177199	chr1:52175801-52177199	211.847	2.04993	0.357704	5.73079	9.99618e-09	2.84626e-05
chr4	21173707	21174234	chr4:21173707-21174234	43.9678	2.04734	0.443709	4.61416	3.94682e-06	0.00306152
chr11	56636400	56637166	chr11:56636400-56637166	135.602	2.04021	0.449848	4.53533	5.75143e-06	0.00397626
chr1	186145000	186146200	chr1:186145000-186146200	232.618	2.03955	0.495287	4.11791	3.82331e-05	0.017333
chr12	32795736	32796639	chr12:32795736-32796639	131.338	2.03703	0.421509	4.83271	1.34687e-06	0.00138351
chr13	41386400	41387200	chr13:41386400-41387200	98.7663	2.03597	0.414638	4.91023	9.09699e-07	0.000997589
chr1	12771492	12771823	chr1:12771492-12771823	102.496	2.03588	0.47397	4.29539	1.74386e-05	0.00949754
chr3	126869512	126869916	chr3:126869512-126869916	73.1034	2.03305	0.491985	4.13233	3.591e-05	0.0164637
chr2	69109001	69110199	chr2:69109001-69110199	397.471	2.02889	0.52347	3.87585	0.000106255	0.0367699
chr6	106748366	106750963	chr6:106748366-106750963	433.122	2.02592	0.479727	4.22307	2.41e-05	0.0125566
chr18	78085199	78085401	chr18:78085199-78085401	156.59	2.02226	0.533774	3.7886	0.000151497	0.0475588
chr6	8294000	8294600	chr6:8294000-8294600	94.1662	2.0217	0.529655	3.81702	0.000135076	0.0442761
chr19	20536600	20536800	chr19:20536600-20536800	66.6207	2.01341	0.486186	4.14124	3.45432e-05	0.0161101
chr3	121493800	121494600	chr3:121493800-121494600	135.918	2.01326	0.395413	5.09154	3.55166e-07	0.000488501
chr13	106691400	106692563	chr13:106691400-106692563	165.278	2.01016	0.392933	5.1158	3.12421e-07	0.000440918
chr9	95743600	95744200	chr9:95743600-95744200	95.9706	2.00906	0.438114	4.5857	4.52457e-06	0.00330781
chr18	46044646	46045214	chr18:46044646-46045214	94.3839	2.00861	0.498963	4.02556	5.68403e-05	0.0231977
chr9	59591199	59591403	chr9:59591199-59591403	41.4133	2.00719	0.44525	4.508	6.54423e-06	0.00442551
chr5	51601200	51601400	chr5:51601200-51601400	27.0488	2.00402	0.510989	3.92184	8.7876e-05	0.0319333
chr15	43678867	43679278	chr15:43678867-43679278	51.235	2.00151	0.518858	3.85752	0.000114541	0.0390545
chr18	29242400	29243200	chr18:29242400-29243200	71.4222	2.00066	0.451577	4.43038	9.40687e-06	0.00591754
chr7	44344400	44345122	chr7:44344400-44345122	239.425	1.99921	0.4433	4.50983	6.48795e-06	0.00440581
chr17	81535979	81536696	chr17:81535979-81536696	59.3243	1.99745	0.434845	4.59348	4.35925e-06	0.00326038
chr1	188055401	188056599	chr1:188055401-188056599	262.013	1.98781	0.490773	4.05036	5.11391e-05	0.0215438
chr17	67260000	67260201	chr17:67260000-67260201	50.8602	1.98762	0.420859	4.72276	2.3266e-06	0.00206342
chr13	34627127	34627846	chr13:34627127-34627846	175.934	1.98289	0.471963	4.20136	2.65312e-05	0.0133726
chr10	19068200	19068889	chr10:19068200-19068889	78.1726	1.98016	0.453654	4.3649	1.27178e-05	0.0074036
chr1	180292800	180293400	chr1:180292800-180293400	143.67	1.97582	0.39088	5.05479	4.30864e-07	0.000577923
chr10	105850800	105851400	chr10:105850800-105851400	137.155	1.97454	0.443974	4.44742	8.69083e-06	0.00561957
chr3	7575800	7576599	chr3:7575800-7576599	68.4823	1.97448	0.415135	4.75623	1.97245e-06	0.00177848
chr1	6804801	6805400	chr1:6804801-6805400	274.905	1.9703	0.498282	3.95419	7.67956e-05	0.0289857
chr3	30960525	30960748	chr3:30960525-30960748	34.9921	1.96905	0.513254	3.83641	0.000124847	0.0420384
chr7	123024800	123025821	chr7:123024800-123025821	228.259	1.96598	0.495197	3.9701	7.1843e-05	0.0274354
chr18	80546311	80546699	chr18:80546311-80546699	191.001	1.96575	0.489659	4.01454	5.95628e-05	0.0238691
chr1	172590000	172591000	chr1:172590000-172591000	196.314	1.96489	0.412028	4.76883	1.85295e-06	0.00171146
chr15	83962800	83963200	chr15:83962800-83963200	89.7151	1.95999	0.477302	4.1064	4.0188e-05	0.0179856
chr4	16088208	16089270	chr4:16088208-16089270	100.53	1.95543	0.41971	4.65899	3.17767e-06	0.00257866
chr18	14656401	14658799	chr18:14656401-14658799	333.114	1.95483	0.472801	4.13458	3.55603e-05	0.016396
chr5	108076400	108076800	chr5:108076400-108076800	60.6282	1.95299	0.51681	3.77894	0.000157498	0.0491573
chr4	102279000	102279799	chr4:102279000-102279799	185.762	1.94963	0.443433	4.39668	1.0992e-05	0.00662228
chr18	36027229	36027420	chr18:36027229-36027420	52.7849	1.9463	0.461747	4.21507	2.49697e-05	0.0128192
chr14	47104200	47105600	chr14:47104200-47105600	265.968	1.94528	0.43048	4.51885	6.21763e-06	0.00425787
chrX	145261600	145262000	chrX:145261600-145262000	41.904	1.93967	0.484071	4.007	6.1495e-05	0.0244024
chr11	53182401	53183599	chr11:53182401-53183599	255.696	1.93842	0.461771	4.1978	2.69525e-05	0.0135011
chr13	20480800	20481201	chr13:20480800-20481201	80.9931	1.93741	0.436152	4.44205	8.91048e-06	0.00569355
chr5	62473314	62473899	chr5:62473314-62473899	54.7943	1.93558	0.455026	4.25377	2.10198e-05	0.011222
chr12	45080600	45081600	chr12:45080600-45081600	164.345	1.93402	0.463787	4.17006	3.0452e-05	0.0146657
chr7	119088200	119088600	chr7:119088200-119088600	107.272	1.93381	0.491544	3.93415	8.34924e-05	0.0310085
chr3	107424600	107425200	chr3:107424600-107425200	158.446	1.93203	0.477987	4.04202	5.29926e-05	0.022053
chr2	29100400	29101600	chr2:29100400-29101600	193.462	1.93141	0.4012	4.81408	1.47881e-06	0.00143412
chr3	133680000	133680800	chr3:133680000-133680800	82.7881	1.92972	0.400097	4.82314	1.41316e-06	0.00141747
chr3	62726000	62726200	chr3:62726000-62726200	32.7534	1.92902	0.503068	3.83452	0.000125809	0.0421874
chr1	184908000	184909200	chr1:184908000-184909200	262.19	1.9242	0.381201	5.04774	4.47073e-07	0.000587339
chr13	24185600	24185800	chr13:24185600-24185800	82.9609	1.92218	0.490185	3.92134	8.80596e-05	0.0319333
chr19	32998805	32999198	chr19:32998805-32999198	42.41	1.92048	0.454975	4.22107	2.43149e-05	0.0125678
chr14	60848230	60848691	chr14:60848230-60848691	61.7758	1.9182	0.444229	4.31803	1.57428e-05	0.00881046
chr2	122746585	122747200	chr2:122746585-122747200	89.5921	1.91549	0.383709	4.99204	5.97447e-07	0.000703635
chr14	17102362	17102974	chr14:17102362-17102974	62.4841	1.91405	0.397	4.82127	1.42644e-06	0.00141747
chr4	149025000	149025200	chr4:149025000-149025200	51.3671	1.91024	0.459123	4.16063	3.17375e-05	0.0151055
chr19	20536200	20536400	chr19:20536200-20536400	39.4849	1.90935	0.490641	3.89155	9.96076e-05	0.0346172
chr2	113176200	113176800	chr2:113176200-113176800	82.7163	1.90816	0.50176	3.80293	0.000142994	0.0455949
chr16	10510727	10511037	chr16:10510727-10511037	162.372	1.90592	0.488254	3.90353	9.47982e-05	0.0333124
chr5	52625801	52627000	chr5:52625801-52627000	222.916	1.9055	0.450806	4.22687	2.36962e-05	0.0124462
chr11	58180801	58185400	chr11:58180801-58185400	689.295	1.90514	0.449382	4.23946	2.24057e-05	0.011845
chr17	26752601	26753953	chr17:26752601-26753953	162.521	1.8999	0.377981	5.02645	4.99644e-07	0.000632162
chr8	110859611	110860666	chr8:110859611-110860666	113.003	1.89352	0.429127	4.41249	1.02187e-05	0.00633007
chr5	149242800	149243400	chr5:149242800-149243400	127.484	1.89098	0.430168	4.39592	1.10306e-05	0.00662228
chr9	21539800	21540799	chr9:21539800-21540799	167.48	1.89068	0.43015	4.39539	1.10576e-05	0.00662228
chr12	100179200	100179400	chr12:100179200-100179400	36.7575	1.89008	0.460303	4.10617	4.02269e-05	0.0179856
chr10	68872179	68872456	chr10:68872179-68872456	28.0698	1.89003	0.436819	4.32679	1.51299e-05	0.00853379
chr13	113012600	113014400	chr13:113012600-113014400	357.379	1.88844	0.487872	3.87077	0.000108492	0.0373844
chr2	14917200	14918199	chr2:14917200-14918199	159.614	1.88466	0.423564	4.44953	8.60569e-06	0.00561498
chr7	121213800	121214800	chr7:121213800-121214800	111.301	1.88429	0.405504	4.64679	3.37139e-06	0.00270878
chr14	122852400	122853000	chr14:122852400-122853000	103.212	1.88426	0.380206	4.95589	7.20011e-07	0.000811508
chr11	52618600	52619000	chr11:52618600-52619000	71.2935	1.8824	0.432663	4.35074	1.35678e-05	0.00780863
chr16	35379295	35379820	chr16:35379295-35379820	51.8853	1.88005	0.361021	5.2076	1.91296e-07	0.000290161
chr6	17628401	17630599	chr6:17628401-17630599	410.562	1.87961	0.478568	3.92757	8.5807e-05	0.0314179
chr5	114746820	114747323	chr5:114746820-114747323	143.819	1.87905	0.46822	4.01317	5.99078e-05	0.0239482
chr14	66028177	66028643	chr14:66028177-66028643	85.0782	1.87357	0.425009	4.4083	1.04185e-05	0.00640495
chr8	83825445	83825563	chr8:83825445-83825563	56.8096	1.86904	0.473797	3.94482	7.986e-05	0.0299335
chr7	141148513	141149071	chr7:141148513-141149071	92.5635	1.8661	0.401889	4.64331	3.42867e-06	0.002739
chr4	3913406	3913957	chr4:3913406-3913957	58.1986	1.86085	0.414416	4.49028	7.11287e-06	0.00477029
chr15	11966200	11966882	chr15:11966200-11966882	47.5073	1.85944	0.430768	4.31657	1.5847e-05	0.00883833
chr1	35207000	35207400	chr1:35207000-35207400	74.8002	1.8578	0.411111	4.51897	6.21405e-06	0.00425787
chr17	31353066	31353296	chr17:31353066-31353296	31.1349	1.84776	0.443678	4.16464	3.11845e-05	0.0149298
chr11	118609600	118610600	chr11:118609600-118610600	161.07	1.8386	0.371462	4.94963	7.43549e-07	0.000832257
chr12	5233200	5233600	chr12:5233200-5233600	138.968	1.83854	0.460103	3.99594	6.44384e-05	0.0251401
chr17	73961600	73964600	chr17:73961600-73964600	351.509	1.8369	0.444066	4.13654	3.52578e-05	0.0163029
chr1	33527400	33528400	chr1:33527400-33528400	90.7938	1.8362	0.415482	4.41945	9.89513e-06	0.00615314
chr8	106563400	106564800	chr8:106563400-106564800	307.165	1.83491	0.453388	4.04711	5.18545e-05	0.0216348
chr18	60213656	60215798	chr18:60213656-60215798	98.0221	1.83307	0.382212	4.79595	1.61907e-06	0.00154573
chr3	15196001	15196599	chr3:15196001-15196599	84.9856	1.83254	0.460809	3.97679	6.98514e-05	0.0269283
chr6	48783800	48787200	chr6:48783800-48787200	372.683	1.8316	0.477274	3.83763	0.000124228	0.0420045
chr8	77188400	77188600	chr8:77188400-77188600	44.1699	1.82939	0.445216	4.109	3.97383e-05	0.0178851
chr5	74007200	74008600	chr5:74007200-74008600	286.898	1.82876	0.425721	4.29567	1.74168e-05	0.00949754
chr7	139529245	139529556	chr7:139529245-139529556	48.9685	1.82737	0.44113	4.14248	3.43569e-05	0.0160694
chr5	39125800	39126401	chr5:39125800-39126401	106.278	1.82643	0.389818	4.68535	2.7948e-06	0.00238733
chr6	129434187	129434841	chr6:129434187-129434841	34.0384	1.82459	0.424221	4.30103	1.70007e-05	0.009385
chr1	95322995	95323400	chr1:95322995-95323400	37.7716	1.8193	0.426004	4.27062	1.9493e-05	0.0104412
chr16	44025800	44027400	chr16:44025800-44027400	213.797	1.81736	0.447344	4.06255	4.85389e-05	0.0206767
chr7	106234401	106238399	chr7:106234401-106238399	474.545	1.81528	0.39529	4.59226	4.3847e-06	0.00326437
chr6	139877702	139878687	chr6:139877702-139878687	119.575	1.81519	0.407908	4.45	8.58706e-06	0.00561498
chr2	157399200	157400000	chr2:157399200-157400000	102.395	1.81387	0.3647	4.9736	6.57206e-07	0.000751154
chr10	99519454	99520199	chr10:99519454-99520199	96.5635	1.81039	0.407788	4.43954	9.01529e-06	0.00571552
chr6	33969200	33969600	chr6:33969200-33969600	52.7303	1.8065	0.440938	4.09694	4.1865e-05	0.0185832
chr9	91134400	91135000	chr9:91134400-91135000	53.1231	1.80411	0.429325	4.20219	2.64339e-05	0.0133651
chr3	127802600	127803400	chr3:127802600-127803400	102.517	1.79834	0.411616	4.36898	1.2483e-05	0.00734052
chr14	28943400	28943800	chr14:28943400-28943800	62.686	1.79589	0.447142	4.01637	5.91012e-05	0.0238691
chr12	107046800	107048000	chr12:107046800-107048000	186.796	1.79187	0.394179	4.54583	5.47184e-06	0.00384447
chr5	36918200	36919600	chr5:36918200-36919600	351.11	1.79184	0.383409	4.67344	2.96193e-06	0.00244019
chrX	162921400	162922600	chrX:162921400-162922600	128.092	1.79118	0.457429	3.91576	9.01199e-05	0.0323592
chrX	47971600	47972000	chrX:47971600-47972000	46.9263	1.78213	0.468293	3.80559	0.000141465	0.0454646
chr8	115528801	115530400	chr8:115528801-115530400	256.95	1.77604	0.419559	4.23311	2.30485e-05	0.0121453
chr10	76798600	76799800	chr10:76798600-76799800	286.088	1.77445	0.433452	4.09375	4.24447e-05	0.0185832
chr14	46836801	46837799	chr14:46836801-46837799	93.591	1.77121	0.413133	4.28727	1.80878e-05	0.00978546
chr11	84357180	84357696	chr11:84357180-84357696	91.0931	1.76876	0.463019	3.82006	0.000133417	0.0440111
chr19	47889401	47893199	chr19:47889401-47893199	829.579	1.76742	0.452432	3.90649	9.36461e-05	0.0332422
chr17	31231801	31232600	chr17:31231801-31232600	171.406	1.76303	0.426508	4.13364	3.57055e-05	0.0164163
chr4	44939599	44939801	chr4:44939599-44939801	54.2885	1.76024	0.420611	4.18497	2.85201e-05	0.0140776
chr4	103486200	103486800	chr4:103486200-103486800	105.398	1.75905	0.399865	4.39912	1.08692e-05	0.00661031
chr13	83074210	83074951	chr13:83074210-83074951	63.3111	1.75531	0.446747	3.92909	8.52687e-05	0.0314078
chr9	74281600	74282399	chr9:74281600-74282399	107.272	1.75427	0.418361	4.1932	2.75048e-05	0.0137354
chr1	97821400	97822600	chr1:97821400-97822600	135.317	1.75099	0.447582	3.91211	9.14927e-05	0.0327796
chr2	62507200	62507600	chr2:62507200-62507600	32.1949	1.74762	0.430575	4.05882	4.93212e-05	0.0209549
chr15	79198661	79199908	chr15:79198661-79199908	505.163	1.74316	0.397602	4.38418	1.16422e-05	0.00692129
chr1	125722543	125722800	chr1:125722543-125722800	37.619	1.73747	0.441566	3.9348	8.3266e-05	0.0309954
chr12	104962200	104962600	chr12:104962200-104962600	79.3987	1.72962	0.429639	4.02576	5.67926e-05	0.0231977
chr10	23686600	23687600	chr10:23686600-23687600	145.444	1.72862	0.441996	3.91093	9.19419e-05	0.0328365
chr16	85030752	85031070	chr16:85030752-85031070	39.5964	1.71373	0.452969	3.78332	0.000154752	0.0484335
chr2	69077000	69077600	chr2:69077000-69077600	92.1343	1.7133	0.426653	4.01569	5.92733e-05	0.0238691
chr2	53059416	53060187	chr2:53059416-53060187	63.7303	1.71327	0.386603	4.4316	9.35385e-06	0.00590708
chr1	12775600	12777201	chr1:12775600-12777201	147.766	1.71262	0.42838	3.9979	6.39081e-05	0.0249933
chr12	26438800	26439601	chr12:26438800-26439601	93.1052	1.70981	0.365143	4.68257	2.83294e-06	0.00240725
chr2	102829000	102829600	chr2:102829000-102829600	56.0013	1.70382	0.444478	3.8333	0.000126437	0.0422236
chr18	7711000	7711200	chr18:7711000-7711200	25.8551	1.70313	0.43602	3.90607	9.38078e-05	0.0332422
chr14	86293600	86294000	chr14:86293600-86294000	104.145	1.70029	0.440609	3.85896	0.000113869	0.0389892
chr4	52916800	52917578	chr4:52916800-52917578	69.0612	1.6991	0.422098	4.02537	5.68868e-05	0.0231977
chr7	114132200	114133000	chr7:114132200-114133000	110.594	1.69746	0.426823	3.97696	6.98032e-05	0.0269283
chr17	62686601	62688000	chr17:62686601-62688000	161.118	1.69665	0.42991	3.94653	7.92912e-05	0.0297891
chr14	64076541	64077599	chr14:64076541-64077599	193.499	1.69286	0.351704	4.81331	1.48449e-06	0.00143412
chr5	105197601	105199000	chr5:105197601-105199000	107.707	1.68353	0.347924	4.83879	1.30629e-06	0.00135038
chr8	94711001	94712200	chr8:94711001-94712200	192.22	1.67695	0.400852	4.18346	2.87104e-05	0.0140775
chr5	103593200	103593599	chr5:103593200-103593599	77.9647	1.67036	0.431388	3.87206	0.00010792	0.0372665
chr2	101286386	101286800	chr2:101286386-101286800	27.9784	1.66752	0.405129	4.11603	3.85453e-05	0.0174258
chr12	75983000	75983800	chr12:75983000-75983800	139.746	1.6613	0.408309	4.06873	4.7271e-05	0.0202428
chr5	18337400	18338400	chr5:18337400-18338400	114.864	1.66114	0.430605	3.85769	0.000114463	0.0390545
chr17	7620227	7620746	chr17:7620227-7620746	69.1997	1.6611	0.375434	4.42448	9.66734e-06	0.00603461
chr18	15207801	15209199	chr18:15207801-15209199	171.202	1.65931	0.359749	4.61241	3.9802e-06	0.00306152
chr16	6690800	6691400	chr16:6690800-6691400	38.2778	1.65368	0.36043	4.58807	4.47361e-06	0.00328535
chr16	32703368	32704999	chr16:32703368-32704999	197.017	1.64835	0.38869	4.24077	2.22752e-05	0.0118145
chr6	48227000	48227858	chr6:48227000-48227858	106.446	1.64148	0.395859	4.14661	3.37427e-05	0.0159198
chr19	34444601	34446399	chr19:34444601-34446399	166.15	1.64101	0.392433	4.18164	2.89416e-05	0.0141481
chr5	105004400	105005000	chr5:105004400-105005000	65.5343	1.63335	0.375039	4.35515	1.32974e-05	0.00768026
chr13	113197600	113199000	chr13:113197600-113199000	158.39	1.63258	0.345947	4.71916	2.36822e-06	0.0020815
chr2	121824581	121824960	chr2:121824581-121824960	68.8136	1.63003	0.400187	4.07317	4.63769e-05	0.0200184
chr3	83537000	83538400	chr3:83537000-83538400	76.8736	1.62967	0.398106	4.09356	4.24795e-05	0.0185832
chr11	121090999	121091401	chr11:121090999-121091401	57.6571	1.62947	0.40448	4.02857	5.61181e-05	0.0231165
chr1	134679347	134679945	chr1:134679347-134679945	104.549	1.62761	0.3559	4.57322	4.80296e-06	0.00349558
chr17	7892699	7893230	chr17:7892699-7893230	99.4831	1.62471	0.388346	4.18367	2.86846e-05	0.0140776
chr18	42307856	42308419	chr18:42307856-42308419	43.7806	1.62257	0.409487	3.96246	7.41829e-05	0.0281304
chr6	43774200	43775000	chr6:43774200-43775000	106.733	1.62227	0.400689	4.0487	5.15036e-05	0.0215438
chr13	30932601	30933617	chr13:30932601-30933617	92.0343	1.61795	0.347653	4.65392	3.25689e-06	0.0026298
chr10	26500800	26501200	chr10:26500800-26501200	70.0577	1.60615	0.421568	3.80995	0.000138996	0.0448488
chr5	118945801	118946999	chr5:118945801-118946999	181.509	1.60364	0.407844	3.93199	8.42466e-05	0.0312172
chr2	90612399	90613200	chr2:90612399-90613200	92.124	1.60314	0.386861	4.14397	3.41339e-05	0.0160113
chr3	145618138	145618982	chr3:145618138-145618982	166.704	1.59196	0.384	4.14574	3.38722e-05	0.0159346
chr2	113707200	113707800	chr2:113707200-113707800	42.3432	1.58981	0.374363	4.24671	2.1693e-05	0.0115435
chr2	35845601	35846399	chr2:35845601-35846399	168.562	1.58754	0.403425	3.93515	8.31434e-05	0.0309954
chr2	62685000	62686000	chr2:62685000-62686000	101.549	1.582	0.39528	4.00221	6.27523e-05	0.0246506
chr9	84037200	84038600	chr9:84037200-84038600	129.372	1.57932	0.414396	3.81113	0.000138335	0.0448488
chr15	41037801	41039000	chr15:41037801-41039000	142.231	1.57476	0.391138	4.0261	5.67087e-05	0.0231977
chr10	61010689	61011056	chr10:61010689-61011056	57.7703	1.57385	0.401574	3.91919	8.88454e-05	0.0320434
chr5	106631600	106632399	chr5:106631600-106632399	60.5482	1.57144	0.365763	4.29635	1.73633e-05	0.00949754
chr3	138118001	138120200	chr3:138118001-138120200	245.091	1.55465	0.403653	3.85145	0.000117422	0.0399528
chr9	79146800	79147399	chr9:79146800-79147399	68.4781	1.55189	0.386862	4.01147	6.0341e-05	0.0240032
chr12	114378200	114379600	chr12:114378200-114379600	185.14	1.55156	0.395961	3.91847	8.91137e-05	0.0320689
chr1	26053230	26053878	chr1:26053230-26053878	32.1292	1.53897	0.40508	3.79918	0.000145177	0.0462002
chr14	61881000	61881399	chr14:61881000-61881399	63.8023	1.5336	0.403914	3.79685	0.000146549	0.0464545
chr16	95297400	95298200	chr16:95297400-95298200	86.8631	1.52889	0.35337	4.32659	1.51432e-05	0.00853379
chr7	102458399	102459001	chr7:102458399-102459001	50.8266	1.52562	0.353961	4.31013	1.6316e-05	0.00906871
chr1	21425684	21426079	chr1:21425684-21426079	36.5417	1.52341	0.379349	4.01584	5.92337e-05	0.0238691
chr2	103687000	103687600	chr2:103687000-103687600	158.241	1.51698	0.332451	4.56301	5.04246e-06	0.00363728
chr1	178523000	178523800	chr1:178523000-178523800	114.644	1.51638	0.392579	3.86261	0.00011218	0.0385734
chr17	67975800	67977000	chr17:67975800-67977000	119.664	1.51592	0.385841	3.92888	8.53416e-05	0.0314078
chr5	23893393	23894800	chr5:23893393-23894800	198.453	1.51505	0.39485	3.83704	0.000124526	0.0420175
chr5	38005400	38006200	chr5:38005400-38006200	120.209	1.50906	0.384998	3.91965	8.8676e-05	0.0320434
chr10	120616599	120616801	chr10:120616599-120616801	43.6671	1.50755	0.383049	3.93566	8.29668e-05	0.0309954
chr8	103726124	103726622	chr8:103726124-103726622	51.1392	1.50599	0.371913	4.0493	5.13712e-05	0.0215438
chr9	10811400	10811800	chr9:10811400-10811800	50.2522	1.50102	0.393245	3.81701	0.000135081	0.0442761
chr19	8517200	8519400	chr19:8517200-8519400	147.706	1.49689	0.370804	4.03689	5.41639e-05	0.0224827
chr6	52801201	52803199	chr6:52801201-52803199	224.956	1.49305	0.329221	4.53511	5.7574e-06	0.00397626
chr15	78351600	78352601	chr15:78351600-78352601	123.413	1.48736	0.371391	4.00484	6.20592e-05	0.024447
chr4	64076400	64076801	chr4:64076400-64076801	62.6712	1.48388	0.38909	3.81371	0.000136897	0.0447048
chr11	84001265	84001630	chr11:84001265-84001630	50.5271	1.48285	0.367734	4.03241	5.52071e-05	0.0228573
chr3	15179000	15179855	chr3:15179000-15179855	51.6656	1.47654	0.388754	3.79814	0.000145787	0.0463034
chr7	83966000	83966400	chr7:83966000-83966400	40.2708	1.46989	0.370571	3.96656	7.29172e-05	0.0277152
chr6	50187800	50191399	chr6:50187800-50191399	236.407	1.46737	0.386655	3.79502	0.000147629	0.0467058
chr14	120840969	120842200	chr14:120840969-120842200	211.843	1.46463	0.38715	3.78311	0.000154881	0.0484335
chr15	101790200	101791600	chr15:101790200-101791600	139.301	1.46199	0.372242	3.92753	8.58217e-05	0.0314179
chr11	7281000	7283600	chr11:7281000-7283600	269.799	1.45811	0.382527	3.81178	0.000137972	0.0448488
chrX	61814828	61815399	chrX:61814828-61815399	37.7404	1.45621	0.384161	3.79063	0.000150268	0.0472642
chr7	92428200	92429200	chr7:92428200-92429200	42.6763	1.45485	0.355368	4.09391	4.24151e-05	0.0185832
chr18	60384600	60385113	chr18:60384600-60385113	41.0459	1.43138	0.375041	3.81658	0.000135312	0.0442761
chr6	134730201	134731999	chr6:134730201-134731999	186.006	1.42436	0.364807	3.90442	9.44499e-05	0.0333124
chr13	99947285	99947800	chr13:99947285-99947800	44.3262	1.41824	0.326865	4.33891	1.43192e-05	0.00812585
chr17	13542200	13543564	chr17:13542200-13543564	407.098	1.41793	0.35196	4.02866	5.60965e-05	0.0231165
chr11	76734599	76737400	chr11:76734599-76737400	265.354	1.40758	0.351438	4.00519	6.19666e-05	0.024447
chr1	191197772	191198492	chr1:191197772-191198492	95.4848	1.39971	0.352058	3.9758	7.01442e-05	0.0269771
chr16	25263023	25263309	chr16:25263023-25263309	51.4543	1.39504	0.348252	4.00583	6.18009e-05	0.024447
chr2	143081200	143082799	chr2:143081200-143082799	137.238	1.38794	0.328686	4.22269	2.41404e-05	0.0125566
chr17	79820201	79821799	chr17:79820201-79821799	162.097	1.38286	0.338498	4.08528	4.40244e-05	0.0191046
chr17	34192664	34193216	chr17:34192664-34193216	80.2395	1.36183	0.288666	4.71768	2.38546e-06	0.0020815
chr1	37000000	37001599	chr1:37000000-37001599	81.8741	1.35037	0.320414	4.21445	2.50384e-05	0.0128192
chr1	47853600	47854600	chr1:47853600-47854600	51.5854	1.34614	0.318606	4.2251	2.38836e-05	0.0125041
chr15	12446801	12447800	chr15:12446801-12447800	150.087	1.33624	0.348833	3.8306	0.00012783	0.0425136
chr5	101590400	101591400	chr5:101590400-101591400	102.439	1.3274	0.347218	3.82296	0.000131857	0.0436739
chr15	66308200	66309200	chr15:66308200-66309200	157.673	1.32051	0.333443	3.96022	7.48809e-05	0.0283289
chr2	76065000	76066000	chr2:76065000-76066000	106.92	1.3144	0.329939	3.98377	6.78297e-05	0.0263366
chr1	52166401	52168000	chr1:52166401-52168000	230.456	1.30749	0.24194	5.40419	6.51005e-08	0.000133744
chr11	113927399	113928000	chr11:113927399-113928000	131.492	1.30607	0.325315	4.01478	5.95004e-05	0.0238691
chr3	136506982	136507526	chr3:136506982-136507526	48.203	1.29357	0.31941	4.04988	5.12439e-05	0.0215438
chr9	83386401	83387400	chr9:83386401-83387400	157.267	1.29075	0.330323	3.90755	9.3236e-05	0.0331844
chr5	45295000	45295821	chr5:45295000-45295821	62.5675	1.27242	0.310003	4.10453	4.05135e-05	0.018064
chr2	6047600	6048801	chr2:6047600-6048801	140.69	1.25335	0.327167	3.83093	0.00012766	0.0425136
chr16	10776600	10778200	chr16:10776600-10778200	244.201	1.24814	0.327443	3.81177	0.000137974	0.0448488
chr9	34754000	34755400	chr9:34754000-34755400	169.714	1.24567	0.32747	3.80392	0.000142423	0.0455466
chr13	55021000	55023600	chr13:55021000-55023600	305.278	1.23542	0.301724	4.09455	4.22984e-05	0.0185832
chr4	33239401	33240599	chr4:33239401-33240599	145.352	1.23386	0.314186	3.92717	8.59497e-05	0.0314179
chr1	160233600	160234801	chr1:160233600-160234801	81.8687	1.23334	0.324028	3.80628	0.000141073	0.0454286
chr8	119061400	119062200	chr8:119061400-119062200	93.7421	1.22656	0.319307	3.84132	0.000122373	0.0414634
chr10	12874400	12875800	chr10:12874400-12875800	140.291	1.22045	0.289937	4.20937	2.5608e-05	0.0130287
chr5	100239443	100240297	chr5:100239443-100240297	93.4299	1.20313	0.31376	3.83455	0.000125793	0.0421874
chr10	94106801	94108399	chr10:94106801-94108399	100.546	1.1733	0.301288	3.89429	9.84853e-05	0.0343743
chr5	116425200	116425601	chr5:116425200-116425601	79.7063	1.17159	0.304752	3.8444	0.000120849	0.0410328
chr18	32693400	32694599	chr18:32693400-32694599	61.8086	1.17123	0.301821	3.88053	0.000104227	0.0361452
chr4	131298000	131298600	chr4:131298000-131298600	67.1651	1.16915	0.300056	3.89645	9.76136e-05	0.0341435
chr11	84376001	84377999	chr11:84376001-84377999	122.546	1.14167	0.262981	4.34125	1.41673e-05	0.00809629
chr16	42152400	42153600	chr16:42152400-42153600	107.98	1.13597	0.289708	3.9211	8.81466e-05	0.0319333
chr6	29827399	29829600	chr6:29827399-29829600	137.26	1.11518	0.264137	4.22199	2.42159e-05	0.0125566
chr7	48884200	48884800	chr7:48884200-48884800	80.4525	1.09265	0.285978	3.82075	0.000133045	0.0439777
chr7	99817401	99820799	chr7:99817401-99820799	180.203	1.0861	0.273415	3.97235	7.11665e-05	0.0273055
chr15	80582573	80583400	chr15:80582573-80583400	88.4271	1.08471	0.276356	3.92506	8.67078e-05	0.0316238
chr13	63884601	63887199	chr13:63884601-63887199	188.778	1.07878	0.281405	3.83354	0.000126312	0.0422236
chr14	98869600	98870800	chr14:98869600-98870800	113.665	1.07237	0.282687	3.79349	0.000148544	0.0469037
chr17	34190400	34191400	chr17:34190400-34191400	147.266	1.05995	0.252024	4.20576	2.60208e-05	0.0131973
chr1	52152600	52153400	chr1:52152600-52153400	82.8585	0.993992	0.260872	3.81027	0.000138817	0.0448488

## Sheet: Correlation per type
	ENSEMBL	GeneSymbol	RNA_Ctr	ATAC_Ctr	RNA_EAE	ATAC_EAE
TYPE1A	ENSMUSG00000032596	Uba7	0.187535	0.975523	18.3727	5.03808
TYPE1A	ENSMUSG00000056144	Trim34a	0.0300947	0.889558	4.48957	3.49187			TYPE1A	22
TYPE1A	ENSMUSG00000078921	Tgtp2	0.501661	0.306486	490.756	6.2364			TYPE2B	56
TYPE1A	ENSMUSG00000078922	Tgtp1	0.290951	0.80733	314.541	9.25152			TYPE2A	230
TYPE1A	ENSMUSG00000035208	Slfn8	0.0480829	0.60176	5.56667	2.34509			TYPE2B	42
TYPE1A	ENSMUSG00000023224	Serping1	0.118487	0.956835	60.943	4.07599			TYPE3A	72
TYPE1A	ENSMUSG00000046805	Mpeg1	0.184134	0.642874	6.78817	2.92492			TYPE3B	4
TYPE1A	ENSMUSG00000054072	Iigp1	0.38795	0.657824	443.215	4.90064			TYPE4	2
TYPE1A	ENSMUSG00000074896	Ifit3	0.158746	0.366288	63.0929	4.49261
TYPE1A	ENSMUSG00000062488	Ifit3b	0.0282874	0.620448	14.1358	7.35311
TYPE1A	ENSMUSG00000064215	Ifi27	5.06867	0.968048	119.798	6.89783
TYPE1A	ENSMUSG00000073555	Gm4951	0.0580825	0.39619	52.2816	7.74396
TYPE1A	ENSMUSG00000103532	Gm4430	0.784079	0.878345	3.04073	12.155
TYPE1A	ENSMUSG00000082116	Gm12188	0.0394973	0.997949	1.41474	4.11465
TYPE1A	ENSMUSG00000048852	Gm12185	0.0151429	0.392452	18.075	5.50624
TYPE1A	ENSMUSG00000029298	Gbp9	0.191918	0.725102	62.4657	8.86926
TYPE1A	ENSMUSG00000034438	Gbp8	0.0648372	0.725102	48.9448	8.86496
TYPE1A	ENSMUSG00000079363	Gbp4	0.517924	0.710151	561.249	8.98952
TYPE1A	ENSMUSG00000092021	Gbp11	0.0139075	0.863394	19.0069	5.51483
TYPE1A	ENSMUSG00000105096	Gbp10	0.202956	0.676512	207.149	9.28158
TYPE1A	ENSMUSG00000025888	Casp1	0.199221	0.736315	15.6887	2.64574
TYPE1A	ENSMUSG00000025887	Casp12	0.193244	0.545695	22.7716	3.99009
TYPE1B	ENSMUSG00000027514	Zbp1	0.035721	1.25585	16.4842	13.8816
TYPE1B	ENSMUSG00000040483	Xaf1	0.0698268	1.16988	26.7271	6.24499
TYPE1B	ENSMUSG00000020407	Upp1	6.59478	4.50385	45.115	10.8965
TYPE1B	ENSMUSG00000030966	Trim21	1.53528	3.68905	40.3642	9.38896
TYPE1B	ENSMUSG00000057143	Trim12c	0.091045	1.69689	8.14313	8.34956
TYPE1B	ENSMUSG00000039304	Tnfsf10	0.00107367	1.05028	1.98361	3.58636
TYPE1B	ENSMUSG00000031639	Tlr3	1.09416	2.86677	11.2143	7.38317
TYPE1B	ENSMUSG00000038213	Tapbpl	0.679488	3.77128	24.6649	9.19568
TYPE1B	ENSMUSG00000037321	Tap1	2.22714	10.5177	151.66	25.1088
TYPE1B	ENSMUSG00000069793	Slfn9	3.56428	2.88919	17.0531	7.60652
TYPE1B	ENSMUSG00000017756	Slc12a7	1.35381	4.3693	28.6678	11.18
TYPE1B	ENSMUSG00000066363	Serpina3f	0.0588948	1.41283	60.0275	6.89354
TYPE1B	ENSMUSG00000033355	Rtp4	0.421989	1.7978	42.6457	7.41324
TYPE1B	ENSMUSG00000070327	Rnf213	2.01742	3.98432	59.2537	10.6904
TYPE1B	ENSMUSG00000096727	Psmb9	0.378467	10.4616	132.676	24.3701
TYPE1B	ENSMUSG00000024338	Psmb8	0.843664	5.67	438.771	12.7777
TYPE1B	ENSMUSG00000031897	Psmb10	16.8253	2.70231	363.704	8.19923
TYPE1B	ENSMUSG00000022906	Parp9	0.874598	3.07981	70.2926	7.43471
TYPE1B	ENSMUSG00000037997	Parp11	8.66794	1.96973	41.1573	7.23285
TYPE1B	ENSMUSG00000063268	Parp10	0.0950744	1.18109	30.1833	4.69877
TYPE1B	ENSMUSG00000029561	Oasl2	0.0926959	1.07644	65.1702	3.43174
TYPE1B	ENSMUSG00000012519	Mlkl	0.397923	1.98095	21.7841	5.98729
TYPE1B	ENSMUSG00000033880	Lgals3bp	0.331769	1.70062	21.9279	9.47056
TYPE1B	ENSMUSG00000035692	Isg15	0.116444	1.14372	36.3408	4.70736
TYPE1B	ENSMUSG00000069874	Irgm2	0.0832682	1.4801	60.3813	10.4284
TYPE1B	ENSMUSG00000046879	Irgm1	2.68803	4.78791	721.435	23.2147
TYPE1B	ENSMUSG00000002325	Irf9	2.00592	2.04449	34.7303	5.61791
TYPE1B	ENSMUSG00000025498	Irf7	0.449306	2.52291	6.7918	8.80483
TYPE1B	ENSMUSG00000070427	Il18bp	2.03804	1.14745	48.5689	3.94714
TYPE1B	ENSMUSG00000078853	Igtp	0.835296	1.45394	813.97	10.351
TYPE1B	ENSMUSG00000034459	Ifit1	0.0347959	1.35302	18.3961	8.63732
TYPE1B	ENSMUSG00000010358	Ifi35	0.546878	1.3306	49.6235	5.23565
TYPE1B	ENSMUSG00000029798	Herc6	0.946733	4.60477	17.0785	13.3361
TYPE1B	ENSMUSG00000053835	H2-T24	0.339894	1.56607	2.07712	11.9058
TYPE1B	ENSMUSG00000067212	H2-T23	0.468458	1.06896	118.356	3.72809
TYPE1B	ENSMUSG00000079491	H2-T10	0.165931	1.9361	6.82538	5.30008
TYPE1B	ENSMUSG00000035929	H2-Q4	0.884966	4.63841	96.2538	12.2537
TYPE1B	ENSMUSG00000061232	H2-K1	16.6443	4.23101	974.661	11.0511
TYPE1B	ENSMUSG00000060586	H2-Eb1	0.381228	1.738	278.48	9.47486
TYPE1B	ENSMUSG00000079547	H2-DMb1	0.0415777	1.38666	24.9247	3.97721
TYPE1B	ENSMUSG00000036594	H2-Aa	0.141554	1.34555	170.481	4.42819
TYPE1B	ENSMUSG00000052143	Gm9869	0.0462773	2.76959	1.96688	7.28868
TYPE1B	ENSMUSG00000040253	Gbp7	0.722832	3.3564	108.92	19.9376
TYPE1B	ENSMUSG00000079362	Gbp6	0.0369075	1.08765	84.7871	10.8149
TYPE1B	ENSMUSG00000079362	Gbp6	0.0369075	1.08765	549.992	10.7977
TYPE1B	ENSMUSG00000028268	Gbp3	1.4393	3.46853	251.36	19.783
TYPE1B	ENSMUSG00000028270	Gbp2	0.800481	1.08018	995.938	9.85282
TYPE1B	ENSMUSG00000024079	Eif2ak2	2.52126	5.4121	24.5751	11.8371
TYPE1B	ENSMUSG00000049502	Dtx3l	0.609386	3.37882	42.6605	8.97234
TYPE1B	ENSMUSG00000034855	Cxcl10	0.143164	1.24463	194.542	3.77534
TYPE1B	ENSMUSG00000030157	Clec2d	0.244393	2.64625	7.47993	7.46478
TYPE1B	ENSMUSG00000024610	Cd74	0.078294	1.0727	44.0513	3.59924
TYPE1B	ENSMUSG00000016496	Cd274	0.0424668	1.93983	9.92081	7.0138
TYPE1B	ENSMUSG00000046718	Bst2	0.89397	1.738	105.107	5.65657
TYPE1B	ENSMUSG00000087150	BC064078	2.59285	2.79201	14.6152	7.41324
TYPE1B	ENSMUSG00000033576	Apol6	0.0814371	1.13624	58.7847	6.2321
TYPE2A	ENSMUSG00000031990	Jam3	44.8876	10.5925	106.585	9.14414
TYPE2A	ENSMUSG00000028793	Rnf19b	13.2811	13.7807	105.51	12.2108
TYPE2A	ENSMUSG00000000031	H19	0.92783	1.69689	15.7569	1.42166
TYPE2A	ENSMUSG00000020132	Rab21	5.9691	10.4355	14.0541	9.57364
TYPE2A	ENSMUSG00000006418	Rnf114	19.1396	8.74233	52.0133	8.0532
TYPE2A	ENSMUSG00000029718	Pcolce	1.22559	1.49879	3.73747	1.32717
TYPE2A	ENSMUSG00000039699	Batf2	0.0502641	17.9407	32.7727	16.7163
TYPE2A	ENSMUSG00000097006	9530082P21Rik	0.464217	2.30612	2.8352	2.10457
TYPE2A	ENSMUSG00000025355	Mmp19	0.618983	1.29696	3.57491	1.16396
TYPE2A	ENSMUSG00000035673	Sbno2	4.04845	5.1542	11.038	4.80185
TYPE2A	ENSMUSG00000027951	Adar	7.94034	7.75186	20.25	7.25432
TYPE2A	ENSMUSG00000070730	Rmdn3	10.0763	8.12562	25.1746	7.64517
TYPE2A	ENSMUSG00000075015	Gm10801	36.9136	18.1425	209.823	17.236
TYPE2A	ENSMUSG00000092258	Gm20444	3.75803e-09	3.54702	1.11866	3.37161
TYPE2A	ENSMUSG00000023484	Prph	0.102958	2.33976	4.55557	2.23342
TYPE2A	ENSMUSG00000098650	Gm28048	0.135476	11.2727	1.5335	10.8879
TYPE2A	ENSMUSG00000026628	Atf3	0.15553	1.20726	1.57681	1.13819
TYPE2A	ENSMUSG00000044976	Wdr72	0.0178562	1.45394	3.20305	1.40877
TYPE2A	ENSMUSG00000030067	Foxp1	2.21362	7.76307	11.9765	7.60652
TYPE2A	ENSMUSG00000038055	Dexi	7.94196	18.5125	26.1649	18.1766
TYPE2A	ENSMUSG00000106106	Rn18s-rs5	288.611	211.565	901.573	208.026
TYPE2A	ENSMUSG00000054263	Lifr	8.59881	17.2529	23.1221	16.9998
TYPE2A	ENSMUSG00000021250	Fos	2.83619	21.3531	6.70742	21.1187
TYPE2A	ENSMUSG00000070643	Sox13	1.45216	6.27175	4.89857	6.19774
TYPE2A	ENSMUSG00000024598	Fbn2	6.13471	9.80008	13.537	9.75833
TYPE2A	ENSMUSG00000032508	Myd88	1.04484	14.7861	3.58748	14.7578
TYPE2A	ENSMUSG00000000409	Lck	0.138826	1.38293	1.72608	1.37871
TYPE2A	ENSMUSG00000062753	AI413582	3.73996	12.6108	8.80086	12.6016
TYPE2A	ENSMUSG00000045932	Ifit2	4.36642	5.38594	34.761	5.41175
TYPE2A	ENSMUSG00000020388	Pdlim4	2.02835	3.06112	5.11588	3.07954
TYPE2A	ENSMUSG00000105361	Yam1	515.433	359.662	2291.24	361.702
TYPE2A	ENSMUSG00000000782	Tcf7	0.480251	7.44537	2.13591	7.49484
TYPE2A	ENSMUSG00000024789	Jak2	14.9794	25.3711	36.5133	25.5512
TYPE2A	ENSMUSG00000024420	Zfp521	10.8867	15.4888	29.0213	15.664
TYPE2A	ENSMUSG00000035248	Zcchc6	14.9131	14.1656	44.0997	14.3669
TYPE2A	ENSMUSG00000050936	Hist2h2bb	23.6514	13.2761	651.502	13.4821
TYPE2A	ENSMUSG00000039680	Mrps6	21.4046	15.0515	47.0103	15.2989
TYPE2A	ENSMUSG00000089774	Slc5a3	5.37891	15.3131	17.6038	15.5781
TYPE2A	ENSMUSG00000022500	Litaf	12.2443	25.2552	26.0618	25.7917
TYPE2A	ENSMUSG00000051650	B3gnt2	0.513981	1.22221	2.2996	1.27563
TYPE2A	ENSMUSG00000026797	Stxbp1	4.81406	17.1371	11.2517	17.5839
TYPE2A	ENSMUSG00000075014	Gm10800	3.96419	28.5256	13.4349	29.275
TYPE2A	ENSMUSG00000055013	Agap1	45.5413	20.8934	98.5919	21.5955
TYPE2A	ENSMUSG00000034218	Atm	6.78206	24.4628	16.8691	25.3536
TYPE2A	ENSMUSG00000024308	Tapbp	5.40281	19.3834	82.183	20.1394
TYPE2A	ENSMUSG00000053647	Gper1	2.89942	4.06281	7.28043	4.25209
TYPE2A	ENSMUSG00000042901	Aida	14.2741	7.96864	32.2414	8.30661
TYPE2A	ENSMUSG00000040711	Sh3pxd2b	7.37467	8.52181	17.9297	8.88214
TYPE2A	ENSMUSG00000078249	Hmga1-rs1	7.44587	1.35302	16.5719	1.44313
TYPE2A	ENSMUSG00000027935	Rab13	5.99583	8.19664	19.3737	8.56001
TYPE2A	ENSMUSG00000035168	Tanc1	11.1463	13.22	24.9638	13.8429
TYPE2A	ENSMUSG00000020932	Gfap	0.166332	3.89836	2.6064	4.12753
TYPE2A	ENSMUSG00000024371	C2	1.17654	7.18374	8.70821	7.58933
TYPE2A	ENSMUSG00000024014	Pim1	2.02386	25.2515	7.20109	26.582
TYPE2A	ENSMUSG00000024816	Frmd8	13.9319	6.32034	29.1219	6.70885
TYPE2A	ENSMUSG00000037275	Gemin5	9.7268	7.13515	21.8875	7.57645
TYPE2A	ENSMUSG00000035686	Thrsp	1.65528	1.9361	5.90183	2.12175
TYPE2A	ENSMUSG00000017929	B4galt5	4.66715	25.2216	10.8182	26.9557
TYPE2A	ENSMUSG00000040690	Col16a1	12.2695	6.83988	36.3696	7.36599
TYPE2A	ENSMUSG00000020089	Ppa1	28.8156	11.5119	63.7891	12.3525
TYPE2A	ENSMUSG00000034295	Fhod3	2.49778	13.5377	6.94225	14.5258
TYPE2A	ENSMUSG00000028789	Azin2	2.48536	9.86736	13.6751	10.6474
TYPE2A	ENSMUSG00000026586	Prrx1	4.14258	3.56571	10.7888	3.8956
TYPE2A	ENSMUSG00000026126	Ptpn18	0.148376	6.82119	2.3194	7.41324
TYPE2A	ENSMUSG00000079037	Prnp	38.9034	11.6091	93.1415	12.5888
TYPE2A	ENSMUSG00000031896	Ctrl	0.425124	1.4801	2.11528	1.67507
TYPE2A	ENSMUSG00000040699	Limd2	10.7575	5.32613	24.4454	5.84125
TYPE2A	ENSMUSG00000036611	Eepd1	1.08514	12.7566	3.19827	13.8816
TYPE2A	ENSMUSG00000041548	Hspb8	0.858215	2.88546	4.69689	3.20839
TYPE2A	ENSMUSG00000034947	Tmem106a	0.247521	1.49132	1.58439	1.70084
TYPE2A	ENSMUSG00000038351	Sgsm2	5.50429	16.2363	14.2958	17.6999
TYPE2A	ENSMUSG00000032038	St3gal4	3.82672	11.4932	9.3521	12.563
TYPE2A	ENSMUSG00000029484	Anxa3	0.829918	1.20726	3.07856	1.40018
TYPE2A	ENSMUSG00000022503	Nubp1	13.176	13.5676	28.3894	14.8522
TYPE2A	ENSMUSG00000034663	Bmp2k	1.48891	24.945	6.15558	27.2434
TYPE2A	ENSMUSG00000039682	Lap3	32.4159	16.2774	149.535	17.8416
TYPE2A	ENSMUSG00000034485	Uaca	3.07562	7.42295	15.5248	8.20782
TYPE2A	ENSMUSG00000071856	Mcc	1.33571	2.00711	4.35304	2.28926
TYPE2A	ENSMUSG00000042726	Trafd1	24.7654	12.764	139.144	14.0791
TYPE2A	ENSMUSG00000021991	Cacna2d3	0.667129	12.551	5.24965	13.8515
TYPE2A	ENSMUSG00000008540	Mgst1	10.2497	2.16783	25.6006	2.47824
TYPE2A	ENSMUSG00000037991	Rmi2	1.64364	7.1202	5.35317	7.92005
TYPE2A	ENSMUSG00000033294	Noc4l	10.9557	6.08487	33.4262	6.78616
TYPE2A	ENSMUSG00000035105	Egln3	1.80817	7.50518	6.08024	8.36244
TYPE2A	ENSMUSG00000068874	Selenbp1	2.38155	2.79949	6.39442	3.18262
TYPE2A	ENSMUSG00000063889	Crem	2.89718	28.0846	27.2436	31.0231
TYPE2A	ENSMUSG00000004110	Cacna1e	0.18846	1.63335	1.50838	1.9027
TYPE2A	ENSMUSG00000042249	Adrbk2	2.40671	2.82939	6.18057	3.22128
TYPE2A	ENSMUSG00000037447	Arid5a	2.76208	12.7528	12.8335	14.1607
TYPE2A	ENSMUSG00000035202	Lars2	67.4301	8.76476	218.015	9.76692
TYPE2A	ENSMUSG00000063632	Sox11	10.235	21.5699	23.5494	23.9062
TYPE2A	ENSMUSG00000009772	Nuak2	0.917434	5.29623	2.83673	5.96581
TYPE2A	ENSMUSG00000030641	Ddias	6.15562	17.5071	13.4201	19.5167
TYPE2A	ENSMUSG00000027035	Cers6	2.06535	15.0702	7.23915	16.8752
TYPE2A	ENSMUSG00000027864	Ptgfrn	2.31166	4.64215	10.6222	5.28719
TYPE2A	ENSMUSG00000053093	Myh7	0.504149	1.90993	8.37127	2.2506
TYPE2A	ENSMUSG00000022587	Ly6e	17.0279	3.25174	101.318	3.74957
TYPE2A	ENSMUSG00000028954	Nub1	10.9316	28.5294	25.8019	32.0238
TYPE2A	ENSMUSG00000017144	Rnd3	2.71034	6.65299	8.44303	7.58504
TYPE2A	ENSMUSG00000026831	1700007K13Rik	0.609445	1.99964	2.31555	2.36657
TYPE2A	ENSMUSG00000004040	Stat3	32.742	24.4666	120.225	27.63
TYPE2A	ENSMUSG00000042622	Maff	1.05396	14.9543	6.18478	17.0255
TYPE2A	ENSMUSG00000028480	Glipr2	1.85943	7.82287	10.7025	8.98522
TYPE2A	ENSMUSG00000039450	Dcxr	9.24247	5.37098	21.8413	6.21492
TYPE2A	ENSMUSG00000037820	Tgm2	0.203865	2.42573	4.78182	2.88197
TYPE2A	ENSMUSG00000040659	Efhd2	3.15108	6.27549	7.3243	7.24573
TYPE2A	ENSMUSG00000053113	Socs3	2.73348	10.0318	8.1875	11.5322
TYPE2A	ENSMUSG00000039501	Znfx1	4.24403	20.856	14.6577	23.8375
TYPE2A	ENSMUSG00000038301	Snx10	8.55634	4.44779	47.8346	5.1927
TYPE2A	ENSMUSG00000016534	Lamp2	21.3669	4.88883	46.8546	5.69522
TYPE2A	ENSMUSG00000030104	Edem1	3.73127	24.0666	12.1327	27.5312
TYPE2A	ENSMUSG00000024855	Pacs1	4.72752	12.0277	15.172	13.8343
TYPE2A	ENSMUSG00000032060	Cryab	3.93331	2.36219	11.0335	2.83043
TYPE2A	ENSMUSG00000028266	Lmo4	36.6412	21.327	79.4209	24.4388
TYPE2A	ENSMUSG00000020707	Rnf135	1.0739	4.69073	3.8197	5.51054
TYPE2A	ENSMUSG00000031948	Kars	57.786	9.06751	120.268	10.5186
TYPE2A	ENSMUSG00000042350	Arel1	17.6158	2.88546	39.4543	3.45751
TYPE2A	ENSMUSG00000017978	Cadps2	2.08658	7.90136	6.8443	9.21715
TYPE2A	ENSMUSG00000024039	Cbs	5.66932	4.65336	15.9468	5.50624
TYPE2A	ENSMUSG00000030774	Pak1	14.2219	6.30913	30.0013	7.42183
TYPE2A	ENSMUSG00000026342	Slc35f5	5.99383	30.5589	14.2359	35.3954
TYPE2A	ENSMUSG00000028792	Ak2	37.4982	1.08391	93.218	1.40877
TYPE2A	ENSMUSG00000074151	Nlrc5	0.159315	1.12129	75.9546	1.46031
TYPE2A	ENSMUSG00000032515	Csrnp1	1.06178	1.65577	5.96781	2.08309
TYPE2A	ENSMUSG00000068220	Lgals1	93.919	5.20279	207.047	6.20633
TYPE2A	ENSMUSG00000001750	Tcirg1	2.75584	3.11719	8.28361	3.78393
TYPE2A	ENSMUSG00000021408	Ripk1	3.36194	13.9339	8.93655	16.3942
TYPE2A	ENSMUSG00000047139	Cd24a	21.1426	13.0967	51.7056	15.4192
TYPE2A	ENSMUSG00000021266	Wars	26.8432	10.4205	70.3729	12.3053
TYPE2A	ENSMUSG00000044471	Lincpint	0.73139	4.10393	4.55928	4.95218
TYPE2A	ENSMUSG00000042757	Tmem108	1.94793	10.585	16.2993	12.5286
TYPE2A	ENSMUSG00000066800	Rnasel	0.536145	3.43489	2.10462	4.19196
TYPE2A	ENSMUSG00000023963	Cyp39a1	1.48352	7.07908	4.59978	8.46123
TYPE2A	ENSMUSG00000020572	Nampt	8.56186	31.6653	30.1501	37.2638
TYPE2A	ENSMUSG00000097415	AU020206	0.800751	5.0645	2.88837	6.11184
TYPE2A	ENSMUSG00000026385	Dbi	632.309	14.2852	1325.25	16.9869
TYPE2A	ENSMUSG00000034573	Ptpn13	3.01794	19.4432	11.6422	23.1073
TYPE2A	ENSMUSG00000042712	Wbp5	35.8843	4.34313	119.484	5.30867
TYPE2A	ENSMUSG00000032802	Srxn1	4.52069	9.43006	10.1479	11.3174
TYPE2A	ENSMUSG00000062380	Tubb3	10.239	8.74607	38.8889	10.5271
TYPE2A	ENSMUSG00000026102	Inpp1	5.31714	6.85483	15.2057	8.29372
TYPE2A	ENSMUSG00000022035	Ccdc25	10.6994	5.21027	22.5951	6.34807
TYPE2A	ENSMUSG00000047098	Rnf31	3.94491	18.064	9.85981	21.574
TYPE2A	ENSMUSG00000079197	Psme2	23.3076	25.401	265.024	30.2886
TYPE2A	ENSMUSG00000022505	Emp2	3.84461	4.50385	8.98574	5.5449
TYPE2A	ENSMUSG00000037999	Arap2	11.3528	7.12767	30.377	8.67598
TYPE2A	ENSMUSG00000025647	Shisa5	11.9682	5.98769	49.5328	7.32734
TYPE2A	ENSMUSG00000052684	Jun	12.1226	34.4012	38.212	41.2539
TYPE2A	ENSMUSG00000022075	Rhobtb2	11.9015	13.7358	27.9377	16.6562
TYPE2A	ENSMUSG00000021453	Gadd45g	5.96184	12.181	17.9765	14.8093
TYPE2A	ENSMUSG00000032841	Prr5l	1.02693	1.23342	12.0208	1.67936
TYPE2A	ENSMUSG00000047766	Lrrc49	14.4381	9.70664	40.2987	11.893
TYPE2A	ENSMUSG00000020326	Ccng1	38.489	16.4419	80.2416	20.0063
TYPE2A	ENSMUSG00000026946	Nmi	2.41894	3.34519	27.0701	4.2435
TYPE2A	ENSMUSG00000019794	Katna1	7.80534	8.33493	17.8484	10.2651
TYPE2A	ENSMUSG00000022037	Clu	2.6773	5.36725	9.95471	6.68738
TYPE2A	ENSMUSG00000021338	Lrrc16a	4.06813	10.6411	23.2643	13.0655
TYPE2A	ENSMUSG00000024261	Syt4	0.337512	2.48927	2.20754	3.22128
TYPE2A	ENSMUSG00000036995	Asap3	1.2127	9.13478	7.01266	11.2616
TYPE2A	ENSMUSG00000039126	Prune2	2.16532	16.8381	9.97992	20.6463
TYPE2A	ENSMUSG00000050002	Idnk	9.67178	8.04713	51.1063	9.98597
TYPE2A	ENSMUSG00000029364	Wsb2	49.9883	11.6801	159.175	14.427
TYPE2A	ENSMUSG00000040213	Ccbl2	2.03572	15.1561	9.28584	18.7178
TYPE2A	ENSMUSG00000039911	Spsb1	2.08542	17.1632	8.14415	21.2347
TYPE2A	ENSMUSG00000053819	Camk2d	5.89882	10.2	17.3969	12.7734
TYPE2A	ENSMUSG00000026088	Mitd1	5.31622	6.54834	15.0099	8.28943
TYPE2A	ENSMUSG00000031778	Cx3cl1	9.37481	8.391	27.4606	10.5615
TYPE2A	ENSMUSG00000015839	Nfe2l2	8.43094	15.1636	18.8549	18.9196
TYPE2A	ENSMUSG00000015342	Xk	1.35492	5.15046	3.93387	6.5843
TYPE2A	ENSMUSG00000026728	Vim	380.768	19.1816	856.83	23.9105
TYPE2A	ENSMUSG00000093661	Eif4e3	0.198145	4.32818	1.55317	5.6265
TYPE2A	ENSMUSG00000025509	Pnpla2	5.07449	10.656	16.4348	13.5079
TYPE2A	ENSMUSG00000027639	Samhd1	4.27401	6.54086	19.8317	8.38821
TYPE2A	ENSMUSG00000024517	Grp	0.290022	2.30986	2.74556	3.12249
TYPE2A	ENSMUSG00000068744	Psrc1	23.8069	7.65842	58.6438	9.79699
TYPE2A	ENSMUSG00000023249	Parp3	0.745725	24.5787	45.9755	30.9544
TYPE2A	ENSMUSG00000024942	Capn1	0.185051	3.92078	1.79814	5.16693
TYPE2A	ENSMUSG00000018899	Irf1	4.27244	16.9801	276.915	21.5396
TYPE2A	ENSMUSG00000058740	Kcnt1	0.253456	2.66867	1.80913	3.62072
TYPE2A	ENSMUSG00000020027	Socs2	0.0964222	8.87689	1.52448	11.4849
TYPE2A	ENSMUSG00000005973	Rcn1	41.6146	18.8265	91.8656	24.0651
TYPE2A	ENSMUSG00000023031	Cela1	0.730708	1.43525	2.48432	2.0788
TYPE2A	ENSMUSG00000025507	Pidd1	2.76748	5.37846	6.70883	7.08252
TYPE2A	ENSMUSG00000019992	Mtfr2	1.68496	5.89425	7.13192	7.73966
TYPE2A	ENSMUSG00000047344	Lancl3	1.63903	4.14504	5.5991	5.53631
TYPE2A	ENSMUSG00000002459	Rgs20	4.46137	2.01085	11.0733	2.83473
TYPE2A	ENSMUSG00000031548	Sfrp1	1.76271	7.25475	6.32501	9.53069
TYPE2A	ENSMUSG00000028670	Lypla2	26.9775	6.34651	56.4609	8.39251
TYPE2A	ENSMUSG00000026980	Ly75	0.132516	5.46069	1.6133	7.26721
TYPE2A	ENSMUSG00000049401	Ogfr	34.5541	10.742	84.166	14.0276
TYPE2A	ENSMUSG00000060675	Pla2g16	2.28511	3.7339	19.6463	5.05956
TYPE2A	ENSMUSG00000021196	Pfkp	7.70298	11.6315	22.0848	15.1744
TYPE2A	ENSMUSG00000081512	Gm15821	0.0361722	1.18483	1.42931	1.80821
TYPE2A	ENSMUSG00000048450	Msx1	0.250104	6.41752	1.89737	8.53424
TYPE2A	ENSMUSG00000059325	Hopx	3.58772	3.64793	14.2061	4.98225
TYPE2A	ENSMUSG00000056116	H2-T22	7.33715	5.78212	148.566	7.76973
TYPE2A	ENSMUSG00000071862	Lrrtm2	6.15818	14.3226	19.9724	18.838
TYPE2A	ENSMUSG00000030102	Itpr1	4.09222	13.6573	11.6509	18.0177
TYPE2A	ENSMUSG00000020611	Gna13	18.2067	13.2873	49.854	17.6311
TYPE2A	ENSMUSG00000043635	Adamts3	2.12319	8.12562	26.1222	10.9137
TYPE2A	ENSMUSG00000022575	Gsdmd	0.309008	1.86134	7.12554	2.74024
TYPE2A	ENSMUSG00000000275	Trim25	0.91133	2.93778	3.7796	4.1533
TYPE2A	ENSMUSG00000049252	Lrp1b	3.96847	2.26875	12.4547	3.29859
TYPE2A	ENSMUSG00000025283	Sat1	7.18929	6.56703	18.4384	8.98522
TYPE2A	ENSMUSG00000021281	Tnfaip2	0.310181	2.58271	10.021	3.73668
TYPE2A	ENSMUSG00000030341	Tnfrsf1a	8.47282	4.66083	21.2257	6.4898
TYPE2A	ENSMUSG00000022577	Ly6h	1.57592	2.60887	20.3549	3.77534
TYPE2A	ENSMUSG00000027962	Vcam1	4.09377	4.61598	9.73849	6.45115
TYPE2A	ENSMUSG00000053117	E330013P04Rik	0.0688052	1.90993	4.10902	2.86479
TYPE2A	ENSMUSG00000031538	Plat	39.6943	7.73317	91.2853	10.6689
TYPE2A	ENSMUSG00000035783	Acta2	1.13337	1.49505	5.96873	2.3408
TYPE2A	ENSMUSG00000041741	Pde3a	0.466061	4.52628	3.24127	6.41249
TYPE2A	ENSMUSG00000038058	Nod1	0.13484	7.53508	2.536	10.4498
TYPE2A	ENSMUSG00000040616	Tmem51	1.38496	7.82287	8.33127	10.8836
TYPE2A	ENSMUSG00000036986	Pml	2.33669	2.04823	8.38209	3.1182
TYPE2A	ENSMUSG00000037649	H2-DMa	2.73661	9.98323	102.056	13.8429
TYPE2A	ENSMUSG00000072949	Acot1	42.7445	8.56293	96.5474	11.9488
TYPE2A	ENSMUSG00000032714	Syde1	4.87269	5.10935	11.1918	7.29298
TYPE2A	ENSMUSG00000025938	Slco5a1	0.888178	12.2856	3.88626	17.0642
TYPE2A	ENSMUSG00000025076	Casp7	8.54728	7.57245	35.5107	10.6946
TYPE2A	ENSMUSG00000097466	D430036J16Rik	0.254328	1.71931	1.92553	2.71017
TYPE2A	ENSMUSG00000027737	Slc7a11	1.7496	2.42946	5.76394	3.68514
TYPE2A	ENSMUSG00000026630	Batf3	0.366432	4.21979	2.82296	6.16768
TYPE2A	ENSMUSG00000038530	Rgs4	0.209436	3.55823	1.86299	5.26572
TYPE2A	ENSMUSG00000070532	1700084C01Rik	1.53299	2.26501	4.15629	3.50475
TYPE2A	ENSMUSG00000031557	Plekha2	4.37818	6.51096	20.8942	9.39755
TYPE2A	ENSMUSG00000017754	Pltp	0.932885	4.84772	3.29042	7.13406
TYPE2A	ENSMUSG00000029814	Igf2bp3	4.29265	5.92042	10.3053	8.66739
TYPE2A	ENSMUSG00000036249	Rbm43	2.32919	5.03833	13.5434	7.45189
TYPE2A	ENSMUSG00000079505	Gm11131	0.0301607	2.88546	1.24014	4.45396
TYPE2B	ENSMUSG00000079224	Gm6565	1.75052	0.691463	11.8293	0.472454
TYPE2B	ENSMUSG00000079018	Ly6c1	0.00813633	0.452254	1.67023	0.373668
TYPE2B	ENSMUSG00000101932	Gm10074	0.357108	0.639136	1.85614	0.55406
TYPE2B	ENSMUSG00000085791	Rpl30-ps9	5.77082e-07	0.190619	8.79135	0.141736
TYPE2B	ENSMUSG00000029417	Cxcl9	0.00191567	0.698938	4.57154	0.635666
TYPE2B	ENSMUSG00000100774	Gm7329	1.09904	0.194357	3.21797	0.150326
TYPE2B	ENSMUSG00000024805	Pcgf5	3.25621	0.773691	7.78871	0.717272
TYPE2B	ENSMUSG00000097312	Gm26870	13.3713	0.568121	36.5547	0.523995
TYPE2B	ENSMUSG00000039057	Myo16	3.24806	0.583071	8.55172	0.56265
TYPE2B	ENSMUSG00000096592	Gm15801	0.0487362	0.0336387	12.2096	0.0214752
TYPE2B	ENSMUSG00000069893	9930111J21Rik1	0.0132203	0.0672775	4.36221	0.0644256
TYPE2B	ENSMUSG00000026888	Grb14	1.51118	0.814805	5.72179	0.811762
TYPE2B	ENSMUSG00000106666	Gm43587	1.11907	0.370026	3.89621	0.369373
TYPE2B	ENSMUSG00000043629	1700019D03Rik	0.799762	0.855919	5.8873	0.863303
TYPE2B	ENSMUSG00000054728	Phactr1	2.19305	0.740052	9.20961	0.747337
TYPE2B	ENSMUSG00000040328	Olfr56	0.0108349	0.00373764	7.35084	0.0128851
TYPE2B	ENSMUSG00000053279	Aldh1a1	0.432332	0.897033	2.81249	0.914843
TYPE2B	ENSMUSG00000024227	Pdzph1	0.178285	0.336387	2.64724	0.356488
TYPE2B	ENSMUSG00000050533	Gm9845	0.597462	0.459729	2.30728	0.50252
TYPE2B	ENSMUSG00000107215	Gm43197	0.0798033	0.336387	1.96435	0.377963
TYPE2B	ENSMUSG00000039384	Dusp10	3.46426	0.728839	10.6568	0.785992
TYPE2B	ENSMUSG00000026535	Ifi202b	0.0829946	0.250422	3.87759	0.292063
TYPE2B	ENSMUSG00000078153	Psme2b	4.65372	0.485893	66.2389	0.53688
TYPE2B	ENSMUSG00000022504	Ciita	0.199463	0.904508	41.1244	0.979269
TYPE2B	ENSMUSG00000037622	Wdtc1	6.19828	0.762478	14.1298	0.833238
TYPE2B	ENSMUSG00000078920	Ifi47	0.222983	0.639136	242.933	0.708682
TYPE2B	ENSMUSG00000057554	Lgals8	5.98478	0.796117	18.8803	0.897663
TYPE2B	ENSMUSG00000105338	Gm43802	0.274903	0.702676	21.8715	0.816058
TYPE2B	ENSMUSG00000045827	Serpinb9	0.050869	0.669037	1.63465	0.811762
TYPE2B	ENSMUSG00000068246	Apol9b	0.0129158	0.287798	3.71979	0.403734
TYPE2B	ENSMUSG00000091549	Gm6548	2.30856	0.448516	23.7323	0.597011
TYPE2B	ENSMUSG00000069892	9930111J21Rik2	0.0150057	0.0934409	10.6427	0.223342
TYPE2B	ENSMUSG00000057346	Apol9a	0.0261335	0.26911	6.07881	0.420914
TYPE2B	ENSMUSG00000010609	Psen2	2.99729	0.646611	7.43741	0.871893
TYPE2B	ENSMUSG00000075602	Ly6a	0.0072843	0.340125	4.86777	0.523995
TYPE2B	ENSMUSG00000082292	Gm12250	0.300925	0.575596	210.378	0.837533
TYPE2B	ENSMUSG00000029322	Plac8	0.00402187	0.661562	1.24847	0.962089
TYPE2B	ENSMUSG00000063388	BC023105	0.013925	0.325174	7.19723	0.592715
TYPE2B	ENSMUSG00000106734	Gm20559	0.0877283	0.0598022	4.37163	0.347898
TYPE2B	ENSMUSG00000066861	Oas1g	0.00727067	0.433566	2.21157	0.867598
TYPE2B	ENSMUSG00000085977	Gm5970	0.00883463	0.388714	9.23984	0.828943
TYPE2B	ENSMUSG00000047735	Samd9l	0.105948	0.437304	8.92873	0.953499
TYPE3A	ENSMUSG00000036206	Sh3bp4	34.4487	31.882	15.1512	34.1885
TYPE3A	ENSMUSG00000063873	Slc24a3	6.05937	20.6691	1.72781	20.8868
TYPE3A	ENSMUSG00000037822	Smim14	18.4036	18.9685	0.0525573	20.5088
TYPE3A	ENSMUSG00000027419	Pcsk2	3.55423	17.3763	0.839269	19.4737
TYPE3A	ENSMUSG00000096349	Gm22513	4.36137	14.1806	1.46346	17.8888
TYPE3A	ENSMUSG00000052229	Gpr17	275.201	23.2518	80.6399	17.6956
TYPE3A	ENSMUSG00000093956	Gm24497	74.484	13.9264	35.5267	16.8409
TYPE3A	ENSMUSG00000106147	U3	2.51004	12.0202	0	16.5531
TYPE3A	ENSMUSG00000106147	U3	2.51004	12.0202	0.17249	14.7062
TYPE3A	ENSMUSG00000058153	Sez6l	10.3567	18.3256	3.73415	14.2767
TYPE3A	ENSMUSG00000036242	3632451O06Rik	35.2491	13.0182	14.5119	13.9116
TYPE3A	ENSMUSG00000057604	Lmcd1	10.392	12.4575	4.49527	12.9882
TYPE3A	ENSMUSG00000027350	Chgb	2.8769	15.6457	0.63042	12.8894
TYPE3A	ENSMUSG00000098641	Rnu3b4	18.0134	9.89353	0.1725	12.7219
TYPE3A	ENSMUSG00000003436	Dll3	46.0516	13.3023	15.6628	10.8707
TYPE3A	ENSMUSG00000091475	2810468N07Rik	32.7511	12.252	13.6545	10.772
TYPE3A	ENSMUSG00000028654	Mycl	11.8253	10.7906	3.98578	10.7419
TYPE3A	ENSMUSG00000036815	Dpp10	6.47671	10.1514	2.61225	9.71108
TYPE3A	ENSMUSG00000027574	Nkain4	8.17179	10.9251	3.46271	9.59941
TYPE3A	ENSMUSG00000098925	Rnu3b2	18.0122	7.31829	0.172468	9.50922
TYPE3A	ENSMUSG00000033579	Fa2h	3.40117	9.68422	0.489174	9.36319
TYPE3A	ENSMUSG00000040606	Kazn	9.7749	8.64889	4.20925	9.21715
TYPE3A	ENSMUSG00000040972	Igsf21	8.41982	8.918	3.58783	8.97663
TYPE3A	ENSMUSG00000022231	Sema5a	10.3258	9.13478	2.05544	8.90791
TYPE3A	ENSMUSG00000075555	Gm10863	8.93227	10.5813	3.6691	8.55572
TYPE3A	ENSMUSG00000040254	Sema3d	4.83141	7.67337	1.27574	8.01025
TYPE3A	ENSMUSG00000032702	Kank1	26.9932	8.33119	9.41182	7.6237
TYPE3A	ENSMUSG00000020743	Mif4gd	12.6413	8.15552	4.73943	7.55927
TYPE3A	ENSMUSG00000021411	Pxdc1	7.55815	8.5405	2.96858	7.4433
TYPE3A	ENSMUSG00000045532	C1ql1	19.1567	9.13478	4.59324	7.17701
TYPE3A	ENSMUSG00000015829	Tnr	60.116	8.02844	25.6709	6.82911
TYPE3A	ENSMUSG00000023017	Asic1	21.6989	7.73317	7.72834	6.70026
TYPE3A	ENSMUSG00000026879	Gsn	44.6224	7.62478	20.5987	6.07319
TYPE3A	ENSMUSG00000025083	Afap1l2	30.8365	7.60609	13.8572	6.03024
TYPE3A	ENSMUSG00000034488	Edil3	3.9991	5.91668	1.40642	5.78542
TYPE3A	ENSMUSG00000017493	Igfbp4	48.9329	6.32034	21.0577	5.60503
TYPE3A	ENSMUSG00000041261	Car8	23.4069	5.85314	6.95613	5.57067
TYPE3A	ENSMUSG00000042804	Gpr153	2.10717	6.02881	0.5327	5.49336
TYPE3A	ENSMUSG00000033208	S100b	16.8984	5.7597	7.01875	5.29578
TYPE3A	ENSMUSG00000058297	Spock2	10.8413	4.97853	4.39779	4.69877
TYPE3A	ENSMUSG00000050022	Amz1	2.66342	4.74306	0.743202	4.51409
TYPE3A	ENSMUSG00000039452	Snx22	11.96	4.86267	3.58007	4.11035
TYPE3A	ENSMUSG00000062257	Opcml	14.6969	4.11888	4.92062	4.11035
TYPE3A	ENSMUSG00000033007	Asic4	2.92615	4.94116	0.747348	4.02445
TYPE3A	ENSMUSG00000003974	Grm3	5.90759	4.37304	2.1551	3.92567
TYPE3A	ENSMUSG00000076858	Trav3-4	2.51841	4.67205	0.56248	3.8956
TYPE3A	ENSMUSG00000031775	Pllp	39.0867	3.95068	17.4212	3.81829
TYPE3A	ENSMUSG00000097767	Miat	9.02801	4.26838	3.96841	3.79681
TYPE3A	ENSMUSG00000108776	RP23-207N5.4	3.1807	4.29081	0.962053	3.73668
TYPE3A	ENSMUSG00000008153	Clstn3	4.05839	3.84603	1.42175	3.7238
TYPE3A	ENSMUSG00000044080	S100a1	23.5988	3.66288	8.04642	3.50905
TYPE3A	ENSMUSG00000026424	Gpr37l1	55.9338	4.75427	23.1841	3.41456
TYPE3A	ENSMUSG00000028488	Sh3gl2	3.91324	4.32818	1.43279	3.36731
TYPE3A	ENSMUSG00000070498	Tmem132b	8.75876	3.28912	1.16915	3.30718
TYPE3A	ENSMUSG00000037003	Tns2	2.42288	2.97142	0.550522	3.02371
TYPE3A	ENSMUSG00000030307	Slc6a11	44.0636	3.37882	17.8055	3.00223
TYPE3A	ENSMUSG00000007480	Mc5r	1.74142	3.25548	0.153913	2.99794
TYPE3A	ENSMUSG00000021223	Papln	3.82317	2.99758	1.1499	2.95928
TYPE3A	ENSMUSG00000001025	S100a6	10.9421	3.25922	3.12463	2.81325
TYPE3A	ENSMUSG00000039661	Dusp26	7.91134	3.09103	3.11972	2.55984
TYPE3A	ENSMUSG00000029608	Rph3a	5.03514	2.71726	0.289787	2.44388
TYPE3A	ENSMUSG00000017897	Eya2	1.89151	2.98637	0.386125	2.4224
TYPE3A	ENSMUSG00000016995	Matn4	26.4843	2.41078	11.541	2.13463
TYPE3A	ENSMUSG00000074457	S100a16	123.878	1.80528	53.6034	1.89411
TYPE3A	ENSMUSG00000001020	S100a4	9.24952	2.0258	2.02008	1.7352
TYPE3A	ENSMUSG00000038457	Tmem255b	19.3064	1.98469	7.05445	1.70943
TYPE3A	ENSMUSG00000002007	Srpk3	3.73705	1.98095	1.2318	1.66218
TYPE3A	ENSMUSG00000064080	Fbln2	4.84945	1.6782	1.84525	1.61493
TYPE3A	ENSMUSG00000062760	1810041L15Rik	10.6347	2.11176	1.92458	1.48179
TYPE3A	ENSMUSG00000021835	Bmp4	2.46809	1.45394	0.262727	1.3873
TYPE3A	ENSMUSG00000021684	Pde8b	4.27724	1.22221	1.39098	1.18543
TYPE3A	ENSMUSG00000030701	Plekhb1	32.7122	1.16988	15.326	1.17684
TYPE3B	ENSMUSG00000088378	Gm25184	1.43716	0.583071	0	0.700091
TYPE3B	ENSMUSG00000103979	Gm20305	1.07013	0.467205	0	0.5197
TYPE3B	ENSMUSG00000088990	Gm22767	2.94063	0.713889	0	0.51111
TYPE3B	ENSMUSG00000100944	Gm28900	2.02678	0.235471	0	0.266292
TYPE4	ENSMUSG00000001021	S100a3	3.95684	6.24559	1.2056	2.37945
TYPE4	ENSMUSG00000105115	ACEA_U3	413.085	7.31829	0	0.859008

## Sheet: GO terms correlation per type
GOID	Ontology Source	GOTerm	GOLevels	GOGroups	Nr, Genes	% Associated Genes	Term PValue	Term PValue Corrected with Bonferroni step down	Group PValue	Group PValue Corrected with Bonferroni step down	Associated Genes Found	All Associated Genes	OverViewTerm
TYPE1A
GO:0035458	GO_BiologicalProcess-EBI-UniProt-GOA_27,02,2019_00h00	cellular response to interferon-beta	[6]	[Group1]	7	13.7255	1.46741e-14	7.33705e-14	{Group1=5,5022813218790105E-14}	{Group1=1,6506843965637032E-13}	[Gbp4, Gm12185, Gm4951, Ifit3, Iigp1, Tgtp1, Tgtp2]	[9930111J21Rik1, 9930111J21Rik2, Acod1, Aim2, Capn2, Cdc34, Ddx41, F830016B08Rik, Gbp2, Gbp2b, Gbp3, Gbp4, Gbp6, Gm12185, Gm4841, Gm4951, Gm5431, Htra2, Ifi202b, Ifi203, Ifi204, Ifi205, Ifi206, Ifi207, Ifi208, Ifi209, Ifi211, Ifi213, Ifi214, Ifi47, Ifit1, Ifit3, Ifnb1, Igtp, Iigp1, Irf1, Irgm1, Irgm2, LOC100044068, Mndal, Ndufa13, Pnpt1, Stat1, Tgtp1, Tgtp2, Tlr3, Tmem173, Trex1, Trim6, Ube2g2, U…	TRUE
GO:0042832	GO_BiologicalProcess-EBI-UniProt-GOA_27,02,2019_00h00	defense response to protozoan	[4, 5, 6]	[Group2]	4	11.1111	2.63541e-08	7.90623e-08	{Group2=4,518038143274221E-8}	{Group2=9,036076286548442E-8}	[Gbp10, Gbp4, Gbp9, Iigp1]	[Arg1, Art1, Batf, Batf2, Bcl3, Ccdc88b, Cd37, Cd40, Gbp10, Gbp2, Gbp2b, Gbp3, Gbp4, Gbp6, Gbp7, Gbp9, Hras, Ifng, Iigp1, Il10, Il12a, Il12b, Il4, Il4ra, Il6, Irf4, Irf8, Irgm2, Lyst, Nras, Pf4, Slc11a1, Tinagl1, Tlr11, Tlr12, Tspan32]	TRUE
GO:0035455	GO_BiologicalProcess-EBI-UniProt-GOA_27,02,2019_00h00	response to interferon-alpha	[5]	[Group0]	3	11.5385	1.55325e-06	1.55325e-06	{Group0=1,5532467538859273E-6}	{Group0=1,5532467538859273E-6}	[Ifit3, Ifit3b, Tgtp1]	[Adar, Axl, Bst2, Eif2ak2, Gas6, Gata3, Ifi204, Ifit1, Ifit2, Ifit3, Ifit3b, Ifitm1, Ifitm2, Ifitm3, Ifitm6, Ifitm7, Ifnar1, Ifnar2, Lamp3, Myc, Pde12, Plscr1, Ro60, Star, Tgtp1, Tpr]	TRUE
TYPE1B
GO:0048002	GO_BiologicalProcess-EBI-UniProt-GOA_27,02,2019_00h00	antigen processing and presentation of peptide antigen	[3]	[Group10]	11	13.924	6.07868e-17	4.31586e-15	{Group10=2,2963378399412136E-13}	{Group10=2,066704055947092E-12}	[Cd74, H2-Aa, H2-DMb1, H2-Eb1, H2-K1, H2-Q4, H2-T10, H2-T23, H2-T24, Tap1, Tapbpl]	[B2m, Bag6, Calr, Cd74, Clec4a2, Ctse, Ctss, Erap1, Fcer1g, Fcgr1, Fcgr2b, Fcgr3, Gm10499, Gm11127, Gm7030, Gm8909, H2-Aa, H2-Ab1, H2-Bl, H2-D1, H2-DMa, H2-DMb1, H2-DMb2, H2-Eb1, H2-K1, H2-K2, H2-L, H2-M1, H2-M10,1, H2-M10,2, H2-M10,3, H2-M10,4, H2-M10,5, H2-M10,6, H2-M11, H2-M2, H2-M3, H2-M5, H2-M9, H2-Oa, H2-Ob, H2-Q1, H2-Q10, H2-Q2, H2-Q4, H2-Q6, H2-Q7, H2-Q8, H2-Q9, H2-T10, H2-T15, H2-T22, H2…	TRUE
GO:0051607	GO_BiologicalProcess-EBI-UniProt-GOA_27,02,2019_00h00	defense response to virus	[3, 4, 5, 6]	[Group03]	15	5.55556	9.92206e-17	6.94544e-15	{Group03=1,4756731497103425E-16}	{Group03=1,4756731497103425E-15}	[Bst2, Cxcl10, Dtx3l, Eif2ak2, Gbp3, Ifit1, Irf7, Isg15, Oasl2, Parp9, Rtp4, Slfn9, Tlr3, Trim12c, Zbp1]	[Abcc9, Abcf3, Adar, Agbl4, Agbl5, Aicda, Aim2, Aimp1, Ankrd17, Apobec1, Apobec3, Arr3, Art1, Atg7, Bcl2, Becn1, Bnip3, Bnip3l, Bst2, C1qbp, Card9, Ccl5, Cd207, Cd37, Cd40, Cd86, Cd8a, Cgas, Chuk, Cnot7, Crcp, Creb3, Cxadr, Cxcl10, Cxcl9, Cytip, Ddit4, Ddx1, Ddx17, Ddx21, Ddx41, Ddx58, Ddx60, Dhx36, Dhx58, Dhx9, Dicer1, Dtx3l, Eif2ak2, Eif2ak4, Elmod2, Ercc6, Exosc4, Exosc5, F2rl1, Fadd, Fv1, Fxy…	TRUE
GO:0035456	GO_BiologicalProcess-EBI-UniProt-GOA_27,02,2019_00h00	response to interferon-beta	[5]	[Group09]	10	16.3934	3.08712e-16	2.09924e-14	{Group09=1,6754682718911766E-19}	{Group09=1,8430150990802943E-18}	[Bst2, Gbp2, Gbp3, Gbp6, Ifit1, Igtp, Irgm1, Irgm2, Tlr3, Xaf1]	[9930111J21Rik1, 9930111J21Rik2, Acod1, Aim2, Bst2, Capn2, Cdc34, Ddx41, F830016B08Rik, Gbp2, Gbp2b, Gbp3, Gbp4, Gbp6, Gm12185, Gm4841, Gm4951, Gm5431, Htra2, Ifi202b, Ifi203, Ifi204, Ifi205, Ifi206, Ifi207, Ifi208, Ifi209, Ifi211, Ifi213, Ifi214, Ifi47, Ifit1, Ifit3, Ifitm1, Ifitm2, Ifitm3, Ifitm6, Ifitm7, Ifnar2, Ifnb1, Igtp, Iigp1, Ikbke, Irf1, Irgm1, Irgm2, LOC100044068, Mndal, Ndufa13, Plscr…	TRUE
GO:0001910	GO_BiologicalProcess-EBI-UniProt-GOA_27,02,2019_00h00	regulation of leukocyte mediated cytotoxicity	[3, 4]	[Group08, Group10]	7	5.64516	2.38916e-08	1.36182e-06	{Group08=2,8851094391662625E-9, Group10=2,2963378399412136E-13}	{Group08=2,0195766074163838E-8, Group10=2,066704055947092E-12}	[Clec2d, H2-K1, H2-Q4, H2-T10, H2-T23, H2-T24, Tap1]	[Ager, Ap1g1, Arg1, Arrb2, B2m, Bglap2, Cadm1, Ccl2, Cd160, Cd1d1, Cd1d2, Cd226, Ceacam1, Clec12b, Clec2d, Crk, Crtam, Cxcl1, Cxcl5, D7Zem1, D7Zem2, D7Zem3, Dnase1, Dnase1l3, F2rl1, Fadd, Fam49b, Gfer, Gm10499, Gm11127, Gm7030, Gm8909, H2-Bl, H2-D1, H2-K1, H2-K2, H2-L, H2-M1, H2-M10,1, H2-M10,2, H2-M10,3, H2-M10,4, H2-M10,5, H2-M10,6, H2-M11, H2-M2, H2-M3, H2-M5, H2-M9, H2-Ob, H2-Q1, H2-Q10, H2-Q…	TRUE
GO:1903901	GO_BiologicalProcess-EBI-UniProt-GOA_27,02,2019_00h00	negative regulation of viral life cycle	[4, 5, 6, 7]	[Group07]	6	6.74157	8.89544e-08	4.26981e-06	{Group07=2,617917880785799E-9}	{Group07=2,094334304628639E-8}	[Bst2, Eif2ak2, Isg15, Oasl2, Parp10, Trim21]	[Abcg2, Aicda, Apcs, Apobec3, Arid5a, Banf1, Bst2, Ccl5, Ccnk, Chmp3, Eif2ak2, Eif2ak4, Fam111a, Fcnb, Fxyd1, Gsn, Hmga2, Ifitm1, Ifitm2, Ifitm3, Ifitm6, Ifitm7, Ifnb1, Ifnl3, Ilf3, Inpp5k, Isg15, Isg20, Ltf, Mapk8ip1, Mavs, Mid2, Morc2a, Mphosph8, Mre11a, Mx2, Nbn, Nprl3, Oas1a, Oas1b, Oas1c, Oas1d, Oas1e, Oas1f, Oas1g, Oas1h, Oas3, Oasl1, Oasl2, Parp10, Pitx2, Pitx3, Plscr1, Pml, Prkn, Prox1, P…	TRUE
GO:0045351	GO_BiologicalProcess-EBI-UniProt-GOA_27,02,2019_00h00	type I interferon biosynthetic process	[4, 6, 7]	[Group06]	3	15.7895	1.3783e-05	0.000317009	{Group06=1,0455138640883101E-4}	{Group06=3,13654159226493E-4}	[Irf7, Irf9, Tlr3]	[Crebbp, Cytip, Ifnar1, Irf3, Irf7, Irf9, Myd88, Nmi, Pag1, Rnf138, Tbk1, Ticam1, Ticam2, Tlr3, Tlr4, Tlr7, Tlr8, Tlr9, Trim69]	TRUE
GO:0004298	GO_BiologicalProcess-EBI-UniProt-GOA_27,02,2019_00h00	threonine-type endopeptidase activity	[8, 9]	[Group05]	3	13.6364	2.17893e-05	0.000479364	{Group05=4,102234181913543E-5}	{Group05=2,0511170909567715E-4}	[Psmb10, Psmb8, Psmb9]	[Gm4950, Prss50, Psma1, Psma2, Psma3, Psma4, Psma5, Psma6, Psma7, Psma8, Psmb1, Psmb10, Psmb11, Psmb2, Psmb3, Psmb4, Psmb5, Psmb6, Psmb7, Psmb8, Psmb9, Tasp1]	TRUE
GO:0002704	GO_BiologicalProcess-EBI-UniProt-GOA_27,02,2019_00h00	negative regulation of leukocyte mediated immunity	[4, 5, 6]	[Group04, Group08, Group10]	4	6.06061	2.21254e-05	0.000464633	{Group04=3,9880297772052783E-7, Group08=2,8851094391662625E-9, Group10=2,2963378399412136E-13}	{Group04=2,392817866323167E-6, Group08=2,0195766074163838E-8, Group10=2,066704055947092E-12}	[Bst2, Clec2d, H2-T23, Tap1]	[Abr, Arg1, Arrb2, Bcl6, Bcr, Bglap2, Bst2, Ccr2, Cd300a, Cd84, Cd96, Ceacam1, Clec12b, Clec2d, Clec4g, Crk, D7Zem1, D7Zem2, D7Zem3, Dusp22, Fcgr2b, Foxf1, Foxj1, Foxp3, Gfer, H2-M3, H2-T23, Havcr2, Hfe, Hmox1, Hpse, Ifnb1, Igf2, Il13ra2, Il20rb, Il7r, Jak3, Klrb1b, Klrb1c, Klre1, Lgals9, Muc4, Ndfip1, Nod2, Parp3, Ppp1r9b, Ppp3cb, Ptpn6, Ptprc, Rabgef1, Serpinb3a, Serpinb9, Sh2d1b1, Sh2d1b2, Sla…	TRUE
GO:0006471	GO_BiologicalProcess-EBI-UniProt-GOA_27,02,2019_00h00	protein ADP-ribosylation	[6, 7]	[Group01]	3	8.33333	9.85614e-05	0.00108418	{Group01=9,856136637119314E-5}	{Group01=3,9424546548477257E-4}	[Parp10, Parp11, Parp9]	[Adnp, Arf4, Arl6, Art1, Art2a-ps, Art2b, Art3, Art4, Art5, Hpf1, Ifng, Kat2b, Parp1, Parp10, Parp11, Parp12, Parp14, Parp16, Parp2, Parp3, Parp4, Parp6, Parp8, Parp9, Pnkp, Pum3, Sirt4, Sirt6, Tinf2, Tiparp, Tnks, Tnks2, Trim23, Wars, Xrcc1, Zc3hav1]	TRUE
GO:0034340	GO_BiologicalProcess-EBI-UniProt-GOA_27,02,2019_00h00	response to type I interferon	[4, 5]	[Group02]	3	6.81818	0.000180265	0.00162238	{Group02=1,8026483497601066E-4}	{Group02=3,605296699520213E-4}	[Irf7, Isg15, Zbp1]	[Adar, Cactin, Cdc37, Cnot7, Dcst1, Fadd, Hsp90ab1, Ifitm1, Ifitm2, Ifitm3, Ifitm6, Ifitm7, Ifna1, Ifnar1, Ifnar2, Ifnb1, Igf2bp1, Ikbke, Irak1, Irf3, Irf7, Isg15, Lsm14a, Mavs, Mme, Mmp12, Mul1, Mx2, Myd88, Nlrc5, Oas2, Ptpn2, Samhd1, Setd2, Shmt2, Stat1, Stat2, Tbk1, Trex1, Trim56, Trim6, Ube2k, Wnt5a, Zbp1]	TRUE
GO:0070206	GO_BiologicalProcess-EBI-UniProt-GOA_27,02,2019_00h00	protein trimerization	[6]	[Group00]	3	4.41176	0.000653947	0.00261579	{Group00=6,539473466891772E-4}	{Group00=6,539473466891772E-4}	[Cd74, Mlkl, Trim21]	[Adipoq, Alk, Alox5ap, Arg1, Asic1, Atxn10, Brk1, C1qtnf1, C1qtnf2, C1qtnf3, C1qtnf5, C1qtnf6, Cd247, Cd74, Clybl, Col1a1, Col1a2, Col23a1, Col6a1, Col6a2, Col6a4, Cubn, Dut, Emilin1, Gna11, Gnaq, Gnb1, H2-M3, Hsf1, Hsf4, Htra2, Itln1, Lcn2, Mbl1, Mgst1, Mif, Mlkl, Nell1, Nell2, Nup54, Nup62, Nupl1, Ocm, Ogt, Otc, P2rx3, Pnpt1, Ppp2ca, Sbno2, Scara5, Sigmar1, Ski, Skil, Slc1a2, Slc1a5, Slc1a7, Sm…	TRUE
TYPE2A
GO:0045862	GO_BiologicalProcess-EBI-UniProt-GOA_27,02,2019_00h00	positive regulation of proteolysis	[5, 6, 7, 8]	[Group18]	17	4.49735	2.72382e-07	5.01183e-05	{Group18=1,7550512971685412E-9}	{Group18=3,5101025943370824E-8}	[Clu, Edem1, Egln3, Gper1, Jak2, Kars, Lck, Nod1, Nub1, Pcolce, Pidd1, Pml, Psme2, Rnf19b, Stat3, Tnfrsf1a, Uaca]	[Acer2, Acrbp, Acvr1c, Adam8, Adam9, Adra2a, Adrm1, Ager, Aifm1, Aim2, Aip, Akirin2, Akt1, Alg2, Alg3, Alox12, Angptl8, Ankib1, Anp32b, Antxr1, Apaf1, Apoe, Apopt1, App, Arih1, Arih2, Arl6ip5, Arrb1, Asph, Astl, Atg7, Atpif1, Atr, Atxn3, Aurka, Aurkaip1, Axin1, Bad, Bag2, Bag6, Bak1, Bax, Bbc3, Bbs7, Bcap31, Bcl10, Bcl2l11, Bid, Bok, Btrc, Calm1, Capn3, Casp1, Casp12, Casp4, Casp8, Casp8ap2, Casp…	TRUE
GO:0007249	GO_BiologicalProcess-EBI-UniProt-GOA_27,02,2019_00h00	I-kappaB kinase/NF-kappaB signaling	[4, 5, 6]	[Group20]	13	5.39419	9.71231e-07	0.000176764	{Group20=9,178073536511372E-9}	{Group20=1,7438339719371606E-7}	[Arid5a, Azin2, Cx3cl1, Irf1, Litaf, Myd88, Nod1, Pidd1, Ripk1, Rnf31, Tgm2, Tnfrsf1a, Trim25]	[5830473C10Rik, Abl1, Abl2, Adipoq, Agfg1, Ajuba, Akap13, Akt1, Alpk1, Angpt1, Ankrd17, Arid5a, Ash1l, Atp2c1, Avpr2, Azi2, Azin2, Bcl10, Bcl3, Bfar, Birc2, Birc3, Brd4, Btk, Btrc, Capn3, Card11, Card6, Card9, Casp1, Casp8, Ccdc22, Ccl19, Ccl21a, Ccl21b, Ccl21c, Cd36, Cd4, Cd40, Cd74, Cflar, Chic1, Chuk, Clec4n, Cpne1, Cth, Ctnnb1, Cwc15, Cx3cl1, Cx3cr1, Dab2ip, Ddrgk1, Ddx1, Ddx21, Dhx36, Dnaja3…	TRUE
GO:2001235	GO_BiologicalProcess-EBI-UniProt-GOA_27,02,2019_00h00	positive regulation of apoptotic signaling pathway	[4, 5, 6, 7, 8]	[Group18, Group19]	12	5.55556	1.88366e-06	0.000340942	{Group18=1,7550512971685412E-9, Group19=6,492331965369871E-10}	{Group18=3,5101025943370824E-8, Group19=1,363389712727673E-8}	[Atf3, Camk2d, Clu, Gper1, Jak2, Lck, Msx1, Pidd1, Pml, Ripk1, Sbno2, Sfrp1]	[Acsm3, Adora2a, Agfg1, Agt, Agtr2, Alg3, Apaf1, Apopt1, Atf3, Atpif1, Bad, Bak1, Bax, Bbc3, Bcap31, Bcl10, Bcl2l11, Bcl2l14, Bclaf1, Becn1, Bid, Bik, Blk, Bmf, Bmpr1b, Bnip3, Bok, Bub1, Camk2b, Camk2d, Casp2, Casp8, Cav1, Chchd10, Cideb, Ckap4, Clu, Cradd, Ctnna1, Ctsc, Ctsh, Cyct, Cyld, Dab2ip, Dapk3, Daxx, Ddit3, Dedd2, Dnm1l, Eef1e1, Ei24, Eif2ak3, Elk3, Fadd, Faf1, Fam162a, Fas, Fbh1, Fbxw7,…	TRUE
GO:0048660	GO_BiologicalProcess-EBI-UniProt-GOA_27,02,2019_00h00	regulation of smooth muscle cell proliferation	[3, 4, 5]	[Group17, Group20]	11	5.88235	2.93639e-06	0.000525613	{Group17=3,820864465618019E-8, Group20=9,178073536511372E-9}	{Group17=6,495469591550632E-7, Group20=1,7438339719371606E-7}	[Camk2d, Cx3cl1, Foxp1, Gper1, Jak2, Jun, Myd88, Nampt, Pak1, Ripk1, Tgm2]	[Abcc4, Ace2, Adamts1, Adipoq, Ager, Agt, Aif1, Akr1b3, Akt1, Alox12, Ang, Angpt1, Apln, Apod, Bat1b, Bmp4, Bmpr1a, C3ar1, Calcrl, Camk2d, Cav1, Ccl5, Ccn4, Cdh13, Cdkn1a, Cdkn1b, Cela2a, Cnn1, Cnp, Comt, Ctnnb1, Ctnnbip1, Cx3cl1, Cyba, Ddx39b, Dnmt1, Drd4, Edn1, Egfr, Egr1, Elane, Ereg, Ern1, Ern2, Es5r, Esr1, Esr2, Fgf2, Fgf9, Fgfr2, Foxj2, Foxp1, Frs2, Gnai2, Gnai3, Gnaq, Gper1, Grk2, Gsk3b, H…	TRUE
GO:0048661	GO_BiologicalProcess-EBI-UniProt-GOA_27,02,2019_00h00	positive regulation of smooth muscle cell proliferation	[3, 4, 5, 6]	[Group16, Group17]	9	7.37705	3.79132e-06	0.000671064	{Group16=1,8703250333251983E-8, Group17=3,820864465618019E-8}	{Group16=3,366585059985357E-7, Group17=6,495469591550632E-7}	[Camk2d, Cx3cl1, Foxp1, Jak2, Jun, Myd88, Nampt, Pak1, Tgm2]	[Abcc4, Adamts1, Ager, Agt, Aif1, Akr1b3, Akt1, Alox12, Bat1b, Bmp4, Bmpr1a, C3ar1, Calcrl, Camk2d, Ccl5, Ccn4, Cdh13, Cela2a, Cx3cl1, Cyba, Ddx39b, Dnmt1, Edn1, Egfr, Egr1, Elane, Ereg, Ern1, Ern2, Fgf2, Fgf9, Fgfr2, Foxj2, Foxp1, Frs2, Gnai2, Gnai3, Gnaq, Grk2, Gsk3b, Hbegf, Hdac4, Hdac5, Hes5, Hif1a, Hmgcr, Hmox1, Hpgd, Htr1b, Iba1, Id2, Igf1, Igf1r, Igfbp5, Il13, Il18, Il6, Il6ra, Irak1, Irak…	TRUE
GO:1990823	GO_BiologicalProcess-EBI-UniProt-GOA_27,02,2019_00h00	response to leukemia inhibitory factor	[5]	[Group11]	9	6.33803	1.3077e-05	0.00219693	{Group11=1,3076955468253786E-5}	{Group11=1,961543320238068E-4}	[B3gnt2, Egln3, Pcolce, Pfkp, Pml, Sbno2, Snx10, Socs3, Trim25]	[Abcd4, Abcg4, Adam23, Arid5b, B3gnt2, B4gat1, Bcat2, Bclaf1, Bspry, Cacnb4, Cacybp, Calm4, Chchd4, Creb1, Ctbp2, Cth, Dtx1, Eed, Eef1e1, Efhc2, Egln3, Eif4a2, Eif4b, Elavl2, Enah, Eps8, Fgf4, Foxd3, Fxyd1, Fzd4, Gclm, Gfpt2, Glb1, Gldc, Gm5560, Gnpnat1, Gstt2, Gtf2h1, Hells, Hk2, Hnrnpu, Icam1, Ildr1, Ina, Jarid2, Kat6b, Kdm3a, Kdm5b, Klf4, Klf5, Laptm5, Lrat, Lrba, Lrrc2, Mat2a, Mcf2, Mga, Mkrn…	TRUE
GO:0031348	GO_BiologicalProcess-EBI-UniProt-GOA_27,02,2019_00h00	negative regulation of defense response	[3, 4, 5, 6]	[Group09]	11	4.70085	2.44716e-05	0.00403781	{Group09=2,44715695773484E-5}	{Group09=3,426019740828776E-4}	[Adar, Cd24a, Cx3cl1, Gper1, Nlrc5, Nmi, Samhd1, Socs3, Tnfrsf1a, Trafd1, Uaca]	[A2m, Abcd1, Abcd2, Abr, Acod1, Acp5, Ada, Adar, Adcy7, Adcyap1, Adipoq, Adora1, Adora2a, Adrb2, Ager, Aoah, Apoa1, Apod, Apoe, Appl2, Arg1, Arg2, Arrb2, Ash1l, Bcr, Bfar, Bglap2, C1qbp, C1qtnf12, C1qtnf3, Cactin, Calcrl, Cck, Ccn3, Ccr1, Cd200, Cd200r1, Cd24a, Cd276, Cd44, Cd96, Cdh5, Ceacam1, Chid1, Chrna7, Clec12b, Clec2d, Cnot7, Cnr2, Crk, Cst7, Ctla2a, Cuedc2, Cx3cl1, Cx3cr1, Cxcl17, Cyp19a1…	TRUE
GO:0002329	GO_BiologicalProcess-EBI-UniProt-GOA_27,02,2019_00h00	pre-B cell differentiation	[7, 8, 9, 10, 11, 12]	[Group14]	3	42.8571	3.32269e-05	0.00541598	{Group14=6,2500078992804164E-6}	{Group14=1,0000012638848666E-4}	[Atm, Cd24a, Foxp1]	[Atm, Atp11c, Cd24a, Foxp1, Lrrc8a, Rag1, Rag2]	TRUE
GO:0014009	GO_BiologicalProcess-EBI-UniProt-GOA_27,02,2019_00h00	glial cell proliferation	[2, 6, 7, 8]	[Group12]	6	9.67742	3.53705e-05	0.00573002	{Group12=4,184710899378712E-4}	{Group12=8,369421798757424E-4}	[Clu, Cx3cl1, Dbi, Gfap, Sox11, Vim]	[Abcc8, Adcyap1, Areg, Ascl2, Atxn1, Cdkn2b, Cers2, Clu, Creb1, Csf1, Csf1r, Ctnnb1, Cx3cl1, Dbi, Dicer1, E2f1, Eef2, Epm2a, Etv5, Fas, Gfap, Hes1, Idh2, Ifng, Igf1, Il1b, Il33, Il34, Il6, Lepr, Lgi4, Lta, Ly6a, Lyn, Mtor, Myb, Myc, Nf2, Notch1, Penk, Penk-rs, Plag1, Pmp22, Ppp1cc, Ppp1ccb, Prkch, Prkci, Ptk2, Ptk2b, Ptn, Rnf10, Ski, Snw1, Sox10, Sox11, Sox21, Sox4, Tert, Tnf, Tspo, Ufl1, Vim]	TRUE
GO:0060333	GO_BiologicalProcess-EBI-UniProt-GOA_27,02,2019_00h00	interferon-gamma-mediated signaling pathway	[5, 6, 7]	[Group02]	4	16	0.000103171	0.0161978	{Group02=1,0317069992650256E-4}	{Group02=0,0013412190990445333}	[Irf1, Jak2, Nlrc5, Nmi]	[Arg1, Cdc37, Dnaja3, Hpx, Hsp90ab1, Ifng, Irf1, Irgm1, Irgm2, Jak2, Mbd4, Med1, Nlrc5, Nmi, Otop1, Parp14, Parp9, Pebp1, Pparg, Ptpn2, Socs1, Stat1, Tinagl1, Trp53, Txk]	TRUE
GO:0050806	GO_BiologicalProcess-EBI-UniProt-GOA_27,02,2019_00h00	positive regulation of synaptic transmission	[3, 4, 5, 6, 7, 8, 9]	[Group01]	10	4.25532	0.000131017	0.0201766	{Group01=1,3101708828164023E-4}	{Group01=0,0015722050593796827}	[Camk2d, Dbi, Gfap, Gper1, Lrrtm2, Pak1, Prnp, Rgs4, Stxbp1, Syde1]	[2300002M23Rik, Abat, Abl1, Adcy1, Adcy8, Adcyap1, Adora1, Adora2a, Adra1a, Adra1d, Adrb1, Adrb2, Ager, Apoe, App, Arc, Arrb2, Baiap2, Baiap3, Bcl2l1, Braf, Braf-rs1, Cacna1b, Cacna1d, Cacnb2, Cacnb3, Cacnb4, Cacng2, Cacng3, Cacng4, Cacng5, Cacng7, Cacng8, Calb1, Calb2, Camk2b, Camk2d, Car2, Car7, Cckbr, Ccl2, Ccr2, Cdk5, Chrna7, Chrnb2, Clstn1, Clstn2, Clstn3, Cnr1, Cpeb3, Creb1, Crh, Crhr1, Crh…	TRUE
GO:0031333	GO_BiologicalProcess-EBI-UniProt-GOA_27,02,2019_00h00	negative regulation of protein complex assembly	[4, 5, 6]	[Group13]	8	5.29801	0.000140558	0.0215054	{Group13=1,405584201517482E-4}	{Group13=0,0015461426216692303}	[Capn1, Carmil1, Clu, Cryab, Fhod3, Lamp2, Lmo4, Stxbp1]	[4933400A11Rik, Add1, Add2, Add3, Akain1, Alb, Ankrd27, Arc, Arfgef1, Arhgef2, Arpc2, Avil, Bbs4, Birc2, Birc3, Capg, Capn1, Capza1, Capza2, Capza3, Capzb, Carmil1, Carmil2, Cfl1, Cldn7, Clip3, Clu, Cptp, Crbn, Cryab, Ctnnbip1, Dact1, Ddx3x, Dkk1, Dmtn, Dnajc15, Dyrk1a, Ear1, Eif4ebp1, Eml2, Ep300, Eps8, Erh, Evl, Fhod3, Fkbp4, Gba, Gm4887, Grina, Gsk3b, Gsn, Hip1r, Impact, Inpp5j, Ins2, Kank1, K…	TRUE
GO:0031099	GO_BiologicalProcess-EBI-UniProt-GOA_27,02,2019_00h00	regeneration	[3]	[Group08]	10	4.06504	0.000190005	0.0277407	{Group08=1,9000485948246384E-4}	{Group08=0,0019000485948246384}	[Anxa3, Gfap, Hopx, Itpr1, Jak2, Jam3, Jun, Lifr, Prrx1, Ptgfrn]	[Ace, Adam15, Adam17, Adm, Akirin1, Angpt2, Anxa1, Anxa3, Apoa1, Apoa2, Apoa5, Apod, Apoh, Atic, Aurka, Axl, Baat, Bak1, Bcl2, Bcl9, Bdnf, Bex1, Bex2, Bin3, Braf, Braf-rs1, Cad, Capn3, Ccl2, Ccn3, Ccna2, Ccnb1, Ccnd1, Cd81, Cd9, Cdc2b, Cdk1, Cdk4, Cdkn1a, Cdkn1b, Cebpb, Cers2, Cflar, Cgct, Cldn1, Cntf, Coasy, Cpb2, Cpq, Crk, Csnk2a2, Csnk2b, Ctnna1, Cxcl12, Cxcl5, Dag1, Dhfr, Dicer1, Dmd, Dusp10,…	TRUE
GO:0061052	GO_BiologicalProcess-EBI-UniProt-GOA_27,02,2019_00h00	negative regulation of cell growth involved in cardiac muscle cell development	[4, 5, 6, 7, 8, 9, 10, 11, 12]	[Group15]	3	25	0.000201287	0.0291866	{Group15=2,182108702711631E-4}	{Group15=0,0010910543513558155}	[Foxp1, Pak1, Rgs4]	[Cav3, Ctdp1, Foxp1, G6pdx, Gsk3a, Pak1, Pi16, Ppara, Rgs2, Rgs4, Tomm70a, Yy1]	TRUE
GO:1990504	GO_BiologicalProcess-EBI-UniProt-GOA_27,02,2019_00h00	dense core granule exocytosis	[6, 8, 9]	[Group04]	3	25	0.000201287	0.0291866	{Group04=2,0128702711775306E-4}	{Group04=0,0018115832440597775}	[Cadps2, Stxbp1, Syt4]	[Baiap3, Cadps, Cadps2, Caps2, Stxbp1, Syt3, Syt4, Syt6, Unc13a, Unc13b, Unc13c, Unc13d]	TRUE
GO:0002573	GO_BiologicalProcess-EBI-UniProt-GOA_27,02,2019_00h00	myeloid leukocyte differentiation	[5, 6, 7, 8, 9]	[Group05]	10	4.03226	0.000202827	0.0292071	{Group05=2,0282724913577013E-4}	{Group05=0,001622617993086161}	[Batf2, Batf3, Fos, Foxp1, Jun, Ripk1, Sbno2, Sfrp1, Snx10, Tcirg1]	[Acin1, Adam8, Adipoq, Agfg1, Alg3, Anxa2, Apc, Apcs, App, Asxl2, Atp6ap1, Batf, Batf2, Batf3, Bglap2, Bmp4, Brf1, C1qc, Calcr, Camk4, Car2, Cartpt, Casp8, Cbfa2t3, Ccl19, Ccl3, Ccl5, Ccr1, Ccr7, Cd101, Cd109, Cd300lf, Cd4, Cd74, Cd81, Cdk6, Ceacam1, Cebpa, Cebpb, Cebpe, Chuk, Cited2, Cldn18, Clec2d, Clec2f, Clec2g, Clec2i, Creb1, Csf1, Csf1r, Csf2, Csf3, Ctnnb1, Ctnnbip1, Cul4a, Dcstamp, Dhrs2, …	TRUE
GO:0032469	GO_BiologicalProcess-EBI-UniProt-GOA_27,02,2019_00h00	endoplasmic reticulum calcium ion homeostasis	[8, 10]	[Group10]	4	13.3333	0.000214954	0.0307384	{Group10=2,14954087988996E-4}	{Group10=0,001504678615922972}	[Camk2d, Itpr1, Pml, Tgm2]	[Alg3, App, Atp2a1, Atp2a2, Atp2a3, Bak1, Bax, Bbc3, Bcap31, Bcl2, Camk2d, Fis1, Fvis1, Fxyd1, Grina, Herpud1, Itpr1, Kctd17, Nkx3-1, Pml, Psen1, Psen2, Rap1gds1, Selenok, Stmn1, Tgm2, Thada, Tmbim6, Tmco1, Wfs1]	TRUE
GO:0002695	GO_BiologicalProcess-EBI-UniProt-GOA_27,02,2019_00h00	negative regulation of leukocyte activation	[3, 4, 5, 6]	[Group07]	9	4.41176	0.00021721	0.0306266	{Group07=2,172100121019527E-4}	{Group07=0,0013032600726117162}	[Atm, Cd24a, Cx3cl1, Gper1, Irf1, Parp3, Prnp, Sfrp1, Sox11]	[Abr, Adgrf5, Adora2a, Anxa1, Arg1, Arg2, Art1, Atm, Axl, Bank1, Bcl6, Bcr, Bglap2, Bmp4, Bpi, Btk, Btla, Btn1a1, Btn2a2, Casp3, Cbfb, Cblb, Ccr2, Cd200, Cd24a, Cd274, Cd276, Cd300a, Cd300lf, Cd37, Cd44, Cd52, Cd74, Cd80, Cd84, Cd86, Cdkn2a, Ceacam1, Cebpb, Clec4g, Cnr1, Cnr2, Cst7, Ctla4, Cx3cl1, Cytip, D17Boy1, Dlg1, Dlg5, Dtx1, Dusp22, Dusp3, Enpp3, Erbb2, Erh, Fas, Fbxo7, Fcgr2b, Fer, Fers, F…	TRUE
GO:0010212	GO_BiologicalProcess-EBI-UniProt-GOA_27,02,2019_00h00	response to ionizing radiation	[4]	[Group00]	8	4.70588	0.000315549	0.0432302	{Group00=3,155492116672349E-4}	{Group00=0,0012621968466689395}	[Atm, Cryab, Ddias, Kars, Nampt, Pml, Sfrp1, Vcam1]	[Abcg5, Abraxas1, Aen, Agrp, Alad, Anxa1, Apobec1, Art2b, Atm, Atr, Atrx, Babam1, Babam2, Bak1, Bax, Bbc3, Bcl2, Bcl2l1, Blm, Brat1, Brca1, Brca2, Brcc3, Casp3, Cbl, Ccl2, Ccl7, Ccnd1, Ccnd2, Cdkn1a, Chek2, Clk2, Clock, Cop1, Cryab, Cxcl2, Cyba, Cyp2r1, D7Ertd443e, Dclre1c, Dcun1d3, Ddias, Dnm2, Dnmt3a, Dnmt3b, Ect2, Eef1d, Egr1, Elk1, Ercc1, Ercc6, Ercc8, Eya1, Eya3, Fancd2, Fbxo4, Fignl1, Fxyd1…	TRUE
GO:0010665	GO_BiologicalProcess-EBI-UniProt-GOA_27,02,2019_00h00	regulation of cardiac muscle cell apoptotic process	[8, 9]	[Group06]	5	8.33333	0.000329047	0.0447504	{Group06=3,2904704844483035E-4}	{Group06=9,87141145334491E-4}	[Acot1, Camk2d, Capn1, Jak2, Nfe2l2]	[Acot1, Agt, Ambra1, Arc, Bcl2, Bnip3, Camk2a, Camk2d, Capn1, Capn2, Cflar, Cxcr2, Eif5a, Fbxo32, Fndc1, Gata4, Gata6, Ghrh, Gja1, Hand2, Herpud1, Hey2, Hmgcr, Hsf1, Hspa8, Hspb6, Igfbp3, Ilk, Insl3, Jak2, Ltk, Map3k5, Mapk8, Mff, Myocd, Nfe2l2, Nkx2-5, Nol3, Npm1, Nupr1, Pax8, Pcmt1, Pdk1, Pdpk1, Pou4f2, Ppp1r10, Pten, Qk, Rapgef3, Rgl2, Rlf, Sfrp2, Sirt1, Sirt4, Sirt5, Slc25a4, Smad4, Tigar, Tr…	TRUE
GO:0097194	GO_BiologicalProcess-EBI-UniProt-GOA_27,02,2019_00h00	execution phase of apoptosis	[2, 5]	[Group03]	3	4	0.0391056	0.0391056	{Group03=0,03910558461029044}	{Group03=0,03910558461029044}	[Casp7, Cd24a, Gper1]	[Acin1, Acvr1c, Aifm1, Aifm3, Akt1, Apaf1, Bax, Bbc3, Bcl10, Bcl2l1, Blcap, Bok, Cad, Casp1, Casp2, Casp3, Casp6, Casp7, Casp8, Cd24a, Cdk5rap3, Cdkn2a, Cecr2, Cgct, Cidea, Cideb, Cidec, Cxcr3, Dedd2, Dffa, Dffb, Dicer1, Dlc1, Dnase1l3, Dnase2a, Dnase2b, Endog, Ern2, Exog, Fap, Foxl2, Fzd3, Gcg, Gm20594, Gper1, Hsf1, Igfbp3, Madd, Nkx3-1, Nmnat1, Pak2, Pam16, Pkn1, Plscr1, Plscr2, Ppp1r13b, Ptgis…	TRUE
TYPE2B
GO:0035458	GO_BiologicalProcess-EBI-UniProt-GOA_27,02,2019_00h00	cellular response to interferon-beta	[6]	[Group1]	4	7.84314	3.01248e-07	9.03745e-07	{Group1=6,243622309304914E-7}	{Group1=1,2487244618609828E-6}	[9930111J21Rik1, 9930111J21Rik2, Ifi202b, Ifi47]	[9930111J21Rik1, 9930111J21Rik2, Acod1, Aim2, Capn2, Cdc34, Ddx41, F830016B08Rik, Gbp2, Gbp2b, Gbp3, Gbp4, Gbp6, Gm12185, Gm4841, Gm4951, Gm5431, Htra2, Ifi202b, Ifi203, Ifi204, Ifi205, Ifi206, Ifi207, Ifi208, Ifi209, Ifi211, Ifi213, Ifi214, Ifi47, Ifit1, Ifit3, Ifnb1, Igtp, Iigp1, Irf1, Irgm1, Irgm2, LOC100044068, Mndal, Ndufa13, Pnpt1, Stat1, Tgtp1, Tgtp2, Tlr3, Tmem173, Trex1, Trim6, Ube2g2, U…	TRUE
GO:0045824	GO_BiologicalProcess-EBI-UniProt-GOA_27,02,2019_00h00	negative regulation of innate immune response	[4, 5, 6, 7]	[Group0]	3	4.47761	5.77538e-05	5.77538e-05	{Group0=5,77537981109047E-5}	{Group0=5,77537981109047E-5}	[Dusp10, Ifi202b, Serpinb9]	[A2m, Acod1, Adar, Arg1, Arrb2, Bglap2, Cactin, Ccr1, Cd96, Ceacam1, Clec12b, Clec2d, Cnot7, Crk, D7Zem1, D7Zem2, D7Zem3, Dcst1, Dhx58, Dnaja3, Drd2, Dusp10, Fam3a, Gfer, Grn, H2-M3, H2-T23, Havcr2, Ifi202b, Igf2, Ins2, Irak3, Klrb1b, Klrb1c, Klre1, LOC100044068, Lgals9, Mme, Mmp12, Mul1, Nlrc3, Nlrc5, Nlrx1, Nmi, Otop1, Parp14, Pparg, Ptpn2, Pzp, Rps19, Samhd1, Serpinb3a, Serpinb9, Serping1, Sh2…	TRUE
TYPE3A
GO:0045686	GO_BiologicalProcess-EBI-UniProt-GOA_27,02,2019_00h00	negative regulation of glial cell differentiation	[5, 6, 7, 8, 9, 10, 11]	[Group0]	3	7.69231	0.000172828	0.00138263	{Group0=5,340661521298777E-4}	{Group0=0,0010681323042597555}	[Bmp4, Dll3, Gpr37l1]	[Atf5, Bmp4, Ctnnb1, Daam2, Dab1, Dll3, Dlx1, Dlx2, Drd3, Dusp10, F2, Fgfr3, Gpr37l1, Hes1, Hes5, Hmga2, Id2, Id4, Kdm4a, Ldlr, Lin28a, Lingo1, Mbd1, Mecp2, Mycn, Nckap1, Nf1, Nkx6-1, Nkx6-2, Nog, Notch1, Nr2e1, Ntrk3, Rpl3, Sirt2, Tafa3, Tes, Tll1, Trmo]	TRUE
GO:0042596	GO_BiologicalProcess-EBI-UniProt-GOA_27,02,2019_00h00	fear response	[3, 4]	[Group1]	3	5.08475	0.000591038	0.00177311	{Group1=6,209226522315584E-4}	{Group1=6,209226522315584E-4}	[Asic1, Asic4, Pde8b]	[Adcyap1, Adra2a, Adrb1, Alg10b, Als2, Ankfn1, Apoe, Asic1, Asic4, Bcl2, Bdnf, Brinp1, Cacna1e, Ccar2, Cck, Cckbr, Crh, Crhr1, Dbh, Dbi, Deaf1, Dpp4, Drd1, Drd4, Eif4e, Eif4g1, Esr2, Fbxl20, Gabra5, Gja1, Gng7, Grik2, Grin2b, Grm7, Htr1a, Htr2c, Lypd1, Mapk8ip2, Mdk, Mecp2, Mef2c, Morc1, Neurod2, Npas2, Npy2r, Nr2e1, Pde8b, Penk, Penk-rs, Rag1, Rps6kb1, Shank3, Spire1, Taar4, Tll1, Ucn, Usp46, Vd…	TRUE
GO:0050771	GO_BiologicalProcess-EBI-UniProt-GOA_27,02,2019_00h00	negative regulation of axonogenesis	[5, 6, 7, 8, 9, 10, 11, 12, 13, 14]	[Group2]	3	4.10959	0.00110007	0.00110007	{Group2=3,797786979089558E-4}	{Group2=0,0011393360937268673}	[Sema3d, Sema5a, Tnr]	[Aatk, Actr3, Apobec3, Arhgap4, Bcl11a, Ccr5, Cdk5, Cdk5r1, Cdkl3, Corin, Dab1, Draxin, Efnb3, Epha7, Ephb2, Fstl4, Gdi1, Ick, Ifrd1, Lmr1, Lrp4, Mag, Map2, Mt3, Nrp, Nrp1, Ntn1, Plxna3, Psen1, Pten, Ptk2, Ptprs, Rgma, Rnf6, Rtn4, Rtn4r, Rufy3, Ryk, Sema3a, Sema3b, Sema3c, Sema3d, Sema3e, Sema3f, Sema3g, Sema4a, Sema4b, Sema4c, Sema4d, Sema4f, Sema4g, Sema5a, Sema5b, Sema6a, Sema6b, Sema6c, Sema6…	TRUE
TYPE3B
TYPE4
