# Supplementary material for: Epigenomic priming of immune genes implicates oligodendroglia in multiple sclerosis susceptibility
Source: Neuron. Author manuscript; Available in PMC 2023 Apr 6. (PMC9810341; doi:10.1016/j.neuron.2021.12.034)
Supplement: Supplementary Material [file NIHMS1854707-supplement-Supplementary_Material.zip › 1-s2.0-S0896627321010898-mmc6.xlsx]

## Sheet: Info
Supplementary Table 5. Differential gene expression (RNA-seq) upon transfection of primary OPCs with siRNAs targeting Bach1 or Stat1 before treating with IFN for 6 hours.
	EdgR
	Genes	ENS96 Gene IDs
	logFC	log fold change si Condition vs. si Pool
	logCPM	Average expression of all samples for each gene across all samples on the log2-scale expressed in counts per million (CPM).
	LR	likelihood ratio statistics
	PValue	the two-sided p-value
	FDR	adjusted p-value, Benjamini-Hochberg method
	Gene Symbol	Gene name mm10

## Sheet: siBach1_Ctr
"genes"	"logFC"	"logCPM"	"LR"	"PValue"	"FDR"	GeneSymbol
ENSMUSG00000005413	2.21606	7.45728	198.42	4.62056e-45	2.56612e-40	Hmox1
ENSMUSG00000075014	4.09681	3.04857	173.788	1.10146e-39	3.05859e-35	Gm10800
ENSMUSG00000036634	-1.37138	6.32865	132.288	1.29383e-30	2.39517e-26	Mag
ENSMUSG00000041607	-1.19079	8.90543	112.813	2.37087e-26	3.29178e-22	Mbp
ENSMUSG00000031762	1.58767	4.11376	105.031	1.20234e-24	1.33549e-20	Mt2
ENSMUSG00000024747	1.24462	5.32729	100.481	1.19542e-23	1.1065e-19	Aldh1a7
ENSMUSG00000032517	-1.77502	4.43427	89.7052	2.7643e-21	2.19316e-17	Mobp
ENSMUSG00000015134	1.06753	5.9922	88.7371	4.50932e-21	2.80062e-17	Aldh1a3
ENSMUSG00000025612	-1.08779	5.71491	88.7243	4.53852e-21	2.80062e-17	Bach1
ENSMUSG00000031765	1.00056	6.13688	80.257	3.28751e-19	1.82579e-15	Mt1
ENSMUSG00000031980	2.33303	1.96736	79.1706	5.69713e-19	2.87638e-15	Agt
ENSMUSG00000025375	-0.980667	6.24696	78.0275	1.01618e-18	4.70297e-15	Aatk
ENSMUSG00000068220	0.954385	6.10781	72.9144	1.35398e-17	5.78431e-14	Lgals1
ENSMUSG00000031425	-0.932411	8.48948	72.0971	2.04864e-17	8.1268e-14	Plp1
ENSMUSG00000021091	1.45967	3.54961	71.0745	3.43987e-17	1.2736e-13	Serpina3n
ENSMUSG00000037010	1.25572	3.99831	69.3901	8.07919e-17	2.80434e-13	Apln
ENSMUSG00000053617	-0.904593	6.0465	66.2025	4.06892e-16	1.32927e-12	Sh3pxd2a
ENSMUSG00000021453	1.13414	4.25164	63.9327	1.28741e-15	3.97216e-12	Gadd45g
ENSMUSG00000022054	1.25802	3.77646	59.3199	1.34014e-14	3.91724e-11	Nefm
ENSMUSG00000030653	8.66636	-0.0976684	59.1786	1.43994e-14	3.99849e-11	Gm45837
ENSMUSG00000037625	-0.855399	5.95877	57.4779	3.41801e-14	9.03934e-11	Cldn11
ENSMUSG00000044080	1.00318	4.66337	56.2413	6.41011e-14	1.61817e-10	S100a1
ENSMUSG00000046008	-1.05454	4.32304	55.216	1.07986e-13	2.60748e-10	Pnlip
ENSMUSG00000092274	0.916047	4.96341	53.1711	3.05728e-13	7.07467e-10	Neat1
ENSMUSG00000073680	-1.28038	3.28346	49.1004	2.43191e-12	5.40243e-09	Tmem88b
ENSMUSG00000042312	1.217	3.36744	48.8176	2.80905e-12	6.00024e-09	S100a13
ENSMUSG00000028927	-1.98031	1.75353	48.5288	3.25477e-12	6.69481e-09	Padi2
ENSMUSG00000028360	-0.908517	4.74098	48.204	3.84111e-12	7.61871e-09	Slc44a5
ENSMUSG00000005087	0.852351	5.12108	47.3802	5.84693e-12	1.11973e-08	Cd44
ENSMUSG00000047797	-1.89667	2.07656	45.9501	1.21302e-11	2.24558e-08	Gjb1
ENSMUSG00000032042	-0.780433	5.64886	45.5124	1.51675e-11	2.71728e-08	Srpr
ENSMUSG00000045763	-0.711871	7.60783	45.3642	1.63594e-11	2.83922e-08	Basp1
ENSMUSG00000006403	-0.934553	4.72141	45.0798	1.89167e-11	3.18357e-08	Adamts4
ENSMUSG00000032060	1.48739	2.47516	44.0592	3.18594e-11	5.20404e-08	Cryab
ENSMUSG00000042662	-1.00121	3.97927	43.1162	5.1583e-11	8.18504e-08	Dusp15
ENSMUSG00000041556	0.957653	4.18056	42.5885	6.7555e-11	1.04217e-07	Fbxo2
ENSMUSG00000026830	-2.18841	1.64013	42.509	7.03586e-11	1.05608e-07	Ermn
ENSMUSG00000030428	-0.781599	5.38327	42.363	7.5809e-11	1.10795e-07	Ttyh1
ENSMUSG00000018166	-0.981018	4.15337	41.8846	9.68202e-11	1.37874e-07	Erbb3
ENSMUSG00000032135	-0.733848	5.75161	41.6289	1.10347e-10	1.53209e-07	Mcam
ENSMUSG00000078307	0.882136	4.46507	41.4188	1.22873e-10	1.66439e-07	AI593442
ENSMUSG00000024064	1.14346	3.186	41.1467	1.41218e-10	1.83849e-07	Galnt14
ENSMUSG00000027273	1.11789	3.28464	41.1312	1.42347e-10	1.83849e-07	Snap25
ENSMUSG00000026003	0.767639	5.3822	40.6231	1.84608e-10	2.33013e-07	Acadl
ENSMUSG00000027030	-0.687944	6.37342	39.7273	2.92012e-10	3.60389e-07	Stk39
ENSMUSG00000038776	0.687785	6.49896	39.6209	3.08366e-10	3.72299e-07	Ephx1
ENSMUSG00000032011	1.5993	1.85878	39.4614	3.34613e-10	3.95391e-07	Thy1
ENSMUSG00000047606	1.52516	1.93419	39.18	3.86471e-10	4.39356e-07	Ankrd34c
ENSMUSG00000020432	0.869849	4.41348	39.1741	3.87642e-10	4.39356e-07	Tcn2
ENSMUSG00000020978	-0.666736	6.8105	38.6549	5.05767e-10	5.61776e-07	Klhdc2
ENSMUSG00000044667	0.780871	5.0593	38.4219	5.6989e-10	6.20588e-07	Plppr4
ENSMUSG00000024330	-0.778723	5.25002	37.751	8.03736e-10	8.55061e-07	Col11a2
ENSMUSG00000070469	0.700531	5.69596	37.7215	8.16001e-10	8.55061e-07	Adamtsl3
ENSMUSG00000018427	-1.29062	2.69039	37.1414	1.09867e-09	1.11496e-06	Ypel2
ENSMUSG00000032648	1.52623	1.91875	37.1316	1.10418e-09	1.11496e-06	Pygm
ENSMUSG00000049422	1.05001	3.36141	36.8675	1.26438e-09	1.25393e-06	Chchd10
ENSMUSG00000022055	0.690139	5.79532	36.4991	1.52739e-09	1.48819e-06	Nefl
ENSMUSG00000042453	-0.84114	5.07684	36.0486	1.92461e-09	1.84288e-06	Reln
ENSMUSG00000052688	-1.24816	2.72334	35.9424	2.03236e-09	1.91307e-06	Rab7b
ENSMUSG00000024892	0.662871	6.1037	35.906	2.07073e-09	1.9167e-06	Pcx
ENSMUSG00000105340	-7.44337	-1.07882	35.7856	2.20264e-09	2.00538e-06	Gm42878
ENSMUSG00000004558	0.662801	6.13157	35.2464	2.90519e-09	2.60234e-06	Ndrg2
ENSMUSG00000053279	1.94818	5.19793	34.9662	3.35474e-09	2.95733e-06	Aldh1a1
ENSMUSG00000027763	0.622805	7.48673	34.8483	3.56427e-09	3.09295e-06	Mbnl1
ENSMUSG00000026204	0.855257	4.18653	34.5485	4.15762e-09	3.55234e-06	Ptprn
ENSMUSG00000113343	-1.85824	1.13407	34.3753	4.54449e-09	3.81627e-06	Gm34923
ENSMUSG00000074892	-0.87429	4.13984	34.35	4.60397e-09	3.81627e-06	B3galt5
ENSMUSG00000017493	0.698433	5.28008	33.8897	5.83271e-09	4.76369e-06	Igfbp4
ENSMUSG00000049303	0.86982	4.1383	33.7028	6.42079e-09	5.16799e-06	Syt12
ENSMUSG00000056296	1.79964	1.22925	33.6534	6.58585e-09	5.22512e-06	Synpr
ENSMUSG00000027581	0.628416	6.38023	33.2438	8.12988e-09	6.35928e-06	Stmn3
ENSMUSG00000009614	0.741596	4.71693	32.3205	1.30729e-08	1.00837e-05	Sardh
ENSMUSG00000053475	0.662576	5.46451	31.9587	1.57482e-08	1.1981e-05	Tnfaip6
ENSMUSG00000026147	-0.767286	4.90062	31.8927	1.6293e-08	1.22279e-05	Col9a1
ENSMUSG00000022342	0.752956	4.5322	31.707	1.79278e-08	1.32754e-05	Kcnv1
ENSMUSG00000036585	0.747574	4.71776	31.5047	1.98954e-08	1.45386e-05	Fgf1
ENSMUSG00000024165	-0.619489	6.09403	31.4196	2.0787e-08	1.49928e-05	Jpt2
ENSMUSG00000003617	0.912177	3.64039	31.0993	2.45155e-08	1.74554e-05	Cp
ENSMUSG00000110195	0.635668	5.88784	31.0182	2.55619e-08	1.77237e-05	Pde2a
ENSMUSG00000093505	6.38332	-1.99806	30.9977	2.58336e-08	1.77237e-05	Gm20691
ENSMUSG00000022708	0.618995	6.03458	30.9965	2.58497e-08	1.77237e-05	Zbtb20
ENSMUSG00000026463	-0.902864	3.6474	30.8689	2.76066e-08	1.86974e-05	Atp2b4
ENSMUSG00000060802	0.699494	4.84678	30.4779	3.37698e-08	2.2596e-05	B2m
ENSMUSG00000039126	0.724696	4.65788	30.2706	3.75775e-08	2.48445e-05	Prune2
ENSMUSG00000017390	0.576503	7.94893	29.9312	4.4765e-08	2.92484e-05	Aldoc
ENSMUSG00000052387	0.903572	3.63012	29.8311	4.71362e-08	3.04396e-05	Trpm3
ENSMUSG00000019731	-0.616489	5.78442	29.6862	5.07945e-08	3.2425e-05	Slc35e1
ENSMUSG00000022262	-1.05732	2.93897	29.6275	5.23572e-08	3.30428e-05	Dnah5
ENSMUSG00000027009	0.6008	6.0767	29.5865	5.34759e-08	3.33695e-05	Itga4
ENSMUSG00000034853	0.821889	4.13631	29.4554	5.72181e-08	3.5308e-05	Acot11
ENSMUSG00000061451	-1.56164	1.69299	29.2255	6.44265e-08	3.91709e-05	Tmem151a
ENSMUSG00000040373	0.886438	3.73322	29.2116	6.48887e-08	3.91709e-05	Cacng5
ENSMUSG00000040167	-0.588552	6.33705	29.1605	6.66228e-08	3.97853e-05	Ikzf5
ENSMUSG00000078896	-1.00453	2.98947	28.6439	8.69856e-08	5.13928e-05	Zfp965
ENSMUSG00000023017	-0.632098	5.42963	28.5315	9.2187e-08	5.38925e-05	Asic1
ENSMUSG00000027408	1.03362	2.76956	28.3516	1.01161e-07	5.85225e-05	Cpxm1
ENSMUSG00000038267	-0.573694	6.59941	28.2764	1.05172e-07	6.02159e-05	Slc22a23
ENSMUSG00000042116	1.03042	2.85477	28.2124	1.08703e-07	6.16026e-05	Vwa1
ENSMUSG00000058740	1.68313	0.990414	28.0934	1.15597e-07	6.48478e-05	Kcnt1
ENSMUSG00000022129	-1.13488	3.06602	27.7463	1.38312e-07	7.68146e-05	Dct
ENSMUSG00000020592	-0.605015	5.58725	27.3604	1.6885e-07	9.28457e-05	Sdc1
ENSMUSG00000039899	-1.06227	2.69417	27.2848	1.75589e-07	9.5605e-05	Fgl2
ENSMUSG00000020099	-0.807409	3.88265	27.225	1.81101e-07	9.76488e-05	Unc5b
ENSMUSG00000062760	-0.632187	5.2681	26.9246	2.11549e-07	0.000112318	Shisal1
ENSMUSG00000024143	0.548081	7.26086	26.9173	2.12352e-07	0.000112318	Rhoq
ENSMUSG00000019899	1.64886	0.930615	26.7965	2.26048e-07	0.000118434	Lama2
ENSMUSG00000042429	0.577156	5.84808	26.7613	2.30199e-07	0.000119482	Adora1
ENSMUSG00000042834	0.617687	5.29539	26.5703	2.54122e-07	0.000130678	Nrep
ENSMUSG00000095562	6.48612	-1.63104	26.4639	2.68509e-07	0.000136809	Gm21887
ENSMUSG00000076439	-1.25748	2.50456	26.3262	2.88345e-07	0.00014558	Mog
ENSMUSG00000093769	2.46229	-0.0178692	26.2252	3.03837e-07	0.00015202	Hist2h3c1
ENSMUSG00000056476	-0.662152	4.75886	26.1946	3.08692e-07	0.00015307	Med12l
ENSMUSG00000036564	0.559952	6.39286	26.1665	3.13205e-07	0.000153933	Ndrg4
ENSMUSG00000025268	0.567355	5.89252	26.0888	3.26072e-07	0.000158851	Maged2
ENSMUSG00000072825	-0.776605	3.91334	25.9909	3.43028e-07	0.000165659	Cep170b
ENSMUSG00000032307	-0.593339	5.52142	25.8707	3.65068e-07	0.000174782	Ube2q2
ENSMUSG00000032231	0.626671	5.13723	25.845	3.69964e-07	0.000175613	Anxa2
ENSMUSG00000021485	-0.762341	4.01614	25.615	4.16784e-07	0.000195695	Mxd3
ENSMUSG00000029120	-0.605014	5.36624	25.6033	4.19318e-07	0.000195695	Ppp2r2c
ENSMUSG00000045730	1.7622	0.831643	25.4928	4.44047e-07	0.000205509	Adrb2
ENSMUSG00000030560	0.658691	4.65086	25.448	4.54474e-07	0.000208596	Ctsc
ENSMUSG00000052229	-0.566791	9.2877	25.2783	4.96253e-07	0.000225905	Gpr17
ENSMUSG00000004894	-2.15207	0.705281	24.906	6.0195e-07	0.000271793	Hapln2
ENSMUSG00000031328	0.523023	7.72981	24.8668	6.14328e-07	0.000275145	Flna
ENSMUSG00000029377	2.18092	-0.155881	24.6588	6.84325e-07	0.000304043	Ereg
ENSMUSG00000041959	0.589397	5.31867	24.3534	8.01872e-07	0.000353441	S100a10
ENSMUSG00000022361	0.523526	6.96483	24.1684	8.82702e-07	0.000386005	Zhx1
ENSMUSG00000026514	-0.791594	3.64536	23.9596	9.83787e-07	0.000426336	Cnih3
ENSMUSG00000098557	-0.649225	4.63109	23.9469	9.90282e-07	0.000426336	Kctd12
ENSMUSG00000027570	0.656631	4.50324	23.7661	1.08783e-06	0.000464731	Col9a3
ENSMUSG00000006611	1.16178	2.00625	23.5299	1.22986e-06	0.000521394	Hfe
ENSMUSG00000029338	0.706162	4.05892	23.4753	1.2653e-06	0.000530419	Antxr2
ENSMUSG00000016256	0.795087	3.47848	23.4678	1.27025e-06	0.000530419	Ctsz
ENSMUSG00000036782	-0.513727	8.55005	23.0566	1.57302e-06	0.000651948	Klhl13
ENSMUSG00000048126	1.34296	1.37263	23.0005	1.61956e-06	0.000666262	Col6a3
ENSMUSG00000073988	0.789123	3.52372	22.9655	1.64934e-06	0.000673524	Ttpa
ENSMUSG00000006494	-0.763734	3.7349	22.8426	1.75822e-06	0.000712746	Pdk1
ENSMUSG00000016382	0.548465	5.6268	22.8109	1.78753e-06	0.000719376	Pls3
ENSMUSG00000039286	0.522138	6.1747	22.7218	1.87232e-06	0.000748078	Fndc3b
ENSMUSG00000022894	0.775271	3.54782	22.6823	1.91125e-06	0.000758177	Adamts5
ENSMUSG00000024172	-0.646027	4.46341	22.5892	2.00605e-06	0.000790141	St6gal2
ENSMUSG00000027864	-0.592234	5.10216	22.5592	2.03771e-06	0.00079173	Ptgfrn
ENSMUSG00000050777	1.77763	0.360586	22.5583	2.03859e-06	0.00079173	Tmem37
ENSMUSG00000024411	0.590064	5.19452	22.39	2.22535e-06	0.000847928	Aqp4
ENSMUSG00000084383	1.36223	2.34907	22.3787	2.23837e-06	0.000847928	Gm13370
ENSMUSG00000068397	1.36223	2.34907	22.3787	2.23837e-06	0.000847928	Gm10240
ENSMUSG00000084129	3.50512	-1.05987	22.3552	2.26601e-06	0.000847928	Hmgb1-ps1
ENSMUSG00000031146	1.05269	2.1818	22.3498	2.27237e-06	0.000847928	Plp2
ENSMUSG00000022440	1.05312	2.26453	22.3477	2.2749e-06	0.000847928	C1qtnf6
ENSMUSG00000067786	0.492831	8.15342	22.2013	2.45509e-06	0.000908989	Nnat
ENSMUSG00000011382	1.34581	1.30952	22.1882	2.4719e-06	0.000909151	Dhdh
ENSMUSG00000002332	0.511886	6.45318	22.0149	2.70544e-06	0.000985894	Dhrs1
ENSMUSG00000026173	0.655007	4.41521	22.0074	2.71606e-06	0.000985894	Plcd4
ENSMUSG00000028351	-0.50705	6.53201	21.8968	2.87707e-06	0.00103756	Brinp1
ENSMUSG00000019923	0.490214	8.17198	21.8843	2.8959e-06	0.00103761	Zwint
ENSMUSG00000074218	1.54385	0.872993	21.8359	2.96993e-06	0.00105354	Cox7a1
ENSMUSG00000003153	-0.57087	5.17742	21.8305	2.9783e-06	0.00105354	Slc2a3
ENSMUSG00000021962	-0.588978	4.9033	21.7062	3.1776e-06	0.00111693	Dcp1a
ENSMUSG00000038141	-0.510364	6.18619	21.6791	3.22286e-06	0.00112571	Tmem181a
ENSMUSG00000025355	0.923955	2.95803	21.4142	3.70018e-06	0.00128436	Mmp19
ENSMUSG00000028358	-0.806549	3.28807	21.34	3.84631e-06	0.00132678	Zfp618
ENSMUSG00000006651	-0.538334	5.5687	21.284	3.96015e-06	0.00135762	Aplp1
ENSMUSG00000049940	-0.538564	5.47339	21.1268	4.29875e-06	0.00146466	Pgrmc2
ENSMUSG00000021070	1.27206	1.47291	21.1025	4.3535e-06	0.00147427	Bdkrb2
ENSMUSG00000004902	0.518414	5.82306	21.0367	4.50571e-06	0.00151657	Slc25a18
ENSMUSG00000030849	-0.623541	4.55181	20.9285	4.76736e-06	0.00159497	Fgfr2
ENSMUSG00000038119	0.531304	5.52021	20.8879	4.86964e-06	0.00161943	Cdon
ENSMUSG00000078881	-0.810132	3.43665	20.6889	5.40291e-06	0.00178608	Gm14434
ENSMUSG00000079523	0.480866	6.93704	20.5685	5.75353e-06	0.00189073	Tmsb10
ENSMUSG00000039361	-0.478561	8.35053	20.539	5.84301e-06	0.00190884	Picalm
ENSMUSG00000056313	-1.03359	2.18352	20.5167	5.91123e-06	0.00191983	Tcim
ENSMUSG00000052468	-1.81657	0.965835	20.4059	6.26378e-06	0.00202251	Pmp2
ENSMUSG00000004043	1.12685	1.74703	20.199	6.97899e-06	0.00224042	Stat5a
ENSMUSG00000014361	0.798767	3.2146	20.1616	7.11681e-06	0.00226059	Mertk
ENSMUSG00000039470	-0.47797	6.93134	20.1599	7.12323e-06	0.00226059	Zdhhc2
ENSMUSG00000031557	0.638143	4.19377	20.1229	7.26218e-06	0.00229159	Plekha2
ENSMUSG00000023000	0.76527	3.26084	19.9498	7.95019e-06	0.00249452	Dhh
ENSMUSG00000029189	0.647111	4.09323	19.8842	8.22776e-06	0.00256711	Sel1l3
ENSMUSG00000021478	-1.51165	0.761773	19.856	8.34999e-06	0.00258696	Drd1
ENSMUSG00000032388	0.551358	5.009	19.8481	8.38454e-06	0.00258696	Spg21
ENSMUSG00000045954	0.674482	3.95364	19.7969	8.61202e-06	0.00263685	Cavin2
ENSMUSG00000036098	-0.876718	2.87274	19.7905	8.6412e-06	0.00263685	Myrf
ENSMUSG00000070327	0.548989	5.06307	19.7756	8.70884e-06	0.00264296	Rnf213
ENSMUSG00000037972	-0.483911	6.32919	19.6995	9.0625e-06	0.00273535	Snn
ENSMUSG00000086600	-1.45767	0.853828	19.645	9.32484e-06	0.00279932	C030005K06Rik
ENSMUSG00000024614	-0.46822	7.15673	19.6128	9.48293e-06	0.00283147	Tmx3
ENSMUSG00000024338	1.75552	0.0517566	19.5856	9.61918e-06	0.00285679	Psmb8
ENSMUSG00000001472	-0.464109	7.59442	19.5032	1.00434e-05	0.00295165	Tcf25
ENSMUSG00000034949	-1.10582	1.84574	19.5029	1.00449e-05	0.00295165	Zfr2
ENSMUSG00000045246	1.41169	1.20835	19.42	1.04903e-05	0.00306631	Kcng4
ENSMUSG00000024846	1.38786	0.828706	19.4073	1.05603e-05	0.00307063	Cst6
ENSMUSG00000024909	0.564709	4.73941	19.3541	1.08585e-05	0.00314089	Efemp2
ENSMUSG00000024900	0.612219	4.37466	19.3153	1.10814e-05	0.00318086	Cpt1a
ENSMUSG00000027612	0.995199	2.10992	19.2962	1.11929e-05	0.00318086	Mmp24
ENSMUSG00000007097	0.481455	8.99263	19.2913	1.12214e-05	0.00318086	Atp1a2
ENSMUSG00000116875	0.477064	6.38762	19.2906	1.12258e-05	0.00318086	Morf4l1-ps1
ENSMUSG00000040128	0.54081	5.03668	19.1209	1.22695e-05	0.00345893	Pnrc1
ENSMUSG00000051811	1.56119	0.449195	19.0967	1.24258e-05	0.0034853	Cox6b2
ENSMUSG00000033083	0.530217	5.15251	19.0226	1.29178e-05	0.0036051	Tbc1d4
ENSMUSG00000073418	1.43259	0.923976	18.9541	1.339e-05	0.00371819	C4b
ENSMUSG00000025978	0.521042	5.2729	18.9328	1.35404e-05	0.00374125	Rftn2
ENSMUSG00000032788	-0.472193	6.41837	18.8316	1.42779e-05	0.00392551	Pdxk
ENSMUSG00000020658	-0.597371	4.43872	18.7967	1.45422e-05	0.00397847	Efr3b
ENSMUSG00000038244	0.660684	3.95467	18.6982	1.53125e-05	0.00416868	Mical2
ENSMUSG00000031283	0.543879	4.88239	18.6315	1.5858e-05	0.00428318	Chrdl1
ENSMUSG00000035805	0.469462	6.67919	18.6265	1.58993e-05	0.00428318	Mlc1
ENSMUSG00000070576	-0.625812	4.16376	18.6187	1.59645e-05	0.00428318	Mn1
ENSMUSG00000021822	1.10847	1.60135	18.5584	1.64778e-05	0.00439966	Plau
ENSMUSG00000067279	0.534339	5.11416	18.5066	1.69314e-05	0.00449914	Ppp1r3c
ENSMUSG00000060594	1.06623	1.82878	18.4384	1.75483e-05	0.00464087	Layn
ENSMUSG00000036880	0.583842	4.42177	18.3519	1.83634e-05	0.0048268	Acaa2
ENSMUSG00000031385	-0.466316	6.46041	18.3455	1.84252e-05	0.0048268	Plxnb3
ENSMUSG00000005686	0.585537	4.39065	18.264	1.92304e-05	0.00498409	Ampd3
ENSMUSG00000074364	0.655798	3.85983	18.2612	1.92594e-05	0.00498409	Ehd2
ENSMUSG00000022935	0.744925	3.25318	18.2577	1.92949e-05	0.00498409	Grik1
ENSMUSG00000060534	-0.540413	4.89215	18.1522	2.03936e-05	0.00524353	Dcc
ENSMUSG00000030022	0.451367	7.05014	18.1361	2.05664e-05	0.00526201	Adamts9
ENSMUSG00000063727	1.46017	0.650548	18.1279	2.0655e-05	0.00526201	Tnfrsf11b
ENSMUSG00000097237	-3.53819	-1.06111	18.0905	2.10652e-05	0.00534201	Gm26519
ENSMUSG00000039239	0.579031	4.41568	18.0494	2.15245e-05	0.00542978	Tgfb2
ENSMUSG00000036334	0.717478	3.37928	18.0421	2.16069e-05	0.00542978	Igsf10
ENSMUSG00000094708	0.458159	6.54046	18.0048	2.20353e-05	0.00548777	Gm10359
ENSMUSG00000095937	0.458159	6.54046	18.0048	2.20353e-05	0.00548777	Gm12671
ENSMUSG00000030122	0.460706	6.31607	17.8981	2.33056e-05	0.00577085	Ptms
ENSMUSG00000041378	1.95048	-0.0654564	17.892	2.33798e-05	0.00577085	Cldn5
ENSMUSG00000006445	0.863435	2.53656	17.8814	2.35107e-05	0.0057775	Epha2
ENSMUSG00000043091	0.560876	4.54797	17.8541	2.38504e-05	0.00583516	Tuba1c
ENSMUSG00000023953	0.468789	5.88869	17.8415	2.40088e-05	0.00584814	Polh
ENSMUSG00000028527	-0.535398	4.92733	17.8037	2.44908e-05	0.0059395	Ak4
ENSMUSG00000098650	-1.15706	1.74435	17.79	2.4668e-05	0.00594	Gm28048
ENSMUSG00000029167	0.585653	4.44768	17.7829	2.47604e-05	0.00594	Ppargc1a
ENSMUSG00000061981	0.562724	4.5488	17.7788	2.48137e-05	0.00594	Flot2
ENSMUSG00000052726	1.14462	1.45893	17.7276	2.54898e-05	0.00607565	Kcnt2
ENSMUSG00000043448	-1.47357	1.36807	17.7158	2.56493e-05	0.00608755	Gjc2
ENSMUSG00000027375	-1.2408	2.08875	17.6961	2.5916e-05	0.00612467	Mal
ENSMUSG00000032281	0.478546	9.7353	17.6162	2.70282e-05	0.00635122	Acsbg1
ENSMUSG00000042289	0.839969	2.66423	17.6109	2.71034e-05	0.00635122	Hsd3b7
ENSMUSG00000041119	-0.559715	4.55399	17.571	2.7678e-05	0.00645862	Pde9a
ENSMUSG00000022464	0.766141	3.16583	17.5521	2.79545e-05	0.00649585	Slc38a4
ENSMUSG00000026442	-0.462121	6.18449	17.5347	2.82109e-05	0.00652811	Nfasc
ENSMUSG00000009585	0.959252	2.04686	17.5197	2.84345e-05	0.00655256	Apobec3
ENSMUSG00000022661	-0.58862	4.31495	17.4561	2.94017e-05	0.00674745	Cd200
ENSMUSG00000041594	-1.09192	1.69304	17.4277	2.98446e-05	0.0068209	Tmtc4
ENSMUSG00000040618	0.5379	4.80236	17.3896	3.04483e-05	0.00693036	Pck2
ENSMUSG00000116207	0.532273	4.79837	17.3797	3.06081e-05	0.0069383	Nnt
ENSMUSG00000060240	0.496262	5.40626	17.2435	3.28825e-05	0.00742356	Cend1
ENSMUSG00000001773	1.42814	0.826932	17.2262	3.31821e-05	0.00744275	Folh1
ENSMUSG00000051149	1.10646	1.76922	17.2232	3.32355e-05	0.00744275	Adnp
ENSMUSG00000023885	0.865804	2.6274	17.1027	3.54124e-05	0.0078984	Thbs2
ENSMUSG00000089774	0.543769	7.81428	17.0467	3.64722e-05	0.00809707	Slc5a3
ENSMUSG00000006522	-1.849	0.314169	17.0403	3.65948e-05	0.00809707	Itih3
ENSMUSG00000018340	0.434585	7.28567	17.0309	3.67765e-05	0.00810485	Anxa6
ENSMUSG00000037709	0.640516	3.87585	17.0234	3.69218e-05	0.00810485	Fam13a
ENSMUSG00000090207	1.63143	-0.0289493	16.9911	3.75549e-05	0.00821137	4930524O07Rik
ENSMUSG00000000532	-0.553554	4.5122	16.9785	3.78051e-05	0.00821683	Acvr1b
ENSMUSG00000020948	-0.492033	5.33286	16.975	3.78758e-05	0.00821683	Klhl28
ENSMUSG00000026018	-1.02557	1.84261	16.9572	3.82318e-05	0.00826179	Ica1l
ENSMUSG00000015766	-0.445255	6.55872	16.9424	3.85307e-05	0.00829207	Eps8
ENSMUSG00000028270	1.37356	0.85797	16.9356	3.86705e-05	0.00829207	Gbp2
ENSMUSG00000058446	-0.491787	5.32638	16.8683	4.00646e-05	0.00855796	Znrf2
ENSMUSG00000003541	0.793104	2.73036	16.8533	4.03823e-05	0.00859277	Ier3
ENSMUSG00000020932	0.885936	4.10992	16.8387	4.06958e-05	0.00862642	Gfap
ENSMUSG00000006575	0.453839	5.95157	16.8231	4.10301e-05	0.00866421	Rundc3a
ENSMUSG00000031639	1.00393	1.97507	16.8051	4.14229e-05	0.00871403	Tlr3
ENSMUSG00000053841	0.439539	6.55805	16.7409	4.28464e-05	0.00897948	Txlna
ENSMUSG00000066129	-0.94413	2.61006	16.6334	4.53452e-05	0.00946743	Kndc1
ENSMUSG00000049538	1.91103	-0.47341	16.6255	4.5534e-05	0.00947125	Adamts16
ENSMUSG00000032290	-0.451472	5.95299	16.6001	4.6149e-05	0.00956335	Ptpn9
ENSMUSG00000026657	0.439723	6.53185	16.5654	4.70016e-05	0.00970382	Frmd4a
ENSMUSG00000027204	0.449944	5.9124	16.5455	4.74959e-05	0.00975012	Fbn1
ENSMUSG00000027792	0.560367	4.35508	16.5423	4.7577e-05	0.00975012	Bche
ENSMUSG00000000058	0.47694	5.4718	16.5141	4.82893e-05	0.00985971	Cav2
ENSMUSG00000035206	-0.444221	6.23598	16.4986	4.86855e-05	0.0099042	Sppl2b
ENSMUSG00000078566	-0.593717	4.131	16.4842	4.90581e-05	0.00994357	Bnip3
ENSMUSG00000030770	0.590066	4.17622	16.4627	4.96178e-05	0.0100013	Parva
ENSMUSG00000030450	-1.26655	1.06782	16.4594	4.97032e-05	0.0100013	Oca2
ENSMUSG00000034997	0.634628	3.74618	16.4412	5.01838e-05	0.0100616	Htr2a
ENSMUSG00000024661	0.549122	7.90449	16.4341	5.03719e-05	0.010063	Fth1
ENSMUSG00000035357	-0.648379	3.7188	16.3646	5.22509e-05	0.0104009	Pdzrn3
ENSMUSG00000025429	-0.555149	4.45032	16.3388	5.29689e-05	0.0105062	Pstpip2
ENSMUSG00000064373	0.491451	5.35834	16.3175	5.35657e-05	0.0105868	Selenop
ENSMUSG00000065954	0.461168	5.6461	16.2904	5.43396e-05	0.0107016	Tacc1
ENSMUSG00000078879	0.743472	2.95553	16.2091	5.67197e-05	0.0111309	Zfp973
ENSMUSG00000037465	0.440161	6.18816	16.1955	5.7131e-05	0.0111721	Klf10
ENSMUSG00000023367	0.472453	5.43205	16.1521	5.84546e-05	0.0113909	Tmem176a
ENSMUSG00000105373	2.04163	-0.469219	16.0991	6.01111e-05	0.0116656	Gm42429
ENSMUSG00000026727	0.457183	5.66247	16.0937	6.02847e-05	0.0116656	Rsu1
ENSMUSG00000020334	1.27522	0.896341	16.0033	6.32316e-05	0.0121934	Slc22a4
ENSMUSG00000002985	0.495786	5.27196	15.9951	6.3508e-05	0.0122043	Apoe
ENSMUSG00000069833	0.769975	2.79709	15.9579	6.47656e-05	0.0124031	Ahnak
ENSMUSG00000047446	-0.43986	6.06665	15.9484	6.50928e-05	0.0124229	Arl4a
ENSMUSG00000027546	-0.421324	7.13374	15.9139	6.62895e-05	0.012608	Atp9a
ENSMUSG00000032702	-0.455846	5.83423	15.8748	6.76735e-05	0.0128272	Kank1
ENSMUSG00000007041	0.428922	6.45899	15.7809	7.11158e-05	0.0134339	Clic1
ENSMUSG00000031875	0.641555	3.55908	15.765	7.17183e-05	0.0135018	Cmtm3
ENSMUSG00000096188	-0.416256	7.84206	15.75	7.22861e-05	0.0135627	Cmtm4
ENSMUSG00000036949	0.689098	3.61933	15.6927	7.45109e-05	0.013933	Slc39a12
ENSMUSG00000048960	0.69891	3.33684	15.6499	7.62177e-05	0.0142044	Prex2
ENSMUSG00000026478	0.417958	7.29913	15.6078	7.79332e-05	0.0144755	Lamc1
ENSMUSG00000021684	-0.554814	4.35651	15.5599	7.99331e-05	0.0147975	Pde8b
ENSMUSG00000053898	0.535729	4.479	15.5348	8.10003e-05	0.0149452	Ech1
ENSMUSG00000029309	0.430566	8.9001	15.4831	8.32455e-05	0.0153086	Sparcl1
ENSMUSG00000085261	-4.22777	-2.0564	15.4458	8.49072e-05	0.0155542	Gm13814
ENSMUSG00000028923	0.484552	5.05836	15.4406	8.51409e-05	0.0155542	Necap2
ENSMUSG00000015224	0.537407	4.42515	15.4193	8.61062e-05	0.0156789	Cyp2j9
ENSMUSG00000026664	0.61678	3.72712	15.3923	8.73456e-05	0.0158527	Phyh
ENSMUSG00000027559	0.731669	2.86917	15.3752	8.81383e-05	0.0159254	Car3
ENSMUSG00000054556	-0.927944	2.11969	15.3713	8.83197e-05	0.0159254	Gm4876
ENSMUSG00000071042	-1.44731	1.03988	15.1879	9.73253e-05	0.0174924	Rasgrp3
ENSMUSG00000040253	0.710088	3.01524	15.1772	9.78786e-05	0.0175241	Gbp7
ENSMUSG00000044708	0.43403	6.08951	15.1723	9.81329e-05	0.0175241	Kcnj10
ENSMUSG00000060591	0.954785	1.7982	15.1308	0.000100311	0.0178557	Ifitm2
ENSMUSG00000039987	-0.430596	6.02088	15.1207	0.00010085	0.0178943	Phtf2
ENSMUSG00000003528	0.428064	6.06714	15.09	0.000102504	0.0180984	Slc25a1
ENSMUSG00000052560	0.424263	6.23013	15.0873	0.000102652	0.0180984	Cpne8
ENSMUSG00000038725	-0.852169	2.37199	15.0694	0.000103631	0.0182132	Pkhd1l1
ENSMUSG00000026072	1.13284	1.28672	15.0286	0.000105894	0.0184984	Il1r1
ENSMUSG00000020176	0.45064	5.50051	15.0281	0.00010592	0.0184984	Grb10
ENSMUSG00000045608	0.524149	4.5062	15.0212	0.000106308	0.0185079	Dbx2
ENSMUSG00000024109	0.406978	7.8635	15.0148	0.000106671	0.018513	Nrxn1
ENSMUSG00000074945	-3.6403	-1.82265	14.9398	0.000110996	0.0192036	Olfr1314
ENSMUSG00000019433	-0.435387	5.80076	14.928	0.000111692	0.0192641	Gipc1
ENSMUSG00000022508	0.597338	3.767	14.8904	0.000113941	0.019505	Bcl6
ENSMUSG00000032596	2.17668	-1.11237	14.8894	0.000114	0.019505	Uba7
ENSMUSG00000032773	-0.799134	2.55228	14.8871	0.000114142	0.019505	Chrm1
ENSMUSG00000033295	-0.420521	6.37001	14.876	0.000114816	0.0195599	Ptprf
ENSMUSG00000027966	0.433741	9.50574	14.858	0.000115915	0.0196867	Col11a1
ENSMUSG00000054944	-1.12236	1.32401	14.8178	0.000118413	0.0200498	5330416C01Rik
ENSMUSG00000049281	-0.62763	3.56999	14.8036	0.000119305	0.0201393	Scn3b
ENSMUSG00000034275	-0.402861	7.6744	14.6538	0.000129171	0.0217387	Igsf9b
ENSMUSG00000115464	-2.626	-1.34607	14.6306	0.000130772	0.0219416	Gm49019
ENSMUSG00000055725	-0.888155	2.06142	14.5652	0.000135393	0.0226486	Paqr3
ENSMUSG00000068735	0.430151	5.81609	14.5392	0.000137273	0.022894	Trp53i11
ENSMUSG00000034135	0.410416	6.53784	14.5247	0.000138337	0.0230024	Sik3
ENSMUSG00000001985	-0.405832	6.87293	14.4827	0.000141456	0.0234509	Grik3
ENSMUSG00000034118	-0.434713	5.6611	14.449	0.000144006	0.0238026	Tpst1
ENSMUSG00000021700	0.714139	2.90879	14.4276	0.000145653	0.0240034	Rab3c
ENSMUSG00000025630	-0.474119	4.99147	14.4201	0.000146236	0.0240146	Hprt
ENSMUSG00000105265	-0.469225	5.06908	14.4156	0.000146586	0.0240146	Sox2ot
ENSMUSG00000050854	-1.44368	1.301	14.4072	0.000147237	0.0240503	Tmem125
ENSMUSG00000031367	0.46434	5.10563	14.3732	0.00014992	0.0244167	Ap1s2
ENSMUSG00000032289	-0.803798	2.78994	14.367	0.000150414	0.0244255	Thsd4
ENSMUSG00000023328	0.778452	2.63895	14.3521	0.000151608	0.0245477	Ache
ENSMUSG00000006356	0.564041	4.01442	14.3036	0.000155564	0.0251149	Crip2
ENSMUSG00000041329	0.507508	4.55265	14.2965	0.000156155	0.0251374	Atp1b2
ENSMUSG00000021379	-0.626408	3.69759	14.2648	0.000158805	0.0254901	Id4
ENSMUSG00000001334	0.580355	4.02081	14.221	0.000162549	0.025944	Fndc5
ENSMUSG00000042364	-0.402963	6.78423	14.2208	0.000162568	0.025944	Snx18
ENSMUSG00000038453	-0.901103	2.02503	14.1957	0.000164744	0.0262161	Srcin1
ENSMUSG00000022580	-0.761294	2.61544	14.1334	0.000170297	0.0270222	Rhpn1
ENSMUSG00000029545	0.593801	3.68325	14.068	0.000176316	0.0278733	Acads
ENSMUSG00000076498	1.16198	0.923836	14.0622	0.000176866	0.0278733	Trbc2
ENSMUSG00000014773	-0.466004	5.00375	14.059	0.000177166	0.0278733	Dll1
ENSMUSG00000111994	-1.6434	-0.239337	14.0334	0.000179588	0.0281745	A330049N07Rik
ENSMUSG00000097617	-1.32736	0.683014	13.9898	0.000183808	0.0286826	Gm10687
ENSMUSG00000030695	0.412513	9.13768	13.9846	0.000184312	0.0286826	Aldoa
ENSMUSG00000038622	-0.52891	4.26893	13.984	0.000184376	0.0286826	Med30
ENSMUSG00000050029	0.415713	5.84787	13.9123	0.000191544	0.0297144	Rap2c
ENSMUSG00000030519	0.394993	6.94168	13.8936	0.000193456	0.0298759	Apba2
ENSMUSG00000081684	1.4569	0.186506	13.8874	0.000194099	0.0298759	Rps2-ps13
ENSMUSG00000022686	0.417384	5.81491	13.8864	0.000194199	0.0298759	B3gnt5
ENSMUSG00000062270	0.392253	7.05895	13.7856	0.000204896	0.0314345	Morf4l1
ENSMUSG00000030638	-0.415443	5.92172	13.7718	0.000206414	0.0315803	Sh3gl3
ENSMUSG00000030341	0.453669	5.16141	13.7663	0.000207012	0.0315847	Tnfrsf1a
ENSMUSG00000089715	-0.39972	6.55181	13.7372	0.000210243	0.0319399	Cbx6
ENSMUSG00000027849	0.653626	3.20947	13.735	0.00021049	0.0319399	Syt6
ENSMUSG00000046223	0.798852	2.35668	13.6942	0.00021512	0.0325534	Plaur
ENSMUSG00000104211	4.32765	-2.36528	13.6785	0.000216924	0.0327372	Gm37985
ENSMUSG00000064360	0.395765	7.00062	13.6622	0.000218813	0.0329329	mt-Nd3
ENSMUSG00000050549	-0.613779	3.46053	13.6483	0.000220435	0.0330873	Fam241a
ENSMUSG00000021990	-0.408032	6.03051	13.6428	0.000221085	0.0330954	Spata13
ENSMUSG00000096617	1.25814	0.623168	13.6335	0.000222181	0.0331082	Gm5559
ENSMUSG00000011256	0.462718	4.94314	13.632	0.000222363	0.0331082	Adam19
ENSMUSG00000099662	2.43301	-1.54567	13.6185	0.000223967	0.0332579	Ppp1r2-ps2
ENSMUSG00000027605	0.404313	6.22905	13.5928	0.000227057	0.0336268	Acss2
ENSMUSG00000046562	-0.410953	5.86991	13.5773	0.000228941	0.0337931	Unc119b
ENSMUSG00000078902	-1.09316	1.33827	13.5735	0.000229396	0.0337931	Gm14443
ENSMUSG00000069303	-0.442066	5.34135	13.5603	0.000231019	0.0339421	Hist1h2br
ENSMUSG00000056413	-0.68477	3.10064	13.5468	0.000232692	0.0340977	Adap1
ENSMUSG00000026854	-0.463093	4.93954	13.5012	0.000238405	0.0348429	Usp20
ENSMUSG00000027737	-0.441118	5.39461	13.4912	0.00023969	0.0349387	Slc7a11
ENSMUSG00000004951	2.088	-0.943154	13.4327	0.000247274	0.0359499	Hspb1
ENSMUSG00000021238	0.434589	5.39846	13.3856	0.00025357	0.0367535	Aldh6a1
ENSMUSG00000053070	-0.941765	1.68389	13.3815	0.000254125	0.0367535	Cfap300
ENSMUSG00000022210	0.663603	3.00826	13.3644	0.000256449	0.0369933	Dhrs4
ENSMUSG00000036622	-0.417428	5.68033	13.3394	0.000259891	0.0373927	Atp13a2
ENSMUSG00000055560	-1.80422	-0.485179	13.3112	0.000263828	0.037861	Zfp459
ENSMUSG00000058070	-0.396325	6.44861	13.306	0.000264559	0.037868	Eml1
ENSMUSG00000036111	0.45644	4.91334	13.2965	0.000265896	0.0379056	Lmo1
ENSMUSG00000093456	4.34011	-2.51923	13.2945	0.000266186	0.0379056	Gm20662
ENSMUSG00000023456	0.384177	7.35746	13.2778	0.000268574	0.0381478	Tpi1
ENSMUSG00000029718	1.11367	1.06677	13.2703	0.000269649	0.0382029	Pcolce
ENSMUSG00000036580	-0.429847	5.40772	13.26	0.000271127	0.0383144	Spg20
ENSMUSG00000028597	0.729342	2.58939	13.2481	0.000272862	0.0384618	Gpx7
ENSMUSG00000026437	-0.895711	2.03115	13.239	0.000274188	0.0385509	Cdk18
ENSMUSG00000092232	-5.41645	-2.18972	13.1335	0.000290069	0.0406808	Gm20521
ENSMUSG00000004633	-0.390416	6.59218	13.1237	0.000291589	0.0407909	Chn2
ENSMUSG00000100162	-0.903259	1.82704	13.1175	0.000292543	0.0408216	Gm20687
ENSMUSG00000079330	1.28057	0.56876	13.1	0.000295291	0.0411017	Lemd1
ENSMUSG00000033006	-0.382239	7.28462	13.0871	0.000297343	0.0412838	Sox10
ENSMUSG00000014776	0.9102	1.69255	13.0798	0.000298496	0.0413406	Nol3
ENSMUSG00000000560	0.476029	4.69586	13.0711	0.000299889	0.0414302	Gabra2
ENSMUSG00000006205	0.494138	4.49576	13.051	0.000303114	0.0417719	Htra1
ENSMUSG00000034579	0.790769	2.27177	13.0421	0.000304566	0.041868	Pla2g3
ENSMUSG00000001794	0.382433	6.98347	13.0221	0.00030784	0.0422136	Capns1
ENSMUSG00000026213	-0.537046	3.99169	12.9724	0.000316114	0.0432414	Stk11ip
ENSMUSG00000062210	-0.398541	5.94881	12.9578	0.000318584	0.0434723	Tnfaip8
ENSMUSG00000111462	-5.6912	-2.27557	12.9462	0.000320577	0.043637	Gm49317
ENSMUSG00000035877	0.380066	7.20983	12.9358	0.000322351	0.0437712	Zhx3
ENSMUSG00000028328	0.677757	2.91096	12.926	0.000324047	0.0438941	Tmod1
ENSMUSG00000010086	-0.701616	2.78882	12.9107	0.000326712	0.0441474	Rnf112
ENSMUSG00000027555	1.33303	0.217716	12.9008	0.000328439	0.0442731	Car13
ENSMUSG00000000275	0.848187	2.02984	12.8321	0.000340725	0.045818	Trim25
ENSMUSG00000037887	-0.50754	4.24596	12.8264	0.000341766	0.0458469	Dusp8
ENSMUSG00000049502	0.721831	2.56114	12.7599	0.000354123	0.0473902	Dtx3l
ENSMUSG00000043441	-0.827222	2.14068	12.7489	0.000356211	0.047555	Gpr149
ENSMUSG00000042532	0.806523	2.12638	12.7441	0.000357136	0.0475641	Golga7b
ENSMUSG00000057604	-0.584676	3.54061	12.7039	0.000364888	0.0484804	Lmcd1
ENSMUSG00000028494	0.638732	3.06206	12.644	0.000376781	0.0498587	Plin2
ENSMUSG00000052727	-0.390446	8.88959	12.6409	0.000377408	0.0498587	Map1b
ENSMUSG00000040613	0.78203	2.29617	12.6381	0.000377956	0.0498587	Apobec1
ENSMUSG00000028785	1.78402	-0.65928	12.6117	0.00038335	0.0504505	Hpca
ENSMUSG00000053604	-0.539624	3.88817	12.6008	0.000385584	0.0506246	Rpia
ENSMUSG00000004698	-0.41924	5.42158	12.5782	0.000390276	0.0511106	Hdac9
ENSMUSG00000031568	-0.416817	5.44741	12.5741	0.000391127	0.0511106	Rwdd4a
ENSMUSG00000063065	0.501297	4.26254	12.5613	0.000393815	0.0513411	Mapk3
ENSMUSG00000033615	0.695978	2.73995	12.5562	0.000394901	0.0513622	Cplx1
ENSMUSG00000023912	-0.583377	3.51117	12.5406	0.000398212	0.0516718	Slc25a27
ENSMUSG00000089945	1.25522	0.72349	12.5329	0.000399851	0.0517635	Pakap
ENSMUSG00000054263	0.388129	6.18039	12.5279	0.000400923	0.0517816	Lifr
ENSMUSG00000074934	2.38726	-1.52156	12.5202	0.000402571	0.0518737	Grem1
ENSMUSG00000032482	0.37655	8.49737	12.5097	0.000404837	0.052045	Cspg5
ENSMUSG00000022629	-0.468578	4.64778	12.5013	0.000406674	0.0521604	Kif21a
ENSMUSG00000039809	0.468245	4.61142	12.4699	0.000413562	0.0529217	Gabbr2
ENSMUSG00000029070	0.685222	2.72312	12.4029	0.000428665	0.0547282	Mxra8
ENSMUSG00000051238	-0.598726	3.35881	12.3594	0.000438776	0.0558906	Swsap1
ENSMUSG00000056666	0.613512	3.25471	12.3389	0.000443621	0.0563785	Retsat
ENSMUSG00000030222	-1.09641	1.14413	12.3181	0.000448593	0.0568801	Rerg
ENSMUSG00000089698	1.28689	0.279344	12.3134	0.000449724	0.0568937	Gm2541
ENSMUSG00000022125	-0.441456	4.94206	12.2996	0.000453052	0.0571845	Cln5
ENSMUSG00000067215	0.535898	3.81743	12.2895	0.000455504	0.0572475	Usp51
ENSMUSG00000040209	-0.373202	6.94306	12.2891	0.000455614	0.0572475	Zfp704
ENSMUSG00000026819	0.369319	7.13893	12.2737	0.000459397	0.0575926	Slc25a25
ENSMUSG00000042066	-0.442248	4.86297	12.1383	0.000493967	0.061787	Tmcc2
ENSMUSG00000055737	0.751622	2.36022	12.1323	0.000495572	0.0618081	Ghr
ENSMUSG00000075334	-0.435904	4.95839	12.1293	0.000496361	0.0618081	Rprm
ENSMUSG00000003559	1.02481	1.09294	12.115	0.000500183	0.0620696	As3mt
ENSMUSG00000092060	-0.447034	4.79513	12.1131	0.000500696	0.0620696	Bend4
ENSMUSG00000033278	-0.477587	4.40076	12.0989	0.000504514	0.0624036	Ptprm
ENSMUSG00000024140	0.595851	3.5021	12.075	0.000511024	0.0630683	Epas1
ENSMUSG00000042712	0.378123	6.35076	12.0613	0.000514792	0.0633925	Tceal9
ENSMUSG00000098128	-1.12666	0.977303	12.0512	0.000517578	0.0635945	Gm3693
ENSMUSG00000018567	0.371076	6.73948	12.039	0.00052099	0.0638725	Gabarap
ENSMUSG00000084033	-5.04045	-2.43189	12.0262	0.00052457	0.0641148	Gm7645
ENSMUSG00000104824	5.05418	-2.5784	12.0225	0.000525609	0.0641148	Gm21663
ENSMUSG00000035431	-0.684415	2.8002	12.0159	0.000527474	0.0641148	Sstr1
ENSMUSG00000019194	0.686821	2.66643	12.0156	0.000527585	0.0641148	Scn1b
ENSMUSG00000075224	1.20721	0.48213	11.9868	0.000535787	0.0648279	Lrrc55
ENSMUSG00000111080	-0.560111	3.65248	11.9868	0.000535787	0.0648279	Gm20300
ENSMUSG00000058135	0.381792	6.4127	11.9755	0.00053905	0.0650809	Gstm1
ENSMUSG00000043635	-0.45556	4.65884	11.9422	0.00054876	0.0661095	Adamts3
ENSMUSG00000032418	0.380609	6.13124	11.9274	0.000553146	0.0664937	Me1
ENSMUSG00000030536	0.370558	6.67074	11.9169	0.000556261	0.0667236	Iqgap1
ENSMUSG00000024781	0.440447	4.81232	11.9054	0.000559703	0.0669919	Lipa
ENSMUSG00000058152	0.663906	2.75134	11.8892	0.000564606	0.0674334	Chsy3
ENSMUSG00000097767	-0.43432	4.99981	11.8714	0.000570031	0.0679352	Miat
ENSMUSG00000024736	-0.371305	6.5815	11.8593	0.000573746	0.0682315	Tmem132a
ENSMUSG00000024597	-0.363491	7.19404	11.8486	0.000577051	0.0684779	Slc12a2
ENSMUSG00000029648	-0.730814	2.5155	11.8444	0.000578352	0.068486	Flt1
ENSMUSG00000021779	0.587724	3.38862	11.8398	0.00057979	0.0685102	Thrb
ENSMUSG00000005583	0.451972	4.62514	11.8072	0.000590033	0.0695725	Mef2c
ENSMUSG00000034353	0.438958	4.81517	11.7818	0.000598127	0.0703579	Ramp1
ENSMUSG00000032224	-0.48544	4.2547	11.7784	0.000599227	0.0703579	Fam81a
ENSMUSG00000029810	0.36189	7.06095	11.7625	0.000604368	0.0708118	Tmem176b
ENSMUSG00000048899	-0.717812	2.50013	11.7527	0.000607535	0.071033	Rimkla
ENSMUSG00000037578	-4.52962	-2.02424	11.7434	0.000610588	0.0712399	Pkd2l1
ENSMUSG00000001131	1.07815	0.835991	11.7239	0.000617023	0.0718399	Timp1
ENSMUSG00000028445	-0.435975	4.87057	11.702	0.000624318	0.0725371	Enho
ENSMUSG00000049775	0.373571	8.92696	11.6963	0.00062623	0.0726073	Tmsb4x
ENSMUSG00000064329	0.532006	3.72292	11.6616	0.00063805	0.0738237	Scn1a
ENSMUSG00000042129	1.04436	1.02698	11.6489	0.000642411	0.0741738	Rassf4
ENSMUSG00000000253	0.446899	4.68338	11.6193	0.000652707	0.0752063	Gmpr
ENSMUSG00000038539	0.495604	4.12859	11.6095	0.000656145	0.0754458	Atf5
ENSMUSG00000090063	-4.94135	-2.6111	11.5889	0.000663483	0.0761319	Dlx6os1
ENSMUSG00000046879	0.495042	4.08188	11.5723	0.000669431	0.0766561	Irgm1
ENSMUSG00000025510	0.428584	4.88169	11.5535	0.000676204	0.0770941	Cd151
ENSMUSG00000062031	0.555507	3.50744	11.5507	0.000677233	0.0770941	Pgghg
ENSMUSG00000068014	-2.94238	-1.49391	11.5502	0.000677421	0.0770941	Gm14648
ENSMUSG00000094483	-0.36017	8.44412	11.5284	0.00068542	0.0778449	Purb
ENSMUSG00000030782	1.07919	0.798327	11.5226	0.000687536	0.0779259	Tgfb1i1
ENSMUSG00000067925	0.393017	5.5337	11.4962	0.00069737	0.0788795	Rtl8a
ENSMUSG00000026950	-1.14439	0.764736	11.4922	0.000698877	0.0788892	Neb
ENSMUSG00000064317	-0.73121	2.35761	11.4666	0.000708593	0.0797917	Gm10146
ENSMUSG00000047109	-2.95096	-1.39202	11.4636	0.000709745	0.0797917	Cldn14
ENSMUSG00000042082	0.462749	4.67715	11.4529	0.000713844	0.0800904	Arsb
ENSMUSG00000007021	0.541067	3.58766	11.4415	0.000718206	0.0804174	Syngr3
ENSMUSG00000107478	-5.66933	-2.14706	11.4314	0.000722121	0.0805444	Gm45234
ENSMUSG00000041390	0.559126	3.4423	11.4311	0.000722241	0.0805444	Mdfic
ENSMUSG00000030701	0.377292	5.87963	11.419	0.00072695	0.0808326	Plekhb1
ENSMUSG00000066842	0.605477	3.22638	11.417	0.000727737	0.0808326	Hmcn1
ENSMUSG00000015289	0.480944	4.1976	11.3859	0.00074002	0.082033	Lage3
ENSMUSG00000024912	1.25138	0.620795	11.3551	0.000752408	0.08324	Fosl1
ENSMUSG00000021876	2.1429	-1.48224	11.3025	0.000774012	0.0853978	Rnase4
ENSMUSG00000107667	-0.614899	3.04297	11.3002	0.000774988	0.0853978	C530044C16Rik
ENSMUSG00000048755	-0.441452	4.64389	11.2859	0.00078097	0.0858866	Mcat
ENSMUSG00000033192	-0.845116	1.87403	11.2519	0.000795412	0.0872491	Lpcat2
ENSMUSG00000047787	-0.80306	2.04552	11.2472	0.000797411	0.0872491	Flrt1
ENSMUSG00000020000	-0.352969	7.27194	11.2443	0.000798678	0.0872491	Moxd1
ENSMUSG00000032349	0.351607	8.24636	11.2421	0.000799643	0.0872491	Elovl5
ENSMUSG00000033721	0.361113	6.58911	11.2246	0.000807183	0.087899	Vav3
ENSMUSG00000102963	-5.18645	-2.51055	11.2169	0.000810558	0.0880938	Gm37945
ENSMUSG00000029119	0.538627	3.61531	11.1842	0.000824978	0.0894859	Man2b2
ENSMUSG00000027254	-0.391523	5.53516	11.1712	0.000830779	0.0898284	Map1a
ENSMUSG00000031740	0.644487	2.74671	11.1699	0.00083137	0.0898284	Mmp2
ENSMUSG00000019846	-0.356777	6.77915	11.1648	0.000833627	0.0898974	Lama4
ENSMUSG00000038393	-0.952967	1.56032	11.1569	0.000837208	0.0900262	Txnip
ENSMUSG00000049583	0.350528	8.2569	11.1526	0.000839118	0.0900262	Grm5
ENSMUSG00000022969	0.634405	2.81251	11.1514	0.000839685	0.0900262	Il10rb
ENSMUSG00000036854	0.68399	2.6671	11.1414	0.000844213	0.090203	Hspb6
ENSMUSG00000037801	-2.22141	-0.645003	11.1406	0.000844582	0.090203	Iqch
ENSMUSG00000036908	1.72852	-0.934905	11.1331	0.00084802	0.0903963	Unc93b1
ENSMUSG00000069874	2.25624	-1.57525	11.1044	0.000861225	0.0916281	Irgm2
ENSMUSG00000005089	0.354077	7.34429	11.0967	0.000864801	0.0918327	Slc1a2
ENSMUSG00000027419	0.484548	4.16517	11.0782	0.000873507	0.0925801	Pcsk2
ENSMUSG00000025241	0.537921	3.57615	11.0584	0.000882846	0.0933917	Fyco1
ENSMUSG00000029125	-0.452719	4.44152	11.0532	0.000885362	0.0934798	Stx18
ENSMUSG00000031297	0.575638	3.2237	11.0479	0.00088788	0.0935677	Slc7a3
ENSMUSG00000092196	-2.10178	-1.23318	10.9954	0.000913404	0.0960752	Gm38505
ENSMUSG00000028223	0.428189	4.7404	10.9836	0.000919206	0.0965027	Decr1
ENSMUSG00000018547	-0.355883	6.64001	10.979	0.000921521	0.0965632	Pip4k2b
ENSMUSG00000026255	1.08422	0.920574	10.9751	0.000923427	0.0965807	Efhd1
ENSMUSG00000074151	1.29795	0.00367625	10.9602	0.000930882	0.0971774	Nlrc5
ENSMUSG00000030401	0.403406	5.13308	10.947	0.000937571	0.0976921	Rtn2
ENSMUSG00000075592	0.683651	2.54382	10.9338	0.000944241	0.0982028	Nynrin
ENSMUSG00000040035	0.582698	3.18333	10.9105	0.000956184	0.0992591	Disp2
ENSMUSG00000034799	0.513676	3.72686	10.897	0.000963221	0.099803	Unc13a
ENSMUSG00000040711	0.357874	6.55034	10.8884	0.000967685	0.100079	Sh3pxd2b
ENSMUSG00000001020	0.852967	1.7716	10.8831	0.000970474	0.100181	S100a4
ENSMUSG00000029030	-0.37864	5.63689	10.8728	0.000975886	0.100552	Tprgl
ENSMUSG00000032826	0.359074	8.90245	10.8671	0.00097886	0.100636	Ank2
ENSMUSG00000033009	-0.389495	5.40408	10.8644	0.000980323	0.100636	Ogfod1
ENSMUSG00000022186	0.354794	8.73991	10.8269	0.00100034	0.102502	Oxct1
ENSMUSG00000025321	-0.345366	8.26379	10.8074	0.00101096	0.1034	Itgb8
ENSMUSG00000020182	-0.792507	2.31907	10.8026	0.0010136	0.103479	Ddc
ENSMUSG00000110170	3.6966	-2.44778	10.7961	0.00101715	0.103515	St6galnac2
ENSMUSG00000034445	-0.617743	2.94157	10.7951	0.00101769	0.103515	Cyb561a3
ENSMUSG00000063663	-0.369644	5.79762	10.7823	0.00102473	0.104041	Brwd3
ENSMUSG00000035184	0.449835	4.42395	10.7318	0.0010531	0.106727	Fam124a
ENSMUSG00000057666	0.364362	9.30401	10.7242	0.00105741	0.106968	Gapdh
ENSMUSG00000083012	-0.750191	3.02208	10.7068	0.0010674	0.107782	Fam220a
ENSMUSG00000046768	0.582024	3.12615	10.6892	0.00107765	0.108561	Rhoj
ENSMUSG00000066000	0.829223	1.68928	10.6868	0.00107902	0.108561	Zfp979
ENSMUSG00000020657	-0.415106	4.84645	10.675	0.00108596	0.109029	Dnajc27
ENSMUSG00000046157	-0.390215	5.31078	10.6722	0.0010876	0.109029	Tmem229b
ENSMUSG00000020363	0.652119	2.6125	10.6571	0.00109651	0.109687	Gfpt2
ENSMUSG00000018634	1.20393	0.561599	10.6544	0.00109811	0.109687	Crhr1
ENSMUSG00000063415	-0.860147	1.68311	10.6266	0.00111475	0.111148	Cyp26b1
ENSMUSG00000033953	-0.349792	6.73973	10.6123	0.0011234	0.11181	Ppp3r1
ENSMUSG00000080972	3.49472	-2.4951	10.5789	0.00114386	0.113642	Gm16061
ENSMUSG00000034245	-0.566229	3.25331	10.5735	0.00114721	0.113642	Hdac11
ENSMUSG00000033740	-1.03355	1.23809	10.5723	0.00114794	0.113642	St18
ENSMUSG00000035373	2.1332	-1.24664	10.5556	0.00115839	0.1142	Ccl7
ENSMUSG00000031714	-0.356814	6.22906	10.5546	0.00115899	0.1142	Gab1
ENSMUSG00000023186	0.47215	4.17446	10.5534	0.00115975	0.1142	Vwa5a
ENSMUSG00000027350	0.698705	2.52394	10.5497	0.00116205	0.114225	Chgb
ENSMUSG00000048572	2.04349	-1.50474	10.5417	0.00116709	0.114517	Tmem252
ENSMUSG00000039166	-0.35034	6.51339	10.5379	0.00116948	0.114549	Akap7
ENSMUSG00000020696	-0.590738	3.07635	10.5105	0.00118696	0.115881	Rffl
ENSMUSG00000001847	0.34035	8.27419	10.5101	0.00118725	0.115881	Rac1
ENSMUSG00000081643	4.92353	-2.98999	10.5054	0.00119024	0.115969	Gm11605
ENSMUSG00000045573	0.990924	1.24968	10.4984	0.00119476	0.116016	Penk
ENSMUSG00000062038	0.553741	3.29232	10.4982	0.0011949	0.116016	Gm10108
ENSMUSG00000096045	-4.92986	-2.65559	10.4639	0.00121731	0.117986	Gm21698
ENSMUSG00000032667	0.485202	3.98947	10.4511	0.00122578	0.1186	Pon2
ENSMUSG00000096549	-1.75603	-0.917541	10.4285	0.00124086	0.11985	Prickle4
ENSMUSG00000025780	0.88882	1.47148	10.4122	0.00125183	0.1207	Itih5
ENSMUSG00000115684	-1.14388	0.483556	10.4067	0.00125556	0.120849	Gm6087
ENSMUSG00000045827	1.36517	-0.0170582	10.3982	0.00126137	0.121198	Serpinb9
ENSMUSG00000029211	0.609287	2.91457	10.3823	0.00127226	0.122034	Gabra4
ENSMUSG00000047344	0.422054	4.61759	10.3718	0.00127957	0.122523	Lancl3
ENSMUSG00000031344	-1.37938	-0.00750756	10.3647	0.00128448	0.122782	Gabrq
ENSMUSG00000060671	-0.397057	5.04437	10.3466	0.00129715	0.12363	Atp8b2
ENSMUSG00000007682	0.489133	3.96093	10.3456	0.00129781	0.12363	Dio2
ENSMUSG00000032359	0.969623	1.02321	10.3318	0.0013076	0.12435	Ctsh
ENSMUSG00000051236	0.52914	3.46	10.3133	0.00132074	0.125384	Msrb3
ENSMUSG00000091264	-0.356129	5.93526	10.3055	0.00132635	0.125547	Smim13
ENSMUSG00000027346	-0.341438	6.94001	10.3046	0.00132697	0.125547	Gpcpd1
ENSMUSG00000091712	-0.784291	2.07772	10.3012	0.00132947	0.125569	Sec14l5
ENSMUSG00000015937	-0.338397	7.11869	10.2941	0.00133455	0.125835	H2afy
ENSMUSG00000038871	-0.346559	6.52413	10.2778	0.00134644	0.126741	Bpgm
ENSMUSG00000029287	0.751948	1.95003	10.2727	0.0013501	0.126778	Tgfbr3
ENSMUSG00000028488	0.805878	1.75365	10.2695	0.00135248	0.126778	Sh3gl2
ENSMUSG00000020601	-0.346729	8.7808	10.2679	0.00135368	0.126778	Trib2
ENSMUSG00000060675	0.6595	2.57283	10.2595	0.00135982	0.127138	Pla2g16
ENSMUSG00000106296	4.67591	-2.93849	10.2508	0.00136628	0.127528	4632404M16Rik
ENSMUSG00000117251	-4.98822	-2.667	10.2437	0.00137151	0.127801	AL805899,2
ENSMUSG00000035530	0.345905	6.48578	10.2314	0.00138067	0.12844	Eif1
ENSMUSG00000107990	2.31366	-1.78979	10.2262	0.0013846	0.128589	Gm7890
ENSMUSG00000010797	1.20043	0.187441	10.2222	0.00138763	0.128656	Wnt2
ENSMUSG00000032725	-1.43789	-0.110545	10.2096	0.00139714	0.129136	Folr2
ENSMUSG00000002010	0.344485	6.53331	10.2091	0.00139746	0.129136	Idh3g
ENSMUSG00000056429	0.353322	5.94566	10.1716	0.0014262	0.131573	Tgoln1
ENSMUSG00000019796	-0.353413	6.02834	10.167	0.00142977	0.131683	Lrp11
ENSMUSG00000023249	0.71827	2.2458	10.1524	0.0014411	0.132426	Parp3
ENSMUSG00000100968	-5.09586	-2.67278	10.1505	0.00144261	0.132426	Gm2098
ENSMUSG00000031327	0.386065	5.16123	10.1234	0.00146396	0.134165	Chic1
ENSMUSG00000046743	0.392971	5.02642	10.1127	0.00147253	0.134728	Fat4
ENSMUSG00000038530	0.553104	3.29853	10.1029	0.00148038	0.135224	Rgs4
ENSMUSG00000096546	-4.83407	-2.69878	10.0878	0.00149256	0.136112	Smlr1
ENSMUSG00000023010	0.331673	8.10557	10.08	0.00149886	0.136463	Tmbim6
ENSMUSG00000018417	0.357835	5.73913	10.0736	0.00150406	0.136553	Myo1b
ENSMUSG00000045932	0.386135	5.1856	10.0728	0.00150477	0.136553	Ifit2
ENSMUSG00000039904	-0.490988	3.92508	10.0657	0.00151053	0.136706	Gpr37
ENSMUSG00000039474	-0.651623	2.59449	10.0647	0.00151138	0.136706	Wfs1
ENSMUSG00000026276	0.340885	6.65008	10.0499	0.0015236	0.137587	2021-09-02
ENSMUSG00000040997	0.334046	7.49915	10.0398	0.00153191	0.138113	Abhd4
ENSMUSG00000034330	-0.527793	3.53365	10.0323	0.00153821	0.138443	Plcg2
ENSMUSG00000032572	3.4093	-2.45379	10.0295	0.00154055	0.138443	Col6a4
ENSMUSG00000095547	3.87584	-2.28363	10.0182	0.00155001	0.138963	Gm10719
ENSMUSG00000021959	0.389717	5.05291	10.0166	0.00155135	0.138963	Lats2
ENSMUSG00000092544	-1.95345	-1.18101	10.0092	0.00155759	0.139298	Gm20422
ENSMUSG00000048429	-0.362343	5.64175	9.99737	0.00156764	0.139971	Timm29
ENSMUSG00000020122	0.339943	6.66165	9.98511	0.00157811	0.14068	Egfr
ENSMUSG00000067028	-0.544083	3.38482	9.97492	0.00158687	0.141234	Cntnap5b
ENSMUSG00000040147	-1.69035	-0.713006	9.94173	0.00161574	0.143573	Maob
ENSMUSG00000099009	-5.61244	-2.41956	9.91289	0.00164125	0.145226	Rdh16f1
ENSMUSG00000040254	-0.347261	6.31063	9.91202	0.00164202	0.145226	Sema3d
ENSMUSG00000034310	-0.72229	2.21244	9.90815	0.00164549	0.145226	Tmem132d
ENSMUSG00000045180	-0.342436	6.37141	9.90793	0.00164568	0.145226	Shroom2
ENSMUSG00000023886	2.58179	-2.04125	9.906	0.00164741	0.145226	Smoc2
ENSMUSG00000005672	-0.401437	4.93481	9.89865	0.001654	0.145576	Kit
ENSMUSG00000032470	0.336781	6.69158	9.88734	0.0016642	0.146241	Mras
ENSMUSG00000024395	-0.450338	4.34435	9.88082	0.0016701	0.146528	Lims2
ENSMUSG00000036478	0.388985	4.99954	9.87779	0.00167285	0.146538	Btg1
ENSMUSG00000026479	1.49234	-0.660512	9.87441	0.00167593	0.146577	Lamc2
ENSMUSG00000084883	-0.383018	5.14135	9.85292	0.00169563	0.148066	Ccdc85c
ENSMUSG00000030031	-0.35667	5.71348	9.84992	0.00169839	0.148074	Kbtbd8
ENSMUSG00000025979	0.332308	6.99068	9.82842	0.00171836	0.149434	Mob4
ENSMUSG00000045777	0.848944	1.45705	9.82491	0.00172164	0.149434	Ifitm10
ENSMUSG00000023845	0.332229	7.16162	9.82447	0.00172205	0.149434	Lnpep
ENSMUSG00000028766	0.545799	3.19269	9.81572	0.00173027	0.1499	Alpl
ENSMUSG00000056260	-0.464157	4.00692	9.81301	0.00173282	0.1499	Lrif1
ENSMUSG00000034993	0.343745	6.07582	9.78076	0.00176348	0.152315	Vat1
ENSMUSG00000032440	0.626613	2.5751	9.76592	0.00177776	0.15331	Tgfbr2
ENSMUSG00000078300	1.27126	-0.108143	9.7623	0.00178127	0.153374	Gm2606
ENSMUSG00000000325	-0.384924	5.07492	9.7588	0.00178466	0.153429	Arvcf
ENSMUSG00000029304	0.40594	4.80895	9.74665	0.0017965	0.154112	Spp1
ENSMUSG00000035686	0.769899	2.1443	9.74495	0.00179816	0.154112	Thrsp
ENSMUSG00000107917	1.32528	-0.244597	9.73858	0.0018044	0.154409	Gm44235
ENSMUSG00000099635	4.59137	-3.0577	9.72935	0.00181349	0.154947	Gm28528
ENSMUSG00000038156	-0.326761	8.07309	9.72531	0.00181748	0.15505	Spon1
ENSMUSG00000029851	0.841976	1.4659	9.71823	0.00182449	0.155409	Tcaf2
ENSMUSG00000040152	0.561215	3.08759	9.70466	0.00183801	0.156321	Thbs1
ENSMUSG00000050910	0.332668	6.68907	9.69746	0.00184523	0.156695	Cdr2l
ENSMUSG00000023495	-0.331535	6.81381	9.68955	0.00185319	0.157107	Pcbp4
ENSMUSG00000086468	-3.93702	-2.42824	9.6846	0.00185819	0.157107	Etaa1os
ENSMUSG00000006782	-0.326681	8.13054	9.68422	0.00185857	0.157107	Cnp
ENSMUSG00000022155	-2.19976	-1.31032	9.65654	0.00188678	0.15925	Mroh2b
ENSMUSG00000025534	0.411243	4.57474	9.63012	0.00191412	0.161311	Gusb
ENSMUSG00000037172	-0.338913	6.2431	9.60176	0.00194391	0.163574	E330009J07Rik
ENSMUSG00000030621	0.551174	3.12845	9.59663	0.00194934	0.163783	Me3
ENSMUSG00000093465	-4.63284	-2.70048	9.58935	0.00195709	0.164057	Gm20682
ENSMUSG00000074738	-0.47435	3.86026	9.58802	0.00195851	0.164057	Fndc10
ENSMUSG00000002808	0.327485	7.01783	9.57747	0.0019698	0.164754	Epdr1
ENSMUSG00000098659	-0.498231	3.59265	9.57048	0.00197731	0.165134	1110015O18Rik
ENSMUSG00000089665	-1.36573	-0.141175	9.56458	0.00198368	0.165417	Fcor
ENSMUSG00000101905	4.43732	-3.10482	9.55569	0.00199331	0.16597	4930439D14Rik
ENSMUSG00000027552	-0.399747	4.73274	9.54523	0.00200469	0.166482	E2f5
ENSMUSG00000013928	1.67397	-1.0813	9.54455	0.00200544	0.166482	Thap8
ENSMUSG00000066278	-0.385151	4.97359	9.53467	0.00201626	0.16713	Vps37b
ENSMUSG00000062542	-0.509812	3.52011	9.52321	0.00202889	0.167926	Syt9
ENSMUSG00000038642	4.53497	-2.94761	9.51278	0.00204046	0.168632	Ctss
ENSMUSG00000005107	0.718779	2.02427	9.47857	0.00207886	0.17155	Slc2a9
ENSMUSG00000041544	0.481429	3.81923	9.47187	0.00208646	0.171923	Disp3
ENSMUSG00000039976	-0.361876	5.43506	9.46452	0.00209484	0.172357	Tbc1d16
ENSMUSG00000086290	-0.377719	5.11452	9.45706	0.00210338	0.172804	Snhg12
ENSMUSG00000051515	0.328204	6.82612	9.4517	0.00210954	0.173054	Fam181b
ENSMUSG00000040372	0.845227	1.38523	9.44188	0.00212086	0.173726	Gpr63
ENSMUSG00000015377	-0.524135	3.32437	9.43749	0.00212594	0.173886	Dennd6b
ENSMUSG00000032556	-0.640973	2.72668	9.42275	0.0021431	0.17485	Bfsp2
ENSMUSG00000049550	-0.379543	5.03614	9.4216	0.00214444	0.17485	Clip1
ENSMUSG00000073411	0.391723	4.7728	9.41927	0.00214717	0.17485	H2-D1
ENSMUSG00000050565	0.32308	7.51931	9.40515	0.00216377	0.175943	Tor1aip2
ENSMUSG00000035095	-0.923495	1.19669	9.4004	0.00216939	0.176142	Fam167a
ENSMUSG00000017943	0.408197	4.54111	9.39664	0.00217383	0.176231	Gdap1l1
ENSMUSG00000028708	-0.462678	3.93051	9.39412	0.00217683	0.176231	Mknk1
ENSMUSG00000022587	0.449981	4.01995	9.38568	0.00218687	0.176786	Ly6e
ENSMUSG00000041309	-0.819309	1.67995	9.38065	0.00219288	0.177014	Nkx6-2
ENSMUSG00000019823	0.49513	3.57624	9.3716	0.00220373	0.177632	Mical1
ENSMUSG00000116121	-1.84355	-0.788388	9.36101	0.0022165	0.178402	Gm49486
ENSMUSG00000020988	-0.394131	4.75781	9.35612	0.00222242	0.17862	L2hgdh
ENSMUSG00000051116	-1.79395	-0.925505	9.34776	0.00223259	0.178926	Gm8121
ENSMUSG00000026833	0.376109	5.06573	9.34761	0.00223277	0.178926	Olfm1
ENSMUSG00000041377	-0.724547	2.10531	9.34504	0.00223589	0.178926	Ninj2
ENSMUSG00000086905	1.85588	-1.40235	9.33208	0.00225177	0.179937	Gm13716
ENSMUSG00000064357	0.330855	8.83293	9.32103	0.00226539	0.180766	mt-Atp6
ENSMUSG00000062382	0.358687	5.41655	9.31313	0.00227518	0.181286	Ftl1-ps1
ENSMUSG00000041992	-0.421131	4.39835	9.28629	0.00230875	0.183698	Rapgef5
ENSMUSG00000026109	-0.34533	5.76265	9.28072	0.00231578	0.183993	Tmeff2
ENSMUSG00000026104	0.367593	5.21459	9.27093	0.00232819	0.184475	Stat1
ENSMUSG00000059325	-0.377035	5.05025	9.2707	0.00232849	0.184475	Hopx
ENSMUSG00000086596	0.730686	1.94512	9.24115	0.00236636	0.187078	Susd5
ENSMUSG00000050711	-0.370501	5.91036	9.23958	0.00236839	0.187078	Scg2
ENSMUSG00000068099	-0.382904	4.90917	9.23722	0.00237145	0.187078	1500009C09Rik
ENSMUSG00000031012	-0.318363	7.86987	9.23427	0.00237527	0.187114	Cask
ENSMUSG00000026198	-0.35625	5.43524	9.22754	0.00238402	0.187538	Abcb6
ENSMUSG00000050063	-1.66905	-0.0914948	9.2204	0.00239333	0.188004	Klk6
ENSMUSG00000006273	-0.320776	7.09802	9.20163	0.00241799	0.189673	Atp6v1b2
ENSMUSG00000081170	-3.07049	-2.16144	9.1942	0.00242784	0.190176	Gm12922
ENSMUSG00000035864	-1.07778	2.95705	9.18797	0.00243611	0.190555	Syt1
ENSMUSG00000026918	-0.358817	5.43462	9.1705	0.00245948	0.192112	Brd3
ENSMUSG00000112168	-1.88628	-1.1637	9.16516	0.00246667	0.192403	Gm34776
ENSMUSG00000084838	-0.583009	2.81159	9.15476	0.00248072	0.193228	Gm10241
ENSMUSG00000044268	-1.01403	0.697105	9.13715	0.00250471	0.194824	Gm4895
ENSMUSG00000020101	0.967927	0.938574	9.13225	0.00251142	0.195073	Vsir
ENSMUSG00000048537	-0.318798	7.1196	9.10913	0.00254336	0.19699	Phldb1
ENSMUSG00000000276	-0.402236	4.53781	9.1091	0.00254342	0.19699	Dgke
ENSMUSG00000003623	0.320584	6.94223	9.1067	0.00254675	0.19699	Crot
ENSMUSG00000045287	0.637496	2.40074	9.10261	0.00255245	0.197156	Rtn4rl1
ENSMUSG00000020388	0.505422	3.47589	9.09448	0.00256382	0.19776	Pdlim4
ENSMUSG00000036661	0.733681	1.84025	9.0916	0.00256785	0.197796	Dennd3
ENSMUSG00000030020	-0.489625	3.62112	9.088	0.00257292	0.197912	Prickle2
ENSMUSG00000021313	-0.461931	3.91304	9.0841	0.00257841	0.198059	Ryr2
ENSMUSG00000027994	1.05205	0.360937	9.06823	0.00260089	0.199511	Mcub
ENSMUSG00000115756	-2.56084	-1.7594	9.0657	0.00260449	0.199511	Gm49519
ENSMUSG00000049721	-0.463991	3.9446	9.06265	0.00260884	0.199569	Gal3st1
ENSMUSG00000029311	0.758481	1.81064	9.0588	0.00261433	0.199661	Hsd17b11
ENSMUSG00000034573	-0.381497	4.89024	9.05458	0.00262038	0.199661	Ptpn13
ENSMUSG00000028124	0.340584	5.7381	9.05426	0.00262083	0.199661	Gclm
ENSMUSG00000054252	-0.390272	4.82537	9.04536	0.00263362	0.200096	Fgfr3
ENSMUSG00000045092	-0.384611	4.91931	9.04411	0.00263543	0.200096	S1pr1
ENSMUSG00000028268	0.439652	4.09236	9.04278	0.00263734	0.200096	Gbp3
ENSMUSG00000048058	-0.330966	6.04884	9.02376	0.00266493	0.201913	Ldlrad3
ENSMUSG00000038582	-0.387467	4.74975	9.01736	0.00267428	0.202345	Pptc7
ENSMUSG00000068566	0.999269	0.571347	8.9859	0.0027207	0.204845	Myadm
ENSMUSG00000028277	0.326305	6.26228	8.98302	0.00272499	0.204845	Ube2j1
ENSMUSG00000080989	3.93065	-1.02182	8.98038	0.00272894	0.204845	Gm14048
ENSMUSG00000038457	0.53642	3.17377	8.98002	0.00272948	0.204845	Tmem255b
ENSMUSG00000027238	-0.392566	4.66357	8.9786	0.0027316	0.204845	Frmd5
ENSMUSG00000022044	-0.473632	3.76228	8.97738	0.00273342	0.204845	Stmn4
ENSMUSG00000010064	0.328318	6.22225	8.97732	0.00273352	0.204845	Slc38a3
ENSMUSG00000096056	-0.461765	3.95379	8.97511	0.00273682	0.204845	Gm21986
ENSMUSG00000031647	-0.344591	5.6652	8.97127	0.00274258	0.205	Mfap3l
ENSMUSG00000051323	-0.468493	3.76872	8.95428	0.0027682	0.206636	Pcdh19
ENSMUSG00000001025	0.596772	2.7843	8.94217	0.00278661	0.207732	S100a6
ENSMUSG00000104474	4.50072	-3.10564	8.91185	0.00283325	0.210926	Gm38210
ENSMUSG00000022679	-0.468656	3.74948	8.89357	0.00286177	0.212763	Mpv17l
ENSMUSG00000037014	0.937822	0.963113	8.87991	0.00288326	0.213825	Sstr4
ENSMUSG00000083796	4.51588	-3.1657	8.8796	0.00288375	0.213825	Gm13369
ENSMUSG00000022594	0.419414	4.34279	8.87302	0.00289417	0.214311	Lynx1
ENSMUSG00000025790	0.353628	5.37143	8.84085	0.00294563	0.217831	Slco3a1
ENSMUSG00000022500	-0.364478	5.09845	8.82657	0.00296875	0.219249	Litaf
ENSMUSG00000002015	0.332025	5.82393	8.80458	0.00300476	0.221614	Bcap31
ENSMUSG00000074108	4.25791	-3.17239	8.79987	0.00301253	0.221892	Rpl10-ps2
ENSMUSG00000039910	0.411443	4.42045	8.79655	0.003018	0.222001	Cited2
ENSMUSG00000037242	0.310137	8.03507	8.78602	0.00303548	0.222933	Clic4
ENSMUSG00000032511	1.09091	0.276196	8.78276	0.00304092	0.222933	Scn5a
ENSMUSG00000006675	-0.438666	4.04402	8.78057	0.00304456	0.222933	P4htm
ENSMUSG00000051497	0.358019	5.25642	8.77668	0.00305106	0.222933	Kcnj16
ENSMUSG00000027932	0.429716	4.11681	8.77471	0.00305435	0.222933	Slc27a3
ENSMUSG00000002980	0.645484	2.23373	8.77447	0.00305475	0.222933	Bcam
ENSMUSG00000036533	0.582721	2.76912	8.76984	0.00306253	0.222961	Cdc42ep3
ENSMUSG00000110845	4.53696	-2.94955	8.76945	0.00306317	0.222961	Gm47481
ENSMUSG00000037706	0.320975	8.84567	8.7629	0.0030742	0.223471	Cd81
ENSMUSG00000034165	-0.315671	6.77095	8.75272	0.00309141	0.22435	Ccnd3
ENSMUSG00000099329	5.20819	-2.81166	8.75097	0.00309438	0.22435	Gm28052
ENSMUSG00000053519	0.410275	4.31146	8.74739	0.00310046	0.224498	Kcnip1
ENSMUSG00000039033	-0.457482	3.80494	8.72788	0.00313381	0.226618	Tasp1
ENSMUSG00000100865	-2.44869	-1.86438	8.72322	0.00314183	0.226902	Gm9320
ENSMUSG00000074505	-0.323883	6.14077	8.72065	0.00314627	0.226927	Fat3
ENSMUSG00000025475	-0.625148	2.516	8.71483	0.00315632	0.227357	Adgra1
ENSMUSG00000027363	0.324875	6.09077	8.70393	0.00317526	0.228253	Usp8
ENSMUSG00000046523	-0.374043	4.90204	8.70294	0.00317697	0.228253	Kctd4
ENSMUSG00000030272	0.313181	6.84796	8.69733	0.00318677	0.228374	Camk1
ENSMUSG00000033855	1.32565	-0.428082	8.69726	0.00318688	0.228374	Ston1
ENSMUSG00000061143	-0.881968	1.09994	8.69273	0.00319482	0.228514	Maml3
ENSMUSG00000111497	-0.496786	3.41023	8.69145	0.00319707	0.228514	Gm38431
ENSMUSG00000070732	-2.0456	-1.28617	8.67246	0.00323055	0.230536	Rbm44
ENSMUSG00000054196	0.893707	1.04616	8.67071	0.00323366	0.230536	Cthrc1
ENSMUSG00000063446	-0.357627	5.25061	8.66414	0.00324532	0.230825	Plppr1
ENSMUSG00000039037	-0.556684	3.03256	8.66375	0.00324603	0.230825	St6galnac5
ENSMUSG00000052681	0.315595	6.6098	8.65869	0.00325505	0.231171	Rap1b
ENSMUSG00000004044	0.420217	4.27042	8.6391	0.00329024	0.233372	Cavin1
ENSMUSG00000024942	1.34963	-0.571451	8.63616	0.00329555	0.23345	Capn1
ENSMUSG00000089809	-0.353537	5.41874	8.62845	0.00330952	0.234141	Rasgef1b
ENSMUSG00000022619	0.353452	5.2494	8.62095	0.00332318	0.234809	Mapk8ip2
ENSMUSG00000036816	-2.17695	-1.64245	8.61376	0.00333634	0.235339	Atoh7
ENSMUSG00000110080	-0.631254	2.63369	8.61221	0.00333917	0.235339	Gm6145
ENSMUSG00000007039	0.324642	5.92172	8.60016	0.00336134	0.23644	Ddah2
ENSMUSG00000102521	-4.65884	-2.75155	8.5991	0.00336329	0.23644	Gm37781
ENSMUSG00000016206	1.16901	-0.0456621	8.59592	0.00336917	0.236553	H2-M3
ENSMUSG00000064215	0.608787	2.537	8.56864	0.00342002	0.23982	Ifi27
ENSMUSG00000098188	-0.316878	6.44206	8.54874	0.00345762	0.242025	Sowahc
ENSMUSG00000097736	-0.631232	2.56122	8.54614	0.00346255	0.242025	9530059O14Rik
ENSMUSG00000108381	1.30882	-0.424631	8.5451	0.00346454	0.242025	Gm9299
ENSMUSG00000070304	-0.622255	2.41893	8.52987	0.00349365	0.243551	Scn2b
ENSMUSG00000039031	0.329858	5.72424	8.52909	0.00349515	0.243551	Arhgap18
ENSMUSG00000029761	0.35167	5.23271	8.5114	0.00352929	0.245622	Cald1
ENSMUSG00000021733	0.306124	7.66363	8.50106	0.0035494	0.246581	Slc4a7
ENSMUSG00000002602	0.488314	3.49349	8.49922	0.00355299	0.246581	Axl
ENSMUSG00000079501	-2.30399	-1.53256	8.49748	0.00355639	0.246581	Gm5138
ENSMUSG00000117629	1.16062	-0.0403971	8.49486	0.0035615	0.246627	CT030642,2
ENSMUSG00000034488	0.373651	4.87039	8.4876	0.00357576	0.247306	Edil3
ENSMUSG00000029826	0.426549	4.01567	8.47851	0.00359367	0.247776	Zc3hav1
ENSMUSG00000024063	0.305601	8.05594	8.47762	0.00359542	0.247776	Lbh
ENSMUSG00000024421	-1.32836	0.0376221	8.47736	0.00359594	0.247776	Lama3
ENSMUSG00000047485	1.23906	-0.428033	8.47478	0.00360104	0.24782	Klhl34
ENSMUSG00000073209	1.43885	-0.812319	8.47028	0.00360996	0.247885	Klf14
ENSMUSG00000041633	0.522071	3.07922	8.46758	0.00361532	0.247885	Kctd12b
ENSMUSG00000045005	0.602017	2.48006	8.46756	0.00361537	0.247885	Fzd5
ENSMUSG00000027577	-0.322276	6.05405	8.45863	0.00363316	0.248636	Chrna4
ENSMUSG00000038072	-0.331492	5.70175	8.45598	0.00363846	0.248636	Galnt11
ENSMUSG00000073802	0.415226	4.16645	8.45533	0.00363976	0.248636	Cdkn2b
ENSMUSG00000048218	0.611886	2.48234	8.45043	0.00364957	0.249	Amigo2
ENSMUSG00000075555	-1.1802	0.208654	8.44315	0.0036642	0.249286	Gm10863
ENSMUSG00000047496	0.834898	1.2415	8.44274	0.00366503	0.249286	Rnf152
ENSMUSG00000097961	-2.04215	-1.39733	8.44165	0.00366723	0.249286	Gm27000
ENSMUSG00000047986	1.28458	-0.447792	8.42456	0.00370186	0.251333	Palm3
ENSMUSG00000079215	-0.306215	7.12329	8.40993	0.00373176	0.253054	Zfp664
ENSMUSG00000031570	-0.41289	4.2196	8.40749	0.00373677	0.253084	Plpp5
ENSMUSG00000037813	0.581307	2.64415	8.402	0.00374809	0.253541	D630003M21Rik
ENSMUSG00000022770	-0.322626	5.8711	8.38795	0.00377716	0.255197	Dlg1
ENSMUSG00000078377	-0.339444	5.45162	8.36047	0.00383471	0.258771	Gm4294
ENSMUSG00000028465	0.303506	7.48324	8.35486	0.00384657	0.259256	Tln1
ENSMUSG00000038173	0.475604	5.61333	8.34785	0.00386143	0.259627	Enpp6
ENSMUSG00000031803	4.45615	-3.10237	8.34609	0.00386518	0.259627	B3gnt3
ENSMUSG00000013033	-0.305633	7.03555	8.34566	0.00386609	0.259627	Adgrl1
ENSMUSG00000027435	0.32013	5.91676	8.34204	0.0038738	0.25983	Cd93
ENSMUSG00000028347	-0.309769	6.74699	8.33655	0.00388554	0.260303	Tmeff1
ENSMUSG00000044827	4.16743	-3.17706	8.30811	0.00394684	0.264091	Tlr1
ENSMUSG00000031558	0.424534	4.03995	8.29801	0.00396885	0.265245	Slit2
ENSMUSG00000031028	-0.304766	8.39445	8.29151	0.00398308	0.265703	Tub
ENSMUSG00000026029	0.80202	1.32176	8.29051	0.00398529	0.265703	Casp8
ENSMUSG00000048967	-1.5009	-0.675776	8.28371	0.00400023	0.266091	Yjefn3
ENSMUSG00000083773	0.959259	0.708406	8.28317	0.00400142	0.266091	Gm13394
ENSMUSG00000032181	0.322919	5.802	8.27868	0.00401132	0.266091	Scg3
ENSMUSG00000045404	-0.751492	1.64961	8.27744	0.00401406	0.266091	Kcnk13
ENSMUSG00000044117	-0.325092	5.74009	8.277	0.00401505	0.266091	2900011O08Rik
ENSMUSG00000071180	0.323112	5.79968	8.26601	0.00403942	0.267387	Smim15
ENSMUSG00000036990	0.30693	6.72124	8.25877	0.00405556	0.268136	Otud4
ENSMUSG00000040276	1.16269	-0.108739	8.25435	0.00406546	0.26847	Pacsin1
ENSMUSG00000002068	-0.376189	4.63728	8.25143	0.004072	0.268583	Ccne1
ENSMUSG00000024639	-0.316615	6.05392	8.24711	0.00408169	0.268903	Gnaq
ENSMUSG00000116461	-2.65638	-1.8966	8.23446	0.00411024	0.270462	Gm44502
ENSMUSG00000059182	0.415327	4.1246	8.22466	0.00413249	0.271605	Skap2
ENSMUSG00000020823	-0.307183	6.60318	8.19253	0.00420631	0.275546	Sec14l1
ENSMUSG00000025582	0.318536	6.38647	8.19236	0.00420672	0.275546	Nptx1
ENSMUSG00000052428	0.32134	5.80304	8.19209	0.00420734	0.275546	Tmco1
ENSMUSG00000102562	-1.3386	-0.5275	8.18447	0.00422505	0.27638	Gm37694
ENSMUSG00000037896	-0.363921	4.8222	8.17708	0.0042423	0.277182	Rcor1
ENSMUSG00000046818	0.406234	4.20075	8.16037	0.00428157	0.279419	Ddit4l
ENSMUSG00000028804	-0.343559	5.26952	8.15733	0.00428874	0.279559	Csmd2
ENSMUSG00000116571	-1.59102	-0.99248	8.15324	0.00429844	0.279862	Gm49741
ENSMUSG00000104346	0.384452	4.59909	8.14998	0.00430617	0.280037	Pcdhga3
ENSMUSG00000003865	0.352167	5.06576	8.14632	0.00431487	0.280275	Gys1
ENSMUSG00000028684	0.40468	4.2137	8.1438	0.00432085	0.280336	Urod
ENSMUSG00000026768	0.300029	7.73641	8.1369	0.00433734	0.281077	Itga8
ENSMUSG00000066607	-0.411644	4.14046	8.13103	0.0043514	0.281659	Insyn1
ENSMUSG00000039099	-4.6525	-2.85589	8.12058	0.00437655	0.282957	Wdr93
ENSMUSG00000039518	-1.54175	-0.896056	8.09433	0.00444039	0.286612	Cdsn
ENSMUSG00000045312	-0.316602	6.0117	8.09306	0.0044435	0.286612	Lhfpl2
ENSMUSG00000032372	1.16012	0.228707	8.091	0.00444856	0.286612	Plscr2
ENSMUSG00000021947	-0.406596	4.21481	8.0793	0.00447737	0.288134	Cryl1
ENSMUSG00000062151	1.28693	-0.436948	8.0756	0.00448652	0.288388	Unc13c
ENSMUSG00000030101	0.359684	4.8369	8.04968	0.00455116	0.291978	Sumf1
ENSMUSG00000073117	-4.4226	-2.88731	8.049	0.00455287	0.291978	Gm7347
ENSMUSG00000059834	-0.471096	3.47352	8.02781	0.00460646	0.295074	Sclt1
ENSMUSG00000021013	-0.494047	3.24629	8.02414	0.00461579	0.295331	Ttc8
ENSMUSG00000039195	0.431345	3.87478	8.01693	0.00463421	0.295672	1110008P14Rik
ENSMUSG00000028278	-0.322491	5.68589	8.01638	0.00463561	0.295672	Rragd
ENSMUSG00000050530	0.355031	4.91978	8.0158	0.00463709	0.295672	Fam171a1
ENSMUSG00000029838	0.311815	9.14151	8.00869	0.00465533	0.296335	Ptn
ENSMUSG00000021661	-0.365523	4.72079	8.0038	0.00466792	0.296335	Ankra2
ENSMUSG00000020091	-0.354925	5.01408	8.00306	0.00466984	0.296335	Eif4ebp2
ENSMUSG00000047992	-0.569824	2.68637	7.99756	0.00468404	0.296335	Fam69c
ENSMUSG00000017837	-0.351469	5.01817	7.99708	0.00468527	0.296335	Nkiras2
ENSMUSG00000026480	-1.40325	-0.547322	7.99655	0.00468667	0.296335	Ncf2
ENSMUSG00000095891	3.8581	-2.48615	7.99561	0.00468909	0.296335	Gm10717
ENSMUSG00000040296	0.512749	3.01811	7.99519	0.00469018	0.296335	Ddx58
ENSMUSG00000046034	-0.396039	4.31153	7.99232	0.00469762	0.296468	Otulin
ENSMUSG00000030092	0.918699	0.703605	7.98928	0.00470552	0.296489	Cntn6
ENSMUSG00000020286	-4.60531	-2.90399	7.9868	0.00471197	0.296489	1700093K21Rik
ENSMUSG00000021403	3.46314	-2.7738	7.98425	0.00471861	0.296489	Serpinb9b
ENSMUSG00000026502	0.3001	6.87211	7.98398	0.00471931	0.296489	Desi2
ENSMUSG00000023913	0.319059	5.95141	7.98094	0.00472723	0.296651	Pla2g7
ENSMUSG00000085701	-3.25823	-2.38155	7.96156	0.00477811	0.299505	Gm12968
ENSMUSG00000031144	0.40629	4.18745	7.94953	0.00480999	0.300971	Syp
ENSMUSG00000007653	0.542282	2.8324	7.94865	0.00481233	0.300971	Gabrb2
ENSMUSG00000008153	-0.425631	3.9635	7.94035	0.00483446	0.302015	Clstn3
ENSMUSG00000073494	-2.04154	-1.61183	7.93095	0.00485962	0.303246	Sh2d1b2
ENSMUSG00000029434	-0.312911	5.87316	7.92838	0.00486652	0.303336	Vps33a
ENSMUSG00000016534	0.296485	7.23571	7.92566	0.00487386	0.303453	Lamp2
ENSMUSG00000025545	0.607722	2.45898	7.92089	0.00488673	0.303629	Clybl
ENSMUSG00000025887	1.16197	0.0980441	7.92055	0.00488764	0.303629	Casp12
ENSMUSG00000014846	-1.00858	0.539518	7.91312	0.00490776	0.304539	Tppp3
ENSMUSG00000040274	0.41118	4.08706	7.90761	0.00492273	0.305127	Cdk6
ENSMUSG00000107092	-0.874988	1.06006	7.90141	0.00493963	0.305613	Gm7993
ENSMUSG00000027171	0.539611	2.79335	7.9007	0.00494158	0.305613	Prrg4
ENSMUSG00000048175	0.337675	5.24927	7.89833	0.00494804	0.305672	Asb8
ENSMUSG00000024292	1.60964	-1.01421	7.89347	0.00496136	0.306155	Cyp4f14
ENSMUSG00000033579	-0.631445	2.39412	7.87958	0.00499961	0.308123	Fa2h
ENSMUSG00000090336	-2.34894	-1.83301	7.87787	0.00500435	0.308123	Cfap97d2
ENSMUSG00000097738	-4.316	-2.89563	7.87574	0.00501025	0.308144	4930445N18Rik
ENSMUSG00000042035	-0.459343	3.52253	7.86697	0.00503458	0.309298	Igsf3
ENSMUSG00000032537	-0.533829	2.96203	7.85643	0.00506403	0.310764	Ephb1
ENSMUSG00000102805	2.31994	-1.59992	7.84213	0.00510425	0.312886	Gm37240
ENSMUSG00000039661	-0.661807	1.96943	7.83484	0.00512488	0.313476	Dusp26
ENSMUSG00000037235	0.298041	6.85415	7.83474	0.00512516	0.313476	Mxd4
ENSMUSG00000021054	-0.299062	6.7628	7.83141	0.0051346	0.313708	Sgpp1
ENSMUSG00000049758	-0.960369	0.64202	7.82851	0.00514284	0.313866	Olfr1318
ENSMUSG00000058756	0.297609	6.85688	7.82387	0.00515606	0.314046	Thra
ENSMUSG00000085007	0.927143	0.690534	7.82351	0.0051571	0.314046	Gm11549
ENSMUSG00000029223	0.301664	6.48579	7.81863	0.00517105	0.314485	Uchl1
ENSMUSG00000037960	0.484458	3.23144	7.81703	0.00517563	0.314485	Card19
ENSMUSG00000106060	4.34717	-3.11977	7.81458	0.00518263	0.314566	Gm42488
ENSMUSG00000059447	0.294125	7.53388	7.8109	0.0051932	0.314863	Hadhb
ENSMUSG00000089762	0.357617	4.97777	7.808	0.00520154	0.315025	Ier5l
ENSMUSG00000103959	4.31099	-3.22778	7.80433	0.00521211	0.315027	Gm37720
ENSMUSG00000020867	-4.56392	-2.95241	7.80307	0.00521577	0.315027	Spata20
ENSMUSG00000086040	-1.57049	-0.980463	7.80081	0.00522229	0.315027	Wipf3
ENSMUSG00000023031	-0.571805	2.56178	7.80013	0.00522426	0.315027	Cela1
ENSMUSG00000079657	0.457851	3.58554	7.79352	0.00524339	0.315838	Rab26
ENSMUSG00000031897	0.410318	4.04246	7.78788	0.00525979	0.316482	Psmb10
ENSMUSG00000063543	1.99184	-1.749	7.77912	0.00528537	0.317677	Gm5616
ENSMUSG00000073409	2.47279	-2.12247	7.77446	0.005299	0.318152	H2-Q6
ENSMUSG00000054733	0.399006	4.1562	7.76426	0.00532902	0.319609	Msra
ENSMUSG00000024659	0.944612	0.532758	7.75947	0.00534316	0.320111	Anxa1
ENSMUSG00000058515	4.3855	-3.09587	7.75376	0.00536008	0.320577	Olfr933
ENSMUSG00000023904	0.441487	3.68572	7.75295	0.00536248	0.320577	Hcfc1r1
ENSMUSG00000036502	0.338508	5.16467	7.74717	0.00537967	0.321259	Tmem255a
ENSMUSG00000026725	-4.37037	-2.8484	7.7362	0.00541246	0.32287	Tnn
ENSMUSG00000076441	1.5519	-0.934788	7.73061	0.00542925	0.323524	Ass1
ENSMUSG00000021690	0.3291	5.39549	7.72743	0.00543881	0.323746	Jmy
ENSMUSG00000095961	4.4714	-3.16155	7.72267	0.00545317	0.32394	Vmn2r102
ENSMUSG00000004610	0.359031	4.74911	7.72248	0.00545374	0.32394	Etfb
ENSMUSG00000090996	3.51933	-2.48403	7.69933	0.00552413	0.327771	Gm20458
ENSMUSG00000102030	-1.30754	-0.309151	7.6942	0.00553987	0.328283	Gm29106
ENSMUSG00000107045	-4.61563	-2.80888	7.69119	0.0055491	0.328283	Gm43636
ENSMUSG00000013846	0.698377	1.78204	7.69074	0.00555049	0.328283	St3gal1
ENSMUSG00000097388	-1.41283	-0.402864	7.6862	0.00556448	0.32876	Gm3200
ENSMUSG00000029431	-1.09873	0.19037	7.68042	0.00558232	0.329464	B3gnt4
ENSMUSG00000042251	2.4027	-2.06597	7.66943	0.00561641	0.331124	Pm20d1
ENSMUSG00000010660	0.508675	2.99618	7.66033	0.00564481	0.332364	Plcd1
ENSMUSG00000040972	-0.384089	4.33769	7.65886	0.00564941	0.332364	Igsf21
ENSMUSG00000032373	1.16248	-0.331326	7.64655	0.00568809	0.334285	Car12
ENSMUSG00000027011	0.295993	6.65545	7.64181	0.00570306	0.334423	Ube2e3
ENSMUSG00000012519	1.09704	-0.0447477	7.64057	0.00570697	0.334423	Mlkl
ENSMUSG00000097071	4.01063	-3.23944	7.64009	0.0057085	0.334423	4930544I03Rik
ENSMUSG00000022893	0.292373	7.13386	7.62915	0.00574324	0.336103	Adamts1
ENSMUSG00000086954	-4.29409	-2.7946	7.62582	0.00575385	0.336267	4930583P06Rik
ENSMUSG00000031938	0.467673	3.49606	7.62448	0.00575813	0.336267	4931406C07Rik
ENSMUSG00000042202	0.320465	5.50758	7.61776	0.00577963	0.337168	Slc35e2
ENSMUSG00000036046	-0.291387	7.19264	7.60923	0.00580703	0.33841	5031439G07Rik
ENSMUSG00000024782	0.295897	6.66448	7.59292	0.00585981	0.340921	Ak3
ENSMUSG00000079235	-0.646169	2.15125	7.59212	0.00586238	0.340921	Ccdc13
ENSMUSG00000041298	-0.303271	6.03448	7.58175	0.00589621	0.342529	Katnal1
ENSMUSG00000084897	-4.28167	-2.95047	7.57241	0.00592685	0.343608	Gm14226
ENSMUSG00000000031	0.697669	1.92628	7.57212	0.00592779	0.343608	H19
ENSMUSG00000075302	-3.47346	-2.57671	7.57044	0.00593334	0.343608	Erich2
ENSMUSG00000085054	-1.15899	-0.0678856	7.56214	0.00596073	0.344583	Gm15834
ENSMUSG00000101628	3.58675	-2.82658	7.56158	0.00596258	0.344583	Gm28177
ENSMUSG00000020865	3.52668	-2.94027	7.54952	0.0060026	0.346535	Abcc3
ENSMUSG00000027762	-1.07892	0.33841	7.54289	0.00602474	0.3472	Sucnr1
ENSMUSG00000035212	0.329148	5.26318	7.54232	0.00602663	0.3472	Leprot
ENSMUSG00000108820	-4.14867	-2.88812	7.53518	0.00605057	0.34787	Gm44620
ENSMUSG00000032724	-0.292603	6.79736	7.53431	0.00605348	0.34787	Abtb2
ENSMUSG00000027748	1.26219	-0.447469	7.53325	0.00605704	0.34787	Trpc4
ENSMUSG00000059366	4.23047	-3.22751	7.52673	0.00607902	0.348771	Olfr959
ENSMUSG00000028883	0.311265	5.68437	7.5238	0.0060889	0.348977	Sema3a
ENSMUSG00000029373	4.30413	-3.17506	7.52186	0.00609547	0.348994	Pf4
ENSMUSG00000111617	-1.60589	-1.13539	7.50506	0.00615258	0.351901	Gm47148
ENSMUSG00000024500	-0.296004	6.5037	7.49211	0.00619699	0.354076	Ppp2r2b
ENSMUSG00000025810	0.35146	4.73304	7.48997	0.00620437	0.354134	Nrp1
ENSMUSG00000110206	1.14789	-0.387592	7.48294	0.00622862	0.355093	Flt3l
ENSMUSG00000079020	-0.339487	5.01871	7.4814	0.00623396	0.355093	Slc45a4
ENSMUSG00000032089	4.1038	-3.24157	7.47908	0.00624201	0.355187	Il10ra
ENSMUSG00000039662	-0.321101	5.43088	7.4769	0.00624957	0.355239	Icmt
ENSMUSG00000079165	1.45863	-0.747177	7.47344	0.00626157	0.355239	Sap25
ENSMUSG00000026946	0.462062	3.31698	7.47329	0.00626211	0.355239	Nmi
ENSMUSG00000087364	-2.48404	-1.97974	7.46996	0.00627368	0.355532	Gm13398
ENSMUSG00000032122	0.520512	2.81931	7.46613	0.00628706	0.355927	Slc37a2
ENSMUSG00000054717	0.289448	7.08983	7.46239	0.00630015	0.356305	Hmgb2
ENSMUSG00000026211	0.344039	4.86225	7.45993	0.00630874	0.356428	Obsl1
ENSMUSG00000094498	-4.32455	-2.95107	7.45608	0.00632224	0.356687	Gm10582
ENSMUSG00000003032	0.815191	1.01357	7.45496	0.00632617	0.356687	Klf4
ENSMUSG00000026737	0.375594	4.37507	7.45161	0.00633796	0.356989	Pip4k2a
ENSMUSG00000104113	-2.08408	-1.67017	7.44615	0.00635724	0.357626	Gm37292
ENSMUSG00000025931	-0.299509	6.36953	7.44476	0.00636215	0.357626	Paqr8
ENSMUSG00000048310	-0.369829	4.46296	7.42953	0.00641622	0.360301	Pskh1
ENSMUSG00000031104	-0.36967	4.49494	7.41617	0.00646403	0.36228	Rab33a
ENSMUSG00000040907	0.6822	3.81688	7.41604	0.00646451	0.36228	Atp1a3
ENSMUSG00000024430	1.08603	-0.0166532	7.40968	0.0064874	0.363196	Cabyr
ENSMUSG00000009633	0.363904	4.50447	7.40242	0.0065136	0.364163	G0s2
ENSMUSG00000031990	-0.290209	6.82594	7.40007	0.00652213	0.364163	Jam3
ENSMUSG00000040003	-0.311106	5.64429	7.39697	0.0065334	0.364163	Magi2
ENSMUSG00000021364	0.359929	4.5603	7.39659	0.00653475	0.364163	Elovl2
ENSMUSG00000043673	-1.2617	-0.0540571	7.39477	0.0065414	0.364163	Kcns3
ENSMUSG00000118197	3.52471	-2.73785	7.39405	0.00654401	0.364163	CR555305,3
ENSMUSG00000046844	-0.295297	6.36085	7.3895	0.00656058	0.36472	Vat1l
ENSMUSG00000059714	0.347173	4.83185	7.3831	0.00658394	0.365652	Flot1
ENSMUSG00000059049	0.723224	1.64886	7.37304	0.00662088	0.367337	Frem1
ENSMUSG00000074813	-1.52151	-1.02898	7.36549	0.00664876	0.368236	Gm14005
ENSMUSG00000096519	3.89088	-2.86648	7.36505	0.00665036	0.368236	Gm10721
ENSMUSG00000021703	0.286906	8.40777	7.36033	0.00666787	0.368255	Serinc5
ENSMUSG00000026955	-0.306751	5.72635	7.36012	0.00666862	0.368255	Sapcd2
ENSMUSG00000058558	-0.285819	7.38911	7.35959	0.00667058	0.368255	Rpl5
ENSMUSG00000059195	0.297835	6.05412	7.3566	0.00668169	0.368502	Gm12715
ENSMUSG00000106537	3.41243	-2.82908	7.35247	0.00669707	0.368983	Gm43502
ENSMUSG00000096870	-1.45175	-0.937917	7.34892	0.0067103	0.369346	Gm21816
ENSMUSG00000041773	-0.28404	7.92406	7.34447	0.00672695	0.369896	Enc1
ENSMUSG00000004317	0.294628	6.28857	7.34076	0.00674085	0.370293	Clcn5
ENSMUSG00000051343	-0.403451	3.98067	7.33545	0.00676078	0.371021	Rab11fip5
ENSMUSG00000022150	0.429879	3.71883	7.32264	0.00680914	0.373306	Dab2
ENSMUSG00000001473	0.283559	7.6748	7.32043	0.0068175	0.373396	Tubb6
ENSMUSG00000047508	-4.44003	-2.90582	7.31596	0.00683447	0.373621	Mbd3l2
ENSMUSG00000083555	-4.34082	-2.95516	7.31581	0.00683506	0.373621	Gm12035
ENSMUSG00000002227	0.590043	2.22193	7.31338	0.0068443	0.373758	Mov10
ENSMUSG00000020456	0.294633	6.51275	7.31026	0.00685621	0.37404	Ogdh
ENSMUSG00000021823	0.294189	6.28846	7.30816	0.00686421	0.374109	Vcl
ENSMUSG00000005892	-2.49391	-1.87298	7.30471	0.0068774	0.374461	Trh
ENSMUSG00000006463	-0.440321	3.55222	7.29727	0.00690593	0.375646	Zdhhc24
ENSMUSG00000047045	-0.312547	5.5349	7.29279	0.00692317	0.376215	Tmem164
ENSMUSG00000066800	-1.07481	0.250423	7.29057	0.00693175	0.376313	Rnasel
ENSMUSG00000026883	-0.311095	5.58353	7.28515	0.00695269	0.377082	Dab2ip
ENSMUSG00000000567	-0.371768	4.41625	7.27877	0.00697743	0.377779	Sox9
ENSMUSG00000037820	0.794811	1.11632	7.27747	0.0069825	0.377779	Tgm2
ENSMUSG00000026811	-0.355338	4.60662	7.27658	0.00698595	0.377779	St6galnac6
ENSMUSG00000010205	-0.384993	4.28799	7.26972	0.00701268	0.378855	Raver1
ENSMUSG00000095115	0.578009	2.34403	7.26731	0.00702207	0.378994	Itpripl2
ENSMUSG00000046750	4.17189	-2.93908	7.26126	0.00704577	0.379654	Selenov
ENSMUSG00000027999	-0.40539	3.93267	7.26013	0.00705021	0.379654	Pla2g12a
ENSMUSG00000041483	-0.289357	6.64574	7.2546	0.00707197	0.379654	Zfp281
ENSMUSG00000021120	-0.393231	4.09569	7.25293	0.00707853	0.379654	Pigh
ENSMUSG00000031441	-0.289917	6.53311	7.2526	0.00707983	0.379654	Atp11a
ENSMUSG00000006204	4.19415	-3.12414	7.25201	0.00708216	0.379654	5430419D17Rik
ENSMUSG00000102956	4.19415	-3.12414	7.25201	0.00708216	0.379654	Gm37017
ENSMUSG00000032360	0.951771	0.455666	7.24912	0.00709359	0.3799	Hcrtr2
ENSMUSG00000034648	0.297955	5.94152	7.24622	0.00710505	0.380147	Lrrn1
ENSMUSG00000043940	-0.291236	6.59904	7.24248	0.00711985	0.380459	Wdfy3
ENSMUSG00000029207	-0.334774	4.99853	7.24129	0.00712457	0.380459	Apbb2
ENSMUSG00000073018	2.87802	-2.39643	7.23618	0.00714486	0.381176	Gm1070
ENSMUSG00000116822	-4.58202	-2.95861	7.22437	0.00719206	0.383326	Gm41504
ENSMUSG00000028631	1.12172	-0.242818	7.22124	0.0072046	0.383626	Kcnq4
ENSMUSG00000025129	-4.22383	-2.94918	7.21608	0.00722533	0.384309	Ppp1r27
ENSMUSG00000072653	-0.579019	2.4524	7.21461	0.00723126	0.384309	Zfp783
ENSMUSG00000030605	0.290128	6.42714	7.20505	0.00726988	0.385739	Mfge8
ENSMUSG00000022658	0.303028	5.74232	7.20451	0.00727207	0.385739	Tagln3
ENSMUSG00000039007	0.417942	3.77946	7.20262	0.0072797	0.385776	Cpq
ENSMUSG00000000632	0.517993	2.8288	7.19956	0.00729213	0.386066	Sez6
ENSMUSG00000100303	-1.49476	-1.00102	7.18699	0.00734341	0.38841	2600014E21Rik
ENSMUSG00000036192	0.297653	5.96675	7.18454	0.00735346	0.388572	Rorb
ENSMUSG00000108168	-1.14681	-0.0510164	7.18095	0.00736819	0.388829	Gm43864
ENSMUSG00000007891	0.280448	8.2171	7.17994	0.00737233	0.388829	Ctsd
ENSMUSG00000007594	0.507363	2.88879	7.17674	0.00738549	0.389154	Hapln4
ENSMUSG00000040985	3.73738	-2.71196	7.17338	0.00739931	0.389512	Sun3
ENSMUSG00000022548	-0.676224	2.38876	7.16884	0.00741808	0.389994	Apod
ENSMUSG00000024743	0.335664	4.89852	7.16703	0.00742555	0.389994	Syt7
ENSMUSG00000035523	4.27186	-3.22832	7.16268	0.00744358	0.389994	Vmn1r172
ENSMUSG00000114596	4.27186	-3.22832	7.16268	0.00744358	0.389994	Gm47523
ENSMUSG00000075370	4.27186	-3.22832	7.16268	0.00744358	0.389994	Igll1
ENSMUSG00000102647	3.99562	-3.18171	7.15926	0.00745781	0.390372	Gm38024
ENSMUSG00000025262	-0.297905	5.96153	7.15303	0.00748373	0.39136	Fam120c
ENSMUSG00000035914	0.372877	4.30642	7.14921	0.00749968	0.391825	Cd276
ENSMUSG00000023026	-0.282593	6.9939	7.14466	0.00751876	0.392452	Dip2b
ENSMUSG00000021262	-0.328981	5.07918	7.12605	0.00759718	0.396174	Evl
ENSMUSG00000004040	0.279408	7.67706	7.10931	0.00766847	0.399516	Stat3
ENSMUSG00000024501	0.290657	8.94256	7.1072	0.00767749	0.399611	Dpysl3
ENSMUSG00000070392	-0.364173	4.42861	7.09752	0.00771907	0.401399	Gm20634
ENSMUSG00000031129	0.368464	4.3809	7.08806	0.00775991	0.403145	Slc9a9
ENSMUSG00000062444	0.35378	4.57622	7.07139	0.00783246	0.406463	Ap3b2
ENSMUSG00000030790	0.450849	3.31007	7.07003	0.00783841	0.406463	Adm
ENSMUSG00000031066	-0.340664	4.78598	7.05546	0.00790242	0.4094	Usp11
ENSMUSG00000027270	-4.2229	-3.00296	7.0508	0.007923	0.410084	Lamp5
ENSMUSG00000030302	0.497276	2.99614	7.0385	0.00797756	0.412523	Atp2b2
ENSMUSG00000043850	-2.0453	-1.50307	7.03553	0.00799084	0.412549	Clrn1
ENSMUSG00000026395	4.02703	-3.29922	7.03216	0.00800586	0.412549	Ptprc
ENSMUSG00000115248	-4.06966	-2.73968	7.03157	0.00800852	0.412549	Gm49037
ENSMUSG00000035606	0.987512	0.276263	7.0307	0.00801239	0.412549	Ky
ENSMUSG00000033209	-0.402584	3.93394	7.02782	0.00802531	0.412549	Ttc28
ENSMUSG00000003420	1.23378	-0.175661	7.02698	0.00802904	0.412549	Fcgrt
ENSMUSG00000032501	0.331556	4.98266	7.02676	0.00803007	0.412549	Trib1
ENSMUSG00000079774	-4.46021	-3.00864	7.02126	0.00805474	0.413053	Fam205a2
ENSMUSG00000078746	-4.46021	-3.00864	7.02126	0.00805474	0.413053	Fam205a4
ENSMUSG00000111193	2.277	-2.08516	7.01088	0.00810159	0.41494	Gm35288
ENSMUSG00000036466	-0.291288	6.17315	7.0098	0.00810649	0.41494	Megf11
ENSMUSG00000024424	-0.401228	3.91312	7.00644	0.00812172	0.415337	Ttc39c
ENSMUSG00000014813	0.393016	4.10775	7.00453	0.00813037	0.415397	Stc1
ENSMUSG00000074912	-4.28817	-3.00836	6.99852	0.00815772	0.416411	Gm14207
ENSMUSG00000071648	0.906159	0.539989	6.9917	0.00818886	0.417617	Rom1
ENSMUSG00000020227	-2.00232	-1.73341	6.98398	0.00822427	0.419038	Irak3
ENSMUSG00000102692	0.52086	2.71229	6.98007	0.00824222	0.419095	Dchs2
ENSMUSG00000069020	-0.321316	5.19589	6.97945	0.00824507	0.419095	Urm1
ENSMUSG00000031490	0.327247	5.00738	6.97881	0.00824803	0.419095	Eif4ebp1
ENSMUSG00000028385	-0.299178	5.75554	6.97407	0.00826993	0.419824	Snx30
ENSMUSG00000098081	4.06245	-3.23202	6.94683	0.0083968	0.425875	Gm26913
ENSMUSG00000113528	-0.784964	1.17799	6.94026	0.00842771	0.426942	Gm32699
ENSMUSG00000059623	4.5108	-3.09778	6.92947	0.00847866	0.426942	Olfr39
ENSMUSG00000105233	4.5108	-3.09778	6.92947	0.00847866	0.426942	Gm20568
ENSMUSG00000091859	4.5108	-3.09778	6.92947	0.00847866	0.426942	Vmn2r100
ENSMUSG00000082399	3.98303	-3.16558	6.92925	0.00847974	0.426942	Gm14036
ENSMUSG00000020411	-0.932542	0.911685	6.92283	0.0085102	0.426942	Nipal4
ENSMUSG00000097454	4.0765	-3.29781	6.92122	0.00851789	0.426942	Gm26892
ENSMUSG00000106897	4.0765	-3.29781	6.92122	0.00851789	0.426942	Gm43027
ENSMUSG00000010025	-0.323757	5.1089	6.92041	0.00852173	0.426942	Aldh3a2
ENSMUSG00000049916	-0.556679	2.44616	6.92015	0.00852298	0.426942	2610318N02Rik
ENSMUSG00000104753	-4.25031	-3.00859	6.91995	0.00852394	0.426942	Gm35172
ENSMUSG00000017002	-1.05557	0.096865	6.91957	0.00852573	0.426942	Slpi
ENSMUSG00000021835	-0.505316	3.17737	6.91929	0.00852707	0.426942	Bmp4
ENSMUSG00000117238	-4.09669	-2.99516	6.91819	0.00853235	0.426942	AC139131,1
ENSMUSG00000046093	-0.828438	0.907396	6.91699	0.00853805	0.426942	Hpcal4
ENSMUSG00000020589	0.281562	6.68053	6.91641	0.00854084	0.426942	Fam49a
ENSMUSG00000028572	-0.397156	3.92398	6.89586	0.00863954	0.431487	Hook1
ENSMUSG00000029086	0.501759	2.78	6.89217	0.00865742	0.431699	Prom1
ENSMUSG00000057182	0.35228	4.57019	6.89178	0.00865931	0.431699	Scn3a
ENSMUSG00000048814	-0.305776	5.51144	6.88964	0.00866967	0.431827	Lonrf2
ENSMUSG00000033355	1.14504	-0.44192	6.86165	0.00880654	0.437908	Rtp4
ENSMUSG00000084530	-4.45407	-3.01145	6.86145	0.00880753	0.437908	RF01953
ENSMUSG00000004328	2.46	-2.30261	6.8587	0.00882107	0.438183	Hif3a
ENSMUSG00000036534	-0.408439	3.7808	6.85713	0.00882884	0.438183	Slc38a7
ENSMUSG00000112406	-1.13459	-0.164546	6.8529	0.00884974	0.438829	4921515L22Rik
ENSMUSG00000117264	-0.994972	0.337866	6.84687	0.00887966	0.439919	4930452A19Rik
ENSMUSG00000038224	2.64754	-2.49316	6.84221	0.00890285	0.440675	Serpinf2
ENSMUSG00000094326	-1.98029	-1.68776	6.83754	0.00892619	0.441437	Gm10045
ENSMUSG00000070348	0.330375	11.3491	6.83496	0.00893909	0.441682	Ccnd1
ENSMUSG00000083855	4.02188	-3.29754	6.82027	0.00901291	0.444644	Olfr1175-ps
ENSMUSG00000072772	-0.283576	6.32429	6.81792	0.00902477	0.444644	Grcc10
ENSMUSG00000030674	4.0622	-3.18382	6.81667	0.00903107	0.444644	Qprt
ENSMUSG00000054362	4.0622	-3.18382	6.81667	0.00903107	0.444644	Lexm
ENSMUSG00000028782	-0.280673	6.65912	6.81178	0.00905584	0.445469	Adgrb2
ENSMUSG00000041731	0.97026	0.141331	6.80969	0.00906646	0.445596	Pgm5
ENSMUSG00000019890	-1.51943	-0.947973	6.80568	0.00908681	0.446202	Nts
ENSMUSG00000114094	-2.43253	-2.04106	6.79687	0.00913179	0.447987	Gm48375
ENSMUSG00000112021	3.86443	-3.30009	6.7954	0.00913929	0.447987	Gm30346
ENSMUSG00000020538	0.276573	6.90379	6.79136	0.00915999	0.448605	Srebf1
ENSMUSG00000025069	-1.51479	-0.798883	6.7818	0.00920918	0.450303	Gsto2
ENSMUSG00000003849	0.577144	2.26767	6.78147	0.00921088	0.450303	Nqo1
ENSMUSG00000045087	-0.863504	1.23184	6.77675	0.00923529	0.450719	S1pr5
ENSMUSG00000019929	-2.70697	-2.20155	6.77669	0.00923561	0.450719	Dcn
ENSMUSG00000030559	0.982284	0.0987825	6.7726	0.00925679	0.451332	Rab38
ENSMUSG00000038217	1.2922	-0.779313	6.77094	0.00926541	0.451332	Tlcd2
ENSMUSG00000081234	4.05998	-3.22723	6.76956	0.00927256	0.451332	Olfr1120
ENSMUSG00000071984	0.831493	0.855025	6.7558	0.00934435	0.454428	Fndc1
ENSMUSG00000102969	-0.316944	5.14385	6.75213	0.00936359	0.454791	Gm33366
ENSMUSG00000028007	0.408407	3.72718	6.74978	0.00937595	0.454791	Snx7
ENSMUSG00000023143	0.386886	3.94319	6.7497	0.00937637	0.454791	Nagpa
ENSMUSG00000024052	-0.287498	5.91766	6.74761	0.00938734	0.454926	Lpin2
ENSMUSG00000071647	0.522881	2.60719	6.74171	0.00941843	0.456034	Eml3
ENSMUSG00000030103	0.354716	4.44662	6.73965	0.00942931	0.456164	Bhlhe40
ENSMUSG00000013936	3.93597	-3.18495	6.7341	0.00945872	0.456564	Myl2
ENSMUSG00000038576	-0.314727	5.23626	6.73352	0.00946175	0.456564	Susd4
ENSMUSG00000025961	-1.92764	-1.56969	6.73343	0.00946226	0.456564	4933402D24Rik
ENSMUSG00000097532	1.87891	-1.89676	6.72864	0.00948767	0.456999	Gm4349
ENSMUSG00000025144	0.423422	3.5101	6.7281	0.00949055	0.456999	Cenpx
ENSMUSG00000033276	-0.752735	1.26641	6.72709	0.00949595	0.456999	Stk36
ENSMUSG00000074527	-0.357411	4.40071	6.71665	0.00955168	0.459087	Gm14296
ENSMUSG00000034203	-0.309881	5.29931	6.71587	0.00955588	0.459087	Chchd4
ENSMUSG00000006219	1.4174	-1.20807	6.71343	0.00956894	0.459202	Fblim1
ENSMUSG00000004665	0.456321	3.16176	6.712	0.00957664	0.459202	Cnn2
ENSMUSG00000037060	0.432593	3.40194	6.70974	0.00958878	0.459202	Cavin3
ENSMUSG00000041935	0.289755	5.8853	6.70778	0.00959933	0.459202	AW549877
ENSMUSG00000048503	0.461576	3.1094	6.70712	0.00960287	0.459202	Tmem136
ENSMUSG00000042700	-0.28487	6.14286	6.70619	0.00960788	0.459202	Sipa1l1
ENSMUSG00000004270	0.311968	5.22961	6.70133	0.00963412	0.46006	Lpcat3
ENSMUSG00000063018	-1.02037	0.119735	6.6961	0.00966242	0.461015	2010204K13Rik
ENSMUSG00000099422	1.89616	-1.82177	6.68415	0.00972738	0.462624	Gm4275
ENSMUSG00000029191	0.277357	6.60401	6.6841	0.00972768	0.462624	Rfc1
ENSMUSG00000115649	3.25994	-2.9888	6.68388	0.00972887	0.462624	Gm18813
ENSMUSG00000086266	-4.11698	-3.05543	6.68377	0.00972946	0.462624	Igf2os
ENSMUSG00000024325	-0.409828	3.68831	6.67214	0.00979314	0.465254	Ring1
ENSMUSG00000026315	0.689907	1.5891	6.66397	0.00983814	0.466992	Serpinb8
ENSMUSG00000070407	-0.481548	2.92419	6.65854	0.00986816	0.468017	Hs3st3b1
ENSMUSG00000019718	0.487032	2.84266	6.63887	0.00997772	0.472809	L3hypdh
ENSMUSG00000056752	-1.03641	0.00250349	6.63415	0.0100042	0.473519	Dnah9
ENSMUSG00000106968	-4.12732	-2.95291	6.63316	0.0100097	0.473519	C78283
ENSMUSG00000059991	0.388498	3.88514	6.63081	0.0100229	0.473609	Nptx2
ENSMUSG00000040612	0.303744	5.37886	6.62945	0.0100306	0.473609	Ildr2
ENSMUSG00000031778	-0.298127	5.5913	6.62828	0.0100372	0.473609	Cx3cl1
ENSMUSG00000022489	-0.400612	3.80917	6.62412	0.0100607	0.474136	Pde1b
ENSMUSG00000052102	0.329036	4.7844	6.62327	0.0100655	0.474136	Gnpda1
ENSMUSG00000078202	-0.318454	5.06731	6.61792	0.0100958	0.47498	Nrarp
ENSMUSG00000020821	-0.277377	6.52475	6.61697	0.0101011	0.47498	Kif1c
ENSMUSG00000043346	0.670682	1.65195	6.61535	0.0101104	0.47498	Gm6741
ENSMUSG00000105701	-4.28535	-2.95796	6.61407	0.0101176	0.47498	Gm42587
ENSMUSG00000025759	0.332213	4.69564	6.6103	0.0101391	0.475482	Mfsd8
ENSMUSG00000041180	-0.280239	6.4156	6.6083	0.0101504	0.475482	Hectd2
ENSMUSG00000026923	-0.279981	6.3753	6.60743	0.0101554	0.475482	Notch1
ENSMUSG00000024163	-0.270243	7.49206	6.60618	0.0101625	0.475482	Mapk8ip3
ENSMUSG00000098322	1.19266	-0.552686	6.59455	0.0102292	0.477752	5830468F06Rik
ENSMUSG00000032280	-0.320439	4.97843	6.59454	0.0102292	0.477752	Tle3
ENSMUSG00000042671	-0.540746	2.45222	6.59321	0.0102369	0.477752	Rgs8
ENSMUSG00000025221	0.563169	2.20956	6.59155	0.0102464	0.477796	Kcnip2
ENSMUSG00000022443	0.27435	8.57804	6.58634	0.0102764	0.478794	Myh9
ENSMUSG00000028871	2.46002	-2.27507	6.58366	0.0102919	0.479113	Rspo1
ENSMUSG00000107978	-1.20532	-0.429397	6.57845	0.0103221	0.480115	Gm44109
ENSMUSG00000017716	-0.291029	5.71405	6.57479	0.0103433	0.480701	Birc5
ENSMUSG00000041629	0.338931	4.59584	6.57045	0.0103686	0.481472	Fam104a
ENSMUSG00000057762	1.97008	-1.97398	6.55618	0.010452	0.484941	Gm6169
ENSMUSG00000034708	-0.364561	4.25249	6.55412	0.0104642	0.485099	Grn
ENSMUSG00000057596	1.78917	-1.55211	6.54827	0.0104986	0.485955	Trim30d
ENSMUSG00000003469	-1.64825	-1.32578	6.54801	0.0105001	0.485955	Phyhip
ENSMUSG00000035385	0.960254	0.256881	6.53888	0.0105542	0.487707	Ccl2
ENSMUSG00000102721	-1.70832	-1.47251	6.53816	0.0105584	0.487707	A630081D01Rik
ENSMUSG00000018459	0.523122	2.64847	6.53613	0.0105705	0.487707	Slc13a3
ENSMUSG00000015568	0.413574	3.6105	6.53467	0.0105792	0.487707	Lpl
ENSMUSG00000021140	-0.290334	5.70352	6.53395	0.0105835	0.487707	Pcnx
ENSMUSG00000004631	0.3364	4.59947	6.53274	0.0105907	0.487707	Sgce
ENSMUSG00000059397	4.03938	-3.29808	6.52326	0.0106473	0.489096	Olfr54
ENSMUSG00000115979	4.03938	-3.29808	6.52326	0.0106473	0.489096	Gm49410
ENSMUSG00000052276	4.03938	-3.29808	6.52326	0.0106473	0.489096	Ostn
ENSMUSG00000024580	-0.294475	5.59561	6.52035	0.0106647	0.489492	Grpel2
ENSMUSG00000090213	-0.299324	5.43586	6.51711	0.0106842	0.489594	Tmem189
ENSMUSG00000055415	-0.409857	3.67428	6.51704	0.0106846	0.489594	Atp10b
ENSMUSG00000061578	-1.04168	-0.0967969	6.50979	0.0107282	0.491189	Ksr2
ENSMUSG00000035559	0.446523	3.2171	6.50351	0.0107662	0.492273	Mpv17l2
ENSMUSG00000024759	0.279348	6.1838	6.50294	0.0107696	0.492273	Atl3
ENSMUSG00000061740	3.02362	-2.66282	6.49552	0.0108147	0.493774	Cyp2d22
ENSMUSG00000027803	0.310536	5.17282	6.49461	0.0108202	0.493774	Wwtr1
ENSMUSG00000073902	4.2244	-3.0338	6.4902	0.0108471	0.494592	Gm1966
ENSMUSG00000032269	0.992716	0.335046	6.47311	0.0109519	0.498594	Htr3a
ENSMUSG00000025492	0.543861	2.42833	6.4726	0.010955	0.498594	Ifitm3
ENSMUSG00000007944	0.417826	3.4869	6.47004	0.0109708	0.498594	Ttc9b
ENSMUSG00000028383	0.307016	5.24671	6.46917	0.0109762	0.498594	Hsdl2
ENSMUSG00000107256	-4.31196	-3.06642	6.46642	0.0109932	0.498594	Gm13821
ENSMUSG00000025328	-4.31196	-3.06642	6.46642	0.0109932	0.498594	Padi3
ENSMUSG00000009569	0.394368	3.79529	6.4633	0.0110125	0.498594	Mrtfb
ENSMUSG00000079465	-1.10957	-0.239944	6.46218	0.0110195	0.498594	Col4a3
ENSMUSG00000026278	0.319312	4.89099	6.46146	0.0110239	0.498594	Bok
ENSMUSG00000078370	2.86968	-2.2577	6.46135	0.0110246	0.498594	Gm6316
ENSMUSG00000117239	1.65742	-1.09824	6.45749	0.0110485	0.49898	AC166110,3
ENSMUSG00000022136	-0.271078	6.78278	6.45708	0.0110511	0.49898	Dnajc3
ENSMUSG00000025900	3.40275	-3.04835	6.45207	0.0110823	0.499982	Rp1
ENSMUSG00000054659	-0.837454	0.834874	6.44402	0.0111326	0.501439	Pm20d2
ENSMUSG00000058975	0.337867	4.56035	6.44402	0.0111327	0.501439	Kcnc1
ENSMUSG00000030739	0.45643	3.15031	6.44188	0.0111461	0.501637	Myh14
ENSMUSG00000050022	-0.448019	3.44437	6.43812	0.0111697	0.502291	Amz1
ENSMUSG00000006423	0.277289	6.223	6.43617	0.011182	0.502438	C330007P06Rik
ENSMUSG00000072893	-0.473575	2.91044	6.43318	0.0112008	0.502876	4933439C10Rik
ENSMUSG00000071637	0.409243	3.58714	6.42269	0.0112671	0.505447	Cebpd
ENSMUSG00000097108	-0.797801	0.988205	6.41967	0.0112863	0.505897	Gm26581
ENSMUSG00000020186	0.443884	3.15311	6.4073	0.0113652	0.509025	Csrp2
ENSMUSG00000072955	-1.10665	-0.229757	6.39745	0.0114284	0.511017	Tmsb15l
ENSMUSG00000029426	-0.265141	7.66525	6.39716	0.0114303	0.511017	Scarb2
ENSMUSG00000033061	0.951608	0.197169	6.39607	0.0114373	0.511017	Resp18
ENSMUSG00000025154	-0.285302	5.79167	6.391	0.01147	0.511761	Arhgap19
ENSMUSG00000046240	0.284564	5.87811	6.39064	0.0114724	0.511761	Hepacam
ENSMUSG00000092349	-4.19498	-3.06521	6.38719	0.0114947	0.511966	Platr17
ENSMUSG00000037111	0.268735	6.85155	6.38668	0.011498	0.511966	Setd7
ENSMUSG00000115497	-0.843302	0.732686	6.38565	0.0115046	0.511966	Gm49207
ENSMUSG00000026822	1.8269	-1.27138	6.38091	0.0115354	0.512925	Lcn2
ENSMUSG00000063889	0.398596	3.66769	6.37525	0.0115723	0.514151	Crem
ENSMUSG00000019920	0.264017	8.11167	6.36674	0.0116279	0.516211	Lims1
ENSMUSG00000026311	-0.272109	6.52006	6.3621	0.0116584	0.517067	Asb1
ENSMUSG00000081078	-1.80647	-1.50582	6.36096	0.0116658	0.517067	Gm12568
ENSMUSG00000071652	-0.302871	5.24523	6.35923	0.0116772	0.517159	Ints5
ENSMUSG00000037348	-0.457879	3.07888	6.355	0.0117051	0.517982	Paqr7
ENSMUSG00000091418	2.90803	-2.55354	6.34618	0.0117635	0.519968	Gm3164
ENSMUSG00000021069	-0.706226	1.50208	6.34538	0.0117687	0.519968	Pygl
ENSMUSG00000024030	0.316186	5.01302	6.33562	0.0118337	0.522157	Abcg1
ENSMUSG00000104218	-1.35266	-0.917881	6.33273	0.011853	0.522157	Gm9134
ENSMUSG00000062410	3.81253	-3.23121	6.33225	0.0118562	0.522157	Hsd3b3
ENSMUSG00000104200	3.91072	-3.24623	6.33027	0.0118694	0.522157	Gm37399
ENSMUSG00000030137	0.813981	0.703352	6.32793	0.0118851	0.522157	Tuba8
ENSMUSG00000021745	-0.266107	7.0232	6.32585	0.0118991	0.522157	Ptprg
ENSMUSG00000030124	2.48004	-2.35298	6.3229	0.0119189	0.522157	Lag3
ENSMUSG00000085637	-2.68607	-2.44539	6.3226	0.0119208	0.522157	1700048M11Rik
ENSMUSG00000032172	0.272148	6.59399	6.31991	0.011939	0.522157	Olfm2
ENSMUSG00000014606	0.273512	6.31195	6.31901	0.0119451	0.522157	Slc25a11
ENSMUSG00000088088	-0.294513	10.2179	6.31678	0.0119601	0.522157	Rmrp
ENSMUSG00000022103	0.509058	2.5764	6.31635	0.011963	0.522157	Gfra2
ENSMUSG00000071658	0.323746	4.76901	6.31634	0.011963	0.522157	Gng3
ENSMUSG00000018566	0.937358	0.482452	6.31605	0.011965	0.522157	Slc2a4
ENSMUSG00000025323	-0.291743	5.51671	6.31527	0.0119702	0.522157	Sp4
ENSMUSG00000082964	3.85123	-3.12316	6.31493	0.0119725	0.522157	Rpl13-ps5
ENSMUSG00000027820	1.45729	-1.20866	6.31411	0.0119781	0.522157	Mme
ENSMUSG00000097327	-0.83538	0.748829	6.31207	0.0119918	0.522346	E030030I06Rik
ENSMUSG00000110403	-2.24468	-1.9676	6.30852	0.0120159	0.522985	Gm45553
ENSMUSG00000038057	-2.8648	-2.3983	6.30367	0.0120488	0.523923	Dbil5
ENSMUSG00000015474	-0.32462	4.71953	6.30256	0.0120563	0.523923	Ppt2
ENSMUSG00000067924	0.282483	5.7581	6.29812	0.0120866	0.524826	Rtl8b
ENSMUSG00000117819	-2.06431	-1.53417	6.29347	0.0121184	0.5256	Ggnbp1
ENSMUSG00000022802	-0.505756	2.58872	6.29274	0.0121233	0.5256	Lmln
ENSMUSG00000048001	-0.311552	5.06505	6.29059	0.0121381	0.525727	Hes5
ENSMUSG00000019990	-0.320822	4.85704	6.28585	0.0121706	0.525727	Pde7b
ENSMUSG00000041028	0.264179	7.43208	6.28561	0.0121722	0.525727	Ghitm
ENSMUSG00000036835	0.308931	5.04911	6.28507	0.0121759	0.525727	Psenen
ENSMUSG00000026235	-0.283605	5.74222	6.28221	0.0121956	0.525727	Epha4
ENSMUSG00000023800	0.401536	3.58376	6.27893	0.0122182	0.525727	Tiam2
ENSMUSG00000028096	-0.317726	4.84213	6.27839	0.0122219	0.525727	Gpr89
ENSMUSG00000032536	-0.313238	4.98213	6.27801	0.0122245	0.525727	Trak1
ENSMUSG00000000134	0.330486	4.59668	6.27713	0.0122306	0.525727	Tfe3
ENSMUSG00000044576	-0.28079	5.82419	6.27712	0.0122307	0.525727	Garem2
ENSMUSG00000021194	0.426	3.33524	6.27711	0.0122308	0.525727	Chga
ENSMUSG00000021696	-0.343683	4.50889	6.27532	0.0122431	0.525727	Elovl7
ENSMUSG00000001627	0.270258	6.43897	6.27442	0.0122493	0.525727	Ifrd1
ENSMUSG00000095755	-3.9119	-3.05444	6.26857	0.0122899	0.526652	CR974586,4
ENSMUSG00000094293	-3.9119	-3.05444	6.26857	0.0122899	0.526652	Gm3893
ENSMUSG00000034437	-0.370918	4.04075	6.26369	0.0123237	0.527473	Gm9761
ENSMUSG00000052551	0.633598	1.71884	6.26308	0.012328	0.527473	Adarb2
ENSMUSG00000019039	-0.358651	4.1627	6.25107	0.0124118	0.53001	Dalrd3
ENSMUSG00000040537	-0.263755	7.08535	6.25066	0.0124147	0.53001	Adam22
ENSMUSG00000032068	4.219	-2.82078	6.25049	0.0124159	0.53001	Plet1
ENSMUSG00000038518	0.290663	5.49023	6.24839	0.0124306	0.53023	Jarid2
ENSMUSG00000027465	-0.292703	5.45057	6.24637	0.0124448	0.530427	Tbc1d20
ENSMUSG00000019944	-0.534468	2.34389	6.24259	0.0124714	0.531152	Rhobtb1
ENSMUSG00000020483	-0.54826	5.36926	6.24046	0.0124864	0.531384	Dynll2
ENSMUSG00000025647	0.313271	4.89624	6.23654	0.0125141	0.531662	Shisa5
ENSMUSG00000038894	-0.280447	5.83305	6.23544	0.0125218	0.531662	Irs2
ENSMUSG00000030208	0.443406	3.34457	6.23443	0.012529	0.531662	Emp1
ENSMUSG00000081593	-1.9894	-1.72332	6.23069	0.0125555	0.531662	Gm11841
ENSMUSG00000083608	3.86815	-3.30063	6.22948	0.0125641	0.531662	Gm14863
ENSMUSG00000089145	3.86815	-3.30063	6.22948	0.0125641	0.531662	Gm25265
ENSMUSG00000030339	0.334266	4.4849	6.22886	0.0125685	0.531662	Ltbr
ENSMUSG00000063060	1.54832	-1.4422	6.22871	0.0125695	0.531662	Sox7
ENSMUSG00000047242	0.277356	5.9003	6.22471	0.012598	0.532462	Taf9b
ENSMUSG00000017897	0.893933	0.270912	6.21021	0.0127016	0.536432	Eya2
ENSMUSG00000052889	0.262116	7.35799	6.20509	0.0127383	0.537576	Prkcb
ENSMUSG00000036529	-0.267753	6.55181	6.19962	0.0127778	0.538831	Sbf1
ENSMUSG00000024219	-0.312166	4.91632	6.19417	0.0128172	0.540082	Anks1
ENSMUSG00000020100	-0.544403	2.27211	6.19264	0.0128283	0.54014	Slc29a3
ENSMUSG00000081857	-4.19707	-3.01269	6.18513	0.0128828	0.542026	Gm13624
ENSMUSG00000049090	0.363666	4.12779	6.18129	0.0129108	0.542776	Zadh2
ENSMUSG00000085620	-3.29563	-2.66486	6.17934	0.012925	0.542776	G630018N14Rik
ENSMUSG00000002900	0.496364	2.60269	6.17793	0.0129353	0.542776	Lamb1
ENSMUSG00000029003	0.371619	3.93561	6.17693	0.0129427	0.542776	Mad2l2
ENSMUSG00000032531	-0.292926	5.41174	6.17599	0.0129495	0.542776	Amotl2
ENSMUSG00000032235	-0.333407	4.51211	6.17216	0.0129776	0.543224	Ice2
ENSMUSG00000046487	-3.89842	-3.11642	6.17186	0.0129798	0.543224	Mospd4
ENSMUSG00000019868	-0.276654	5.86887	6.16648	0.0130194	0.544428	Vta1
ENSMUSG00000054901	-1.71973	-1.43873	6.1637	0.0130398	0.544428	Arhgef33
ENSMUSG00000038193	-3.98264	-2.99079	6.16281	0.0130464	0.544428	Hand2
ENSMUSG00000000295	-0.36942	3.99634	6.16262	0.0130478	0.544428	Hddc2
ENSMUSG00000046834	1.03552	-0.152596	6.16059	0.0130628	0.544646	Krt1
ENSMUSG00000115740	-4.10573	-3.12308	6.15772	0.013084	0.545106	Gm49042
ENSMUSG00000035929	0.633657	1.64883	6.15447	0.013108	0.545106	H2-Q4
ENSMUSG00000031111	0.828576	0.693046	6.1543	0.0131093	0.545106	Igsf1
ENSMUSG00000089706	-0.995559	0.0554795	6.15379	0.0131131	0.545106	B230216N24Rik
ENSMUSG00000003355	0.743782	0.984792	6.14926	0.0131467	0.546095	Fkbp11
ENSMUSG00000035764	-0.292316	5.39846	6.14704	0.0131632	0.546373	Fbxo45
ENSMUSG00000020262	-0.292242	5.42785	6.14283	0.0131946	0.547267	Adarb1
ENSMUSG00000020427	0.268412	8.81838	6.14115	0.0132071	0.547377	Igfbp3
ENSMUSG00000118071	-1.00611	0.150303	6.13927	0.0132212	0.547549	AC166172,4
ENSMUSG00000033306	0.379911	3.82683	6.13775	0.0132326	0.547613	Lpp
ENSMUSG00000017314	-0.357053	4.14533	6.13242	0.0132725	0.548445	Mpp2
ENSMUSG00000032126	-0.308171	4.99565	6.13014	0.0132896	0.548445	Hmbs
ENSMUSG00000099138	3.79868	-3.24103	6.1298	0.0132922	0.548445	Gm5746
ENSMUSG00000112684	3.79868	-3.24103	6.1298	0.0132922	0.548445	Gm47958
ENSMUSG00000030246	0.263735	6.99454	6.1283	0.0133035	0.548506	Ldhb
ENSMUSG00000095042	4.04536	-2.8787	6.11532	0.0134015	0.551788	Gm12537
ENSMUSG00000062908	0.276132	5.86419	6.11513	0.013403	0.551788	Acadm
ENSMUSG00000042515	-0.305699	5.05584	6.11244	0.0134233	0.552216	Mum1l1
ENSMUSG00000082599	-4.05731	-3.06636	6.10992	0.0134425	0.552595	Gm13141
ENSMUSG00000024485	3.25783	-2.89349	6.10391	0.0134883	0.554052	Slc4a9
ENSMUSG00000078816	1.04445	-0.285234	6.10266	0.0134979	0.554052	Prkcg
ENSMUSG00000054931	-0.503368	2.59143	6.10095	0.0135109	0.554178	Zkscan4
ENSMUSG00000112035	1.88517	-1.94421	6.09697	0.0135414	0.554706	Gm49335
ENSMUSG00000112630	-4.15538	-3.05511	6.09346	0.0135683	0.554706	Gm36908
ENSMUSG00000104946	-2.04002	-1.92632	6.09266	0.0135744	0.554706	Gm19104
ENSMUSG00000025478	-0.287905	5.4697	6.09168	0.013582	0.554706	Dpysl4
ENSMUSG00000032312	-0.306762	4.98544	6.09049	0.0135911	0.554706	Csk
ENSMUSG00000024074	0.352308	4.15238	6.09008	0.0135943	0.554706	Crim1
ENSMUSG00000021870	-0.272881	5.99662	6.08589	0.0136265	0.554706	Slmap
ENSMUSG00000068522	0.39079	3.71428	6.08559	0.0136289	0.554706	Aard
ENSMUSG00000108246	-3.05622	-2.57494	6.08541	0.0136303	0.554706	Gm43896
ENSMUSG00000109262	-4.13912	-3.12085	6.08522	0.0136317	0.554706	Gm44744
ENSMUSG00000034239	-3.97656	-3.11986	6.08311	0.013648	0.554706	Gm884
ENSMUSG00000097730	-0.832741	0.898753	6.08284	0.0136501	0.554706	Gm26588
ENSMUSG00000068874	0.653285	1.58442	6.08238	0.0136537	0.554706	Selenbp1
ENSMUSG00000025745	0.25845	7.71902	6.0722	0.0137326	0.557506	Hadha
ENSMUSG00000113849	3.85844	-3.3072	6.06884	0.0137588	0.558159	Gm47346
ENSMUSG00000032279	0.259806	7.56301	6.06697	0.0137733	0.558343	Idh3a
ENSMUSG00000031174	-0.417729	3.34791	6.06425	0.0137946	0.558795	Rpgr
ENSMUSG00000086925	0.965557	0.00462865	6.06124	0.0138181	0.55934	Gm6286
ENSMUSG00000024962	0.464827	2.8912	6.05462	0.01387	0.560578	Vegfb
ENSMUSG00000030203	-0.309822	4.94774	6.05424	0.013873	0.560578	Dusp16
ENSMUSG00000035722	0.351565	4.1627	6.05257	0.0138861	0.560578	Abca7
ENSMUSG00000042763	0.321885	4.6314	6.05125	0.0138965	0.560578	Maneal
ENSMUSG00000022723	0.298936	5.15718	6.05091	0.0138991	0.560578	Crybg3
ENSMUSG00000105987	0.257845	7.68549	6.04828	0.0139198	0.561005	AI506816
ENSMUSG00000092381	3.30279	-2.94847	6.04677	0.0139318	0.56108	Gm20512
ENSMUSG00000070436	0.299456	5.12855	6.04447	0.0139499	0.561402	Serpinh1
ENSMUSG00000029249	-0.273514	5.84857	6.03408	0.0140323	0.564002	Rest
ENSMUSG00000109136	-4.15169	-3.12368	6.03121	0.0140551	0.564002	Gm45114
ENSMUSG00000116347	-4.15169	-3.12368	6.03121	0.0140551	0.564002	Gm49416
ENSMUSG00000093571	-4.15169	-3.12368	6.03121	0.0140551	0.564002	Gm24757
ENSMUSG00000024558	0.336457	4.38166	6.02098	0.0141368	0.566871	Mapk4
ENSMUSG00000044285	0.390603	3.71295	6.01615	0.0141755	0.568013	Gm1821
ENSMUSG00000042256	-0.576897	2.04232	6.01358	0.0141962	0.568433	Ptchd4
ENSMUSG00000029378	0.598157	1.8793	6.00245	0.014286	0.571576	Areg
ENSMUSG00000028015	0.370239	3.98315	6.0013	0.0142953	0.571576	Ctso
ENSMUSG00000021775	0.286491	5.47116	5.99831	0.0143196	0.571734	Nr1d2
ENSMUSG00000098061	1.11581	-0.656398	5.99567	0.0143411	0.571734	Gm26945
ENSMUSG00000092049	3.76294	-3.37085	5.99447	0.0143508	0.571734	Vmn2r4
ENSMUSG00000112248	3.76294	-3.37085	5.99447	0.0143508	0.571734	Gm47910
ENSMUSG00000104095	3.76294	-3.37085	5.99447	0.0143508	0.571734	Gm37315
ENSMUSG00000027452	-0.283569	5.55438	5.98911	0.0143945	0.572922	Acss1
ENSMUSG00000031390	3.21989	-2.71137	5.98739	0.0144085	0.572922	Avpr2
ENSMUSG00000102123	4.11499	-3.22859	5.98702	0.0144115	0.572922	Gm4319
ENSMUSG00000089992	3.90535	-3.30278	5.97929	0.0144748	0.574623	G6pd2
ENSMUSG00000048458	0.255619	8.07754	5.97927	0.014475	0.574623	Inka2
ENSMUSG00000021646	-0.350613	4.18889	5.97719	0.0144921	0.574891	Mccc2
ENSMUSG00000025466	0.461822	2.83468	5.97345	0.0145228	0.575698	Fuom
ENSMUSG00000052609	-0.802136	0.914171	5.96996	0.0145516	0.576429	Plekhg3
ENSMUSG00000049866	0.269688	5.9622	5.96496	0.0145929	0.577257	Arl4c
ENSMUSG00000021025	0.339335	4.30856	5.96491	0.0145933	0.577257	Nfkbia
ENSMUSG00000032495	1.01634	-0.169567	5.96179	0.0146192	0.577433	Lrrc2
ENSMUSG00000021256	-0.267623	6.19214	5.96149	0.0146217	0.577433	Vash1
ENSMUSG00000044197	0.508241	2.46598	5.95918	0.0146409	0.577433	Gpr146
ENSMUSG00000023048	0.396156	3.55744	5.95914	0.0146412	0.577433	Prr13
ENSMUSG00000054517	0.534482	2.23231	5.95811	0.0146497	0.577433	Trim65
ENSMUSG00000030068	-3.54763	-2.59859	5.95126	0.0147068	0.57918	Gm20696
ENSMUSG00000042770	-0.514477	2.42824	5.95028	0.0147149	0.57918	Hebp1
ENSMUSG00000097069	3.64489	-3.30947	5.94571	0.0147531	0.579941	Gm16998
ENSMUSG00000020193	-1.12259	-0.404666	5.94534	0.0147563	0.579941	Zpbp
ENSMUSG00000040724	-0.268547	6.10391	5.94373	0.0147697	0.579941	Kcna2
ENSMUSG00000001018	0.307605	4.93368	5.94298	0.014776	0.579941	Snapin
ENSMUSG00000078451	1.45587	-1.12965	5.93902	0.0148092	0.580616	Ppil6
ENSMUSG00000027412	0.571287	2.25347	5.93652	0.0148303	0.580616	Lpin3
ENSMUSG00000069307	0.261553	6.61678	5.9347	0.0148456	0.580616	Hist1h2bq
ENSMUSG00000063576	0.301156	5.13531	5.93441	0.014848	0.580616	Klhdc3
ENSMUSG00000084858	-2.18188	-1.94152	5.93355	0.0148553	0.580616	Gm1980
ENSMUSG00000111857	1.44463	-1.25489	5.93347	0.0148559	0.580616	1190001M18Rik
ENSMUSG00000064210	0.262944	6.45655	5.92717	0.0149092	0.582285	Ano6
ENSMUSG00000073616	-0.286115	5.45225	5.92411	0.014935	0.582887	Cops9
ENSMUSG00000063455	-0.320484	4.65159	5.92216	0.0149516	0.583013	D630045J12Rik
ENSMUSG00000022742	-0.309802	4.83612	5.92126	0.0149593	0.583013	Cpox
ENSMUSG00000032754	0.596839	1.787	5.91819	0.0149853	0.583619	Slc8b1
ENSMUSG00000026074	-0.25993	8.59373	5.91424	0.015019	0.58419	Map4k4
ENSMUSG00000028266	0.254467	7.77574	5.913	0.0150295	0.58419	Lmo4
ENSMUSG00000037071	0.260891	8.65983	5.91277	0.0150315	0.58419	Scd1
ENSMUSG00000028885	0.370804	3.81435	5.90932	0.015061	0.584925	Smpdl3b
ENSMUSG00000016024	1.31323	-1.08372	5.90139	0.0151289	0.587152	Lbp
ENSMUSG00000094248	-0.37605	3.96205	5.89825	0.015156	0.587791	Hist1h2ao
ENSMUSG00000045281	3.81796	-3.18819	5.89696	0.015167	0.58781	Gpr20
ENSMUSG00000023999	-1.29582	-0.802068	5.89229	0.0152073	0.588959	Kif6
ENSMUSG00000069072	0.438341	3.04976	5.88445	0.0152751	0.591175	Slc7a14
ENSMUSG00000044468	0.548809	2.15719	5.88284	0.0152891	0.591304	Tent5c
ENSMUSG00000079363	2.27431	-2.14968	5.87974	0.0153161	0.591815	Gbp4
ENSMUSG00000039519	0.574284	2.01055	5.87887	0.0153237	0.591815	Cyp7b1
ENSMUSG00000040086	-2.82073	-2.33332	5.87345	0.0153709	0.593228	Tnni3k
ENSMUSG00000043388	-1.66841	-1.51064	5.8718	0.0153853	0.593371	Tmem130
ENSMUSG00000029364	-0.25504	7.36803	5.87005	0.0154006	0.593549	Wsb2
ENSMUSG00000022865	0.253531	7.73838	5.86201	0.0154712	0.595854	Cxadr
ENSMUSG00000021457	0.628735	1.63961	5.8596	0.0154923	0.596125	Syk
ENSMUSG00000057554	0.307304	4.83289	5.85877	0.0154997	0.596125	Lgals8
ENSMUSG00000112311	2.03975	-1.71216	5.85371	0.0155443	0.597027	Gm8153
ENSMUSG00000080836	-3.8133	-3.11358	5.85139	0.0155647	0.597027	Gm6444
ENSMUSG00000099764	-0.373835	3.78493	5.84914	0.0155846	0.597027	Rps10-ps2
ENSMUSG00000057234	0.429546	3.12397	5.8484	0.0155912	0.597027	Mettl15
ENSMUSG00000051243	-2.41456	-2.21629	5.84571	0.015615	0.597027	Islr2
ENSMUSG00000021572	-0.365113	3.94796	5.84454	0.0156255	0.597027	Cep72
ENSMUSG00000055771	3.21363	-2.84825	5.84439	0.0156268	0.597027	Gm7936
ENSMUSG00000096385	3.6444	-2.92212	5.84432	0.0156274	0.597027	Gm11168
ENSMUSG00000091955	1.10133	-0.602909	5.84423	0.0156282	0.597027	Gm9844
ENSMUSG00000033308	0.543815	2.10908	5.84396	0.0156306	0.597027	Dpyd
ENSMUSG00000025220	-0.253701	7.66629	5.8371	0.0156916	0.598946	Mgea5
ENSMUSG00000096463	3.63279	-3.37529	5.83586	0.0157027	0.598957	Gm21750
ENSMUSG00000067613	-4.5399	-2.91608	5.83285	0.0157296	0.599571	Krt83
ENSMUSG00000081829	-3.81602	-3.12018	5.82841	0.0157694	0.600016	Gm15460
ENSMUSG00000025050	-0.323972	4.51176	5.82779	0.0157749	0.600016	Pcgf6
ENSMUSG00000061411	-0.347948	4.13482	5.82604	0.0157906	0.600016	Nol4l
ENSMUSG00000015202	-0.354772	4.09404	5.82591	0.0157918	0.600016	Cnksr3
ENSMUSG00000085873	1.01307	-0.218779	5.82552	0.0157953	0.600016	Ttc39aos1
ENSMUSG00000039431	-0.354821	4.07856	5.82044	0.0158409	0.601338	Mtmr7
ENSMUSG00000056158	0.787415	0.819112	5.81689	0.015873	0.602143	Car10
ENSMUSG00000086769	3.61611	-3.30619	5.81001	0.0159352	0.603374	Gm15587
ENSMUSG00000104591	3.61611	-3.30619	5.81001	0.0159352	0.603374	Gm43145
ENSMUSG00000031465	0.308289	4.8661	5.8064	0.015968	0.603374	Angpt2
ENSMUSG00000109866	3.7625	-3.37112	5.80611	0.0159706	0.603374	Gm45714
ENSMUSG00000115021	3.7625	-3.37112	5.80611	0.0159706	0.603374	Vmn1r173
ENSMUSG00000111951	3.7625	-3.37112	5.80611	0.0159706	0.603374	Gm48755
ENSMUSG00000031027	1.02373	-0.291773	5.80326	0.0159965	0.603943	Stk33
ENSMUSG00000020422	0.254714	7.67185	5.79645	0.0160585	0.60561	Tns3
ENSMUSG00000081480	-1.02994	-0.287573	5.79602	0.0160625	0.60561	Gm13608
ENSMUSG00000003341	1.3654	-1.17513	5.79029	0.0161149	0.606546	Atp8b3
ENSMUSG00000069520	-0.31337	4.68393	5.78991	0.0161184	0.606546	Tmem19
ENSMUSG00000110299	1.0914	-0.571508	5.78973	0.0161201	0.606546	Gm17910
ENSMUSG00000022860	1.12309	-0.700594	5.78842	0.0161321	0.606585	Chodl
ENSMUSG00000022051	0.264388	6.04872	5.78675	0.0161474	0.606694	Bnip3l
ENSMUSG00000035236	-0.294456	5.11249	5.78478	0.0161655	0.606694	Scai
ENSMUSG00000003348	0.293965	5.08358	5.78454	0.0161677	0.606694	Mob3a
ENSMUSG00000029832	-0.456411	2.90539	5.78071	0.016203	0.607606	Nfe2l3
ENSMUSG00000083386	3.73167	-3.3116	5.77451	0.0162602	0.608931	Gm15426
ENSMUSG00000030873	3.73167	-3.3116	5.77451	0.0162602	0.608931	Scnn1b
ENSMUSG00000107300	1.68067	-1.77471	5.7704	0.0162983	0.609389	Gm43279
ENSMUSG00000035356	0.353143	4.02575	5.76914	0.01631	0.609389	Nfkbiz
ENSMUSG00000021221	0.383179	3.63119	5.76882	0.016313	0.609389	Dpf3
ENSMUSG00000026712	2.64911	-2.48826	5.76812	0.0163194	0.609389	Mrc1
ENSMUSG00000024245	-0.349833	4.09382	5.76629	0.0163365	0.609389	Tmem178
ENSMUSG00000086601	-4.20794	-3.01609	5.76491	0.0163493	0.609389	Rapgef3os1
ENSMUSG00000022900	-4.20794	-3.01609	5.76491	0.0163493	0.609389	Ildr1
ENSMUSG00000048385	1.02311	-0.232304	5.76191	0.0163773	0.610024	Scrt1
ENSMUSG00000036985	0.353175	4.01623	5.75958	0.016399	0.610422	Zdhhc9
ENSMUSG00000117864	-1.68153	-0.954577	5.75481	0.0164436	0.611673	AC122117,2
ENSMUSG00000048078	-0.424488	3.16992	5.75353	0.0164556	0.611709	Tenm4
ENSMUSG00000079197	0.314554	4.61023	5.75107	0.0164786	0.612157	Psme2
ENSMUSG00000040364	2.23954	-2.12686	5.74072	0.016576	0.614345	Sec1
ENSMUSG00000039232	-0.908984	0.25341	5.73958	0.0165868	0.614345	Stx11
ENSMUSG00000082248	2.8307	-2.83366	5.73917	0.0165907	0.614345	Gm13161
ENSMUSG00000059970	-0.315879	4.61249	5.73901	0.0165921	0.614345	Hspa2
ENSMUSG00000018581	-1.01212	0.143996	5.73893	0.0165929	0.614345	Dnah11
ENSMUSG00000041143	0.676861	1.24223	5.73622	0.0166185	0.614884	Tmco4
ENSMUSG00000040140	-1.06727	-0.337404	5.7298	0.0166794	0.616726	Tdrd6
ENSMUSG00000036427	0.251229	7.75959	5.71915	0.0167809	0.619779	Gpi1
ENSMUSG00000051527	-0.417581	3.20573	5.71879	0.0167843	0.619779	Usp29
ENSMUSG00000100147	1.02605	-0.0729835	5.71733	0.0167982	0.619882	1700047M11Rik
ENSMUSG00000031605	-0.261775	6.17621	5.71519	0.0168188	0.620228	Klhl2
ENSMUSG00000001120	0.324447	4.42046	5.7028	0.0169379	0.624207	Pcbp3
ENSMUSG00000025959	0.31479	4.61959	5.69846	0.0169798	0.625335	Klf7
ENSMUSG00000024592	-0.345733	4.16248	5.69723	0.0169917	0.625362	C330018D20Rik
ENSMUSG00000105495	-2.07459	-1.936	5.69574	0.0170061	0.625476	Gm42995
ENSMUSG00000087098	3.89681	-3.15991	5.68657	0.0170952	0.627899	Gm11884
ENSMUSG00000085749	-4.09628	-3.06955	5.68635	0.0170974	0.627899	Gm12843
ENSMUSG00000037306	-0.382307	3.7116	5.68547	0.0171059	0.627899	Man1c1
ENSMUSG00000087604	-2.31159	-2.26522	5.67475	0.0172108	0.631201	Cdrt4os1
ENSMUSG00000025037	0.262272	6.06543	5.67395	0.0172186	0.631201	Maoa
ENSMUSG00000070604	0.900725	0.214586	5.67154	0.0172424	0.631655	Vsig10l
ENSMUSG00000008090	-0.269001	5.74378	5.6696	0.0172614	0.631936	Fgfrl1
ENSMUSG00000090125	0.261702	6.00632	5.65848	0.0173712	0.635537	Pou3f1
ENSMUSG00000002204	-2.80454	-2.56816	5.6568	0.0173878	0.635724	Napsa
ENSMUSG00000021814	0.464076	2.74257	5.65505	0.0174052	0.635941	Anxa7
ENSMUSG00000070565	0.259441	6.23049	5.65035	0.0174519	0.637229	Rasal2
ENSMUSG00000022577	0.817839	0.571408	5.64715	0.0174838	0.637974	Ly6h
ENSMUSG00000105891	-2.17655	-1.41833	5.64489	0.0175064	0.638378	A230001M10Rik
ENSMUSG00000097971	-0.315546	11.9797	5.64258	0.0175294	0.638801	Gm26917
ENSMUSG00000033706	0.302651	4.7786	5.63927	0.0175625	0.639586	Smyd5
ENSMUSG00000022829	0.610978	1.57917	5.63302	0.0176253	0.641452	Stxbp5l
ENSMUSG00000029592	-0.307933	4.69708	5.63118	0.0176438	0.641704	Usp30
ENSMUSG00000078894	3.2121	1.95354	5.62242	0.0177322	0.643956	2210418O10Rik
ENSMUSG00000037697	-0.253713	6.6977	5.62169	0.0177395	0.643956	Ddhd1
ENSMUSG00000048188	0.546765	2.00429	5.6216	0.0177405	0.643956	Gm8181
ENSMUSG00000108968	-1.76476	-1.7062	5.61914	0.0177654	0.644144	Gm45011
ENSMUSG00000030747	0.287034	5.18833	5.61818	0.0177751	0.644144	Dgat2
ENSMUSG00000024535	-0.326609	4.39359	5.61765	0.0177805	0.644144	Snx24
ENSMUSG00000118258	3.51958	-3.3092	5.61639	0.0177932	0.644187	AC102132,2
ENSMUSG00000031371	0.339568	4.14736	5.61367	0.0178209	0.644678	Haus7
ENSMUSG00000034854	-0.310486	4.63743	5.61231	0.0178347	0.644678	Mfsd12
ENSMUSG00000086414	-3.85551	-3.17714	5.61154	0.0178426	0.644678	Gm15645
ENSMUSG00000024339	0.494357	2.44044	5.60984	0.0178599	0.644678	Tap2
ENSMUSG00000023915	0.251686	7.06242	5.60837	0.0178749	0.644678	Tnfrsf21
ENSMUSG00000030805	0.38468	3.5929	5.60799	0.0178787	0.644678	Stx4a
ENSMUSG00000096764	-0.599178	1.76426	5.60708	0.0178881	0.644678	Gm21985
ENSMUSG00000034028	-1.19189	-0.69668	5.60381	0.0179215	0.645465	Cd226
ENSMUSG00000046169	-0.365603	3.83862	5.59897	0.017971	0.646828	Adamts6
ENSMUSG00000103599	1.58873	-1.45189	5.59608	0.0180007	0.647476	Gm37356
ENSMUSG00000037031	-0.341652	4.14089	5.59296	0.0180328	0.648212	Tspan15
ENSMUSG00000001670	-3.87191	-3.18153	5.59147	0.0180481	0.648343	Tat
ENSMUSG00000003039	-0.259604	6.08642	5.58707	0.0180936	0.649019	Fam32a
ENSMUSG00000049313	-0.283909	5.32023	5.58681	0.0180962	0.649019	Sorl1
ENSMUSG00000035041	3.2082	-2.90316	5.58625	0.018102	0.649019	Creb3l3
ENSMUSG00000047557	-0.361298	3.9265	5.58352	0.0181303	0.649613	Lxn
ENSMUSG00000047643	0.362757	3.80242	5.57654	0.0182027	0.651254	Gm5454
ENSMUSG00000117792	-3.9117	-2.99447	5.57535	0.018215	0.651254	AC099605,1
ENSMUSG00000033405	-0.358467	3.88998	5.57514	0.0182172	0.651254	Nudt15
ENSMUSG00000103726	3.02033	-3.05153	5.57459	0.018223	0.651254	Gm30074
ENSMUSG00000036216	3.68873	-3.18792	5.56406	0.0183328	0.654304	Leap2
ENSMUSG00000071591	3.68873	-3.18792	5.56406	0.0183328	0.654304	Gm10339
ENSMUSG00000027394	0.285806	5.17413	5.56303	0.0183436	0.654304	Ttl
ENSMUSG00000086247	-1.20842	-0.821651	5.56135	0.0183613	0.654513	Gm15787
ENSMUSG00000044033	0.252353	6.64645	5.54915	0.0184896	0.658664	Ccdc141
ENSMUSG00000017774	0.336704	4.14832	5.54583	0.0185248	0.658943	Myo1c
ENSMUSG00000034157	-0.252354	6.65297	5.54554	0.0185279	0.658943	Cipc
ENSMUSG00000049881	0.275537	5.44787	5.54505	0.018533	0.658943	2810025M15Rik
ENSMUSG00000018339	0.468184	2.63347	5.54278	0.0185571	0.659376	Gpx3
ENSMUSG00000084799	-0.531354	2.13446	5.54081	0.018578	0.659692	Ino80dos
ENSMUSG00000040340	-3.75123	-3.17593	5.53831	0.0186046	0.659692	Tex45
ENSMUSG00000074284	1.32777	-1.27827	5.53716	0.0186167	0.659692	Gm10658
ENSMUSG00000052861	-2.15671	-1.60614	5.53467	0.0186433	0.659692	Dnah6
ENSMUSG00000069516	1.38326	-1.06384	5.53383	0.0186522	0.659692	Lyz2
ENSMUSG00000118127	3.23807	-3.10379	5.53322	0.0186588	0.659692	AC132288,3
ENSMUSG00000030516	0.247353	7.55688	5.53212	0.0186705	0.659692	Tjp1
ENSMUSG00000082708	3.62164	-3.37058	5.53073	0.0186853	0.659692	Gm15172
ENSMUSG00000102091	3.62164	-3.37058	5.53073	0.0186853	0.659692	Olfr1034
ENSMUSG00000026896	0.792281	0.559267	5.53062	0.0186864	0.659692	Ifih1
ENSMUSG00000110344	-0.63245	1.47945	5.52967	0.0186966	0.659692	Gm45716
ENSMUSG00000073234	1.20004	-0.914343	5.52617	0.0187341	0.660592	Gm8773
ENSMUSG00000015090	1.09374	2.77202	5.52322	0.0187657	0.661289	Ptgds
ENSMUSG00000097468	1.14321	-0.847115	5.52153	0.0187838	0.661299	Mdrl
ENSMUSG00000051067	-0.365724	3.81277	5.52031	0.0187969	0.661299	Lingo3
ENSMUSG00000110405	-3.67704	-3.11827	5.51954	0.0188053	0.661299	Gm45534
ENSMUSG00000021771	0.246295	7.88079	5.51876	0.0188136	0.661299	Vdac2
ENSMUSG00000022090	-0.734576	1.60315	5.5116	0.0188907	0.663373	Pdlim2
ENSMUSG00000115025	-3.84684	-2.95194	5.51107	0.0188965	0.663373	Gm4240
ENSMUSG00000048782	-0.806696	1.02236	5.50834	0.018926	0.663767	Insc
ENSMUSG00000055926	-0.915681	0.128012	5.50782	0.0189316	0.663767	Gm14137
ENSMUSG00000031523	-0.327111	4.32204	5.49734	0.0190455	0.667336	Dlc1
ENSMUSG00000049872	1.15241	-0.719721	5.48639	0.0191651	0.669749	Calhm5
ENSMUSG00000021306	-0.368819	3.73763	5.48617	0.0191675	0.669749	Gpr137b
ENSMUSG00000039934	0.286876	5.06968	5.48614	0.0191678	0.669749	Gsap
ENSMUSG00000035640	-0.373638	3.73266	5.48319	0.0192002	0.669749	Cbarp
ENSMUSG00000056735	-0.415522	3.15523	5.48219	0.0192111	0.669749	A930024E05Rik
ENSMUSG00000078234	0.748096	0.965696	5.47887	0.0192477	0.669749	Klhdc7a
ENSMUSG00000029471	0.26056	5.82889	5.47865	0.0192501	0.669749	Camkk2
ENSMUSG00000060771	-0.372664	3.66955	5.4774	0.0192638	0.669749	Tsga10
ENSMUSG00000102241	1.28614	-1.19766	5.47691	0.0192693	0.669749	Gm37716
ENSMUSG00000110698	3.66416	-3.2506	5.47626	0.0192764	0.669749	Gm45875
ENSMUSG00000075081	3.66416	-3.2506	5.47626	0.0192764	0.669749	Olfr1247
ENSMUSG00000118185	3.66416	-3.2506	5.47626	0.0192764	0.669749	AC132418,2
ENSMUSG00000082343	3.66416	-3.2506	5.47626	0.0192764	0.669749	Gm14404
ENSMUSG00000106177	-3.83974	-3.18223	5.47565	0.0192832	0.669749	Gm43491
ENSMUSG00000027806	-0.254981	6.37438	5.4714	0.0193301	0.67026	Tsc22d2
ENSMUSG00000112474	1.49793	-1.57253	5.47116	0.0193327	0.67026	Gm46209
ENSMUSG00000022292	-0.30217	4.73824	5.47104	0.0193341	0.67026	Rrm2b
ENSMUSG00000014077	0.250866	6.63087	5.46672	0.0193819	0.671307	Chp1
ENSMUSG00000114393	-3.86513	-3.11325	5.46601	0.0193898	0.671307	Gm47359
ENSMUSG00000087348	3.58921	-3.30639	5.46324	0.0194206	0.671307	Gm15582
ENSMUSG00000027500	1.8551	-2.02097	5.46265	0.0194272	0.671307	Stmn2
ENSMUSG00000073147	-0.342602	4.05028	5.4624	0.01943	0.671307	5031425E22Rik
ENSMUSG00000102380	3.17041	-2.99785	5.46178	0.0194368	0.671307	Gm38140
ENSMUSG00000079017	-3.98744	-3.06918	5.45114	0.0195555	0.674987	Ifi27l2a
ENSMUSG00000051716	1.69415	-1.8406	5.44563	0.0196173	0.675215	Apon
ENSMUSG00000093765	-2.24419	-2.00772	5.44514	0.0196228	0.675215	Gm20658
ENSMUSG00000030894	0.287964	5.07687	5.44477	0.019627	0.675215	Tpp1
ENSMUSG00000082101	-1.70251	-1.64935	5.44433	0.019632	0.675215	Slfn14
ENSMUSG00000033792	0.303325	4.67228	5.43926	0.019689	0.675215	Atp7a
ENSMUSG00000005374	-0.292048	4.94744	5.43816	0.0197014	0.675215	Tbl2
ENSMUSG00000095932	3.87157	-3.29835	5.43757	0.019708	0.675215	Vmn1r49
ENSMUSG00000114853	3.87157	-3.29835	5.43757	0.019708	0.675215	D030051J21Rik
ENSMUSG00000112186	3.87157	-3.29835	5.43757	0.019708	0.675215	Gm2412
ENSMUSG00000091670	3.87157	-3.29835	5.43757	0.019708	0.675215	Vmn2r105
ENSMUSG00000075179	3.87157	-3.29835	5.43757	0.019708	0.675215	Olfr1079
ENSMUSG00000069118	3.87157	-3.29835	5.43757	0.019708	0.675215	1700008P02Rik
ENSMUSG00000101037	-0.852212	0.44105	5.43382	0.0197505	0.67604	Gm28424
ENSMUSG00000025666	0.25286	6.40868	5.43329	0.0197564	0.67604	Tmem47
ENSMUSG00000044067	-1.5331	-1.45092	5.43106	0.0197817	0.676107	Gpr22
ENSMUSG00000087333	-3.75539	-3.12171	5.43097	0.0197827	0.676107	Gm13652
ENSMUSG00000072680	0.361785	3.76265	5.4297	0.019797	0.67618	Tmem254c
ENSMUSG00000058076	0.250433	6.54378	5.42615	0.0198374	0.677141	Sdhc
ENSMUSG00000097068	-3.72972	-3.11805	5.42439	0.0198573	0.677406	Gm26760
ENSMUSG00000079391	1.02913	-0.446113	5.42143	0.0198911	0.67814	Gm2974
ENSMUSG00000032562	0.244292	7.64237	5.41866	0.0199227	0.678801	Gnai2
ENSMUSG00000114235	-2.52556	-2.48445	5.41328	0.0199842	0.680479	F530104D19Rik
ENSMUSG00000068009	3.59085	-3.29841	5.41043	0.0200168	0.681173	Bpifb6
ENSMUSG00000025981	-0.286089	5.09033	5.40586	0.0200692	0.681952	Coq10b
ENSMUSG00000106894	-1.91362	-1.97691	5.4053	0.0200757	0.681952	Gm17130
ENSMUSG00000047613	-0.30025	4.70253	5.40522	0.0200766	0.681952	A430005L14Rik
ENSMUSG00000032946	0.724897	0.871544	5.40352	0.0200962	0.682202	Rasgrp2
ENSMUSG00000052516	0.357114	3.89256	5.39736	0.0201673	0.683567	Robo2
ENSMUSG00000031591	0.245233	7.04042	5.39698	0.0201716	0.683567	Asah1
ENSMUSG00000017734	-0.26961	5.56453	5.39683	0.0201733	0.683567	Dbndd2
ENSMUSG00000117686	-3.90544	-3.06728	5.39451	0.0202002	0.683771	AC129315,1
ENSMUSG00000033065	0.248346	6.80353	5.39418	0.020204	0.683771	Pfkm
ENSMUSG00000034263	-0.254236	6.14474	5.38837	0.0202714	0.685635	Ints14
ENSMUSG00000075558	-2.44033	-2.44174	5.38559	0.0203037	0.686311	Gm17151
ENSMUSG00000021983	-0.516606	2.27305	5.38445	0.020317	0.686342	Atp8a2
ENSMUSG00000112604	-1.68974	-1.66991	5.37997	0.0203692	0.687688	Gm48518
ENSMUSG00000074923	-0.526104	2.15379	5.3774	0.0203993	0.688284	Pak6
ENSMUSG00000085399	-1.4344	-1.20192	5.37616	0.0204138	0.688354	Foxd2os
ENSMUSG00000104017	2.82596	-2.66636	5.37269	0.0204544	0.689306	Gm37363
ENSMUSG00000091617	1.03427	-0.51562	5.37161	0.0204671	0.689316	Gm3752
ENSMUSG00000080999	-1.25832	-0.849696	5.36958	0.0204909	0.689576	Gm11336
ENSMUSG00000090129	0.926177	-0.00558511	5.36864	0.0205019	0.689576	Olfr287
ENSMUSG00000103854	-1.93008	-1.99487	5.36567	0.0205369	0.689576	Gm37250
ENSMUSG00000030577	3.61881	-3.37253	5.36524	0.020542	0.689576	Cd22
ENSMUSG00000082888	3.61881	-3.37253	5.36524	0.020542	0.689576	Gm12934
ENSMUSG00000000693	0.472487	2.51894	5.36384	0.0205584	0.689576	Loxl3
ENSMUSG00000001127	-0.251225	6.34721	5.36274	0.0205714	0.689576	Araf
ENSMUSG00000023965	-0.419965	3.03083	5.36229	0.0205767	0.689576	Fbxl17
ENSMUSG00000067189	2.29183	-2.32118	5.35913	0.020614	0.689576	Gm7335
ENSMUSG00000070985	-3.72692	-3.17368	5.35725	0.0206363	0.689576	Acnat1
ENSMUSG00000028003	-0.71208	1.26535	5.35708	0.0206383	0.689576	Lrat
ENSMUSG00000072675	-0.752609	0.844607	5.35691	0.0206403	0.689576	Duxbl2
ENSMUSG00000104120	-3.88821	-3.18568	5.3562	0.0206487	0.689576	Gm37484
ENSMUSG00000059043	-3.88821	-3.18568	5.3562	0.0206487	0.689576	Olfr15
ENSMUSG00000061759	-0.290269	4.9145	5.34786	0.0207477	0.692356	Armt1
ENSMUSG00000114419	-1.05243	-0.387687	5.34611	0.0207685	0.692356	5430414B19Rik
ENSMUSG00000054474	0.638495	1.40977	5.34605	0.0207693	0.692356	Thnsl2
ENSMUSG00000110181	-2.33885	-2.24627	5.34469	0.0207855	0.692481	Gm45508
ENSMUSG00000021408	-0.32177	4.30161	5.34043	0.0208364	0.693759	Ripk1
ENSMUSG00000027878	-0.35098	3.91223	5.33877	0.0208561	0.694001	Notch2
ENSMUSG00000004837	2.25409	-2.40653	5.33431	0.0209097	0.695365	Grap
ENSMUSG00000092056	-3.68108	-3.00322	5.33319	0.0209231	0.695396	Gm7289
ENSMUSG00000046798	0.242768	7.45456	5.31726	0.0211151	0.701359	Cldn12
ENSMUSG00000087129	-1.50658	-1.19334	5.31571	0.021134	0.701506	Gm16316
ENSMUSG00000040675	0.25619	5.86179	5.31481	0.0211448	0.701506	Mthfd1l
ENSMUSG00000022466	-0.287481	4.97242	5.31215	0.0211772	0.701685	Rpap3
ENSMUSG00000014426	-0.252054	6.13789	5.31178	0.0211817	0.701685	Map3k4
ENSMUSG00000032076	-0.243939	7.15098	5.31125	0.0211882	0.701685	Cadm1
ENSMUSG00000028610	-0.279896	5.17747	5.30978	0.021206	0.701818	Dmrtb1
ENSMUSG00000022386	-0.361862	3.72319	5.30884	0.0212174	0.701818	Trmu
ENSMUSG00000035835	-0.399461	3.2243	5.30684	0.0212419	0.702038	Plppr3
ENSMUSG00000118040	1.90892	-2.07527	5.30448	0.0212707	0.702038	AC156982,1
ENSMUSG00000090387	1.06443	-0.641773	5.30324	0.0212858	0.702038	Gm17056
ENSMUSG00000022610	0.518316	2.07602	5.30315	0.0212869	0.702038	Mapk12
ENSMUSG00000025203	-0.282686	10.9405	5.30211	0.0212996	0.702038	Scd2
ENSMUSG00000097979	1.48964	-1.45364	5.30086	0.0213149	0.702038	Gm4691
ENSMUSG00000027287	0.282643	5.07764	5.30073	0.0213164	0.702038	Snap23
ENSMUSG00000063765	-0.447532	2.89665	5.29803	0.0213495	0.702038	Chadl
ENSMUSG00000104114	-1.24711	-0.872916	5.29798	0.0213502	0.702038	Gm37297
ENSMUSG00000079056	0.240217	8.17746	5.29713	0.0213605	0.702038	Kcnip3
ENSMUSG00000110761	-3.71308	-3.04576	5.29692	0.0213631	0.702038	Gm29761
ENSMUSG00000026922	0.7323	0.753524	5.29581	0.0213768	0.702073	Agpat2
ENSMUSG00000031016	0.297215	4.70934	5.29183	0.0214257	0.703262	Wee1
ENSMUSG00000087543	-1.14873	-0.723278	5.28873	0.0214639	0.704098	Gm16576
ENSMUSG00000030541	0.247508	6.48472	5.28459	0.0215149	0.705318	Idh2
ENSMUSG00000031309	0.253636	6.11315	5.28366	0.0215265	0.705318	Rps6ka3
ENSMUSG00000104874	-2.35044	-2.25952	5.28067	0.0215635	0.706115	Gm43387
ENSMUSG00000072623	-0.342158	3.96457	5.27949	0.0215781	0.706177	Zfp9
ENSMUSG00000107622	3.50344	-3.24524	5.27554	0.0216271	0.70671	4930512J16Rik
ENSMUSG00000000056	-0.273379	5.34521	5.27539	0.0216289	0.70671	Narf
ENSMUSG00000000823	-0.261147	5.70303	5.2751	0.0216325	0.70671	Zfp512b
ENSMUSG00000017760	0.253892	5.90839	5.27086	0.0216853	0.707593	Ctsa
ENSMUSG00000031840	-0.28241	5.10109	5.27001	0.0216958	0.707593	Rab3a
ENSMUSG00000101262	3.5177	-3.31107	5.26986	0.0216978	0.707593	Gm8326
ENSMUSG00000046811	3.61039	-3.37582	5.26722	0.0217307	0.708251	Gltpd2
ENSMUSG00000107206	-4.10198	-3.07296	5.26386	0.0217727	0.709202	Gm42736
ENSMUSG00000041592	-0.577242	1.77181	5.26059	0.0218136	0.710119	Sdk2
ENSMUSG00000056917	0.370168	3.55546	5.25532	0.0218798	0.711856	Sipa1
ENSMUSG00000044991	0.469611	2.49825	5.25159	0.0219267	0.712443	Shld1
ENSMUSG00000027865	0.279245	5.14348	5.25136	0.0219296	0.712443	Gdap2
ENSMUSG00000090005	-3.60524	-3.05346	5.25083	0.0219363	0.712443	Gm16540
ENSMUSG00000030327	-0.25571	5.84108	5.24935	0.0219549	0.712631	Necap1
ENSMUSG00000036218	0.273875	5.27192	5.2444	0.0220175	0.714245	Pdzrn4
ENSMUSG00000079531	-2.21151	-2.18161	5.24159	0.0220531	0.714468	Gm5936
ENSMUSG00000023942	0.266166	5.47125	5.24137	0.022056	0.714468	Slc29a1
ENSMUSG00000039691	-3.80213	-3.06538	5.24043	0.0220678	0.714468	Tspan10
ENSMUSG00000062074	-3.09154	-2.74961	5.23876	0.022089	0.714468	Ccn6
ENSMUSG00000002881	0.247575	6.43635	5.23814	0.0220968	0.714468	Nab1
ENSMUSG00000108143	-1.15342	-0.805088	5.23777	0.0221016	0.714468	Gm44414
ENSMUSG00000034586	0.276493	5.17906	5.23636	0.0221195	0.714632	Hid1
ENSMUSG00000021200	-3.13584	-2.69693	5.23459	0.022142	0.714767	Asb2
ENSMUSG00000021311	-0.284054	5.01653	5.23381	0.0221519	0.714767	Mtr
ENSMUSG00000086205	3.50876	-3.30291	5.233	0.0221623	0.714767	Gm12679
ENSMUSG00000101649	3.7025	-3.22696	5.23037	0.0221958	0.714896	Gm29444
ENSMUSG00000109850	3.7025	-3.22696	5.23037	0.0221958	0.714896	Gm45692
ENSMUSG00000028576	-0.331213	4.1175	5.22909	0.0222121	0.714896	Ift74
ENSMUSG00000117869	-0.29315	4.75244	5.22865	0.0222178	0.714896	AC121821,1
ENSMUSG00000047881	0.277595	5.15819	5.22667	0.0222431	0.715295	Rell1
ENSMUSG00000030881	-0.277251	5.16963	5.22281	0.0222925	0.715469	Arfip2
ENSMUSG00000031610	0.251791	6.08994	5.22225	0.0222997	0.715469	Scrg1
ENSMUSG00000048916	1.42462	-1.48573	5.22108	0.0223147	0.715469	Gm5540
ENSMUSG00000024911	0.306641	4.48972	5.2208	0.0223183	0.715469	Fibp
ENSMUSG00000020576	-0.251473	6.03566	5.22072	0.0223193	0.715469	Nbas
ENSMUSG00000021065	0.25099	6.07182	5.22021	0.0223258	0.715469	Fut8
ENSMUSG00000031286	2.55305	-2.6315	5.21915	0.0223394	0.715493	Glt28d2
ENSMUSG00000079884	-0.334336	4.11725	5.21283	0.0224208	0.717344	Gm10698
ENSMUSG00000110317	-0.582147	1.70774	5.21266	0.022423	0.717344	Gm45250
ENSMUSG00000045414	0.286841	4.90047	5.21053	0.0224504	0.717806	1190002N15Rik
ENSMUSG00000115959	-3.76269	-3.18529	5.20789	0.0224847	0.718299	Gm18494
ENSMUSG00000079362	3.23635	-2.31831	5.20734	0.0224917	0.718299	Gm43302
ENSMUSG00000089941	-0.94283	-0.0136414	5.20428	0.0225314	0.718755	Gm16168
ENSMUSG00000109095	1.95227	-2.21217	5.20285	0.0225498	0.718755	Gm44799
ENSMUSG00000028972	0.783668	0.497554	5.20218	0.0225586	0.718755	Car6
ENSMUSG00000058252	3.78352	-3.02069	5.20125	0.0225707	0.718755	Tcp11x2
ENSMUSG00000094108	3.78352	-3.02069	5.20125	0.0225707	0.718755	Gm17258
ENSMUSG00000020019	0.293054	4.72856	5.19921	0.0225972	0.719187	Ntn4
ENSMUSG00000025389	-3.84684	-3.18721	5.19582	0.0226413	0.720008	Mip
ENSMUSG00000026024	-0.251278	6.01964	5.19523	0.0226489	0.720008	Als2
ENSMUSG00000041625	-0.454281	2.69562	5.19394	0.0226658	0.720132	Ggact
ENSMUSG00000047867	-3.64297	-3.18054	5.19139	0.022699	0.720288	Gimap6
ENSMUSG00000047036	-0.239307	7.43224	5.18978	0.0227201	0.720288	Zfp445
ENSMUSG00000063063	0.241422	6.94284	5.18969	0.0227213	0.720288	Ctnna2
ENSMUSG00000031278	0.245634	6.55102	5.18937	0.0227255	0.720288	Acsl4
ENSMUSG00000034936	0.653721	1.25639	5.18721	0.0227537	0.720288	Arl4d
ENSMUSG00000086486	-2.53826	-2.53352	5.18698	0.0227567	0.720288	Ift88os
ENSMUSG00000031965	3.09312	-3.05078	5.18661	0.0227615	0.720288	Tbx20
ENSMUSG00000062232	-0.240077	7.10074	5.18061	0.0228403	0.722369	Rapgef2
ENSMUSG00000026224	-0.688277	1.09058	5.17663	0.0228927	0.723616	4933407L21Rik
ENSMUSG00000030532	-0.44169	2.78211	5.17194	0.0229546	0.725158	Hddc3
ENSMUSG00000033400	0.24912	6.20244	5.16969	0.0229843	0.725275	Agl
ENSMUSG00000097077	1.26712	-1.24468	5.16912	0.0229919	0.725275	Gm16712
ENSMUSG00000044303	0.416872	3.02058	5.16837	0.0230018	0.725275	Cdkn2a
ENSMUSG00000029560	-0.275748	5.176	5.16771	0.0230105	0.725275	Snx8
ENSMUSG00000044322	-2.18384	-2.12801	5.16368	0.023064	0.7256	Dsc1
ENSMUSG00000079033	1.1973	-0.992144	5.16355	0.0230657	0.7256	Mef2b
ENSMUSG00000040697	-0.310611	4.41468	5.16314	0.0230712	0.7256	Dnajc16
ENSMUSG00000059540	-0.374948	3.46789	5.16292	0.023074	0.7256	Tcea2
ENSMUSG00000101585	-3.57261	-3.17993	5.16092	0.0231007	0.7256	1600010M07Rik
ENSMUSG00000064179	-1.19731	-0.781729	5.16079	0.0231024	0.7256	Tnnt1
ENSMUSG00000043753	-0.335785	4.08741	5.16005	0.0231123	0.7256	Dmrta1
ENSMUSG00000049760	0.282708	4.98299	5.15661	0.0231581	0.725635	2410015M20Rik
ENSMUSG00000105977	-3.55538	-3.11105	5.15617	0.0231639	0.725635	Gm43555
ENSMUSG00000113898	1.39362	-1.48194	5.15545	0.0231736	0.725635	Gm19144
ENSMUSG00000030307	0.247426	6.38005	5.15353	0.0231992	0.725635	Slc6a11
ENSMUSG00000041775	-0.442004	2.75922	5.15327	0.0232027	0.725635	Mapk1ip1
ENSMUSG00000028063	0.258839	5.65201	5.15244	0.0232137	0.725635	Lmna
ENSMUSG00000115191	3.51367	-3.38024	5.15213	0.0232179	0.725635	Gm49071
ENSMUSG00000079502	3.51367	-3.38024	5.15213	0.0232179	0.725635	Cfap77
ENSMUSG00000106691	-0.752272	0.682895	5.15084	0.0232351	0.725743	2700029L08Rik
ENSMUSG00000040570	-0.298495	4.63392	5.14912	0.0232581	0.725743	Rundc3b
ENSMUSG00000040653	-0.2506	5.96669	5.14894	0.0232606	0.725743	Ppp1r14c
ENSMUSG00000080922	3.52886	-3.25034	5.14516	0.0233112	0.72643	Gm2214
ENSMUSG00000101519	3.52886	-3.25034	5.14516	0.0233112	0.72643	Ska2l-ps
ENSMUSG00000081953	-0.487097	2.30573	5.14437	0.0233218	0.72643	Gm12435
ENSMUSG00000029712	1.00885	-0.396492	5.12795	0.0235435	0.732925	Actl6b
ENSMUSG00000087667	3.47234	-3.24849	5.12412	0.0235955	0.733503	Gm13381
ENSMUSG00000022575	1.22615	-1.11549	5.1239	0.0235985	0.733503	Gsdmd
ENSMUSG00000102573	0.377628	3.46437	5.12366	0.0236017	0.733503	Gm7265
ENSMUSG00000030884	0.237848	7.4685	5.12084	0.0236402	0.734286	Uqcrc2
ENSMUSG00000110738	-3.64721	-3.12111	5.11345	0.0237411	0.73689	Gm47092
ENSMUSG00000069996	-1.95534	-2.05955	5.11234	0.0237563	0.73689	Gm7125
ENSMUSG00000046947	-0.422091	2.93582	5.11163	0.0237659	0.73689	Adck2
ENSMUSG00000025190	0.247051	6.19603	5.11082	0.0237771	0.73689	Got1
ENSMUSG00000111465	-3.17489	-2.80714	5.10818	0.0238134	0.737603	Gm47113
ENSMUSG00000105217	-1.8111	-1.69988	5.10346	0.0238782	0.739199	Gm42873
ENSMUSG00000078922	2.35923	-2.11982	5.09774	0.023957	0.741227	Tgtp1
ENSMUSG00000054520	0.627326	1.46854	5.09475	0.0239984	0.741859	Sh3bp2
ENSMUSG00000110588	1.01668	-0.37672	5.09401	0.0240087	0.741859	Gm45774
ENSMUSG00000032377	0.736187	0.65972	5.09259	0.0240282	0.741859	Plscr4
ENSMUSG00000025044	3.39199	-3.38138	5.09153	0.0240429	0.741859	Msr1
ENSMUSG00000116779	-2.18468	-2.2786	5.09144	0.0240443	0.741859	Gm4829
ENSMUSG00000003031	0.240861	6.69915	5.08916	0.0240758	0.742391	Cdkn1b
ENSMUSG00000045534	1.03778	-0.454773	5.08827	0.0240882	0.742391	Kcna5
ENSMUSG00000032314	0.287756	4.89878	5.0861	0.0241183	0.742906	Etfa
ENSMUSG00000021803	1.02979	-0.544615	5.08355	0.0241539	0.743589	Cdhr1
ENSMUSG00000108500	1.20286	-1.00319	5.08022	0.0242003	0.744552	Gm45033
ENSMUSG00000033882	-0.94757	-0.126188	5.07853	0.024224	0.744552	Rbm46
ENSMUSG00000070337	0.507391	2.14901	5.07842	0.0242254	0.744552	Gpr179
ENSMUSG00000028600	-1.01892	-0.239775	5.07401	0.0242871	0.746036	Podn
ENSMUSG00000018820	-0.288688	4.78334	5.07169	0.0243196	0.746622	Zfyve27
ENSMUSG00000017009	0.291726	4.85206	5.0677	0.0243757	0.74793	Sdc4
ENSMUSG00000018821	-0.42172	2.92326	5.0656	0.0244052	0.748181	Avpi1
ENSMUSG00000046807	0.58483	1.67828	5.06457	0.0244198	0.748181	Lrrc75b
ENSMUSG00000024725	0.242245	6.57588	5.06423	0.0244245	0.748181	Ostf1
ENSMUSG00000029053	-0.262987	5.49001	5.06156	0.0244622	0.748181	Prkcz
ENSMUSG00000040918	0.253499	5.73203	5.06056	0.0244764	0.748181	Slc19a2
ENSMUSG00000003948	-0.293326	4.66554	5.05977	0.0244875	0.748181	Mmd
ENSMUSG00000040714	-0.889308	0.1206	5.0597	0.0244885	0.748181	Klc3
ENSMUSG00000026459	-3.58239	-3.24339	5.05785	0.0245146	0.748181	Myog
ENSMUSG00000117358	-3.58239	-3.24339	5.05785	0.0245146	0.748181	AC154442,1
ENSMUSG00000038844	-0.325652	4.11543	5.05757	0.0245186	0.748181	Kif16b
ENSMUSG00000110866	-0.673728	1.13641	5.05562	0.0245462	0.748564	Gm48362
ENSMUSG00000039419	-0.473984	2.59777	5.05478	0.0245581	0.748564	Cntnap2
ENSMUSG00000001687	-0.237075	7.32671	5.05228	0.0245935	0.74883	Ubl3
ENSMUSG00000063406	0.244699	6.29401	5.05226	0.0245938	0.74883	Tmed5
ENSMUSG00000022449	-0.424854	2.84715	5.05048	0.0246191	0.749189	Adamts20
ENSMUSG00000109086	-0.513373	2.09799	5.04772	0.0246583	0.749972	Gm5596
ENSMUSG00000031906	0.296692	4.6078	5.04381	0.0247141	0.751025	Smpd3
ENSMUSG00000040729	-0.556415	1.77193	5.04315	0.0247234	0.751025	Cep126
ENSMUSG00000094004	1.26447	-0.378541	5.04245	0.0247335	0.751025	Gm5128
ENSMUSG00000022816	0.306209	4.45528	5.0409	0.0247556	0.751284	Fstl1
ENSMUSG00000074735	-0.669689	1.13039	5.0345	0.0248473	0.753655	Gm21994
ENSMUSG00000024952	-0.370747	3.47986	5.03284	0.024871	0.753964	Rps6ka4
ENSMUSG00000110528	-3.8775	-3.12835	5.02718	0.0249526	0.756023	Gm1943
ENSMUSG00000046719	0.770021	0.737831	5.02605	0.0249688	0.756103	Nxph3
ENSMUSG00000030759	-0.237018	6.99822	5.02433	0.0249936	0.75644	Far1
ENSMUSG00000032320	-0.239876	6.74718	5.02161	0.0250329	0.757218	Rcn2
ENSMUSG00000031668	-0.241512	6.54355	5.0205	0.0250489	0.757288	Eif2ak3
ENSMUSG00000018761	0.249751	5.8354	5.01741	0.0250937	0.75775	Mpdu1
ENSMUSG00000032193	0.235179	7.53685	5.01729	0.0250955	0.75775	Ldlr
ENSMUSG00000000708	-0.254835	5.69961	5.01663	0.0251051	0.75775	Kat2b
ENSMUSG00000079108	-0.244722	6.21045	5.01452	0.0251355	0.758257	Srp54c
ENSMUSG00000051062	-0.479733	2.44551	5.01207	0.0251712	0.758617	Fbll1
ENSMUSG00000079671	-0.364781	3.5804	5.01182	0.0251748	0.758617	2610203C22Rik
ENSMUSG00000055471	0.733675	0.769992	5.00975	0.0252049	0.758753	Alk
ENSMUSG00000071716	-3.90832	-3.18912	5.00964	0.0252066	0.758753	Apol7e
ENSMUSG00000110465	3.48639	-3.316	5.00655	0.0252515	0.758905	Gm45832
ENSMUSG00000051452	3.48639	-3.316	5.00655	0.0252515	0.758905	Gm11437
ENSMUSG00000042659	-0.347127	3.7856	5.0063	0.0252553	0.758905	Arrdc4
ENSMUSG00000017453	0.606075	1.49662	5.00554	0.0252663	0.758905	Pipox
ENSMUSG00000081565	2.99146	-3.10393	4.99636	0.0254007	0.762528	Rps12-ps5
ENSMUSG00000031109	0.388277	3.28506	4.99367	0.0254402	0.763301	Enox2
ENSMUSG00000056856	-0.805965	0.740864	4.99188	0.0254665	0.763678	Jakmip3
ENSMUSG00000040430	-0.24068	6.52263	4.99075	0.0254831	0.763765	Pitpnc1
ENSMUSG00000027854	-0.251996	5.74299	4.98606	0.0255524	0.764979	Sike1
ENSMUSG00000103209	-0.825437	0.287839	4.98535	0.0255628	0.764979	Gm37331
ENSMUSG00000037406	-2.30845	-2.4466	4.9852	0.025565	0.764979	Htra4
ENSMUSG00000086416	2.69891	-2.84488	4.9825	0.025605	0.765764	Gm14002
ENSMUSG00000030047	-2.84501	-2.74727	4.98055	0.0256339	0.766216	Arhgap25
ENSMUSG00000066270	1.42767	-1.52405	4.97913	0.0256548	0.766429	Gm10157
ENSMUSG00000091941	-3.6705	-3.06348	4.97605	0.0257005	0.766515	Gm7399
ENSMUSG00000095512	-2.14473	-2.30024	4.9752	0.0257133	0.766515	Gm17222
ENSMUSG00000021365	-0.302222	4.54335	4.97419	0.0257283	0.766515	Nedd9
ENSMUSG00000087450	-4.13775	-3.07485	4.97338	0.0257403	0.766515	Gm13994
ENSMUSG00000043003	-0.676733	1.13296	4.97301	0.0257458	0.766515	Rasef
ENSMUSG00000021268	0.390601	3.26244	4.97215	0.0257586	0.766515	Meg3
ENSMUSG00000034156	-0.320608	4.21842	4.96905	0.0258048	0.766515	Tspoap1
ENSMUSG00000113921	3.24465	-3.05187	4.96891	0.0258068	0.766515	Gm48054
ENSMUSG00000090439	3.18835	-2.95488	4.96886	0.0258077	0.766515	Gm17455
ENSMUSG00000035910	-0.922985	0.230699	4.96851	0.0258129	0.766515	Dcdc2a
ENSMUSG00000003974	0.393583	3.15691	4.96821	0.0258173	0.766515	Grm3
ENSMUSG00000022040	0.756823	0.718345	4.96781	0.0258233	0.766515	Ephx2
ENSMUSG00000023088	-0.24983	5.81317	4.96582	0.025853	0.766986	Abcc1
ENSMUSG00000034602	-0.237369	6.81279	4.96413	0.0258784	0.767329	Mon2
ENSMUSG00000032115	-0.23458	7.26243	4.96062	0.0259309	0.768477	Hyou1
ENSMUSG00000082280	-2.179	-2.18626	4.95751	0.0259775	0.769447	Gm5847
ENSMUSG00000036256	0.831863	0.123682	4.94823	0.0261174	0.772832	Igfbp7
ENSMUSG00000005225	-0.274793	5.02894	4.94808	0.0261196	0.772832	Plekha8
ENSMUSG00000040680	-2.77432	-2.66836	4.93682	0.0262904	0.776589	Kremen2
ENSMUSG00000035158	-0.387785	3.24363	4.93637	0.0262972	0.776589	Mitf
ENSMUSG00000049670	-0.350743	3.75586	4.93631	0.0262982	0.776589	Morn4
ENSMUSG00000108175	-2.52428	-2.33916	4.93602	0.0263025	0.776589	Gm16499
ENSMUSG00000025727	-1.73312	-1.71071	4.93367	0.0263383	0.77715	A930017K11Rik
ENSMUSG00000021573	-0.252886	5.8679	4.93202	0.0263635	0.77715	Tppp
ENSMUSG00000107539	2.32569	-2.5291	4.93202	0.0263635	0.77715	Gm44790
ENSMUSG00000021143	-0.255439	5.63535	4.92896	0.0264102	0.778114	Pacs2
ENSMUSG00000065979	0.288217	4.73701	4.92174	0.0265207	0.779856	Cpped1
ENSMUSG00000001173	-0.299284	4.526	4.92031	0.0265428	0.779856	Ocrl
ENSMUSG00000020340	-0.23502	7.10335	4.91979	0.0265507	0.779856	Cyfip2
ENSMUSG00000093565	-0.419361	2.86148	4.91884	0.0265653	0.779856	Rab26os
ENSMUSG00000073805	-0.338638	3.84386	4.91337	0.0266496	0.779856	Fam196a
ENSMUSG00000068196	0.944853	-0.234907	4.91295	0.0266561	0.779856	Col8a1
ENSMUSG00000027078	0.546046	1.77536	4.91164	0.0266763	0.779856	Ube2l6
ENSMUSG00000022537	0.280796	4.86156	4.90963	0.0267074	0.779856	Tmem44
ENSMUSG00000113431	-3.75709	-3.24877	4.90724	0.0267444	0.779856	Gm6722
ENSMUSG00000040616	0.396229	3.09255	4.90648	0.0267562	0.779856	Tmem51
ENSMUSG00000047117	-2.98702	-2.84336	4.90627	0.0267593	0.779856	Ankdd1b
ENSMUSG00000061273	-0.232996	7.37381	4.90563	0.0267693	0.779856	Mmgt1
ENSMUSG00000022946	-0.42116	2.85456	4.90431	0.0267897	0.779856	Dop1b
ENSMUSG00000033149	0.381864	3.25367	4.90404	0.026794	0.779856	Phldb2
ENSMUSG00000029095	0.768852	0.669926	4.90211	0.0268239	0.779856	Ablim2
ENSMUSG00000062687	3.40452	-3.44778	4.89963	0.0268625	0.779856	Cks1brt
ENSMUSG00000046130	3.40452	-3.44778	4.89963	0.0268625	0.779856	Vmn1r184
ENSMUSG00000061602	3.40452	-3.44778	4.89963	0.0268625	0.779856	Vmn1r78
ENSMUSG00000038147	3.40452	-3.44778	4.89963	0.0268625	0.779856	Cd84
ENSMUSG00000096736	3.40452	-3.44778	4.89963	0.0268625	0.779856	Gm17535
ENSMUSG00000104545	3.40452	-3.44778	4.89963	0.0268625	0.779856	E030032P16Rik
ENSMUSG00000112523	3.40452	-3.44778	4.89963	0.0268625	0.779856	Gm48377
ENSMUSG00000070448	3.40452	-3.44778	4.89963	0.0268625	0.779856	Vmn2r89
ENSMUSG00000094892	3.40452	-3.44778	4.89963	0.0268625	0.779856	Vmn2r101
ENSMUSG00000023350	3.40452	-3.44778	4.89963	0.0268625	0.779856	4921501E09Rik
ENSMUSG00000102926	3.40452	-3.44778	4.89963	0.0268625	0.779856	Gm37151
ENSMUSG00000083345	3.40452	-3.44778	4.89963	0.0268625	0.779856	Gm6491
ENSMUSG00000080870	3.40452	-3.44778	4.89963	0.0268625	0.779856	Gm14111
ENSMUSG00000111662	-0.761473	0.533608	4.89218	0.0269786	0.782286	Gm7435
ENSMUSG00000117948	-3.65012	-3.18469	4.89178	0.0269848	0.782286	AC122398,2
ENSMUSG00000074578	-0.255609	5.54966	4.89136	0.0269914	0.782286	Zfas1
ENSMUSG00000038235	1.68703	-1.96321	4.89002	0.0270125	0.782286	F11r
ENSMUSG00000007892	-0.243943	9.14044	4.88969	0.0270176	0.782286	Rplp1
ENSMUSG00000035234	-0.374078	3.37262	4.88885	0.0270307	0.782286	Abraxas1
ENSMUSG00000041548	0.359084	3.71895	4.88655	0.0270668	0.782869	Hspb8
ENSMUSG00000056268	0.252045	5.64547	4.88576	0.0270791	0.782869	Dennd1b
ENSMUSG00000058542	0.88615	-0.137151	4.87559	0.0272392	0.784812	Gm15590
ENSMUSG00000091655	-1.14439	-0.898963	4.87277	0.0272837	0.784812	Gm8741
ENSMUSG00000115333	-3.76456	-3.18507	4.87193	0.027297	0.784812	Gm34590
ENSMUSG00000103735	1.24425	-1.23422	4.87145	0.0273046	0.784812	Gm38317
ENSMUSG00000048603	-0.718961	0.755315	4.87131	0.0273067	0.784812	Gm9828
ENSMUSG00000110631	-0.236226	8.58957	4.86843	0.0273523	0.784812	Gm42047
ENSMUSG00000031353	0.231252	7.63585	4.86783	0.0273619	0.784812	Rbbp7
ENSMUSG00000064368	0.311333	4.30543	4.86701	0.0273749	0.784812	mt-Nd6
ENSMUSG00000042408	-0.282988	4.7791	4.86625	0.0273869	0.784812	Zmym6
ENSMUSG00000015536	-0.243047	6.06837	4.86617	0.0273882	0.784812	Mocs2
ENSMUSG00000029621	-0.232431	7.1361	4.85929	0.0274977	0.784812	Arpc1a
ENSMUSG00000034463	0.47464	2.31677	4.85913	0.0275003	0.784812	Scara3
ENSMUSG00000050447	-0.302138	4.52543	4.85905	0.0275015	0.784812	Lypd6
ENSMUSG00000032285	-0.386168	3.20405	4.85803	0.0275177	0.784812	Dnaja4
ENSMUSG00000016619	-0.234239	6.85745	4.85646	0.0275427	0.784812	Nup50
ENSMUSG00000008461	2.04678	-2.29329	4.85408	0.0275808	0.784812	Fut1
ENSMUSG00000064138	-0.279308	4.84187	4.85352	0.0275898	0.784812	Fam172a
ENSMUSG00000103141	3.59209	-3.37139	4.85288	0.0276	0.784812	Gm37741
ENSMUSG00000058270	3.59209	-3.37139	4.85288	0.0276	0.784812	Olfr25
ENSMUSG00000074564	3.59209	-3.37139	4.85288	0.0276	0.784812	Gm10720
ENSMUSG00000051414	3.59209	-3.37139	4.85288	0.0276	0.784812	Olfr829
ENSMUSG00000106555	3.59209	-3.37139	4.85288	0.0276	0.784812	Gm2479
ENSMUSG00000078308	3.59209	-3.37139	4.85288	0.0276	0.784812	Gm47854
ENSMUSG00000113908	3.59209	-3.37139	4.85288	0.0276	0.784812	Gm10811
ENSMUSG00000105048	3.59209	-3.37139	4.85288	0.0276	0.784812	Gm42966
ENSMUSG00000111901	3.59209	-3.37139	4.85288	0.0276	0.784812	Gm6150
ENSMUSG00000109487	3.59209	-3.37139	4.85288	0.0276	0.784812	Olfr1298
ENSMUSG00000109096	3.59209	-3.37139	4.85288	0.0276	0.784812	Gm44888
ENSMUSG00000094921	3.59209	-3.37139	4.85288	0.0276	0.784812	Vmn2r112
ENSMUSG00000103830	3.59209	-3.37139	4.85288	0.0276	0.784812	Gm37609
ENSMUSG00000075163	3.59209	-3.37139	4.85288	0.0276	0.784812	Olfr1107
ENSMUSG00000117044	3.59209	-3.37139	4.85288	0.0276	0.784812	AC164546,1
ENSMUSG00000117634	-0.645083	1.24205	4.85139	0.0276239	0.784812	AC090479,2
ENSMUSG00000046711	0.233093	7.13233	4.85055	0.0276373	0.784812	Hmga1
ENSMUSG00000015711	0.297978	4.44787	4.85033	0.0276409	0.784812	Prune1
ENSMUSG00000043822	0.944382	-0.285639	4.84836	0.0276725	0.785307	Adamtsl5
ENSMUSG00000037405	0.935612	-0.420623	4.84475	0.0277305	0.786449	Icam1
ENSMUSG00000029500	-0.241978	6.09852	4.8437	0.0277474	0.786449	Pgam5
ENSMUSG00000032561	2.18687	-2.29204	4.84321	0.0277552	0.786449	Acpp
ENSMUSG00000035521	0.249628	5.69319	4.8418	0.027778	0.786539	Gnptg
ENSMUSG00000020647	0.244095	5.89128	4.84125	0.0277867	0.786539	Ncoa1
ENSMUSG00000117102	1.38957	-1.48259	4.8381	0.0278375	0.787577	AC107792,3
ENSMUSG00000035370	-0.537541	1.8796	4.83377	0.0279076	0.788051	Gm49322
ENSMUSG00000025240	0.234445	6.81269	4.83353	0.0279115	0.788051	Sacm1l
ENSMUSG00000041362	-0.723229	0.761705	4.83349	0.027912	0.788051	Shtn1
ENSMUSG00000046096	0.252622	5.58345	4.83297	0.0279205	0.788051	Mosmo
ENSMUSG00000025766	-0.368917	3.47067	4.83268	0.0279252	0.788051	D3Ertd751e
ENSMUSG00000035671	0.268245	5.0985	4.8312	0.0279492	0.788069	Zswim4
ENSMUSG00000028583	-0.548978	1.81539	4.83088	0.0279543	0.788069	Pdpn
ENSMUSG00000038213	0.636333	1.18282	4.82987	0.0279708	0.788135	Tapbpl
ENSMUSG00000001507	0.566598	1.62213	4.82735	0.0280117	0.788817	Itga3
ENSMUSG00000074467	1.4199	-1.57185	4.82663	0.0280234	0.788817	Gm10702
ENSMUSG00000030317	0.244175	5.95825	4.82573	0.028038	0.788827	Timp4
ENSMUSG00000044176	-0.83006	0.291415	4.82163	0.0281048	0.790307	Spink10
ENSMUSG00000027894	-0.315968	4.18337	4.81998	0.0281317	0.790663	Slc6a17
ENSMUSG00000021613	-0.86683	0.204998	4.81767	0.0281694	0.790728	Hapln1
ENSMUSG00000000957	-0.418987	2.81914	4.81729	0.0281757	0.790728	Mmp14
ENSMUSG00000049154	1.03455	-0.520343	4.81722	0.0281767	0.790728	Fam183b
ENSMUSG00000031517	0.252972	9.95961	4.81571	0.0282014	0.791022	Gpm6a
ENSMUSG00000110165	-1.74733	-1.83929	4.81145	0.0282712	0.79228	Gm4032
ENSMUSG00000022639	-0.628724	1.29483	4.81123	0.0282748	0.79228	Dubr
ENSMUSG00000034449	0.688769	0.87429	4.80408	0.0283925	0.794816	Dhrs11
ENSMUSG00000031953	-0.385073	3.1802	4.80399	0.028394	0.794816	Tmem170
ENSMUSG00000061232	0.268159	5.08933	4.80266	0.0284159	0.794845	H2-K1
ENSMUSG00000045103	0.236926	6.46607	4.80171	0.0284314	0.794845	Dmd
ENSMUSG00000025422	0.261031	5.31475	4.80077	0.0284471	0.794845	Agap2
ENSMUSG00000035725	0.251097	5.60219	4.79955	0.0284672	0.794845	Prkx
ENSMUSG00000025702	-0.231557	7.03057	4.79949	0.0284682	0.794845	2021-03-08
ENSMUSG00000036817	-0.240521	6.09086	4.79872	0.0284809	0.794845	Sun1
ENSMUSG00000078249	0.319599	4.26383	4.79703	0.0285088	0.795044	Hmga1b
ENSMUSG00000028416	-0.238154	6.28744	4.79656	0.0285166	0.795044	Bag1
ENSMUSG00000026730	0.283709	4.71002	4.79011	0.0286236	0.797627	Pter
ENSMUSG00000021708	-0.499488	2.18698	4.78766	0.0286643	0.798361	Rasgrf2
ENSMUSG00000027935	0.501357	2.05059	4.78407	0.0287242	0.799626	Rab13
ENSMUSG00000109776	-3.52543	-3.24493	4.78188	0.0287608	0.800244	Gm30400
ENSMUSG00000055809	-2.29615	-2.4491	4.78003	0.0287917	0.800703	Dnaaf3
ENSMUSG00000033885	0.278863	4.77562	4.77871	0.0288137	0.800867	Pxk
ENSMUSG00000020799	-1.51656	-1.59126	4.77795	0.0288264	0.800867	Tekt1
[truncated: 53,536 more rows]

## Sheet: siBach1_IFNg
"genes"	"logFC"	"logCPM"	"LR"	"PValue"	"FDR"	GeneSymbol
ENSMUSG00000005413	2.52289	7.66572	689.755	5.05368e-152	2.80661e-147	Hmox1
ENSMUSG00000031425	-1.27622	8.07699	257.558	5.84488e-58	1.623e-53	Plp1
ENSMUSG00000024747	1.48386	5.54776	192.797	7.797e-44	1.44338e-39	Aldh1a7
ENSMUSG00000106147	9.83036	0.97529	188.647	6.27682e-43	8.71474e-39	Rnu3a
ENSMUSG00000025612	-1.11782	6.13679	177.182	1.9989e-40	2.22022e-36	Bach1
ENSMUSG00000025375	-1.17732	5.55854	166.995	3.35358e-38	3.10407e-34	Aatk
ENSMUSG00000068220	1.05434	5.87796	140.94	1.65845e-32	1.31577e-28	Lgals1
ENSMUSG00000037625	-1.09946	5.54353	139.981	2.68771e-32	1.8658e-28	Cldn11
ENSMUSG00000036634	-1.61598	6.08121	132.449	1.19313e-30	7.36238e-27	Mag
ENSMUSG00000092274	0.966825	5.93373	127.684	1.31635e-29	7.31045e-26	Neat1
ENSMUSG00000031762	1.08022	5.09876	123.345	1.17168e-28	5.9155e-25	Mt2
ENSMUSG00000031765	0.864575	6.4251	108.412	2.18369e-25	1.01061e-21	Mt1
ENSMUSG00000049303	1.14201	4.268	94.4026	2.57454e-22	1.09984e-18	Syt12
ENSMUSG00000024892	0.88581	5.66243	90.2765	2.07097e-21	8.21523e-18	Pcx
ENSMUSG00000017493	0.976778	4.69472	89.0423	3.86454e-21	1.43081e-17	Igfbp4
ENSMUSG00000038776	0.817263	6.06431	88.4579	5.19279e-21	1.80242e-17	Ephx1
ENSMUSG00000073680	-1.39775	3.30696	86.4591	1.42659e-20	4.66042e-17	Tmem88b
ENSMUSG00000053617	-0.864227	5.24168	84.6293	3.59889e-20	1.11038e-16	Sh3pxd2a
ENSMUSG00000006403	-1.13609	4.30588	80.6308	2.72088e-19	7.95299e-16	Adamts4
ENSMUSG00000044667	0.962241	4.59017	76.9915	1.71693e-18	4.76756e-15	Plppr4
ENSMUSG00000045763	-0.678617	7.29011	75.609	3.45787e-18	9.14457e-15	Basp1
ENSMUSG00000037820	0.707932	6.44298	73.8324	8.50395e-18	2.14671e-14	Tgm2
ENSMUSG00000024661	0.665951	7.62441	71.5918	2.64658e-17	6.39044e-14	Fth1
ENSMUSG00000032042	-0.763705	5.49241	70.7773	3.99922e-17	9.25419e-14	Srpr
ENSMUSG00000020978	-0.676084	6.62393	70.1323	5.54565e-17	1.23193e-13	Klhdc2
ENSMUSG00000024330	-0.873199	4.67966	69.0326	9.68478e-17	2.06867e-13	Col11a2
ENSMUSG00000052229	-0.642597	8.08515	67.2836	2.35128e-16	4.83633e-13	Gpr17
ENSMUSG00000041556	1.14646	3.61931	66.8982	2.85889e-16	5.67041e-13	Fbxo2
ENSMUSG00000022129	-1.73887	2.52277	66.0303	4.44041e-16	8.50355e-13	Dct
ENSMUSG00000089774	0.614825	9.17837	64.4325	9.98944e-16	1.84925e-12	Slc5a3
ENSMUSG00000040167	-0.64284	6.69666	64.0721	1.19949e-15	2.14886e-12	Ikzf5
ENSMUSG00000003617	1.02591	3.86691	63.65	1.48606e-15	2.57906e-12	Cp
ENSMUSG00000033006	-0.630589	6.97874	63.4928	1.60953e-15	2.70869e-12	Sox10
ENSMUSG00000027030	-0.686489	5.78049	62.2129	3.08268e-15	5.03528e-12	Stk39
ENSMUSG00000032135	-0.821868	4.59091	61.9808	3.46814e-15	5.50305e-12	Mcam
ENSMUSG00000050711	-0.709033	5.80453	61.3942	4.6719e-15	7.20719e-12	Scg2
ENSMUSG00000027204	0.657645	6.04843	60.6774	6.72391e-15	1.00924e-11	Fbn1
ENSMUSG00000029338	0.894857	4.15323	60.4182	7.66999e-15	1.11201e-11	Antxr2
ENSMUSG00000020432	0.973119	4.01129	60.3829	7.80903e-15	1.11201e-11	Tcn2
ENSMUSG00000006651	-0.73476	5.23218	60.2521	8.34535e-15	1.15867e-11	Aplp1
ENSMUSG00000040907	1.06217	3.65069	59.9449	9.75513e-15	1.32137e-11	Atp1a3
ENSMUSG00000024165	-0.655419	6.03021	59.5912	1.16755e-14	1.54383e-11	Jpt2
ENSMUSG00000026478	0.611281	7.05591	59.5168	1.21256e-14	1.56607e-11	Lamc1
ENSMUSG00000038267	-0.657856	5.86498	58.5813	1.95063e-14	2.46206e-11	Slc22a23
ENSMUSG00000026147	-0.781565	4.85352	58.3325	2.21359e-14	2.73186e-11	Col9a1
ENSMUSG00000042116	1.096	3.40111	58.2677	2.28772e-14	2.76197e-11	Vwa1
ENSMUSG00000075015	1.11737	4.69073	57.8839	2.78058e-14	3.28559e-11	Gm10801
ENSMUSG00000005087	0.629256	6.23761	57.4948	3.38876e-14	3.9208e-11	Cd44
ENSMUSG00000047606	1.0549	3.39124	57.4458	3.47429e-14	3.93772e-11	Ankrd34c
ENSMUSG00000028124	0.628695	6.2705	56.7128	5.04332e-14	5.60172e-11	Gclm
ENSMUSG00000030638	-0.676851	5.45898	56.1577	6.6886e-14	7.28349e-11	Sh3gl3
ENSMUSG00000049422	1.2195	3.02567	55.9709	7.35506e-14	7.8552e-11	Chchd10
ENSMUSG00000022361	0.605545	6.55727	55.6526	8.64796e-14	9.06176e-11	Zhx1
ENSMUSG00000038141	-0.655339	5.63143	55.1889	1.09488e-13	1.12602e-10	Tmem181a
ENSMUSG00000052688	-1.5957	2.03927	54.584	1.48942e-13	1.50393e-10	Rab7b
ENSMUSG00000023017	-0.82655	4.27063	54.2825	1.7364e-13	1.72202e-10	Asic1
ENSMUSG00000030428	-0.712894	5.01084	54.1077	1.89793e-13	1.84918e-10	Ttyh1
ENSMUSG00000047797	-2.05137	1.57724	53.8702	2.14185e-13	2.05086e-10	Gjb1
ENSMUSG00000009614	0.821354	4.38865	53.6649	2.37779e-13	2.23818e-10	Sardh
ENSMUSG00000040249	0.576171	7.04081	53.3619	2.77419e-13	2.56779e-10	Lrp1
ENSMUSG00000008090	-0.656317	5.41585	52.7744	3.74155e-13	3.40641e-10	Fgfrl1
ENSMUSG00000032788	-0.589346	6.50245	52.6053	4.07793e-13	3.65277e-10	Pdxk
ENSMUSG00000032307	-0.661772	5.35982	52.5519	4.19018e-13	3.69375e-10	Ube2q2
ENSMUSG00000004558	0.662353	5.67379	52.3883	4.55437e-13	3.95205e-10	Ndrg2
ENSMUSG00000024064	1.12768	3.07303	52.1299	5.19473e-13	4.43838e-10	Galnt14
ENSMUSG00000035686	1.50779	2.42167	52.0844	5.31646e-13	4.47356e-10	Thrsp
ENSMUSG00000001472	-0.557619	7.39022	51.7113	6.42922e-13	5.32915e-10	Tcf25
ENSMUSG00000048537	-0.556245	7.3542	51.5419	7.00852e-13	5.7239e-10	Phldb1
ENSMUSG00000007097	0.545934	8.58573	51.2007	8.33873e-13	6.71159e-10	Atp1a2
ENSMUSG00000040128	0.695684	4.87594	50.8717	9.86061e-13	7.81053e-10	Pnrc1
ENSMUSG00000027273	1.14131	2.98114	50.847	9.98537e-13	7.81053e-10	Snap25
ENSMUSG00000040618	0.799828	4.43347	50.7495	1.04941e-12	8.09446e-10	Pck2
ENSMUSG00000045246	2.43787	0.757402	50.0959	1.4641e-12	1.11384e-09	Kcng4
ENSMUSG00000062760	-0.96094	3.52699	49.6207	1.86538e-12	1.39995e-09	Shisal1
ENSMUSG00000040711	0.550326	7.355	49.5431	1.9406e-12	1.43697e-09	Sh3pxd2b
ENSMUSG00000032648	1.73367	1.72978	49.503	1.98072e-12	1.44739e-09	Pygm
ENSMUSG00000044708	0.651925	5.48912	49.017	2.5375e-12	1.83016e-09	Kcnj10
ENSMUSG00000003153	-0.655581	5.09419	48.2696	3.71464e-12	2.64483e-09	Slc2a3
ENSMUSG00000027864	-0.579966	6.0437	47.8161	4.68135e-12	3.29093e-09	Ptgfrn
ENSMUSG00000024143	0.572246	6.21394	47.3684	5.88235e-12	4.08353e-09	Rhoq
ENSMUSG00000026535	0.861936	4.02321	47.2787	6.15785e-12	4.22201e-09	Ifi202b
ENSMUSG00000030122	0.584866	5.91905	46.8563	7.63855e-12	5.17335e-09	Ptms
ENSMUSG00000020592	-0.598202	5.65805	46.6632	8.42973e-12	5.6404e-09	Sdc1
ENSMUSG00000027893	0.597524	7.37732	46.5147	9.09324e-12	6.01193e-09	Ahcyl1
ENSMUSG00000031647	-0.625233	5.39433	46.3043	1.0124e-11	6.61467e-09	Mfap3l
ENSMUSG00000028927	-1.99131	1.19343	46.2808	1.02463e-11	6.61672e-09	Padi2
ENSMUSG00000026204	0.738572	4.42036	46.1401	1.10093e-11	7.0084e-09	Ptprn
ENSMUSG00000036334	0.718877	4.50317	46.1231	1.11052e-11	7.0084e-09	Igsf10
ENSMUSG00000034853	1.05635	3.30534	45.6817	1.3912e-11	8.68107e-09	Acot11
ENSMUSG00000006782	-0.518532	7.81809	45.2649	1.72102e-11	1.06199e-08	Cnp
ENSMUSG00000078307	0.819363	4.06313	44.9757	1.99492e-11	1.21747e-08	AI593442
ENSMUSG00000021453	0.566068	6.01959	44.6956	2.30173e-11	1.38944e-08	Gadd45g
ENSMUSG00000035929	0.619029	5.26142	44.5113	2.52897e-11	1.5102e-08	H2-Q4
ENSMUSG00000029798	0.543429	6.45544	44.1981	2.96777e-11	1.75338e-08	Herc6
ENSMUSG00000075602	0.855637	3.72778	44.0424	3.21345e-11	1.87855e-08	Ly6a
ENSMUSG00000037709	0.772671	4.26589	43.5534	4.12549e-11	2.3866e-08	Fam13a
ENSMUSG00000049721	-1.08723	2.90938	43.5091	4.21996e-11	2.41608e-08	Gal3st1
ENSMUSG00000031980	1.68015	1.63515	43.3863	4.49329e-11	2.54632e-08	Agt
ENSMUSG00000052353	0.746757	4.30972	43.2725	4.76231e-11	2.67151e-08	Cemip
ENSMUSG00000026173	0.814989	4.02054	43.0837	5.24469e-11	2.91269e-08	Plcd4
ENSMUSG00000076439	-1.57324	2.17532	43.0497	5.33676e-11	2.93448e-08	Mog
ENSMUSG00000000058	0.607518	5.26042	42.6445	6.56475e-11	3.57431e-08	Cav2
ENSMUSG00000026463	-1.10402	2.73316	42.5414	6.9203e-11	3.73132e-08	Atp2b4
ENSMUSG00000020456	0.543458	6.27212	42.3488	7.63625e-11	4.07776e-08	Ogdh
ENSMUSG00000042364	-0.540858	6.10542	42.1869	8.29531e-11	4.38751e-08	Snx18
ENSMUSG00000037010	1.12194	2.69346	42.1395	8.49886e-11	4.45276e-08	Apln
ENSMUSG00000073988	0.971363	3.19083	41.9163	9.52659e-11	4.94457e-08	Ttpa
ENSMUSG00000032290	-0.567035	5.71014	41.8181	1.00172e-10	5.15108e-08	Ptpn9
ENSMUSG00000058740	1.03054	2.97951	41.6749	1.07785e-10	5.4899e-08	Kcnt1
ENSMUSG00000020176	0.601072	5.18136	41.6577	1.08738e-10	5.4899e-08	Grb10
ENSMUSG00000013523	-0.487142	8.22489	40.7236	1.75358e-10	8.7736e-08	Bcas1
ENSMUSG00000027408	1.22407	2.21682	40.3753	2.09576e-10	1.0392e-07	Cpxm1
ENSMUSG00000032281	0.488409	9.11813	40.3484	2.12479e-10	1.04427e-07	Acsbg1
ENSMUSG00000036580	-0.590037	5.24431	40.3299	2.14506e-10	1.04498e-07	Spg20
ENSMUSG00000020101	1.21059	2.46597	39.5477	3.20149e-10	1.54607e-07	Vsir
ENSMUSG00000044080	0.717632	4.21424	39.458	3.35198e-10	1.60479e-07	S100a1
ENSMUSG00000031875	0.875989	3.38619	39.4312	3.39827e-10	1.61305e-07	Cmtm3
ENSMUSG00000061451	-1.51703	1.78234	38.8512	4.57375e-10	2.15261e-07	Tmem151a
ENSMUSG00000026664	0.835246	3.57908	38.7878	4.72472e-10	2.20498e-07	Phyh
ENSMUSG00000026628	-0.695966	4.24714	38.7583	4.79671e-10	2.21992e-07	Atf3
ENSMUSG00000007041	0.514216	6.22427	38.4376	5.65316e-10	2.59466e-07	Clic1
ENSMUSG00000094004	7.30457	-1.07297	38.3126	6.02728e-10	2.7437e-07	Gm5128
ENSMUSG00000032060	1.16738	2.56082	38.1406	6.58247e-10	2.97207e-07	Cryab
ENSMUSG00000016256	0.898243	3.22755	38.1149	6.66972e-10	2.98717e-07	Ctsz
ENSMUSG00000031328	0.477857	7.43128	38.0704	6.82365e-10	3.03167e-07	Flna
ENSMUSG00000016382	0.574351	5.28405	38.0227	6.99262e-10	3.08208e-07	Pls3
ENSMUSG00000116875	0.511559	6.22903	37.879	7.52706e-10	3.29152e-07	Morf4l1-ps1
ENSMUSG00000022044	-0.83943	3.53449	37.8156	7.77563e-10	3.37365e-07	Stmn4
ENSMUSG00000015134	0.472346	7.68296	37.7243	8.14811e-10	3.48475e-07	Aldh1a3
ENSMUSG00000031639	0.60389	4.94922	37.7222	8.15719e-10	3.48475e-07	Tlr3
ENSMUSG00000096188	-0.480693	7.08896	37.5419	8.94683e-10	3.79291e-07	Cmtm4
ENSMUSG00000042312	1.01196	2.92429	37.4325	9.46318e-10	3.95833e-07	S100a13
ENSMUSG00000065954	0.558557	5.40462	37.4291	9.47957e-10	3.95833e-07	Tacc1
ENSMUSG00000045954	1.0091	2.86971	37.3648	9.79768e-10	4.06063e-07	Cavin2
ENSMUSG00000020122	0.510534	6.13672	37.2021	1.06499e-09	4.38112e-07	Egfr
ENSMUSG00000027763	0.471055	7.27421	36.824	1.29291e-09	5.27965e-07	Mbnl1
ENSMUSG00000023915	0.467141	7.73991	36.6406	1.42043e-09	5.75804e-07	Tnfrsf21
ENSMUSG00000071042	-2.09415	0.950835	36.573	1.47052e-09	5.9179e-07	Rasgrp3
ENSMUSG00000030560	0.646183	4.45061	36.5472	1.49012e-09	5.95361e-07	Ctsc
ENSMUSG00000029309	0.462342	8.53425	36.5292	1.50399e-09	5.96612e-07	Sparcl1
ENSMUSG00000041607	-1.40983	8.7149	36.3923	1.61337e-09	6.35461e-07	Mbp
ENSMUSG00000031740	1.23425	1.98592	35.8634	2.11651e-09	8.27765e-07	Mmp2
ENSMUSG00000037405	0.510159	5.87539	35.578	2.45037e-09	9.51635e-07	Icam1
ENSMUSG00000048218	0.903397	3.23946	35.5615	2.47121e-09	9.53064e-07	Amigo2
ENSMUSG00000052560	0.544063	5.44352	35.4736	2.58528e-09	9.90182e-07	Cpne8
ENSMUSG00000041309	-1.08798	2.49486	35.3022	2.82312e-09	1.07387e-06	Nkx6-2
ENSMUSG00000060240	0.581505	4.99148	35.0056	3.28753e-09	1.24201e-06	Cend1
ENSMUSG00000034485	0.458567	7.31521	34.91	3.45302e-09	1.29572e-06	Uaca
ENSMUSG00000040035	1.03664	2.62339	34.8055	3.64336e-09	1.35797e-06	Disp2
ENSMUSG00000030022	0.464644	7.00047	34.7188	3.80941e-09	1.4104e-06	Adamts9
ENSMUSG00000040373	0.658829	4.42852	34.6295	3.98807e-09	1.46676e-06	Cacng5
ENSMUSG00000029298	0.459901	7.27256	34.3579	4.58543e-09	1.67382e-06	Gbp9
ENSMUSG00000040536	0.900872	2.9978	34.3469	4.61131e-09	1.67382e-06	Necab1
ENSMUSG00000018166	-0.88506	3.28187	33.9505	5.65331e-09	2.03871e-06	Erbb3
ENSMUSG00000105987	0.448342	7.64682	33.8283	6.01977e-09	2.15686e-06	AI506816
ENSMUSG00000015766	-0.464717	6.69223	33.6131	6.72378e-09	2.39367e-06	Eps8
ENSMUSG00000012519	0.509672	5.60235	33.5451	6.9631e-09	2.46307e-06	Mlkl
ENSMUSG00000058446	-0.519268	5.46216	33.4819	7.19306e-09	2.52831e-06	Znrf2
ENSMUSG00000020641	0.718301	3.91007	33.3809	7.57637e-09	2.6463e-06	Rsad2
ENSMUSG00000039126	0.447454	7.42528	33.3612	7.65344e-09	2.65651e-06	Prune2
ENSMUSG00000031104	-0.692736	3.94839	33.134	8.60219e-09	2.96728e-06	Rab33a
ENSMUSG00000026003	0.546349	5.34245	33.0194	9.12453e-09	3.12802e-06	Acadl
ENSMUSG00000046768	0.731946	3.75135	32.9432	9.48898e-09	3.233e-06	Rhoj
ENSMUSG00000033009	-0.529201	5.2534	32.7976	1.02271e-08	3.45957e-06	Ogfod1
ENSMUSG00000010461	0.607844	4.57915	32.7878	1.02785e-08	3.45957e-06	Eya4
ENSMUSG00000019731	-0.527411	5.34014	32.6824	1.08514e-08	3.63039e-06	Slc35e1
ENSMUSG00000061232	0.464065	6.48105	32.6153	1.12324e-08	3.73535e-06	H2-K1
ENSMUSG00000024172	-0.614285	4.42051	32.5486	1.16251e-08	3.84293e-06	St6gal2
ENSMUSG00000041119	-0.772616	3.49161	32.5316	1.17267e-08	3.85359e-06	Pde9a
ENSMUSG00000026437	-1.48156	1.47504	32.4157	1.24476e-08	4.0664e-06	Cdk18
ENSMUSG00000051497	0.527248	5.38623	32.3871	1.26325e-08	4.10269e-06	Kcnj16
ENSMUSG00000074892	-0.589204	4.65147	32.2375	1.36434e-08	4.40524e-06	B3galt5
ENSMUSG00000026514	-0.965954	2.64621	32.0067	1.53645e-08	4.93228e-06	Cnih3
ENSMUSG00000036782	-0.433957	7.72333	31.9683	1.5671e-08	5.00174e-06	Klhl13
ENSMUSG00000028360	-0.648356	4.17198	31.8664	1.65151e-08	5.24106e-06	Slc44a5
ENSMUSG00000036564	0.496992	5.8262	31.8182	1.69296e-08	5.33559e-06	Ndrg4
ENSMUSG00000035385	0.706071	3.9149	31.8096	1.70052e-08	5.33559e-06	Ccl2
ENSMUSG00000060594	1.01262	2.60103	31.7429	1.7599e-08	5.49088e-06	Layn
ENSMUSG00000032482	0.432259	7.85167	31.6665	1.8305e-08	5.67926e-06	Cspg5
ENSMUSG00000004285	-0.582667	4.59639	31.5961	1.89814e-08	5.85641e-06	Atp6v1f
ENSMUSG00000019433	-0.510226	5.43262	31.5455	1.94817e-08	5.97756e-06	Gipc1
ENSMUSG00000022587	0.508324	5.42246	31.516	1.97799e-08	5.97783e-06	Ly6e
ENSMUSG00000039640	0.516192	5.38915	31.5119	1.98219e-08	5.97783e-06	Mrpl12
ENSMUSG00000045932	0.44154	7.13345	31.5068	1.98743e-08	5.97783e-06	Ifit2
ENSMUSG00000037801	-1.79502	1.04524	31.503	1.99132e-08	5.97783e-06	Iqch
ENSMUSG00000034663	0.447033	6.79954	31.3591	2.14453e-08	6.40317e-06	Bmp2k
ENSMUSG00000048852	-0.427994	7.81742	31.2797	2.23401e-08	6.63465e-06	Gm12185
ENSMUSG00000074218	1.75812	0.750398	31.1842	2.34669e-08	6.93221e-06	Cox7a1
ENSMUSG00000069833	0.47812	5.93238	31.1162	2.43032e-08	7.14129e-06	Ahnak
ENSMUSG00000056313	-0.678494	3.91779	31.0862	2.46814e-08	7.21425e-06	Tcim
ENSMUSG00000061981	0.529037	5.09946	31.0097	2.56745e-08	7.46523e-06	Flot2
ENSMUSG00000017390	0.436253	7.68938	30.8121	2.84261e-08	8.22224e-06	Aldoc
ENSMUSG00000012428	1.19141	1.93636	30.8007	2.85939e-08	8.22794e-06	Steap4
ENSMUSG00000026768	0.457711	6.58184	30.785	2.88252e-08	8.25173e-06	Itga8
ENSMUSG00000042662	-0.80739	3.31929	30.6388	3.10822e-08	8.8522e-06	Dusp15
ENSMUSG00000024109	0.430918	7.74542	30.6267	3.12759e-08	8.86193e-06	Nrxn1
ENSMUSG00000006273	-0.437887	6.8925	30.4923	3.35193e-08	9.44939e-06	Atp6v1b2
ENSMUSG00000027668	0.450081	6.46801	30.224	3.84926e-08	1.07679e-05	Mfn1
ENSMUSG00000039286	0.485475	5.62323	30.2193	3.85843e-08	1.07679e-05	Fndc3b
ENSMUSG00000102692	0.8332	3.05444	30.1223	4.05648e-08	1.1264e-05	Dchs2
ENSMUSG00000070469	0.476067	5.7414	30.1074	4.0876e-08	1.1294e-05	Adamtsl3
ENSMUSG00000043448	-1.77854	1.07941	29.9535	4.42532e-08	1.21666e-05	Gjc2
ENSMUSG00000020948	-0.526904	5.01772	29.9308	4.47739e-08	1.22491e-05	Klhl28
ENSMUSG00000044519	-0.611698	4.28963	29.8757	4.60643e-08	1.25403e-05	Zfp488
ENSMUSG00000031974	-0.540534	4.81782	29.8127	4.75871e-08	1.28917e-05	Abcb10
ENSMUSG00000021485	-0.76751	3.4209	29.7873	4.8213e-08	1.29979e-05	Mxd3
ENSMUSG00000046240	0.515484	5.25167	29.5878	5.34405e-08	1.43376e-05	Hepacam
ENSMUSG00000022708	0.452543	6.20652	29.3669	5.98933e-08	1.59915e-05	Zbtb20
ENSMUSG00000030536	0.451976	6.08392	29.2855	6.246e-08	1.6597e-05	Iqgap1
ENSMUSG00000067786	0.413049	7.79727	29.0968	6.885e-08	1.81916e-05	Nnat
ENSMUSG00000063663	-0.451394	6.06874	29.0855	6.92535e-08	1.81916e-05	Brwd3
ENSMUSG00000085208	0.440355	6.43325	29.0802	6.94437e-08	1.81916e-05	Brip1os
ENSMUSG00000021719	0.507041	5.2315	29.0575	7.02609e-08	1.82685e-05	Rgs7bp
ENSMUSG00000021696	-0.677259	3.97974	29.0511	7.04949e-08	1.82685e-05	Elovl7
ENSMUSG00000020689	-0.703076	3.73193	29.0448	7.07241e-08	1.82685e-05	Itgb3
ENSMUSG00000027570	0.619679	4.1267	28.9564	7.40277e-08	1.90333e-05	Col9a3
ENSMUSG00000039361	-0.407644	8.22294	28.8385	7.86735e-08	2.01346e-05	Picalm
ENSMUSG00000075334	-0.476371	5.58394	28.7133	8.39251e-08	2.13801e-05	Rprm
ENSMUSG00000017734	-0.533518	4.83345	28.6568	8.64081e-08	2.19121e-05	Dbndd2
ENSMUSG00000053279	2.01002	5.25002	28.5099	9.32209e-08	2.34893e-05	Aldh1a1
ENSMUSG00000052387	0.780807	3.3817	28.5047	9.34732e-08	2.34893e-05	Trpm3
ENSMUSG00000031028	-0.410417	7.60906	28.491	9.4134e-08	2.35488e-05	Tub
ENSMUSG00000020053	-1.5379	0.805318	28.0853	1.16085e-07	2.89098e-05	Igf1
ENSMUSG00000007653	0.709885	3.55624	28.021	1.20006e-07	2.97529e-05	Gabrb2
ENSMUSG00000037972	-0.436741	6.27399	28.0085	1.20785e-07	2.9813e-05	Snn
ENSMUSG00000027546	-0.422302	6.76384	27.9608	1.23798e-07	3.03131e-05	Atp9a
ENSMUSG00000046818	0.647883	3.94781	27.9592	1.23903e-07	3.03131e-05	Ddit4l
ENSMUSG00000014361	0.877709	2.87821	27.8839	1.28818e-07	3.13773e-05	Mertk
ENSMUSG00000042289	0.910195	2.74615	27.8635	1.3018e-07	3.15706e-05	Hsd3b7
ENSMUSG00000006205	0.573907	4.52654	27.795	1.34874e-07	3.25667e-05	Htra1
ENSMUSG00000095115	0.818238	2.95753	27.7706	1.36588e-07	3.2838e-05	Itpripl2
ENSMUSG00000048755	-0.578681	4.33083	27.7318	1.39355e-07	3.33587e-05	Mcat
ENSMUSG00000058447	1.82224	0.243545	27.5017	1.56953e-07	3.741e-05	Gm26920
ENSMUSG00000032854	-0.406605	7.43004	27.4722	1.59367e-07	3.7823e-05	Ugt8a
ENSMUSG00000040274	0.502831	4.97428	27.4582	1.60525e-07	3.79359e-05	Cdk6
ENSMUSG00000031012	-0.402722	7.56227	27.379	1.67239e-07	3.93549e-05	Cask
ENSMUSG00000111202	3.84101	-1.6915	27.327	1.71799e-07	4.02575e-05	Gm48275
ENSMUSG00000033083	0.513458	4.82373	27.3089	1.73416e-07	4.04656e-05	Tbc1d4
ENSMUSG00000049939	-0.492854	5.10455	27.2167	1.81877e-07	4.22587e-05	Lrrc4
ENSMUSG00000036046	-0.41783	6.70565	27.2088	1.82622e-07	4.22587e-05	5031439G07Rik
ENSMUSG00000030605	0.445255	5.93769	27.1963	1.83812e-07	4.23576e-05	Mfge8
ENSMUSG00000052468	-1.53461	1.37415	27.1266	1.90557e-07	4.37304e-05	Pmp2
ENSMUSG00000028385	-0.5059	4.92067	27.0574	1.97501e-07	4.51374e-05	Snx30
ENSMUSG00000024781	0.504732	4.97802	27.0314	2.00181e-07	4.55624e-05	Lipa
ENSMUSG00000064357	0.39275	8.74935	26.8136	2.24057e-07	5.06979e-05	mt-Atp6
ENSMUSG00000020099	-0.674236	3.69136	26.8092	2.24569e-07	5.06979e-05	Unc5b
ENSMUSG00000020823	-0.434172	6.01766	26.7179	2.35434e-07	5.29355e-05	Sec14l1
ENSMUSG00000110040	-3.60643	-1.20612	26.6712	2.41185e-07	5.40099e-05	Gm49369
ENSMUSG00000001847	0.392928	8.09396	26.6448	2.44513e-07	5.44915e-05	Rac1
ENSMUSG00000023000	0.994913	2.19524	26.6386	2.45298e-07	5.44915e-05	Dhh
ENSMUSG00000021238	0.496004	5.0556	26.6148	2.48333e-07	5.49459e-05	Aldh6a1
ENSMUSG00000040152	-0.600117	4.27215	26.5841	2.52315e-07	5.56055e-05	Thbs1
ENSMUSG00000061517	-0.468535	5.35439	26.3758	2.81043e-07	6.16916e-05	Sox21
ENSMUSG00000027363	0.433188	6.05145	26.3551	2.84066e-07	6.21098e-05	Usp8
ENSMUSG00000028351	-0.440335	5.84453	26.2853	2.94523e-07	6.41437e-05	Brinp1
ENSMUSG00000095562	5.31129	-1.00278	26.1979	3.08165e-07	6.68526e-05	Gm21887
ENSMUSG00000067028	-1.00191	2.16163	26.0693	3.29383e-07	7.11776e-05	Cntnap5b
ENSMUSG00000079523	0.406762	6.77294	25.936	3.52922e-07	7.59685e-05	Tmsb10
ENSMUSG00000027238	-0.478729	5.15894	25.8757	3.64121e-07	7.80765e-05	Frmd5
ENSMUSG00000036661	0.617207	3.93889	25.8232	3.74161e-07	7.99208e-05	Dennd3
ENSMUSG00000073411	0.419647	6.21533	25.7678	3.85059e-07	8.19334e-05	H2-D1
ENSMUSG00000004633	-0.441647	5.73864	25.7601	3.866e-07	8.19474e-05	Chn2
ENSMUSG00000001985	-0.419635	6.1258	25.6418	4.11037e-07	8.67959e-05	Grik3
ENSMUSG00000027435	0.615715	3.98501	25.621	4.155e-07	8.74061e-05	Cd93
ENSMUSG00000052428	0.445741	5.61673	25.4134	4.62699e-07	9.69677e-05	Tmco1
ENSMUSG00000032725	-2.55766	-0.774928	25.3708	4.73033e-07	9.87608e-05	Folr2
ENSMUSG00000027581	0.437275	5.99008	25.329	4.83393e-07	0.000100546	Stmn3
ENSMUSG00000004902	0.492554	5.07202	25.2578	5.01571e-07	0.000103938	Slc25a18
ENSMUSG00000015149	-0.396438	7.14403	25.2289	5.09128e-07	0.000105111	Sirt2
ENSMUSG00000105053	-6.79914	-2.3506	25.0447	5.60166e-07	0.00011522	Gm43064
ENSMUSG00000042066	-0.527006	4.53009	25.0348	5.63053e-07	0.000115386	Tmcc2
ENSMUSG00000025321	-0.382842	7.81462	25.0262	5.6557e-07	0.000115476	Itgb8
ENSMUSG00000030849	-0.61277	3.96902	24.9747	5.80878e-07	0.000118167	Fgfr2
ENSMUSG00000038453	-1.24087	1.39587	24.9591	5.85608e-07	0.000118695	Srcin1
ENSMUSG00000056666	0.770687	3.06869	24.9337	5.9336e-07	0.000119828	Retsat
ENSMUSG00000039470	-0.402324	6.59887	24.814	6.31361e-07	0.000127041	Zdhhc2
ENSMUSG00000022146	0.694416	3.4444	24.8052	6.34251e-07	0.000127162	Osmr
ENSMUSG00000031385	-0.427674	5.87549	24.7352	6.57719e-07	0.000131392	Plxnb3
ENSMUSG00000038539	0.597521	4.07041	24.7058	6.67832e-07	0.000132934	Atf5
ENSMUSG00000029189	0.592668	4.03561	24.6297	6.94723e-07	0.000137793	Sel1l3
ENSMUSG00000050029	0.426213	5.84221	24.6097	7.01987e-07	0.000138739	Rap2c
ENSMUSG00000038871	-0.410657	6.08856	24.4359	7.68257e-07	0.000151298	Bpgm
ENSMUSG00000036949	0.778198	3.28116	24.4092	7.78971e-07	0.000152866	Slc39a12
ENSMUSG00000015090	0.876236	2.58244	24.3951	7.84688e-07	0.000153445	Ptgds
ENSMUSG00000027555	1.37088	0.918849	24.3812	7.90377e-07	0.000154015	Car13
ENSMUSG00000078377	-0.470905	5.16481	24.317	8.17157e-07	0.000158677	Gm4294
ENSMUSG00000026442	-0.436387	6	24.1991	8.68716e-07	0.000168101	Nfasc
ENSMUSG00000026822	2.96632	-0.80478	24.1538	8.89397e-07	0.000171505	Lcn2
ENSMUSG00000036766	0.396907	6.60113	24.1389	8.9633e-07	0.000172244	Dner
ENSMUSG00000022935	0.765347	3.03036	24.0954	9.16787e-07	0.000175568	Grik1
ENSMUSG00000035722	0.621434	3.77708	24.0304	9.48245e-07	0.000180968	Abca7
ENSMUSG00000095937	0.400748	6.41199	23.8976	1.01596e-06	0.000193227	Gm12671
ENSMUSG00000026213	-0.632126	3.71953	23.8888	1.02064e-06	0.000193455	Stk11ip
ENSMUSG00000019823	0.842735	2.61168	23.8536	1.03948e-06	0.000196356	Mical1
ENSMUSG00000046204	0.721292	3.19696	23.7921	1.07324e-06	0.000202045	Pnma2
ENSMUSG00000061665	0.432708	5.55946	23.6719	1.1424e-06	0.00021434	Cd2ap
ENSMUSG00000014773	-0.510533	4.52431	23.6474	1.15703e-06	0.000216353	Dll1
ENSMUSG00000029030	-0.453782	5.19844	23.6166	1.17569e-06	0.000219104	Tprgl
ENSMUSG00000025534	0.552521	4.20202	23.4391	1.28933e-06	0.000239479	Gusb
ENSMUSG00000046008	-0.901142	2.29219	23.3257	1.36758e-06	0.000253166	Pnlip
ENSMUSG00000000056	-0.465362	4.93753	23.2984	1.38715e-06	0.000255935	Narf
ENSMUSG00000033826	-2.11879	-0.0191542	23.2816	1.3993e-06	0.000257309	Dnah8
ENSMUSG00000028883	0.417247	5.77306	23.2733	1.40538e-06	0.000257309	Sema3a
ENSMUSG00000025981	-0.477593	4.7907	23.269	1.40849e-06	0.000257309	Coq10b
ENSMUSG00000016984	0.486158	4.74052	23.2233	1.44241e-06	0.000262642	Etaa1
ENSMUSG00000021087	0.395609	6.45259	23.1939	1.46458e-06	0.000263212	Rtn1
ENSMUSG00000031283	0.524592	4.36365	23.1887	1.46857e-06	0.000263212	Chrdl1
ENSMUSG00000031146	0.996142	1.87061	23.1865	1.47024e-06	0.000263212	Plp2
ENSMUSG00000064373	0.472771	5.21848	23.1863	1.47042e-06	0.000263212	Selenop
ENSMUSG00000027792	0.596651	3.88063	23.1848	1.47158e-06	0.000263212	Bche
ENSMUSG00000049583	0.370663	7.82766	23.1816	1.47398e-06	0.000263212	Grm5
ENSMUSG00000037071	0.365271	8.33424	23.1663	1.48575e-06	0.000264464	Scd1
ENSMUSG00000035352	2.37081	-0.434327	23.0897	1.5462e-06	0.000274345	Ccl12
ENSMUSG00000022594	0.558934	4.22184	23.0556	1.57381e-06	0.000278354	Lynx1
ENSMUSG00000044117	-0.430252	5.48569	22.9893	1.62909e-06	0.000287216	2900011O08Rik
ENSMUSG00000022894	0.977725	1.95583	22.9719	1.64387e-06	0.000288787	Adamts5
ENSMUSG00000071658	0.495371	4.63257	22.9666	1.6484e-06	0.000288787	Gng3
ENSMUSG00000041959	0.41386	5.74999	22.8996	1.70686e-06	0.000297187	S100a10
ENSMUSG00000115232	1.76787	0.357549	22.8994	1.70705e-06	0.000297187	Gm49378
ENSMUSG00000019846	-0.420235	5.63906	22.8923	1.71341e-06	0.000297362	Lama4
ENSMUSG00000040653	-0.48593	4.66704	22.8463	1.75486e-06	0.00030294	Ppp1r14c
ENSMUSG00000100254	-2.6523	-0.617398	22.8446	1.75646e-06	0.00030294	Trpc2
ENSMUSG00000048429	-0.432933	5.41156	22.7509	1.84422e-06	0.000316749	Timm29
ENSMUSG00000011256	0.488376	4.72225	22.747	1.84793e-06	0.000316749	Adam19
ENSMUSG00000069020	-0.484813	4.67859	22.6737	1.91973e-06	0.000327513	Urm1
ENSMUSG00000050370	0.504825	4.4671	22.667	1.92643e-06	0.000327513	Ch25h
ENSMUSG00000025241	0.622823	3.67059	22.6651	1.92842e-06	0.000327513	Fyco1
ENSMUSG00000003623	0.392517	6.41342	22.6516	1.942e-06	0.000328814	Crot
ENSMUSG00000032531	-0.452239	5.03729	22.6311	1.96284e-06	0.000331332	Amotl2
ENSMUSG00000026830	-1.55052	1.06553	22.615	1.97933e-06	0.000333103	Ermn
ENSMUSG00000010086	-1.0175	1.80568	22.5764	2.01951e-06	0.000338839	Rnf112
ENSMUSG00000058153	0.643497	3.62504	22.5498	2.0477e-06	0.000342533	Sez6l
ENSMUSG00000050854	-1.65423	0.898798	22.511	2.08941e-06	0.000348461	Tmem125
ENSMUSG00000038622	-0.58612	3.87513	22.4935	2.10851e-06	0.000350594	Med30
ENSMUSG00000062270	0.376234	6.90509	22.4085	2.20401e-06	0.000365378	Morf4l1
ENSMUSG00000024810	-0.432094	5.57195	22.2911	2.34287e-06	0.000387243	Il33
ENSMUSG00000030607	0.825567	2.65325	22.2227	2.42793e-06	0.000399766	Acan
ENSMUSG00000007594	0.813017	2.63755	22.2186	2.43303e-06	0.000399766	Hapln4
ENSMUSG00000038119	0.558408	4.04581	22.1997	2.45711e-06	0.000402531	Cdon
ENSMUSG00000064367	0.360274	7.78377	22.1431	2.53062e-06	0.000413354	mt-Nd5
ENSMUSG00000007892	-0.357334	8.95873	22.1035	2.58335e-06	0.00042073	Rplp1
ENSMUSG00000042671	-0.631721	3.51056	22.0697	2.62927e-06	0.000426956	Rgs8
ENSMUSG00000058070	-0.397136	6.00363	21.9264	2.83303e-06	0.000458703	Eml1
ENSMUSG00000064370	0.367577	9.85848	21.904	2.86639e-06	0.000462756	mt-Cytb
ENSMUSG00000067365	-0.423811	5.37953	21.8612	2.93094e-06	0.000471804	Tmem128
ENSMUSG00000028416	-0.397085	5.90853	21.8435	2.95817e-06	0.000474659	Bag1
ENSMUSG00000028358	-0.719426	2.97018	21.8386	2.96576e-06	0.000474659	Zfp618
ENSMUSG00000021733	0.356961	7.84421	21.8274	2.98304e-06	0.000476053	Slc4a7
ENSMUSG00000054263	0.362072	7.52226	21.8181	2.99766e-06	0.000477014	Lifr
ENSMUSG00000022679	-0.667644	3.30536	21.7578	3.09328e-06	0.000490823	Mpv17l
ENSMUSG00000021281	0.614308	3.66976	21.7448	3.1144e-06	0.000492767	Tnfaip2
ENSMUSG00000035208	0.548947	4.10209	21.6913	3.20247e-06	0.000505263	Slfn8
ENSMUSG00000090942	0.372078	6.92942	21.6638	3.24859e-06	0.000511088	F830016B08Rik
ENSMUSG00000114660	2.62087	-0.863981	21.6267	3.31215e-06	0.000519615	Gm47881
ENSMUSG00000018547	-0.379941	6.36897	21.5683	3.41445e-06	0.000534155	Pip4k2b
ENSMUSG00000025478	-0.424067	5.29962	21.5287	3.48573e-06	0.000543774	Dpysl4
ENSMUSG00000002010	0.384748	6.2305	21.4893	3.55804e-06	0.000553499	Idh3g
ENSMUSG00000000791	-1.43012	1.13862	21.4801	3.57529e-06	0.000553523	Il12rb1
ENSMUSG00000053841	0.375759	6.50059	21.4785	3.57812e-06	0.000553523	Txlna
ENSMUSG00000090213	-0.454075	4.84854	21.438	3.65462e-06	0.000563785	Tmem189
ENSMUSG00000036894	0.406	6.1299	21.4219	3.68535e-06	0.000566952	Rap2b
ENSMUSG00000000693	0.920904	2.09201	21.4043	3.71936e-06	0.000570428	Loxl3
ENSMUSG00000025492	0.4828	4.6252	21.3996	3.72849e-06	0.000570428	Ifitm3
ENSMUSG00000026311	-0.385679	6.07072	21.3795	3.76774e-06	0.000574849	Asb1
ENSMUSG00000022723	0.471767	4.68696	21.3527	3.82082e-06	0.00058135	Crybg3
ENSMUSG00000020052	0.605393	3.69491	21.2492	4.03283e-06	0.000611933	Ascl1
ENSMUSG00000038582	-0.485191	4.52794	21.2267	4.0805e-06	0.000617478	Pptc7
ENSMUSG00000022686	0.373003	6.47497	21.2097	4.11678e-06	0.000621276	B3gnt5
ENSMUSG00000045136	-0.357163	9.89071	21.1494	4.24837e-06	0.000639397	Tubb2b
ENSMUSG00000051359	-0.347055	8.71893	21.0825	4.39935e-06	0.000660331	Ncald
ENSMUSG00000032076	-0.362391	6.945	21.0703	4.42732e-06	0.000662738	Cadm1
ENSMUSG00000047109	-3.51319	-1.46294	21.0501	4.47427e-06	0.000667964	Cldn14
ENSMUSG00000021365	-0.524667	4.21966	21.0114	4.5656e-06	0.000679773	Nedd9
ENSMUSG00000034353	0.52096	4.24179	20.9666	4.67362e-06	0.000693995	Ramp1
ENSMUSG00000098557	-0.442468	4.96482	20.945	4.72656e-06	0.000699985	Kctd12
ENSMUSG00000030770	0.553702	4.06824	20.9266	4.77225e-06	0.000704871	Parva
ENSMUSG00000033579	-1.02591	1.84024	20.9004	4.83801e-06	0.000711119	Fa2h
ENSMUSG00000034799	0.667186	3.19265	20.8995	4.84016e-06	0.000711119	Unc13a
ENSMUSG00000027087	0.345308	8.44895	20.762	5.2006e-06	0.000762059	Itgav
ENSMUSG00000022661	-0.526022	4.15148	20.7502	5.23253e-06	0.00076472	Cd200
ENSMUSG00000025220	-0.351409	7.34973	20.6872	5.40776e-06	0.000787167	Mgea5
ENSMUSG00000042834	0.40267	5.59903	20.6848	5.41447e-06	0.000787167	Nrep
ENSMUSG00000033192	-1.35212	0.935772	20.6488	5.51716e-06	0.000800002	Lpcat2
ENSMUSG00000033768	0.38522	6.00452	20.6275	5.57892e-06	0.000806851	Nrxn2
ENSMUSG00000033308	0.884554	2.1475	20.5271	5.87921e-06	0.000848072	Dpyd
ENSMUSG00000042082	0.490748	4.46466	20.441	6.14991e-06	0.000884822	Arsb
ENSMUSG00000032181	0.361659	6.72018	20.4049	6.26698e-06	0.000899336	Scg3
ENSMUSG00000028266	0.342098	8.252	20.3886	6.32036e-06	0.000904659	Lmo4
ENSMUSG00000036585	0.645988	3.63603	20.3595	6.41739e-06	0.000916186	Fgf1
ENSMUSG00000034118	-0.416415	5.2522	20.3362	6.49605e-06	0.000923147	Tpst1
ENSMUSG00000025355	0.677848	3.28493	20.3352	6.4994e-06	0.000923147	Mmp19
ENSMUSG00000049940	-0.427678	5.08716	20.3246	6.53542e-06	0.000925895	Pgrmc2
ENSMUSG00000039809	0.535142	4.08997	20.3158	6.56567e-06	0.000927814	Gabbr2
ENSMUSG00000030302	0.971576	1.90644	20.2732	6.71344e-06	0.000946288	Atp2b2
ENSMUSG00000028494	0.560931	3.78478	20.2156	6.91872e-06	0.000972755	Plin2
ENSMUSG00000025510	0.438618	4.90223	20.138	7.20524e-06	0.00101048	Cd151
ENSMUSG00000031148	0.446605	4.83539	20.1003	7.34844e-06	0.00102797	Gpkow
ENSMUSG00000117864	-3.06156	-1.26575	20.08	7.42682e-06	0.00103632	AC122117,2
ENSMUSG00000045868	1.33343	1.27339	19.9157	8.09324e-06	0.00112648	Gvin1
ENSMUSG00000066129	-1.03229	2.16346	19.825	8.48636e-06	0.00117825	Kndc1
ENSMUSG00000041483	-0.356762	6.66263	19.8036	8.5823e-06	0.0011886	Zfp281
ENSMUSG00000023367	0.42957	4.97812	19.7679	8.74406e-06	0.00120799	Tmem176a
ENSMUSG00000054920	-0.341843	7.54035	19.7453	8.84767e-06	0.00121751	Klhl5
ENSMUSG00000028059	0.371385	6.14529	19.7409	8.86824e-06	0.00121751	Arhgef2
ENSMUSG00000051379	-0.397431	5.47386	19.7386	8.87878e-06	0.00121751	Flrt3
ENSMUSG00000051811	1.38757	0.550646	19.7056	9.03341e-06	0.00123566	Cox6b2
ENSMUSG00000118012	0.510234	4.1787	19.6903	9.10616e-06	0.00124003	AC158975,2
ENSMUSG00000027009	0.519591	4.27456	19.6895	9.10997e-06	0.00124003	Itga4
ENSMUSG00000062038	0.750873	2.78501	19.6705	9.20113e-06	0.00124937	Gm10108
ENSMUSG00000036478	0.375951	5.95905	19.645	9.32466e-06	0.00126306	Btg1
ENSMUSG00000030695	0.337252	8.96037	19.6062	9.51581e-06	0.00128582	Aldoa
ENSMUSG00000032349	0.33883	7.89243	19.5803	9.64603e-06	0.00130025	Elovl5
ENSMUSG00000015536	-0.377076	5.85782	19.3549	1.0854e-05	0.00145953	Mocs2
ENSMUSG00000039680	0.354283	6.54433	19.3353	1.0966e-05	0.00147103	Mrps6
ENSMUSG00000078151	3.12746	-1.72683	19.28	1.12884e-05	0.001509	Gm12226
ENSMUSG00000068099	-0.451771	4.61777	19.2775	1.13033e-05	0.001509	1500009C09Rik
ENSMUSG00000062444	0.447773	4.68097	19.2484	1.14765e-05	0.00152799	Ap3b2
ENSMUSG00000021690	0.412457	5.13981	19.2444	1.15007e-05	0.00152799	Jmy
ENSMUSG00000060550	0.636096	3.2168	19.2163	1.16711e-05	0.00154694	H2-Q7
ENSMUSG00000006611	0.82998	2.36215	19.1176	1.22906e-05	0.00162517	Hfe
ENSMUSG00000051527	-0.739515	2.66445	19.1112	1.23318e-05	0.00162674	Usp29
ENSMUSG00000021223	0.814775	2.42621	19.0854	1.24994e-05	0.00164495	Papln
ENSMUSG00000025268	0.393335	5.4501	19.0593	1.26722e-05	0.00166374	Maged2
ENSMUSG00000019850	0.452795	4.5596	19.0213	1.29265e-05	0.00169313	Tnfaip3
ENSMUSG00000041633	0.645605	3.19302	19.0002	1.30708e-05	0.00170403	Kctd12b
ENSMUSG00000024598	0.32975	8.45437	19.0001	1.30711e-05	0.00170403	Fbn2
ENSMUSG00000032537	-0.918824	2.1335	18.9942	1.31118e-05	0.00170533	Ephb1
ENSMUSG00000069793	0.352187	6.64522	18.9832	1.31876e-05	0.00171119	Slfn9
ENSMUSG00000026854	-0.471217	4.40797	18.9756	1.32404e-05	0.00171402	Usp20
ENSMUSG00000059552	0.404974	5.28262	18.9682	1.32916e-05	0.00171666	Trp53
ENSMUSG00000030310	-0.341833	7.15219	18.9421	1.34747e-05	0.00173627	Slc6a1
ENSMUSG00000037242	0.330061	8.37013	18.9341	1.35316e-05	0.00173956	Clic4
ENSMUSG00000054555	0.341857	7.21373	18.9169	1.36536e-05	0.00174164	Adam12
ENSMUSG00000010205	-0.511958	4.1447	18.9158	1.36617e-05	0.00174164	Raver1
ENSMUSG00000018217	0.393552	5.54791	18.9151	1.36669e-05	0.00174164	Pmp22
ENSMUSG00000044033	0.37783	5.82411	18.9142	1.36732e-05	0.00174164	Ccdc141
ENSMUSG00000025453	0.572461	3.68743	18.9085	1.3714e-05	0.00174263	Nnt
ENSMUSG00000034845	0.662094	3.14284	18.9044	1.37437e-05	0.00174263	Plvap
ENSMUSG00000020902	0.347914	6.68923	18.8527	1.41213e-05	0.00178643	Ntn1
ENSMUSG00000029053	-0.448275	4.62472	18.8015	1.45054e-05	0.00183085	Prkcz
ENSMUSG00000073489	0.814782	2.43847	18.7583	1.48376e-05	0.00186592	Ifi204
ENSMUSG00000018340	0.349818	6.62078	18.7547	1.48657e-05	0.00186592	Anxa6
ENSMUSG00000029500	-0.366103	5.95321	18.7523	1.48841e-05	0.00186592	Pgam5
ENSMUSG00000097971	-0.363287	11.5833	18.744	1.49492e-05	0.00186986	Gm26917
ENSMUSG00000035373	0.869096	2.24209	18.7375	1.50007e-05	0.00187061	Ccl7
ENSMUSG00000002227	0.528983	3.89241	18.7347	1.50225e-05	0.00187061	Mov10
ENSMUSG00000023495	-0.344256	6.78294	18.7255	1.5095e-05	0.00187542	Pcbp4
ENSMUSG00000052915	-0.388302	5.46481	18.7171	1.51619e-05	0.00187918	Msl1
ENSMUSG00000036880	0.528694	3.94257	18.7132	1.51929e-05	0.00187918	Acaa2
ENSMUSG00000072825	-0.542411	3.79224	18.6769	1.54847e-05	0.00190724	Cep170b
ENSMUSG00000022629	-0.50162	4.20676	18.6752	1.54987e-05	0.00190724	Kif21a
ENSMUSG00000031790	0.330768	7.87615	18.6722	1.55228e-05	0.00190724	Mmp15
ENSMUSG00000038156	-0.332591	7.47224	18.6475	1.57256e-05	0.00192789	Spon1
ENSMUSG00000058135	0.3711	6.22731	18.6276	1.589e-05	0.00194376	Gstm1
ENSMUSG00000027965	1.44426	0.482293	18.612	1.60207e-05	0.00195323	Olfm3
ENSMUSG00000033721	0.351038	6.51986	18.61	1.60377e-05	0.00195323	Vav3
ENSMUSG00000066842	0.972228	1.90193	18.5642	1.64279e-05	0.00199605	Hmcn1
ENSMUSG00000022508	0.524199	3.97591	18.5603	1.64612e-05	0.00199605	Bcl6
ENSMUSG00000025221	0.993515	1.51689	18.5397	1.66399e-05	0.00201332	Kcnip2
ENSMUSG00000054520	0.841727	2.08167	18.5331	1.6698e-05	0.00201595	Sh3bp2
ENSMUSG00000020538	0.355877	6.16397	18.4889	1.70893e-05	0.00205872	Srebf1
ENSMUSG00000021573	-0.419594	5.19062	18.4705	1.72556e-05	0.00207426	Tppp
ENSMUSG00000018427	-0.966774	1.87314	18.4456	1.74828e-05	0.00209703	Ypel2
ENSMUSG00000073702	-0.326909	7.9201	18.4059	1.78506e-05	0.0021336	Rpl31
ENSMUSG00000024140	0.669174	3.19659	18.4044	1.78645e-05	0.0021336	Epas1
ENSMUSG00000028527	-0.439977	4.62114	18.386	1.80376e-05	0.0021467	Ak4
ENSMUSG00000031591	0.344117	6.69662	18.3846	1.80515e-05	0.0021467	Asah1
ENSMUSG00000029120	-0.413712	5.0203	18.3777	1.81169e-05	0.00214987	Ppp2r2c
ENSMUSG00000001313	-0.392458	5.43923	18.3705	1.81849e-05	0.00215221	Rnd2
ENSMUSG00000026880	0.377466	5.60062	18.3641	1.82465e-05	0.00215221	Stom
ENSMUSG00000031558	0.490412	4.14801	18.3634	1.82529e-05	0.00215221	Slit2
ENSMUSG00000004698	-0.428404	4.79389	18.3168	1.87052e-05	0.00220087	Hdac9
ENSMUSG00000018417	0.362253	5.9357	18.3119	1.8753e-05	0.00220183	Myo1b
ENSMUSG00000026418	-2.16687	-0.289784	18.2941	1.89294e-05	0.00221786	Tnni1
ENSMUSG00000030246	0.345281	6.73059	18.28	1.90698e-05	0.0022296	Ldhb
ENSMUSG00000026109	-0.401653	5.18075	18.2704	1.91657e-05	0.00223611	Tmeff2
ENSMUSG00000011382	1.15965	0.96405	18.2318	1.95583e-05	0.00227703	Dhdh
ENSMUSG00000002900	0.757276	2.56659	18.2279	1.95984e-05	0.00227703	Lamb1
ENSMUSG00000015202	-0.556363	3.74226	18.2071	1.98143e-05	0.0022973	Cnksr3
ENSMUSG00000041390	0.596379	3.43619	18.1876	2.00179e-05	0.00231607	Mdfic
ENSMUSG00000060671	-0.416124	4.86648	18.1633	2.02749e-05	0.00234093	Atp8b2
ENSMUSG00000027935	0.711861	2.76	18.1204	2.07365e-05	0.00238701	Rab13
ENSMUSG00000006522	-1.85127	-0.134725	18.1183	2.076e-05	0.00238701	Itih3
ENSMUSG00000028713	1.63936	-0.155829	18.0995	2.09661e-05	0.00240216	Cyp4b1
ENSMUSG00000116121	-2.08174	-0.744506	18.0984	2.09782e-05	0.00240216	Gm49486
ENSMUSG00000060143	-0.390825	5.30885	18.0929	2.10384e-05	0.00240409	Gm10076
ENSMUSG00000034855	0.321729	8.59989	18.0613	2.13908e-05	0.00243935	Cxcl10
ENSMUSG00000024395	-0.571386	3.62422	18.0509	2.15073e-05	0.0024476	Lims2
ENSMUSG00000051343	-0.574159	3.50333	18.0381	2.16523e-05	0.00245907	Rab11fip5
ENSMUSG00000024962	0.719114	2.68953	18.004	2.20442e-05	0.00249814	Vegfb
ENSMUSG00000016534	0.324847	7.84958	18.0004	2.20864e-05	0.00249814	Lamp2
ENSMUSG00000024079	0.344215	6.49255	17.994	2.21603e-05	0.00250141	Eif2ak2
ENSMUSG00000050549	-0.692155	2.77778	17.9755	2.23763e-05	0.00252067	Fam241a
ENSMUSG00000018459	0.882008	2.09689	17.9579	2.25846e-05	0.00253898	Slc13a3
ENSMUSG00000007682	0.645414	3.07029	17.944	2.27506e-05	0.00255248	Dio2
ENSMUSG00000027253	0.42291	4.78783	17.9368	2.28359e-05	0.00255689	Lrp4
ENSMUSG00000046562	-0.366191	5.81018	17.9324	2.28886e-05	0.00255762	Unc119b
ENSMUSG00000035206	-0.374167	5.61595	17.9185	2.30572e-05	0.0025713	Sppl2b
ENSMUSG00000036986	0.533227	3.83653	17.913	2.31238e-05	0.00257355	Pml
ENSMUSG00000037465	0.384293	5.37894	17.8861	2.3453e-05	0.00260326	Klf10
ENSMUSG00000024909	0.469009	4.32293	17.8835	2.34844e-05	0.00260326	Efemp2
ENSMUSG00000024462	0.34325	6.46693	17.8482	2.39242e-05	0.00264417	Gabbr1
ENSMUSG00000056476	-0.48856	4.14177	17.8463	2.39487e-05	0.00264417	Med12l
ENSMUSG00000032231	0.399999	5.11629	17.7891	2.46791e-05	0.0027194	Anxa2
ENSMUSG00000001120	0.44643	4.50201	17.785	2.47321e-05	0.00271984	Pcbp3
ENSMUSG00000036862	0.359832	5.87822	17.78	2.47982e-05	0.00272172	Dchs1
ENSMUSG00000059810	-0.3826	5.38278	17.7644	2.50013e-05	0.0027386	Rgs3
ENSMUSG00000027171	0.477922	4.17801	17.7143	2.5669e-05	0.00280621	Prrg4
ENSMUSG00000029545	0.567554	3.54784	17.6948	2.59333e-05	0.00282793	Acads
ENSMUSG00000033420	0.45147	4.4603	17.69	2.59986e-05	0.00282793	Antxr1
ENSMUSG00000028597	0.86771	1.86388	17.6884	2.60204e-05	0.00282793	Gpx7
ENSMUSG00000023827	-0.384364	5.3095	17.589	2.7417e-05	0.00297389	Agpat4
ENSMUSG00000024646	-0.384906	5.36894	17.5562	2.78944e-05	0.00301197	Cyb5a
ENSMUSG00000028003	-1.51098	0.515224	17.5549	2.7913e-05	0.00301197	Lrat
ENSMUSG00000022150	0.590466	3.39424	17.5537	2.79308e-05	0.00301197	Dab2
ENSMUSG00000010064	0.37978	5.52163	17.5327	2.82414e-05	0.00303943	Slc38a3
ENSMUSG00000079557	-0.489965	4.1048	17.5291	2.82949e-05	0.00303943	2021-03-02
ENSMUSG00000009585	0.476026	4.20039	17.4839	2.89748e-05	0.00310496	Apobec3
ENSMUSG00000023224	0.499181	4.03959	17.4812	2.90168e-05	0.00310496	Serping1
ENSMUSG00000001870	0.409832	5.0355	17.4174	3.00065e-05	0.0032047	Ltbp1
ENSMUSG00000024952	-0.58567	3.3494	17.4132	3.00733e-05	0.00320566	Rps6ka4
ENSMUSG00000005089	0.333497	7.13026	17.389	3.04584e-05	0.0032405	Slc1a2
ENSMUSG00000042606	0.424009	5.00505	17.3814	3.058e-05	0.00324721	Hirip3
ENSMUSG00000020407	0.374323	5.47345	17.3249	3.15029e-05	0.00333883	Upp1
ENSMUSG00000034165	-0.358656	5.7835	17.2974	3.1962e-05	0.00338104	Ccnd3
ENSMUSG00000102918	0.335983	8.01238	17.2871	3.21368e-05	0.00339001	Pcdhgc3
ENSMUSG00000022186	0.31435	8.51117	17.2852	3.21689e-05	0.00339001	Oxct1
ENSMUSG00000048814	-0.393606	5.05238	17.2677	3.24664e-05	0.00341488	Lonrf2
ENSMUSG00000031367	0.404788	4.89972	17.2609	3.25817e-05	0.00342003	Ap1s2
ENSMUSG00000046523	-0.514473	3.84023	17.2576	3.26386e-05	0.00342003	Kctd4
ENSMUSG00000026811	-0.502253	3.94725	17.2149	3.33811e-05	0.00349125	St6galnac6
ENSMUSG00000031714	-0.379923	5.35255	17.1582	3.43928e-05	0.0035903	Gab1
ENSMUSG00000031990	-0.318822	7.47529	17.1084	3.53064e-05	0.00367876	Jam3
ENSMUSG00000038576	-0.407828	4.82598	17.0964	3.55296e-05	0.00369153	Susd4
ENSMUSG00000038072	-0.380409	5.29464	17.0947	3.55619e-05	0.00369153	Galnt11
ENSMUSG00000094708	0.33913	6.38273	17.0773	3.58892e-05	0.00371855	Gm10359
ENSMUSG00000032462	-0.417257	4.70105	17.0736	3.59592e-05	0.00371886	Pik3cb
ENSMUSG00000024614	-0.32346	7.08264	17.01	3.71826e-05	0.00383191	Tmx3
ENSMUSG00000051159	-0.449931	4.39451	17.0096	3.71903e-05	0.00383191	Cited1
ENSMUSG00000033706	0.401636	4.86685	17.0058	3.72655e-05	0.00383255	Smyd5
ENSMUSG00000074364	0.566681	3.51136	16.9989	3.74007e-05	0.00383505	Ehd2
ENSMUSG00000020182	-0.91419	2.09905	16.9976	3.74279e-05	0.00383505	Ddc
ENSMUSG00000039239	0.544643	3.58834	16.9747	3.78807e-05	0.0038743	Tgfb2
ENSMUSG00000052557	-0.527495	3.7458	16.9543	3.82897e-05	0.00390893	Gan
ENSMUSG00000066800	-0.65175	2.87989	16.935	3.86827e-05	0.00394165	Rnasel
ENSMUSG00000073616	-0.387025	5.12239	16.9304	3.87766e-05	0.00394165	Cops9
ENSMUSG00000032224	-0.548262	3.61071	16.9281	3.88232e-05	0.00394165	Fam81a
ENSMUSG00000027247	-0.365211	5.52661	16.8966	3.94716e-05	0.00400018	Arhgap1
ENSMUSG00000030272	0.348816	5.9189	16.8842	3.97317e-05	0.0040192	Camk1
ENSMUSG00000048058	-0.363676	5.57854	16.8706	4.00174e-05	0.00404074	Ldlrad3
ENSMUSG00000056429	0.348641	5.93788	16.8652	4.01306e-05	0.00404482	Tgoln1
ENSMUSG00000025978	0.423817	4.60498	16.8483	4.04905e-05	0.00407369	Rftn2
ENSMUSG00000020098	1.74789	-0.48654	16.8216	4.10642e-05	0.00412395	Pcbd1
ENSMUSG00000004031	-0.333074	6.48826	16.7899	4.17556e-05	0.00418581	Brinp2
ENSMUSG00000050777	1.58341	-0.0488733	16.7858	4.18457e-05	0.00418729	Tmem37
ENSMUSG00000015224	0.503484	3.90512	16.7808	4.19552e-05	0.00419069	Cyp2j9
ENSMUSG00000024608	-0.309023	8.44889	16.7708	4.21766e-05	0.00420524	Rps14
ENSMUSG00000063446	-0.384995	5.09999	16.6975	4.38378e-05	0.00436304	Plppr1
ENSMUSG00000040520	0.343014	6.01552	16.6852	4.41242e-05	0.00438341	Manea
ENSMUSG00000025702	-0.32767	6.68566	16.6819	4.42003e-05	0.00438341	2021-03-08
ENSMUSG00000048078	-0.52339	3.71214	16.6758	4.43423e-05	0.00438965	Tenm4
ENSMUSG00000057457	-0.924887	1.58443	16.6673	4.45424e-05	0.00440161	Phex
ENSMUSG00000047344	0.329816	6.50474	16.6548	4.48361e-05	0.00442277	Lancl3
ENSMUSG00000021962	-0.408925	4.74281	16.6313	4.53968e-05	0.00447014	Dcp1a
ENSMUSG00000033615	0.526026	3.7118	16.6247	4.55541e-05	0.00447768	Cplx1
ENSMUSG00000037331	0.327409	6.63889	16.6178	4.5719e-05	0.00448596	Larp1
ENSMUSG00000019873	0.319336	7.07381	16.5784	4.66788e-05	0.00457206	Reep3
ENSMUSG00000021364	0.421667	4.60674	16.564	4.7036e-05	0.0045931	Elovl2
ENSMUSG00000031392	0.379283	5.23999	16.563	4.70591e-05	0.0045931	Irak1
ENSMUSG00000036990	0.32152	6.90073	16.554	4.72832e-05	0.00460688	Otud4
ENSMUSG00000022262	-0.779685	2.2461	16.5316	4.78459e-05	0.00465354	Dnah5
ENSMUSG00000022619	0.394524	4.90393	16.5254	4.80035e-05	0.00465625	Mapk8ip2
ENSMUSG00000014776	1.02698	1.30823	16.5239	4.80414e-05	0.00465625	Nol3
ENSMUSG00000081058	-0.333123	6.48153	16.502	4.85986e-05	0.00470204	Hist2h3c2
ENSMUSG00000042429	0.398816	4.90068	16.4963	4.87455e-05	0.00470514	Adora1
ENSMUSG00000032718	1.64088	-0.172958	16.4942	4.88001e-05	0.00470514	Mansc1
ENSMUSG00000022342	0.610872	3.13454	16.4793	4.91842e-05	0.00473316	Kcnv1
ENSMUSG00000034765	-0.68715	2.65547	16.4763	4.92611e-05	0.00473316	Dusp5
ENSMUSG00000024654	-0.310591	7.77755	16.4697	4.9433e-05	0.00474147	Asrgl1
ENSMUSG00000051065	-0.333651	6.2773	16.451	4.99233e-05	0.00478024	Mb21d2
ENSMUSG00000028082	-0.351483	5.76502	16.4388	5.02471e-05	0.00480296	Sh3d19
ENSMUSG00000003528	0.354674	5.73977	16.4214	5.07104e-05	0.00483892	Slc25a1
ENSMUSG00000019820	0.327219	6.65412	16.4069	5.10979e-05	0.00486754	Utrn
ENSMUSG00000020601	-0.308337	8.1277	16.3981	5.13376e-05	0.004882	Trib2
ENSMUSG00000046876	-0.423534	4.52835	16.3632	5.22912e-05	0.00496418	Atxn1
ENSMUSG00000073802	0.518206	3.71087	16.3556	5.24995e-05	0.00497545	Cdkn2b
ENSMUSG00000039043	0.412832	4.70133	16.3451	5.27932e-05	0.00499476	Arpin
ENSMUSG00000017756	0.395386	4.85274	16.3408	5.29112e-05	0.00499741	Slc12a7
ENSMUSG00000018849	-0.367996	5.36588	16.2538	5.53997e-05	0.00522011	Wwc1
ENSMUSG00000035431	-0.821228	1.97482	16.2518	5.54571e-05	0.00522011	Sstr1
ENSMUSG00000028780	0.500896	3.84611	16.2347	5.59607e-05	0.0052586	Sema3c
ENSMUSG00000037014	1.97088	-0.958268	16.1815	5.75522e-05	0.00539902	Sstr4
ENSMUSG00000040254	-0.378328	5.27308	16.1725	5.78278e-05	0.00541572	Sema3d
ENSMUSG00000032279	0.311842	7.39804	16.1476	5.85935e-05	0.00547819	Idh3a
ENSMUSG00000028278	-0.360851	5.45804	16.1367	5.89305e-05	0.00550044	Rragd
ENSMUSG00000064360	0.320837	6.70454	16.1076	5.98428e-05	0.00557622	mt-Nd3
ENSMUSG00000020657	-0.435964	4.36111	16.0907	6.03791e-05	0.00560859	Dnajc27
ENSMUSG00000028445	-0.494221	3.91402	16.0903	6.03921e-05	0.00560859	Enho
ENSMUSG00000064345	0.3079	7.742	16.0833	6.06175e-05	0.00562012	mt-Nd2
ENSMUSG00000024261	-0.304217	8.19329	16.0684	6.10961e-05	0.00565505	Syt4
ENSMUSG00000007891	0.306156	8.04298	16.0628	6.12748e-05	0.00566216	Ctsd
ENSMUSG00000050447	-0.562516	3.29273	16.0547	6.15388e-05	0.00567711	Lypd6
ENSMUSG00000003541	0.832431	1.84493	16.0497	6.1702e-05	0.00568272	Ier3
ENSMUSG00000017718	1.26087	0.520155	16.0445	6.1871e-05	0.00568886	Afmid
ENSMUSG00000037997	-0.330271	6.25881	16.0085	6.30572e-05	0.00578834	Parp11
ENSMUSG00000046718	0.402526	4.73522	15.9638	6.45644e-05	0.00591691	Bst2
ENSMUSG00000028923	0.403804	4.74747	15.9597	6.47049e-05	0.00592002	Necap2
ENSMUSG00000028524	-0.483352	3.95425	15.9449	6.52141e-05	0.00595406	Sgip1
ENSMUSG00000031523	-0.433822	4.38164	15.9426	6.52914e-05	0.00595406	Dlc1
ENSMUSG00000020988	-0.441486	4.27775	15.9369	6.54878e-05	0.00595996	L2hgdh
ENSMUSG00000069306	-0.473591	4.25333	15.9331	6.56225e-05	0.00595996	Hist1h4m
ENSMUSG00000026819	0.323441	6.54501	15.9315	6.5678e-05	0.00595996	Slc25a25
ENSMUSG00000085007	0.82904	1.98028	15.8684	6.79019e-05	0.00615171	Gm11549
ENSMUSG00000020811	-0.31566	6.82537	15.7851	7.09574e-05	0.00641807	Wscd1
ENSMUSG00000021256	-0.350755	5.61753	15.7147	7.36496e-05	0.00665074	Vash1
ENSMUSG00000083773	1.16384	0.803075	15.7081	7.39077e-05	0.00666321	Gm13394
ENSMUSG00000021947	-0.558902	3.34421	15.6843	7.48434e-05	0.00672575	Cryl1
ENSMUSG00000034135	0.316054	6.71811	15.6843	7.48435e-05	0.00672575	Sik3
ENSMUSG00000032826	0.299596	8.65873	15.6727	7.53022e-05	0.00675603	Ank2
ENSMUSG00000039033	-0.518246	3.61498	15.6617	7.57416e-05	0.00678449	Tasp1
ENSMUSG00000035329	-0.378765	4.99339	15.6549	7.60173e-05	0.00679777	Fbxo33
ENSMUSG00000032773	-1.03594	1.04567	15.6519	7.61346e-05	0.00679777	Chrm1
ENSMUSG00000032816	0.518931	3.66744	15.6411	7.65735e-05	0.00682598	Igdcc4
ENSMUSG00000026586	0.311693	6.95344	15.6242	7.7259e-05	0.00687605	Prrx1
ENSMUSG00000068735	0.406975	4.76104	15.6069	7.79679e-05	0.00692115	Trp53i11
ENSMUSG00000039954	0.321026	6.45557	15.6058	7.80149e-05	0.00692115	Stk32a
ENSMUSG00000068522	0.588943	3.09503	15.5852	7.88686e-05	0.00698572	Aard
ENSMUSG00000058558	-0.306861	7.21985	15.5794	7.91102e-05	0.00699596	Rpl5
ENSMUSG00000024066	1.13452	1.08086	15.5617	7.98547e-05	0.00705057	Xdh
ENSMUSG00000029838	0.299076	8.79234	15.535	8.09926e-05	0.00713969	Ptn
ENSMUSG00000035877	0.321273	6.47154	15.5006	8.24777e-05	0.00725909	Zhx3
ENSMUSG00000034579	0.913474	1.5696	15.4909	8.29035e-05	0.00728501	Pla2g3
ENSMUSG00000046330	-0.300256	7.83442	15.469	8.38704e-05	0.00735833	Rpl37a
ENSMUSG00000033720	-0.345323	5.77313	15.4295	8.56388e-05	0.00749026	Sfxn5
ENSMUSG00000049775	0.298216	8.86402	15.4294	8.56438e-05	0.00749026	Tmsb4x
ENSMUSG00000058975	0.46753	4.06857	15.3928	8.73221e-05	0.00762503	Kcnc1
ENSMUSG00000019923	0.297272	8.23095	15.3873	8.75755e-05	0.00763515	Zwint
ENSMUSG00000020297	-0.328948	6.07584	15.383	8.77744e-05	0.0076405	Nsg2
ENSMUSG00000039001	-0.305904	7.11122	15.3159	9.09457e-05	0.00790416	Rps21
ENSMUSG00000017466	0.454176	4.17681	15.3021	9.16143e-05	0.00794983	Timp2
ENSMUSG00000071748	0.581343	3.28603	15.2838	9.25052e-05	0.00801462	Gm14698
ENSMUSG00000021379	-0.449504	4.30262	15.2782	9.27791e-05	0.00802582	Id4
ENSMUSG00000023456	0.308544	7.03257	15.2358	9.48879e-05	0.00819548	Tpi1
ENSMUSG00000027834	-0.515593	3.60057	15.2048	9.64561e-05	0.00831799	Serpini1
ENSMUSG00000028970	0.493212	3.75018	15.1967	9.68716e-05	0.00834087	Abcb1b
ENSMUSG00000087259	-0.665135	2.6592	15.1898	9.72276e-05	0.00835856	2610035D17Rik
ENSMUSG00000028465	0.301549	7.33939	15.1399	9.98327e-05	0.00855915	Tln1
ENSMUSG00000024935	-0.30129	7.33276	15.1392	9.9869e-05	0.00855915	Slc1a1
ENSMUSG00000031144	0.50956	3.63054	15.1236	0.000100697	0.0086168	Syp
ENSMUSG00000056268	0.346487	5.51982	15.1033	0.000101786	0.00869658	Dennd1b
ENSMUSG00000022865	0.301993	7.25471	15.0917	0.000102413	0.00873334	Cxadr
ENSMUSG00000074403	-0.324198	6.16669	15.0895	0.000102531	0.00873334	Hist2h3b
ENSMUSG00000039298	0.305214	7.1182	15.0676	0.00010373	0.00882194	Cdk5rap2
ENSMUSG00000058589	-0.303978	7.08254	15.0629	0.000103989	0.00883052	Anks1b
ENSMUSG00000105265	-0.395978	4.63648	15.0574	0.000104291	0.00884264	Sox2ot
ENSMUSG00000115464	-4.20125	-2.59163	15.0506	0.000104669	0.00886109	Gm49019
ENSMUSG00000057751	0.306807	6.99447	15.0466	0.000104891	0.00886636	Megf6
ENSMUSG00000032481	0.306668	7.04974	15.0415	0.000105173	0.00887675	Smarcc1
ENSMUSG00000039037	-0.715745	2.41835	15.0206	0.000106346	0.00895904	St6galnac5
ENSMUSG00000045404	-1.06159	1.01116	15.0184	0.000106471	0.00895904	Kcnk13
ENSMUSG00000002332	0.329566	6.03675	14.988	0.000108195	0.00909035	Dhrs1
ENSMUSG00000015937	-0.304842	6.97333	14.926	0.000111812	0.00938001	H2afy
ENSMUSG00000053475	0.407031	4.56709	14.9204	0.000112144	0.00939368	Tnfaip6
ENSMUSG00000022490	-0.554112	3.26513	14.8991	0.000113419	0.00948621	Ppp1r1a
ENSMUSG00000074736	0.589539	3.03484	14.8635	0.000115581	0.00965246	Syndig1
ENSMUSG00000005107	0.756864	2.24755	14.8574	0.000115949	0.00966872	Slc2a9
ENSMUSG00000026255	1.0699	1.12598	14.8443	0.000116761	0.00972181	Efhd1
ENSMUSG00000029761	0.364068	5.13326	14.8227	0.000118108	0.0098192	Cald1
ENSMUSG00000036098	-0.725288	2.39444	14.8155	0.000118558	0.00983962	Myrf
ENSMUSG00000035828	-0.315167	6.43302	14.8131	0.000118708	0.00983962	Pim3
ENSMUSG00000026018	-0.956479	1.3341	14.7685	0.000121552	0.010046	Ica1l
ENSMUSG00000037754	-0.293877	7.83418	14.7677	0.0001216	0.010046	Ppp1r16b
ENSMUSG00000002985	0.397377	4.79887	14.7655	0.00012174	0.010046	Apoe
ENSMUSG00000024736	-0.309575	6.55246	14.7547	0.00012244	0.0100888	Tmem132a
ENSMUSG00000005686	0.519309	3.52727	14.7443	0.000123121	0.0101299	Ampd3
ENSMUSG00000004843	-0.360717	5.13147	14.7087	0.000125463	0.0103073	Chmp2b
ENSMUSG00000041329	0.425773	4.33226	14.7059	0.000125652	0.0103076	Atp1b2
ENSMUSG00000045730	1.46248	0.213891	14.6881	0.000126843	0.0103899	Adrb2
ENSMUSG00000037887	-0.491333	3.70318	14.6774	0.000127563	0.0104143	Dusp8
ENSMUSG00000062908	0.340453	5.61069	14.6757	0.000127683	0.0104143	Acadm
ENSMUSG00000037012	0.30482	6.84658	14.6754	0.000127704	0.0104143	Hk1
ENSMUSG00000040904	0.932205	1.47117	14.6702	0.000128056	0.0104179	Gm21988
ENSMUSG00000070960	1.15553	0.581002	14.6692	0.000128123	0.0104179	Gm19680
ENSMUSG00000030339	0.395005	4.6051	14.65	0.000129436	0.0105093	Ltbr
ENSMUSG00000028364	0.299671	10.2886	14.627	0.000131024	0.0106227	Tnc
ENSMUSG00000032724	-0.313192	6.29258	14.5998	0.000132926	0.0107612	Abtb2
ENSMUSG00000050530	0.380241	4.76901	14.5852	0.000133963	0.0108191	Fam171a1
ENSMUSG00000027375	-1.11818	1.57332	14.5842	0.000134031	0.0108191	Mal
ENSMUSG00000031343	0.546809	3.25971	14.559	0.000135841	0.0109416	Gabra3
ENSMUSG00000035901	-0.288636	8.7118	14.5576	0.000135942	0.0109416	Dennd5a
ENSMUSG00000028347	-0.318841	6.06607	14.5502	0.000136473	0.0109684	Tmeff1
ENSMUSG00000035561	-0.638529	2.73503	14.538	0.000137362	0.0110239	Aldh1b1
ENSMUSG00000022537	0.400432	4.53994	14.5276	0.000138119	0.0110687	Tmem44
ENSMUSG00000074923	0.321979	5.9425	14.5104	0.000139386	0.0111541	Pak6
ENSMUSG00000022103	0.599684	2.89754	14.4958	0.000140475	0.011225	Gfra2
ENSMUSG00000032024	0.981844	1.10559	14.4832	0.000141415	0.0112754	Clmp
ENSMUSG00000023845	0.304622	6.80418	14.4819	0.000141511	0.0112754	Lnpep
ENSMUSG00000055717	-0.359034	5.13627	14.4603	0.000143145	0.0113893	Slain1
ENSMUSG00000078881	-0.523375	3.39796	14.4378	0.000144862	0.0114996	Gm14434
ENSMUSG00000022125	-0.394625	4.59235	14.4368	0.000144946	0.0114996	Cln5
ENSMUSG00000032193	0.295625	7.28466	14.4322	0.000145298	0.0115111	Ldlr
ENSMUSG00000041298	-0.315916	6.11698	14.415	0.000146632	0.0116002	Katnal1
ENSMUSG00000038244	0.632909	2.82739	14.4119	0.00014687	0.0116025	Mical2
ENSMUSG00000029211	0.785236	1.94852	14.3551	0.000151369	0.0119409	Gabra4
ENSMUSG00000072941	2.3019	-1.20768	14.3286	0.000153518	0.0120933	Sod3
ENSMUSG00000107176	-0.308116	6.40033	14.3188	0.000154318	0.0121391	Gm9794
ENSMUSG00000022136	-0.307048	6.47975	14.2796	0.00015756	0.0123766	Dnajc3
ENSMUSG00000060534	-0.391283	4.577	14.2402	0.000160899	0.012621	Dcc
ENSMUSG00000036676	0.344319	5.37362	14.2256	0.000162149	0.0127011	Tmtc3
ENSMUSG00000065979	0.401381	4.56703	14.2118	0.000163346	0.0127769	Cpped1
ENSMUSG00000027966	0.291747	9.79685	14.1957	0.000164746	0.0128683	Col11a1
ENSMUSG00000045104	0.633339	3.16118	14.1923	0.000165046	0.0128736	Gm5514
ENSMUSG00000048217	-5.18283	-3.02505	14.1467	0.000169096	0.013171	Nags
ENSMUSG00000035184	0.455655	3.98729	14.1312	0.000170493	0.0132612	Fam124a
ENSMUSG00000060802	0.286149	7.99011	14.0989	0.000173449	0.0134722	B2m
ENSMUSG00000026452	0.837459	1.72648	14.0861	0.000174626	0.0135447	Syt2
ENSMUSG00000030376	0.479275	3.73744	14.0512	0.000177896	0.0137755	Slc8a2
ENSMUSG00000041594	-0.844999	1.59469	14.0491	0.000178098	0.0137755	Tmtc4
ENSMUSG00000022893	0.295464	6.93359	14.0297	0.000179947	0.013892	Adamts1
ENSMUSG00000052681	0.305439	6.41286	14.0256	0.000180335	0.013892	Rap1b
ENSMUSG00000021408	-0.341785	5.32192	14.0254	0.000180354	0.013892	Ripk1
ENSMUSG00000059325	-0.365645	4.89911	14.0131	0.000181542	0.0139416	Hopx
ENSMUSG00000036298	-0.454623	3.93511	14.0128	0.000181573	0.0139416	Slc2a13
ENSMUSG00000025887	0.507101	3.63294	14.0109	0.000181751	0.0139416	Casp12
ENSMUSG00000041548	0.371639	4.95078	14.0015	0.000182669	0.0139927	Hspb8
ENSMUSG00000066632	0.490758	3.66378	13.991	0.000183693	0.0140517	Pgk1-rs7
ENSMUSG00000044934	0.342785	5.32209	13.9883	0.000183954	0.0140524	Zfp367
ENSMUSG00000032702	-0.399013	4.57807	13.9804	0.000184724	0.0140918	Kank1
ENSMUSG00000002393	-0.37486	4.73498	13.9765	0.000185114	0.0141022	Nr2f6
ENSMUSG00000019868	-0.335262	5.49994	13.9452	0.000188218	0.014319	Vta1
ENSMUSG00000029167	0.444557	4.13183	13.9362	0.000189122	0.0143681	Ppargc1a
ENSMUSG00000020427	0.283262	8.33345	13.9129	0.000191476	0.0145271	Igfbp3
ENSMUSG00000034275	-0.281405	8.49451	13.9091	0.000191872	0.0145372	Igsf9b
ENSMUSG00000031841	-0.332157	5.54209	13.8908	0.000193748	0.0146594	Cdh13
ENSMUSG00000050296	-1.91834	-0.835969	13.8864	0.000194204	0.0146739	Abca12
ENSMUSG00000033953	-0.298135	6.72338	13.8813	0.000194726	0.0146933	Ppp3r1
ENSMUSG00000041935	0.319237	5.90197	13.8527	0.000197708	0.0148698	AW549877
ENSMUSG00000035934	-0.353531	5.05669	13.8516	0.000197826	0.0148698	Pknox2
ENSMUSG00000029191	0.305601	6.33537	13.8512	0.000197868	0.0148698	Rfc1
ENSMUSG00000000708	-0.31486	5.9667	13.8467	0.000198347	0.0148857	Kat2b
ENSMUSG00000024427	0.343315	5.36472	13.8349	0.000199592	0.0149589	Spry4
ENSMUSG00000028630	0.374915	4.70646	13.8277	0.00020036	0.0149962	Dyrk2
ENSMUSG00000069303	0.428664	4.93349	13.814	0.000201823	0.0150854	Hist1h2br
ENSMUSG00000100720	4.34499	-2.52928	13.8016	0.000203166	0.0151654	Gm10075
ENSMUSG00000038560	-2.25663	-1.27001	13.7988	0.000203464	0.0151672	Sp6
ENSMUSG00000025364	0.287602	7.41127	13.7832	0.00020516	0.0152645	Pa2g4
ENSMUSG00000079215	-0.293032	6.99193	13.7818	0.000205318	0.0152645	Zfp664
ENSMUSG00000037172	-0.31279	5.94953	13.7772	0.000205823	0.0152815	E330009J07Rik
ENSMUSG00000006356	0.510596	3.57722	13.7742	0.000206149	0.0152853	Crip2
ENSMUSG00000021684	-0.563615	3.10751	13.7698	0.000206636	0.015301	Pde8b
ENSMUSG00000000532	-0.425629	4.14722	13.7656	0.000207091	0.015314	Acvr1b
ENSMUSG00000059173	-0.485512	3.69023	13.7632	0.000207363	0.015314	Pde1a
ENSMUSG00000015879	-0.382025	4.59689	13.7544	0.000208335	0.0153653	Fam184b
ENSMUSG00000051515	0.313455	6.00217	13.729	0.000211165	0.0155534	Fam181b
ENSMUSG00000039904	-0.649306	2.80616	13.6708	0.000217816	0.0160221	Gpr37
ENSMUSG00000053094	-0.344226	5.18665	13.6567	0.000219462	0.0161218	Tmem248
ENSMUSG00000024019	-0.297814	6.61769	13.6427	0.000221101	0.0162207	Cmtr1
ENSMUSG00000038418	0.512147	3.53403	13.6091	0.000225093	0.0164918	Egr1
ENSMUSG00000074093	-0.348202	5.13682	13.5909	0.000227286	0.0166305	Svip
ENSMUSG00000046157	-0.317193	5.79811	13.5657	0.000230352	0.0168327	Tmem229b
ENSMUSG00000027803	0.351486	5.13256	13.5406	0.000233452	0.0170368	Wwtr1
ENSMUSG00000042622	-0.351632	4.96682	13.5322	0.000234499	0.0170908	Maff
ENSMUSG00000036534	-0.46509	3.75118	13.5136	0.000236839	0.0172364	Slc38a7
ENSMUSG00000029348	-0.356639	4.90368	13.5114	0.000237118	0.0172364	Asphd2
ENSMUSG00000039016	-0.338055	5.30057	13.4999	0.00023858	0.01732	Timm8b
ENSMUSG00000042688	0.293209	6.83028	13.4869	0.000240238	0.0174176	Mapk6
ENSMUSG00000030077	0.279197	8.01721	13.4823	0.000240826	0.0174374	Chl1
ENSMUSG00000093674	-0.277435	8.70769	13.4735	0.000241962	0.0174968	Rpl41
ENSMUSG00000070348	0.290888	10.884	13.4398	0.000246339	0.0177864	Ccnd1
ENSMUSG00000063316	-0.2854	7.2024	13.4378	0.000246606	0.0177864	Rpl27
ENSMUSG00000068240	-0.28082	7.71272	13.4214	0.000248774	0.0179058	Gm11808
ENSMUSG00000043969	0.58889	2.91922	13.4204	0.000248907	0.0179058	Emx2
ENSMUSG00000029596	1.62087	-0.25052	13.4124	0.000249964	0.0179401	Sdsl
ENSMUSG00000042251	4.27603	-2.45183	13.4113	0.000250107	0.0179401	Pm20d1
ENSMUSG00000021260	1.60611	-0.500703	13.4095	0.000250353	0.0179401	Hhipl1
ENSMUSG00000031078	-0.284912	7.23074	13.4038	0.000251112	0.0179713	Cttn
ENSMUSG00000064341	0.284732	9.94271	13.3814	0.000254139	0.0181645	mt-Nd1
ENSMUSG00000072772	-0.304268	6.09609	13.3581	0.000257305	0.0183672	Grcc10
ENSMUSG00000099519	2.03215	-1.06051	13.351	0.000258291	0.018414	Gm29253
ENSMUSG00000048799	-0.353985	4.94967	13.3448	0.000259146	0.0184512	Cep120
ENSMUSG00000024610	1.33332	0.0947342	13.3216	0.000262372	0.018657	Cd74
ENSMUSG00000048001	-0.423959	4.17389	13.3036	0.000264903	0.0188128	Hes5
ENSMUSG00000002996	-0.349812	5.01367	13.2778	0.000268562	0.0190484	Hbp1
ENSMUSG00000024697	0.469724	3.67883	13.2733	0.000269216	0.0190639	Gna14
ENSMUSG00000048960	0.621714	2.84324	13.2715	0.000269467	0.0190639	Prex2
ENSMUSG00000048126	0.642442	2.59319	13.2407	0.000273941	0.0193557	Col6a3
ENSMUSG00000056296	0.750481	1.92494	13.2375	0.000274407	0.019364	Synpr
ENSMUSG00000071647	0.713976	2.22181	13.2239	0.000276401	0.0194799	Eml3
ENSMUSG00000021835	-1.01088	1.16309	13.2205	0.000276906	0.0194908	Bmp4
ENSMUSG00000027552	-0.382636	4.51838	13.2107	0.000278359	0.0195683	E2f5
ENSMUSG00000028565	0.357119	4.91535	13.1785	0.000283184	0.0198823	Nfia
ENSMUSG00000022440	0.781448	1.89931	13.1643	0.000285332	0.0199899	C1qtnf6
ENSMUSG00000103088	0.450031	3.87405	13.1636	0.000285444	0.0199899	Pcdhgb6
ENSMUSG00000053141	0.311281	5.85576	13.1613	0.000285796	0.0199899	Ptprt
ENSMUSG00000027465	-0.335166	5.24816	13.1334	0.000290079	0.020264	Tbc1d20
ENSMUSG00000004270	0.358737	4.84917	13.1201	0.000292142	0.0203824	Lpcat3
ENSMUSG00000067879	-0.275058	8.93273	13.1129	0.000293273	0.0204356	Vxn
ENSMUSG00000045777	0.780202	1.7483	13.1054	0.000294449	0.0204706	Ifitm10
ENSMUSG00000061536	-0.540817	3.09928	13.105	0.000294511	0.0204706	Sec22c
ENSMUSG00000032172	0.32131	5.76382	13.0855	0.00029759	0.0206587	Olfm2
ENSMUSG00000039304	0.689195	2.39286	13.0588	0.000301866	0.0209294	Tnfsf10
ENSMUSG00000027956	0.564363	2.94253	13.0551	0.000302455	0.0209441	Tmem144
ENSMUSG00000061759	-0.379588	4.53702	13.0403	0.000304865	0.0210846	Armt1
ENSMUSG00000057134	-0.282879	7.04591	13.0286	0.000306772	0.0211822	Ado
ENSMUSG00000053898	0.409823	4.27389	13.027	0.000307038	0.0211822	Ech1
ENSMUSG00000069049	-0.418489	4.2512	13.0232	0.000307659	0.0211987	Eif2s3y
ENSMUSG00000040859	-0.337186	5.15368	13.0161	0.000308829	0.0212214	Bsdc1
ENSMUSG00000041734	0.502734	3.35383	13.013	0.000309339	0.0212214	Kirrel
ENSMUSG00000022548	-0.819077	2.24705	13.0115	0.000309587	0.0212214	Apod
ENSMUSG00000106574	1.41369	-0.064954	13.0097	0.00030988	0.0212214	Gm2451
ENSMUSG00000039987	-0.315847	5.69523	13.0096	0.000309899	0.0212214	Phtf2
ENSMUSG00000022464	0.612898	2.68866	12.9879	0.000313513	0.0214424	Slc38a4
ENSMUSG00000004631	0.401664	4.27101	12.9816	0.000314566	0.021488	Sgce
ENSMUSG00000002015	0.316251	5.65498	12.9633	0.000317662	0.0216728	Bcap31
ENSMUSG00000067215	0.591151	2.75693	12.9358	0.000322353	0.0219465	Usp51
ENSMUSG00000031903	-0.621353	2.63565	12.9341	0.000322651	0.0219465	Pla2g15
ENSMUSG00000063727	1.23628	0.151001	12.9329	0.000322859	0.0219465	Tnfrsf11b
ENSMUSG00000027605	0.313737	5.82831	12.9292	0.000323501	0.0219633	Acss2
ENSMUSG00000116378	3.10865	-1.59463	12.9242	0.000324355	0.0219943	Gcat
ENSMUSG00000112501	3.34479	-2.34353	12.9203	0.000325045	0.0220143	Gm33091
ENSMUSG00000022054	0.827359	5.31178	12.9148	0.000325992	0.0220383	Nefm
ENSMUSG00000021458	-0.397696	4.27282	12.9137	0.000326194	0.0220383	2010111I01Rik
ENSMUSG00000027350	0.702559	2.25867	12.9062	0.00032749	0.0220872	Chgb
ENSMUSG00000048281	1.11921	0.56139	12.905	0.000327713	0.0220872	Dleu7
ENSMUSG00000032388	0.371645	4.58834	12.8943	0.000329587	0.0221866	Spg21
ENSMUSG00000014426	-0.306435	5.83161	12.8746	0.000333064	0.0223935	Map3k4
ENSMUSG00000029434	-0.313786	5.66314	12.8699	0.000333905	0.0224211	Vps33a
ENSMUSG00000041992	-0.449803	3.83227	12.8672	0.000334384	0.0224211	Rapgef5
ENSMUSG00000073234	1.37897	-0.240437	12.8656	0.000334685	0.0224211	Gm8773
ENSMUSG00000070425	1.16989	0.48535	12.8504	0.000337406	0.0225661	Xntrpc
ENSMUSG00000036427	0.27763	7.49958	12.8472	0.000337983	0.0225661	Gpi1
ENSMUSG00000021577	0.274949	7.91387	12.8467	0.000338069	0.0225661	Sdha
ENSMUSG00000038080	-0.354911	4.78179	12.8366	0.000339897	0.0226609	Kdm1b
ENSMUSG00000040997	0.280277	7.24622	12.8281	0.00034146	0.0227378	Abhd4
ENSMUSG00000051236	0.546285	3.02228	12.819	0.000343125	0.0228213	Msrb3
ENSMUSG00000020019	0.434524	3.9477	12.8116	0.000344474	0.0228836	Ntn4
ENSMUSG00000060591	0.83617	1.56253	12.8031	0.000346048	0.0229415	Ifitm2
ENSMUSG00000057666	0.273529	9.15162	12.8024	0.000346172	0.0229415	Gapdh
ENSMUSG00000042202	0.318224	5.59146	12.7946	0.000347628	0.0230105	Slc35e2
ENSMUSG00000004610	0.371959	4.62795	12.7605	0.000354007	0.02339	Etfb
ENSMUSG00000041449	0.662524	2.46479	12.7595	0.000354203	0.02339	Serpina3h
ENSMUSG00000027514	-0.554975	3.00188	12.7532	0.000355398	0.0234411	Zbp1
ENSMUSG00000021282	0.272007	8.09374	12.7501	0.000355996	0.0234527	Eif5
ENSMUSG00000073421	0.523242	3.21862	12.7468	0.000356621	0.023466	H2-Ab1
ENSMUSG00000025810	0.353916	4.81953	12.7386	0.00035819	0.0235275	Nrp1
ENSMUSG00000040188	-0.311284	5.6633	12.7375	0.000358403	0.0235275	Scamp2
ENSMUSG00000027809	0.311422	5.75931	12.735	0.000358876	0.0235307	Etfdh
ENSMUSG00000000632	0.75709	1.92068	12.7226	0.000361271	0.0236598	Sez6
ENSMUSG00000028076	0.548733	3.04257	12.7109	0.000363539	0.0237667	Cd1d1
ENSMUSG00000048878	0.323355	5.46053	12.7097	0.000363759	0.0237667	Hexim1
ENSMUSG00000018736	-0.344581	4.90594	12.6881	0.000367999	0.0240155	Ndel1
ENSMUSG00000005873	0.298135	6.04707	12.6782	0.000369939	0.0241137	Reep5
ENSMUSG00000025154	-0.342401	5.07187	12.6729	0.000371001	0.0241454	Arhgap19
ENSMUSG00000022018	-0.356429	4.76292	12.6714	0.000371293	0.0241454	Rgcc
ENSMUSG00000032589	0.991964	0.869244	12.643	0.000376983	0.024466	Bsn
ENSMUSG00000097767	-0.366786	4.6213	12.6424	0.000377105	0.024466	Miat
ENSMUSG00000025558	-0.322805	5.49223	12.6219	0.000381255	0.0247064	Dock9
ENSMUSG00000043850	-2.09704	-1.23612	12.6175	0.000382152	0.0247357	Clrn1
ENSMUSG00000031387	1.40556	-0.150503	12.6099	0.000383713	0.0248071	Renbp
ENSMUSG00000027639	0.303532	5.88465	12.6078	0.00038415	0.0248071	Samhd1
ENSMUSG00000048720	-0.338012	5.04611	12.603	0.000385121	0.0248185	Tbc1d12
ENSMUSG00000084883	-0.364199	4.63281	12.6026	0.000385219	0.0248185	Ccdc85c
ENSMUSG00000029687	0.298225	6.04723	12.599	0.000385957	0.0248372	Ezh2
ENSMUSG00000038844	-0.390177	4.34047	12.5936	0.000387063	0.0248575	Kif16b
ENSMUSG00000033569	-0.297867	6.00115	12.5931	0.000387168	0.0248575	Adgrb3
ENSMUSG00000037578	-4.56234	-2.66029	12.5826	0.000389363	0.0249653	Pkd2l1
ENSMUSG00000001627	0.289492	6.40846	12.5807	0.000389746	0.0249653	Ifrd1
ENSMUSG00000023010	0.269899	8.08849	12.5758	0.000390776	0.0250024	Tmbim6
ENSMUSG00000049670	-0.521313	3.2655	12.5459	0.000397076	0.0253763	Morn4
ENSMUSG00000004317	0.294068	6.07001	12.535	0.000399399	0.0254954	Clcn5
ENSMUSG00000103081	0.553449	3.1979	12.5299	0.000400484	0.0255354	Pcdhgb8
ENSMUSG00000067279	0.495912	3.45612	12.5174	0.000403177	0.0256582	Ppp1r3c
ENSMUSG00000041544	0.470771	3.73519	12.5167	0.000403334	0.0256582	Disp3
ENSMUSG00000051238	-0.561899	2.86343	12.5145	0.000403808	0.0256589	Swsap1
ENSMUSG00000025323	-0.325914	5.22607	12.4897	0.000409197	0.0259652	Sp4
ENSMUSG00000034203	-0.326588	5.2316	12.4881	0.000409563	0.0259652	Chchd4
ENSMUSG00000042532	0.766512	1.76093	12.4643	0.000414805	0.0262593	Golga7b
ENSMUSG00000021708	-0.611284	2.56562	12.4627	0.000415149	0.0262593	Rasgrf2
ENSMUSG00000023026	-0.281319	6.79333	12.4553	0.000416804	0.026334	Dip2b
ENSMUSG00000027452	-0.367031	4.60168	12.4497	0.000418057	0.0263749	Acss1
ENSMUSG00000021065	0.327575	5.30972	12.4482	0.0004184	0.0263749	Fut8
ENSMUSG00000071657	0.341043	4.95811	12.4236	0.000423938	0.0266936	Bscl2
ENSMUSG00000036594	0.683642	2.20796	12.4097	0.000427102	0.0268625	H2-Aa
ENSMUSG00000028383	0.34103	5.02747	12.4053	0.000428118	0.0268959	Hsdl2
ENSMUSG00000037826	-0.325438	5.25581	12.4022	0.000428837	0.0268974	Ppm1k
ENSMUSG00000037697	-0.284588	6.58404	12.401	0.000429111	0.0268974	Ddhd1
ENSMUSG00000070565	0.289769	6.19352	12.3734	0.000435484	0.0272661	Rasal2
ENSMUSG00000007021	0.440318	3.76416	12.3429	0.000442673	0.027685	Syngr3
ENSMUSG00000025907	-0.286993	6.34724	12.3298	0.000445788	0.0278485	Rb1cc1
ENSMUSG00000037295	-1.0108	1.10893	12.3225	0.000447533	0.0279261	Ldlrap1
ENSMUSG00000048022	0.323956	5.41044	12.3141	0.000449555	0.0280208	Tmem229a
ENSMUSG00000029560	-0.337461	4.92239	12.3015	0.000452585	0.028178	Snx8
ENSMUSG00000087370	-0.286906	6.35483	12.2969	0.000453719	0.028217	Tmem170b
ENSMUSG00000022489	-0.466208	3.55525	12.2718	0.000459853	0.0285664	Pde1b
ENSMUSG00000016024	1.93876	-1.05891	12.2402	0.000467703	0.0290216	Lbp
ENSMUSG00000031837	-0.404088	4.11193	12.2298	0.000470333	0.0291522	Necab2
ENSMUSG00000042105	-0.267273	7.84048	12.2093	0.000475521	0.0294409	Inpp5f
ENSMUSG00000024900	0.437534	3.88918	12.1992	0.000478094	0.0295673	Cpt1a
ENSMUSG00000027346	-0.285921	6.39541	12.1906	0.000480302	0.0296708	Gpcpd1
ENSMUSG00000066438	-2.61009	-1.91632	12.1769	0.000483855	0.029857	Plekhd1
ENSMUSG00000026604	0.411459	4.05591	12.1723	0.000485056	0.029898	Ptpn14
ENSMUSG00000093485	-1.58572	-0.477302	12.1627	0.00048754	0.0300177	Gm20708
ENSMUSG00000030031	-0.308594	5.55391	12.146	0.000491941	0.0302552	Kbtbd8
ENSMUSG00000026980	0.565326	2.78881	12.1376	0.000494143	0.030357	Ly75
ENSMUSG00000041189	2.81922	-2.12863	12.1314	0.000495787	0.0303956	Chrnb1
ENSMUSG00000094483	-0.264619	8.17041	12.1311	0.000495866	0.0303956	Purb
ENSMUSG00000020000	-0.275966	6.81408	12.1235	0.000497906	0.030487	Moxd1
ENSMUSG00000019194	0.620874	2.56129	12.1212	0.000498515	0.0304906	Scn1b
ENSMUSG00000099009	-6.1225	-2.80166	12.0899	0.000506945	0.0309581	Rdh16f1
ENSMUSG00000023328	0.768034	1.92025	12.0887	0.000507272	0.0309581	Ache
ENSMUSG00000040537	-0.280877	6.60371	12.0824	0.000508998	0.0310293	Adam22
ENSMUSG00000023944	0.274011	10.1909	12.07	0.000512388	0.0312017	Hsp90ab1
ENSMUSG00000066278	-0.346829	4.76477	12.0598	0.000515195	0.0313383	Vps37b
ENSMUSG00000091568	1.37375	-0.187626	12.0534	0.000516968	0.0314118	Gm8206
ENSMUSG00000003279	-0.296451	5.8801	12.0464	0.000518923	0.0314961	Dlgap1
ENSMUSG00000048188	0.729066	1.89846	12.0393	0.000520906	0.0315764	Gm8181
ENSMUSG00000064329	0.62064	2.48672	12.0376	0.000521383	0.0315764	Scn1a
ENSMUSG00000067771	3.64475	-2.50047	12.034	0.000522396	0.0316033	Gm14685
ENSMUSG00000105340	1.6308	-0.111204	12.0201	0.000526287	0.031804	Gm42878
ENSMUSG00000026764	-0.280834	6.47112	12.0153	0.000527666	0.0318527	Kif5c
ENSMUSG00000104960	-0.350905	4.6579	11.975	0.000539177	0.0325122	Snhg8
ENSMUSG00000001700	-0.433251	3.88534	11.9716	0.000540183	0.0325376	Gramd3
ENSMUSG00000037685	0.278109	6.69179	11.9594	0.000543722	0.0327152	Atp8a1
ENSMUSG00000019990	-0.463561	3.67447	11.9143	0.00055706	0.0334815	Pde7b
ENSMUSG00000054556	-0.759428	1.69642	11.9029	0.000560473	0.0336502	Gm4876
ENSMUSG00000028223	0.372218	4.42049	11.8985	0.000561792	0.0336929	Decr1
ENSMUSG00000029810	0.276649	6.70408	11.8707	0.00057023	0.0341621	Tmem176b
ENSMUSG00000027854	-0.31535	5.32471	11.8551	0.000575031	0.0343983	Sike1
ENSMUSG00000039879	-0.315377	5.31305	11.8539	0.000575411	0.0343983	Heca
ENSMUSG00000042684	-0.44114	3.72204	11.8415	0.000579248	0.0345904	Npl
ENSMUSG00000026289	-0.306412	5.50421	11.8382	0.000580278	0.0346053	Atg16l1
ENSMUSG00000039934	0.326256	5.05558	11.8367	0.000580742	0.0346053	Gsap
ENSMUSG00000020444	-0.356889	4.58349	11.8163	0.000587141	0.034949	Guk1
ENSMUSG00000002699	2.21228	-1.63267	11.796	0.000593581	0.0352051	Lcp2
ENSMUSG00000105504	0.282375	6.26917	11.796	0.000593586	0.0352051	Gbp5
ENSMUSG00000030557	0.289654	6.02418	11.7959	0.000593625	0.0352051	Mef2a
ENSMUSG00000021478	-1.10966	0.311103	11.7948	0.000593979	0.0352051	Drd1
ENSMUSG00000019866	0.545793	2.90981	11.79	0.000595494	0.0352573	Crybg1
ENSMUSG00000024012	-0.267404	7.18516	11.7758	0.000600052	0.0354893	Mtch1
ENSMUSG00000075224	1.33932	-0.172071	11.7683	0.000602486	0.0355954	Lrrc55
ENSMUSG00000097566	-1.50888	-0.586514	11.7589	0.000605535	0.0357375	A930024N18Rik
ENSMUSG00000026110	-0.28232	6.19202	11.7544	0.00060699	0.0357854	Mgat4a
ENSMUSG00000092837	-0.309008	12.2573	11.7319	0.000614393	0.0361474	Rpph1
ENSMUSG00000075467	-0.351552	4.63624	11.7317	0.000614433	0.0361474	Dnlz
ENSMUSG00000041598	-0.381365	4.29571	11.7292	0.000615256	0.0361575	Cdc42ep4
ENSMUSG00000063576	0.328347	5.02243	11.7201	0.00061829	0.036274	Klhdc3
ENSMUSG00000026319	-0.287502	6.01127	11.7193	0.000618545	0.036274	Relch
ENSMUSG00000029121	0.283329	6.22011	11.7101	0.000621629	0.0364164	Crmp1
ENSMUSG00000021127	0.370424	4.48455	11.6798	0.000631837	0.0369754	Zfp36l1
ENSMUSG00000044576	-0.320044	5.18104	11.6678	0.000635914	0.0371439	Garem2
ENSMUSG00000040010	0.289192	6.13487	11.6674	0.000636054	0.0371439	Slc7a5
ENSMUSG00000014599	0.272871	6.79065	11.6375	0.000646365	0.0377064	Csf1
ENSMUSG00000068606	0.264078	7.60362	11.6207	0.000652208	0.0380074	Gm4841
ENSMUSG00000031840	-0.421775	3.87079	11.573	0.000669166	0.0389162	Rab3a
ENSMUSG00000004665	0.665987	2.11156	11.5729	0.000669205	0.0389162	Cnn2
ENSMUSG00000036111	0.357467	4.50675	11.5294	0.000685041	0.0397954	Lmo1
ENSMUSG00000023034	-0.595755	2.52281	11.5069	0.000693396	0.0402387	Nr4a1
ENSMUSG00000040613	0.552863	2.92892	11.5013	0.000695492	0.0403182	Apobec1
ENSMUSG00000050953	0.342622	4.85736	11.4945	0.000698041	0.0404238	Gja1
ENSMUSG00000069520	-0.382849	4.23513	11.483	0.000702363	0.0406296	Tmem19
ENSMUSG00000055022	0.264864	10.228	11.4811	0.000703059	0.0406296	Cntn1
ENSMUSG00000052889	0.271042	6.73158	11.4663	0.000708681	0.040912	Prkcb
ENSMUSG00000031557	0.295262	5.6835	11.4589	0.000711543	0.0410345	Plekha2
ENSMUSG00000020361	-0.255747	8.67348	11.4554	0.000712862	0.041068	Hspa4
ENSMUSG00000039601	0.440982	3.82217	11.4487	0.000715423	0.0411728	Rcan2
ENSMUSG00000039419	-0.718706	1.99671	11.4405	0.000718588	0.0413121	Cntnap2
ENSMUSG00000020091	-0.331434	4.86075	11.4386	0.000719349	0.0413131	Eif4ebp2
ENSMUSG00000035863	-0.381784	4.22097	11.4287	0.000723179	0.0414901	Palm
ENSMUSG00000045180	-0.289087	5.88257	11.4241	0.000724975	0.0415503	Shroom2
ENSMUSG00000115431	1.04101	0.535891	11.42	0.000726568	0.0415986	Gm3219
ENSMUSG00000094989	-0.425173	3.81681	11.4165	0.000727939	0.0416075	Rpl9-ps4
ENSMUSG00000069806	-0.348405	4.58625	11.4158	0.000728221	0.0416075	Cacng7
ENSMUSG00000024639	-0.289162	5.8562	11.4097	0.000730598	0.0417004	Gnaq
ENSMUSG00000038893	-0.759027	1.60071	11.3982	0.000735145	0.0419169	Fam117a
ENSMUSG00000068014	3.5212	-2.5355	11.3955	0.000736237	0.0419361	Gm14648
ENSMUSG00000021782	0.429347	3.82484	11.3927	0.000737328	0.0419552	Dlg5
ENSMUSG00000045092	-0.381434	4.30331	11.3832	0.00074113	0.0421112	S1pr1
ENSMUSG00000026965	0.333187	4.88553	11.382	0.000741586	0.0421112	Anapc2
ENSMUSG00000040370	-0.417697	3.91377	11.3785	0.000742971	0.0421467	Etfrf1
ENSMUSG00000115311	-5.05936	-3.12001	11.3613	0.000749901	0.0424964	Gm35823
ENSMUSG00000026072	0.701332	1.87126	11.3585	0.00075103	0.042517	Il1r1
ENSMUSG00000097237	-1.75104	-0.866777	11.3551	0.0007524	0.0425512	Gm26519
ENSMUSG00000031353	0.259255	7.5327	11.3373	0.00075964	0.0429111	Rbbp7
ENSMUSG00000025175	2.46391	-1.73606	11.3357	0.000760309	0.0429111	Fn3k
ENSMUSG00000043091	0.384142	4.14641	11.2993	0.000775375	0.043717	Tuba1c
ENSMUSG00000090523	0.731163	1.71121	11.2717	0.000786993	0.044327	Gypc
ENSMUSG00000026167	-5.1009	-3.21541	11.2611	0.000791479	0.0445345	Wnt10a
ENSMUSG00000032556	-0.723954	2.07626	11.2549	0.000794128	0.0446383	Bfsp2
ENSMUSG00000032849	0.302268	5.42701	11.2455	0.000798171	0.0448202	Abcc4
ENSMUSG00000105261	3.44979	-2.29433	11.2422	0.000799582	0.0448541	Gm43333
ENSMUSG00000004661	-1.08244	0.292709	11.2381	0.000801338	0.0449073	Arid3b
ENSMUSG00000031465	0.362339	4.53171	11.2324	0.00080381	0.0450004	Angpt2
ENSMUSG00000018567	0.27007	6.57052	11.2237	0.000807603	0.0451672	Gabarap
ENSMUSG00000038530	0.37718	4.36001	11.2206	0.000808965	0.0451979	Rgs4
ENSMUSG00000029070	0.648544	2.27022	11.2167	0.000810648	0.0452464	Mxra8
ENSMUSG00000108772	3.93771	-2.43649	11.2065	0.000815114	0.0454499	Gm6063
ENSMUSG00000000782	0.468601	3.36005	11.1976	0.000819012	0.0456215	Tcf7
ENSMUSG00000117317	-5.13169	-3.2152	11.1945	0.000820395	0.0456527	AC160993,1
ENSMUSG00000061143	-0.836574	1.27326	11.19	0.000822401	0.0457186	Maml3
ENSMUSG00000021549	0.275358	6.22884	11.1856	0.000824368	0.0457428	Rasa1
ENSMUSG00000030111	0.267827	6.85657	11.1853	0.000824484	0.0457428	A2m
ENSMUSG00000031906	0.351791	4.47951	11.1562	0.000837524	0.0464199	Smpd3
ENSMUSG00000091264	-0.292686	5.67591	11.1516	0.000839585	0.0464877	Smim13
ENSMUSG00000116560	-2.90155	-2.26122	11.1458	0.00084222	0.0465799	Gm2808
ENSMUSG00000033707	0.817809	1.31922	11.1442	0.000842926	0.0465799	Lrrc24
ENSMUSG00000034993	0.307944	5.29471	11.1386	0.000845514	0.0466764	Vat1
ENSMUSG00000037443	-0.320004	4.95841	11.1212	0.000853474	0.0470483	Cep85
ENSMUSG00000022365	-0.282958	5.92063	11.1202	0.000853946	0.0470483	Derl1
ENSMUSG00000038831	-0.407011	3.953	11.1128	0.000857327	0.0471627	Ralgps1
ENSMUSG00000029312	-0.386131	4.11521	11.112	0.00085772	0.0471627	Klhl8
ENSMUSG00000044071	-0.304028	5.37098	11.0996	0.000863446	0.0473986	Fam19a2
ENSMUSG00000010025	-0.335033	4.77721	11.0975	0.00086446	0.0473986	Aldh3a2
ENSMUSG00000032285	-0.55084	2.72438	11.0972	0.000864571	0.0473986	Dnaja4
ENSMUSG00000019970	-0.299197	5.46633	11.0546	0.000884654	0.0484244	Sgk1
ENSMUSG00000061477	-0.253573	7.84937	11.0539	0.000885025	0.0484244	Rps7
ENSMUSG00000024782	0.271816	6.43712	11.0441	0.000889701	0.0486323	Ak3
ENSMUSG00000028049	0.375844	4.23814	11.0414	0.000891019	0.0486565	Scamp3
ENSMUSG00000054733	0.397494	4.01531	11.037	0.000893098	0.0487221	Msra
ENSMUSG00000030782	0.983511	0.598659	11.032	0.00089553	0.0487584	Tgfb1i1
ENSMUSG00000029147	0.268358	6.58744	11.0315	0.000895748	0.0487584	Ppm1g
ENSMUSG00000021703	0.253958	7.79073	11.0302	0.000896398	0.0487584	Serinc5
ENSMUSG00000025780	0.891539	1.17057	11.0197	0.000901476	0.0489867	Itih5
ENSMUSG00000070392	-0.373084	4.22672	10.9754	0.000923281	0.0501225	Gm20634
ENSMUSG00000001065	-0.330498	4.75564	10.9724	0.000924805	0.0501562	Zfp276
ENSMUSG00000028132	0.329448	4.80111	10.9636	0.000929183	0.0503445	Tmem56
ENSMUSG00000020473	0.722054	1.6536	10.9601	0.000930951	0.0503911	Aebp1
ENSMUSG00000034761	-0.265283	6.64098	10.9486	0.000936732	0.0506546	Map4k5
ENSMUSG00000006378	-0.421952	3.73834	10.9409	0.000940649	0.050817	Gcat
ENSMUSG00000018765	-0.267797	6.46196	10.9358	0.000943229	0.0509069	Fxr2
ENSMUSG00000045934	0.463324	3.37051	10.9283	0.000947079	0.0510651	Mtmr11
ENSMUSG00000014606	0.285296	5.82903	10.9029	0.000960148	0.0517195	Slc25a11
ENSMUSG00000027806	-0.266221	6.57523	10.8997	0.000961781	0.0517572	Tsc22d2
ENSMUSG00000027612	0.523922	2.94894	10.8963	0.000963577	0.0518037	Mmp24
ENSMUSG00000036273	-0.32011	4.91437	10.8919	0.000965866	0.0518765	Lrrk2
ENSMUSG00000000560	0.321551	5.04026	10.8729	0.000975834	0.0523613	Gabra2
ENSMUSG00000026158	0.388167	4.06091	10.8685	0.000978156	0.0524352	Ogfrl1
ENSMUSG00000039976	-0.306037	5.20433	10.8612	0.000982025	0.0525918	Tbc1d16
ENSMUSG00000079317	-0.318408	4.98054	10.8584	0.000983469	0.0526184	Trappc2
ENSMUSG00000007659	0.289445	5.66706	10.8468	0.000989665	0.052899	Bcl2l1
ENSMUSG00000029675	0.535514	2.85141	10.8442	0.000991037	0.0529214	Eln
ENSMUSG00000038663	2.00013	-1.54971	10.8363	0.000995314	0.0530568	Fsd2
ENSMUSG00000005374	-0.349071	4.50965	10.8359	0.000995483	0.0530568	Tbl2
ENSMUSG00000054843	0.263639	6.70628	10.8326	0.000997273	0.0531012	Atrnl1
ENSMUSG00000102614	-0.908166	0.908989	10.8125	0.00100816	0.0536296	Gm37843
ENSMUSG00000025666	0.273374	6.22502	10.7929	0.00101892	0.0541499	Tmem47
ENSMUSG00000071180	0.292494	5.52836	10.7843	0.00102364	0.0543489	Smim15
ENSMUSG00000066571	-0.265729	6.4893	10.7703	0.0010314	0.054681	4931406P16Rik
ENSMUSG00000046417	0.39366	3.97754	10.7695	0.00103187	0.054681	Lrrc75a
ENSMUSG00000047146	0.306448	5.31203	10.7421	0.00104723	0.0554421	Tet1
ENSMUSG00000086600	-1.19497	0.00345905	10.7385	0.00104929	0.0554987	C030005K06Rik
ENSMUSG00000036356	0.493875	3.09242	10.7314	0.00105333	0.0556589	Csgalnact1
ENSMUSG00000029207	-0.342871	4.58974	10.6979	0.00107258	0.0566224	Apbb2
ENSMUSG00000069769	-0.253762	7.25896	10.6816	0.00108209	0.0570704	Msi2
ENSMUSG00000112808	0.322834	5.86205	10.662	0.00109358	0.0574852	Gm4739
ENSMUSG00000030701	0.299927	5.36121	10.6612	0.00109408	0.0574852	Plekhb1
ENSMUSG00000071637	0.500153	3.06921	10.6604	0.00109453	0.0574852	Cebpd
ENSMUSG00000015488	-0.451485	3.38456	10.6588	0.00109547	0.0574852	Cacfd1
ENSMUSG00000088088	-0.254625	9.97295	10.6584	0.00109572	0.0574852	Rmrp
ENSMUSG00000024411	0.333177	4.82841	10.6576	0.00109617	0.0574852	Aqp4
ENSMUSG00000026970	0.328322	4.70347	10.6524	0.00109929	0.0575944	Rbms1
ENSMUSG00000000275	0.352505	4.43004	10.6395	0.00110696	0.0579415	Trim25
ENSMUSG00000022999	-0.446936	3.38746	10.6275	0.00111418	0.0582647	Lmbr1l
ENSMUSG00000068762	1.46879	-0.553766	10.6143	0.00112216	0.0586268	Gstm6
ENSMUSG00000022040	0.975918	0.85471	10.6107	0.00112438	0.0586874	Ephx2
ENSMUSG00000091620	5.31819	-2.87127	10.6049	0.00112791	0.0587816	Vmn2r23
ENSMUSG00000014959	-0.264844	6.43843	10.6042	0.0011283	0.0587816	Gorasp2
ENSMUSG00000039431	-0.414364	3.72398	10.5991	0.00113141	0.0588381	Mtmr7
ENSMUSG00000033933	-0.283016	5.70799	10.599	0.0011315	0.0588381	Vhl
ENSMUSG00000031568	-0.295164	5.4017	10.5964	0.00113311	0.0588666	Rwdd4a
ENSMUSG00000027351	0.248932	7.83157	10.5926	0.00113539	0.05893	Spred1
ENSMUSG00000015755	-0.273777	5.9802	10.5807	0.00114277	0.0592576	Tab2
ENSMUSG00000024219	-0.313966	4.90062	10.5618	0.00115451	0.0598104	Anks1
ENSMUSG00000056536	0.29159	5.52047	10.5566	0.00115776	0.059923	Pign
ENSMUSG00000022454	0.248063	7.99298	10.5529	0.00116003	0.0599848	Nell2
ENSMUSG00000033576	-0.280453	5.76735	10.5505	0.00116157	0.0600084	Apol6
ENSMUSG00000032501	0.331156	4.66299	10.5441	0.00116558	0.0601593	Trib1
ENSMUSG00000024613	0.311908	4.97387	10.5197	0.00118107	0.0608495	Tcof1
ENSMUSG00000010021	-0.727591	1.78229	10.5196	0.00118114	0.0608495	Kif19a
ENSMUSG00000056004	0.298843	5.3231	10.5147	0.00118427	0.0609543	9330182L06Rik
ENSMUSG00000063406	0.264133	6.38927	10.505	0.0011905	0.0611946	Tmed5
ENSMUSG00000115074	-4.77598	-2.83491	10.504	0.00119114	0.0611946	Ndor1
ENSMUSG00000020696	-0.593386	2.4835	10.4871	0.00120214	0.0617024	Rffl
ENSMUSG00000021867	0.544085	2.72753	10.4848	0.00120358	0.0617192	Tmem254b
ENSMUSG00000041773	-0.245748	8.11681	10.4795	0.00120709	0.0618422	Enc1
ENSMUSG00000034263	-0.283359	5.65016	10.4698	0.00121341	0.0621088	Ints14
ENSMUSG00000017943	0.359481	4.27152	10.4598	0.00122001	0.0623891	Gdap1l1
ENSMUSG00000118219	1.34606	-0.180402	10.4556	0.00122277	0.062471	AC124108,1
ENSMUSG00000020899	0.263147	6.40924	10.454	0.00122386	0.062471	Pfas
ENSMUSG00000033722	0.866012	1.07802	10.4439	0.00123054	0.0627539	BC034090
ENSMUSG00000005583	0.33565	4.67698	10.4364	0.00123558	0.0629116	Mef2c
ENSMUSG00000113343	-1.22651	-0.0911076	10.4359	0.00123589	0.0629116	Gm34923
ENSMUSG00000097545	0.473924	3.17708	10.4339	0.0012372	0.0629205	Mir124a-1hg
ENSMUSG00000056501	0.687949	1.79939	10.4307	0.00123936	0.0629726	Cebpb
ENSMUSG00000032268	-1.24819	-0.0234127	10.4243	0.00124369	0.0631347	Tmprss5
ENSMUSG00000022055	0.268929	6.19667	10.4206	0.00124615	0.0632021	Nefl
ENSMUSG00000029364	-0.245629	7.99716	10.4094	0.00125375	0.0635297	Wsb2
ENSMUSG00000033278	-0.376778	4.09196	10.4069	0.00125548	0.063559	Ptprm
ENSMUSG00000029648	-0.662445	2.10104	10.4007	0.00125965	0.0636372	Flt1
ENSMUSG00000074625	-4.8148	-3.15834	10.4007	0.00125967	0.0636372	Arhgap40
ENSMUSG00000025429	-0.479113	3.15661	10.3996	0.00126046	0.0636372	Pstpip2
ENSMUSG00000040490	-0.450477	3.38461	10.3958	0.00126305	0.0637102	Lrfn2
ENSMUSG00000028708	-0.404789	3.80482	10.3842	0.001271	0.0640528	Mknk1
ENSMUSG00000110537	0.327678	4.69016	10.3771	0.00127585	0.0642088	Gm4316
ENSMUSG00000019832	-0.687175	1.8009	10.3763	0.00127641	0.0642088	Rab32
ENSMUSG00000027828	0.243608	8.2829	10.3631	0.00128558	0.0646119	Ssr3
ENSMUSG00000075592	0.739091	1.58719	10.3595	0.00128812	0.0646809	Nynrin
ENSMUSG00000001687	-0.252857	7.03819	10.3482	0.00129604	0.0650199	Ubl3
ENSMUSG00000037419	-0.345566	4.47506	10.3306	0.0013084	0.0655806	Endod1
ENSMUSG00000021890	0.274847	5.82383	10.3215	0.00131488	0.0658432	Eaf1
ENSMUSG00000048899	-0.755589	1.51011	10.3185	0.00131704	0.0658432	Rimkla
ENSMUSG00000004085	0.260631	6.54723	10.3175	0.00131773	0.0658432	Map3k20
ENSMUSG00000023147	-0.277135	5.776	10.3166	0.00131838	0.0658432	Wrb
ENSMUSG00000034981	0.559395	2.62613	10.3105	0.00132272	0.0660007	Parm1
ENSMUSG00000074682	-0.420832	3.61096	10.3005	0.00132996	0.0662644	Zcchc3
ENSMUSG00000056413	-0.558797	2.60788	10.2996	0.0013306	0.0662644	Adap1
ENSMUSG00000044496	-0.335109	4.52641	10.2974	0.00133221	0.0662644	2510039O18Rik
ENSMUSG00000073409	1.179	0.00737928	10.2966	0.00133278	0.0662644	H2-Q6
ENSMUSG00000010095	0.256669	6.88796	10.2902	0.00133735	0.0664323	Slc3a2
ENSMUSG00000030805	0.437132	3.50358	10.2791	0.00134549	0.0667606	Stx4a
ENSMUSG00000031402	0.343579	4.48245	10.2778	0.00134637	0.0667606	Mpp1
ENSMUSG00000040964	-0.310649	4.9287	10.2642	0.00135634	0.0671412	Arhgef10l
ENSMUSG00000106864	0.269724	6.03337	10.2641	0.00135646	0.0671412	Gtf3c2
ENSMUSG00000024085	0.322129	4.73364	10.2521	0.00136527	0.0675171	Man2a1
ENSMUSG00000025545	0.60571	2.49066	10.2379	0.00137587	0.0679809	Clybl
ENSMUSG00000028957	-0.535136	2.72405	10.2325	0.00137989	0.0681186	Per3
ENSMUSG00000027559	0.506486	2.86022	10.2275	0.00138362	0.0682424	Car3
ENSMUSG00000031667	-0.290986	5.38097	10.2247	0.00138575	0.0682866	Aktip
ENSMUSG00000051149	-0.694567	1.86636	10.2199	0.00138933	0.0683449	Adnp
ENSMUSG00000024778	0.38891	3.91558	10.2198	0.00138939	0.0683449	Fas
ENSMUSG00000029831	-0.784048	1.31286	10.2173	0.00139127	0.0683511	Npvf
ENSMUSG00000027007	0.265814	6.36242	10.2164	0.00139198	0.0683511	Itprid2
ENSMUSG00000042712	0.241441	8.30587	10.2111	0.00139597	0.0684865	Tceal9
ENSMUSG00000021054	-0.262973	6.25101	10.2063	0.00139962	0.0686047	Sgpp1
ENSMUSG00000001507	0.628753	2.13037	10.2032	0.00140197	0.0686596	Itga3
ENSMUSG00000022443	0.244262	7.9404	10.1795	0.00142011	0.0694836	Myh9
ENSMUSG00000032097	0.257539	7.08621	10.1773	0.00142179	0.0694836	Ddx6
ENSMUSG00000086524	-3.76011	-2.94095	10.1747	0.00142379	0.0694836	Pabpc1l2a-ps
ENSMUSG00000050017	0.288367	5.50026	10.1747	0.0014238	0.0694836	Pitpnb
ENSMUSG00000035835	-0.508946	2.80998	10.1722	0.00142573	0.0695164	Plppr3
ENSMUSG00000020160	0.278948	5.62383	10.1474	0.00144508	0.0703982	Meis1
ENSMUSG00000037735	-1.5375	-0.811027	10.1445	0.00144735	0.070447	2810032G03Rik
ENSMUSG00000062488	0.370776	4.18603	10.1354	0.00145445	0.0707045	Ifit3b
ENSMUSG00000064363	0.24444	7.71468	10.1345	0.00145519	0.0707045	mt-Nd4
ENSMUSG00000053129	-0.491369	2.95836	10.1312	0.00145784	0.0707715	Gsx1
ENSMUSG00000026344	-0.385154	3.92149	10.1239	0.00146358	0.0709883	Lypd1
ENSMUSG00000029621	-0.251627	6.90157	10.111	0.0014739	0.0714263	Arpc1a
ENSMUSG00000026150	-0.251697	6.89823	10.1059	0.00147796	0.0715606	Mff
ENSMUSG00000073805	-0.440988	3.3865	10.0972	0.00148494	0.071836	Fam196a
ENSMUSG00000016319	0.244619	9.61946	10.0703	0.00150676	0.0728282	Slc25a5
ENSMUSG00000005672	-0.355968	4.27676	10.0635	0.00151237	0.0729987	Kit
ENSMUSG00000034487	0.481988	3.07456	10.0613	0.00151416	0.0729987	Kdelc2
ENSMUSG00000113670	-5.39702	-3.17201	10.0612	0.00151423	0.0729987	Gm49686
ENSMUSG00000056665	0.366559	4.13643	10.0585	0.00151645	0.0730423	Them6
ENSMUSG00000037708	5.07277	-3.13949	10.0502	0.00152335	0.0733107	Spag6
ENSMUSG00000098188	-0.269992	5.86896	10.0478	0.00152532	0.073342	Sowahc
ENSMUSG00000039959	0.243035	7.85355	10.0402	0.00153164	0.0735825	Hip1
ENSMUSG00000034156	-0.488538	3.04775	10.0325	0.00153806	0.073827	Tspoap1
ENSMUSG00000087090	-4.02104	-2.90889	10.0285	0.00154136	0.0739213	Nctc1
ENSMUSG00000029086	0.465713	3.1186	10.0076	0.00155894	0.0747	Prom1
ENSMUSG00000026946	0.292061	5.23036	9.98308	0.00157986	0.075637	Nmi
ENSMUSG00000025261	0.241371	8.01919	9.97965	0.0015828	0.0757127	Huwe1
ENSMUSG00000017631	0.304017	5.00091	9.97162	0.00158971	0.0759779	Abr
ENSMUSG00000022964	-0.307342	4.88978	9.95497	0.00160416	0.0765991	Tmem50b
ENSMUSG00000004894	-1.17786	0.47714	9.95346	0.00160547	0.0765991	Hapln2
ENSMUSG00000039745	1.09336	0.193556	9.95032	0.00160822	0.0766643	Htatip2
ENSMUSG00000025132	0.242136	7.77481	9.93776	0.00161922	0.0771228	Arhgdia
ENSMUSG00000049288	-0.244385	7.27472	9.92877	0.00162715	0.0774341	Lix1l
ENSMUSG00000034295	0.277385	5.56379	9.91247	0.00164163	0.0780562	Fhod3
ENSMUSG00000042763	0.351988	4.26541	9.89874	0.00165392	0.0785734	Maneal
ENSMUSG00000037999	0.241	7.83264	9.8797	0.00167112	0.0793225	Arap2
ENSMUSG00000078902	-0.874259	0.923072	9.8611	0.0016881	0.0800562	Gm14443
ENSMUSG00000059182	0.371356	4.02913	9.85773	0.00169119	0.0800562	Skap2
ENSMUSG00000054728	-0.341447	4.38563	9.85707	0.0016918	0.0800562	Phactr1
ENSMUSG00000017760	0.267787	5.87997	9.85648	0.00169234	0.0800562	Ctsa
ENSMUSG00000031095	0.259578	6.38919	9.84834	0.00169985	0.0803431	Cul4b
ENSMUSG00000092060	-0.361776	4.12426	9.8415	0.00170619	0.0805122	Bend4
ENSMUSG00000034218	0.240946	7.59278	9.84134	0.00170633	0.0805122	Atm
ENSMUSG00000080902	0.404774	3.94776	9.83284	0.00171424	0.0808166	Ywhaq-ps3
ENSMUSG00000114751	-4.97915	-3.31756	9.82943	0.00171742	0.0808979	5430425E15Rik
ENSMUSG00000016128	-0.267847	5.81096	9.82442	0.0017221	0.0810497	Stard13
ENSMUSG00000055026	-0.351429	4.26015	9.82176	0.00172459	0.0810981	Gabrg3
ENSMUSG00000008226	0.358279	4.22585	9.81917	0.00172702	0.0811438	Scrn3
ENSMUSG00000020034	-0.333531	4.45431	9.8174	0.00172869	0.0811533	Tcp11l2
ENSMUSG00000037706	0.236671	8.59289	9.81135	0.00173438	0.0813519	Cd81
ENSMUSG00000030327	-0.273585	5.67579	9.80106	0.00174412	0.0817394	Necap1
ENSMUSG00000097617	-1.27299	-0.298265	9.77672	0.00176736	0.0827587	Gm10687
ENSMUSG00000036815	-0.36354	4.08123	9.76878	0.001775	0.0829456	Dpp10
ENSMUSG00000079018	0.506077	2.8642	9.76816	0.00177561	0.0829456	Ly6c1
ENSMUSG00000042043	-0.295937	5.07691	9.76793	0.00177583	0.0829456	Tbca
ENSMUSG00000044468	0.88949	0.779852	9.75841	0.00178504	0.0833058	Tent5c
ENSMUSG00000054499	-0.584505	2.33709	9.75122	0.00179203	0.0834374	Dedd2
ENSMUSG00000014444	0.458634	3.14974	9.75055	0.00179269	0.0834374	Piezo1
ENSMUSG00000031517	0.23993	9.46653	9.75043	0.00179281	0.0834374	Gpm6a
ENSMUSG00000038525	-0.297842	4.99112	9.74934	0.00179387	0.0834374	Armc10
ENSMUSG00000031016	0.349512	4.25459	9.74035	0.00180267	0.0837766	Wee1
ENSMUSG00000054196	0.967389	0.440072	9.73698	0.00180597	0.0838575	Cthrc1
ENSMUSG00000002228	2.05134	-1.63607	9.7355	0.00180743	0.0838575	Ppm1j
ENSMUSG00000044749	1.71557	-1.18039	9.7308	0.00181206	0.084002	Abca6
ENSMUSG00000041741	0.242486	7.36331	9.72721	0.0018156	0.084096	Pde3a
ENSMUSG00000110195	0.276614	5.65417	9.72282	0.00181995	0.0841711	Pde2a
ENSMUSG00000106535	0.460565	3.16824	9.72251	0.00182025	0.0841711	Gm43031
ENSMUSG00000098132	-0.668119	2.23489	9.71705	0.00182566	0.0843511	Rassf10
ENSMUSG00000021908	-0.42492	3.42842	9.69476	0.00184794	0.0852632	Gm6768
ENSMUSG00000018411	0.248415	6.82499	9.69423	0.00184848	0.0852632	Mapt
ENSMUSG00000079362	0.239336	7.71036	9.69246	0.00185026	0.0852747	Gm43302
ENSMUSG00000021843	0.24434	7.07575	9.68804	0.00185471	0.0854089	Ktn1
ENSMUSG00000075014	0.971854	1.68922	9.68604	0.00185673	0.0854313	Gm10800
ENSMUSG00000010066	0.683002	1.68434	9.67323	0.00186972	0.0858672	Cacna2d2
ENSMUSG00000022602	-0.546628	2.58623	9.6726	0.00187037	0.0858672	Arc
ENSMUSG00000008575	0.254235	6.45003	9.67213	0.00187085	0.0858672	Nfib
ENSMUSG00000001018	0.337685	4.43827	9.66058	0.00188265	0.0863374	Snapin
ENSMUSG00000028988	-0.280936	5.4213	9.65868	0.00188459	0.0863555	Ctnnbip1
ENSMUSG00000090733	-0.242522	7.1371	9.65699	0.00188632	0.0863635	Rps27
ENSMUSG00000035212	0.301242	4.92479	9.6542	0.00188919	0.0864236	Leprot
ENSMUSG00000024052	-0.272653	5.65335	9.65211	0.00189134	0.0864507	Lpin2
ENSMUSG00000025509	0.304883	4.89117	9.64422	0.00189949	0.0867516	Pnpla2
ENSMUSG00000032418	0.268005	5.92379	9.63579	0.00190822	0.087079	Me1
ENSMUSG00000020387	0.376938	3.94254	9.61919	0.00192555	0.0877437	Jade2
ENSMUSG00000008855	-0.249955	6.60803	9.6188	0.00192595	0.0877437	Hdac5
ENSMUSG00000027562	-0.285889	5.36754	9.6118	0.00193331	0.0879425	Car2
ENSMUSG00000039699	0.291274	5.14261	9.61164	0.00193348	0.0879425	Batf2
ENSMUSG00000052861	-3.50335	-2.5056	9.60509	0.00194039	0.0881843	Dnah6
ENSMUSG00000031111	0.942342	0.608935	9.6024	0.00194323	0.0882414	Igsf1
ENSMUSG00000054693	0.249058	6.7053	9.60013	0.00194563	0.0882457	Adam10
ENSMUSG00000043716	-0.239126	9.68368	9.59931	0.0019465	0.0882457	Rpl7
ENSMUSG00000060096	0.356906	4.12077	9.58574	0.00196094	0.0888278	Amd-ps3
ENSMUSG00000031824	-0.323132	4.52378	9.57029	0.00197751	0.0894336	6430548M08Rik
ENSMUSG00000027999	-0.386862	3.77555	9.57027	0.00197754	0.0894336	Pla2g12a
ENSMUSG00000001986	0.255165	6.30537	9.55236	0.00199692	0.0902368	Gria3
ENSMUSG00000057322	-0.241551	7.10203	9.54916	0.00200041	0.0903208	Rpl38
ENSMUSG00000073418	0.273484	5.60548	9.52832	0.00202325	0.0912781	C4b
ENSMUSG00000034687	0.429934	3.35795	9.52293	0.00202921	0.0914725	Fras1
ENSMUSG00000019943	0.24412	6.93161	9.52105	0.00203128	0.0914917	Atp2b1
ENSMUSG00000117694	-0.556149	2.39353	9.51435	0.00203871	0.0917378	Gm28285
ENSMUSG00000041629	0.347975	4.23956	9.51315	0.00204005	0.0917378	Fam104a
ENSMUSG00000060678	-0.240855	7.20087	9.51111	0.00204232	0.0917464	Hist1h4c
ENSMUSG00000051956	-4.00603	-2.87137	9.51001	0.00204354	0.0917464	Rnf133
ENSMUSG00000029174	-0.23556	7.82501	9.50482	0.00204933	0.0919317	Tbc1d1
ENSMUSG00000030307	0.264683	5.96391	9.50319	0.00205115	0.0919394	Slc6a11
ENSMUSG00000037725	0.242512	7.05049	9.49422	0.0020612	0.0923152	Ckap2
ENSMUSG00000042359	0.254023	6.27112	9.48941	0.00206661	0.0924829	Osbpl6
ENSMUSG00000040473	-1.08904	0.0784728	9.48625	0.00207017	0.0925678	Cfap69
ENSMUSG00000071984	0.975517	0.403043	9.484	0.00207271	0.0926068	Fndc1
ENSMUSG00000008398	0.367059	4.00645	9.4772	0.00208041	0.092843	Elk3
ENSMUSG00000061607	0.292465	5.20301	9.47592	0.00208187	0.092843	Mdc1
ENSMUSG00000024349	0.399801	3.81087	9.47491	0.00208302	0.092843	Tmem173
ENSMUSG00000029156	0.278655	5.46959	9.46906	0.00208967	0.092992	Sgcb
ENSMUSG00000035933	-0.352185	4.17369	9.46902	0.00208971	0.092992	Cog5
ENSMUSG00000029765	-0.438743	3.31893	9.4669	0.00209213	0.0930252	Plxna4
ENSMUSG00000024077	-0.254496	6.26356	9.46126	0.00209857	0.0932371	Strn
ENSMUSG00000101355	-0.258059	6.1662	9.45905	0.0021011	0.0932746	Hist1h3h
ENSMUSG00000014353	0.308628	4.72537	9.45343	0.00210754	0.0934398	Tmem87b
ENSMUSG00000024538	0.363298	4.01568	9.45288	0.00210818	0.0934398	Ppic
ENSMUSG00000045817	0.346025	4.25256	9.44832	0.00211343	0.0935052	Zfp36l2
ENSMUSG00000028911	0.27964	6.02524	9.44736	0.00211454	0.0935052	Srsf4
ENSMUSG00000091387	0.315172	4.68304	9.44721	0.00211471	0.0935052	Gcnt4
ENSMUSG00000021194	0.476977	3.01578	9.44406	0.00211834	0.093591	Chga
ENSMUSG00000020607	0.243894	7.0632	9.43983	0.00212323	0.0937327	Fam84a
ENSMUSG00000022353	-0.278061	5.41562	9.4334	0.00213069	0.0939871	Mtss1
ENSMUSG00000096549	2.00929	-1.32188	9.42841	0.00213649	0.0940607	Prickle4
ENSMUSG00000029059	-0.456649	3.15668	9.42778	0.00213723	0.0940607	Fam213b
ENSMUSG00000058248	0.617588	2.0418	9.4276	0.00213744	0.0940607	Kcnh1
ENSMUSG00000024589	-0.361844	4.02391	9.40386	0.00216529	0.0951789	Nedd4l
ENSMUSG00000086505	-4.67637	-3.42304	9.40303	0.00216627	0.0951789	Gm16058
ENSMUSG00000061414	1.24265	-0.397457	9.39215	0.00217917	0.0956699	Cracr2a
ENSMUSG00000042046	-0.289017	5.12313	9.38193	0.00219135	0.0961285	Dstyk
ENSMUSG00000010663	0.235698	7.62905	9.37895	0.00219491	0.0962088	Fads1
ENSMUSG00000023011	-0.853335	0.906103	9.36989	0.00220579	0.0966094	Faim2
ENSMUSG00000053977	-3.53933	-2.7672	9.35792	0.00222024	0.0971659	Cd8a
ENSMUSG00000020589	0.251857	6.37978	9.34668	0.0022339	0.0976864	Fam49a
ENSMUSG00000016206	0.63449	1.88213	9.33642	0.00224644	0.0981577	H2-M3
ENSMUSG00000037553	-0.363213	3.995	9.33387	0.00224957	0.098217	Zdhhc18
ENSMUSG00000080942	-4.76154	-3.21329	9.31881	0.00226814	0.0989499	Zfp36l1-ps
ENSMUSG00000030744	-0.23352	9.3115	9.31265	0.00227578	0.0992052	Rps3
ENSMUSG00000026074	-0.231402	8.27775	9.30771	0.00228191	0.0993947	Map4k4
ENSMUSG00000022193	-0.247917	6.44731	9.30164	0.00228949	0.0996468	Psmb5
ENSMUSG00000032289	-0.548992	2.70563	9.29671	0.00229565	0.0998366	Thsd4
ENSMUSG00000030089	1.06155	0.241693	9.29524	0.0022975	0.0998388	Slc41a3
ENSMUSG00000030788	-0.257524	6.00759	9.28497	0.00231041	0.100321	Rnf141
ENSMUSG00000033319	-0.272962	5.50254	9.27755	0.00231979	0.100586	Fem1c
ENSMUSG00000041046	1.8941	-1.5291	9.27729	0.00232012	0.100586	Ramp3
ENSMUSG00000042700	-0.247544	6.39497	9.27369	0.00232469	0.100705	Sipa1l1
ENSMUSG00000028333	0.338165	4.62501	9.25807	0.00234459	0.101414	Anp32b
ENSMUSG00000096847	-0.395198	3.63276	9.25798	0.00234472	0.101414	Tmem151b
ENSMUSG00000040918	0.266324	5.66676	9.25657	0.00234652	0.101414	Slc19a2
ENSMUSG00000006494	-0.401672	3.60451	9.25314	0.00235092	0.101449	Pdk1
ENSMUSG00000104118	-0.522618	2.65179	9.25309	0.00235099	0.101449	Gm37298
ENSMUSG00000021400	-0.25442	6.00229	9.23895	0.00236921	0.102156	Wrnip1
ENSMUSG00000036112	0.233076	7.75638	9.23553	0.00237363	0.102267	Metap2
ENSMUSG00000028784	3.70919	-2.91129	9.22622	0.00238574	0.102709	Spocd1
ENSMUSG00000091754	0.657748	1.69578	9.21839	0.00239596	0.103031	Gm3636
ENSMUSG00000028610	-0.340033	4.24947	9.21764	0.00239694	0.103031	Dmrtb1
ENSMUSG00000031668	-0.252927	6.08993	9.20654	0.00241151	0.103538	Eif2ak3
ENSMUSG00000051586	-0.312106	4.62706	9.20583	0.00241246	0.103538	Mical3
ENSMUSG00000033342	0.250141	6.30117	9.20305	0.00241612	0.103615	Plppr5
ENSMUSG00000078880	-1.20792	-0.309519	9.19466	0.00242722	0.104011	Gm14308
ENSMUSG00000064326	-0.29195	4.92213	9.19156	0.00243134	0.104107	Siva1
ENSMUSG00000042632	0.374922	3.86737	9.18542	0.00243951	0.104376	Pla2g6
ENSMUSG00000030987	-0.385278	3.71218	9.17905	0.00244802	0.10466	Stim1
ENSMUSG00000030101	0.284611	5.13274	9.16832	0.0024624	0.105194	Sumf1
ENSMUSG00000079669	2.96595	-2.40973	9.15765	0.00247681	0.105728	Gm17396
ENSMUSG00000032226	-5.05082	-3.31986	9.1534	0.00248257	0.105824	Gcnt3
ENSMUSG00000013846	0.594028	2.09452	9.15318	0.00248286	0.105824	St3gal1
ENSMUSG00000021240	0.461002	3.05908	9.14666	0.00249172	0.10612	Abcd4
ENSMUSG00000035805	0.257697	6.27068	9.14452	0.00249465	0.106163	Mlc1
ENSMUSG00000020044	0.231674	7.89349	9.14272	0.0024971	0.106186	Timp3
ENSMUSG00000030894	0.298098	4.8776	9.13636	0.00250579	0.106474	Tpp1
ENSMUSG00000083049	2.27697	-1.99154	9.13088	0.00251331	0.106712	Gm14822
ENSMUSG00000071632	-1.01971	0.180078	9.11969	0.00252873	0.107285	2510002D24Rik
ENSMUSG00000062866	0.508174	2.68317	9.09642	0.0025611	0.108575	Phactr2
ENSMUSG00000039114	0.481749	2.86531	9.0945	0.0025638	0.108606	Nrn1
ENSMUSG00000040265	-0.275798	5.32182	9.09095	0.00256877	0.108675	Dnm3
ENSMUSG00000054428	-0.250706	6.11312	9.09056	0.00256933	0.108675	Atpif1
ENSMUSG00000103707	1.5301	-1.02043	9.07996	0.00258426	0.109223	Pcdha6
ENSMUSG00000058600	-0.229273	7.93648	9.07299	0.00259412	0.109557	Rpl30
ENSMUSG00000001334	0.433336	3.43698	9.06549	0.00260479	0.109924	Fndc5
ENSMUSG00000051910	-0.231908	7.5102	9.05714	0.00261671	0.110281	Sox6
ENSMUSG00000003033	0.282129	5.21672	9.05628	0.00261795	0.110281	Ap1m1
ENSMUSG00000108530	4.84669	-2.95058	9.0554	0.00261921	0.110281	4930429H19Rik
ENSMUSG00000029119	0.426907	3.36985	9.04633	0.00263222	0.110745	Man2b2
ENSMUSG00000002808	0.241242	6.80434	9.0321	0.00265279	0.111451	Epdr1
ENSMUSG00000018566	1.33414	-0.163267	9.03194	0.00265302	0.111451	Slc2a4
ENSMUSG00000019539	0.720753	1.42907	9.02699	0.00266022	0.111631	Rcn3
ENSMUSG00000003458	0.273694	5.40016	9.02623	0.00266132	0.111631	Ncstn
ENSMUSG00000019790	0.279848	5.24857	9.02316	0.0026658	0.111734	Stxbp5
ENSMUSG00000022816	0.320232	4.51143	9.02062	0.00266951	0.111806	Fstl1
ENSMUSG00000060586	0.463679	3.03215	9.01913	0.00267168	0.111812	H2-Eb1
ENSMUSG00000029287	0.695082	1.48725	9.01532	0.00267725	0.111961	Tgfbr3
ENSMUSG00000020333	0.243802	6.46012	9.0108	0.00268389	0.112154	Acsl6
ENSMUSG00000049866	0.249574	6.1209	9.00539	0.00269185	0.112389	Arl4c
ENSMUSG00000020963	1.20868	-0.22063	9.00423	0.00269355	0.112389	Tshr
ENSMUSG00000034445	-0.519473	2.57786	8.99986	0.00270001	0.112573	Cyb561a3
ENSMUSG00000053519	0.360649	3.94961	8.99412	0.00270849	0.112842	Kcnip1
ENSMUSG00000099482	-4.89683	-3.16581	8.9856	0.00272115	0.113233	Gm28955
ENSMUSG00000029223	0.24401	6.42911	8.98507	0.00272195	0.113233	Uchl1
ENSMUSG00000045083	-1.1886	0.0121872	8.97826	0.00273211	0.113549	Lingo2
ENSMUSG00000039067	0.24679	6.35492	8.97724	0.00273363	0.113549	Psmd7
ENSMUSG00000091462	-1.2266	-0.385438	8.9729	0.00274014	0.113734	Gm17084
ENSMUSG00000042225	-0.358428	3.98947	8.96696	0.00274905	0.114019	Ammecr1
ENSMUSG00000027220	-0.678895	1.60907	8.9287	0.00280725	0.116346	Syt13
ENSMUSG00000022867	0.24459	6.32946	8.9244	0.00281385	0.11652	Usp25
ENSMUSG00000048385	1.69699	-1.20677	8.92324	0.00281565	0.11652	Scrt1
ENSMUSG00000021061	0.527954	2.52311	8.91586	0.00282705	0.116905	Sptb
ENSMUSG00000025868	-0.292406	4.84074	8.90579	0.00284268	0.117425	Higd2a
ENSMUSG00000030806	0.270231	5.43099	8.90504	0.00284385	0.117425	Stx1b
ENSMUSG00000004951	2.17892	-1.52327	8.88212	0.00287978	0.11882	Hspb1
ENSMUSG00000034781	-0.245575	6.26635	8.87877	0.00288507	0.11895	Gna11
ENSMUSG00000027163	-0.279626	5.13327	8.86199	0.0029117	0.119959	Commd9
ENSMUSG00000006678	0.241565	6.50288	8.8442	0.00294022	0.121044	Pola1
ENSMUSG00000020649	0.23591	7.37644	8.83319	0.00295801	0.121686	Rrm2
ENSMUSG00000104346	0.313106	4.53171	8.81829	0.00298226	0.122593	Pcdhga3
ENSMUSG00000015647	0.490081	2.78753	8.81426	0.00298885	0.122773	Lama5
ENSMUSG00000062031	0.411635	3.39271	8.81003	0.00299579	0.12288	Pgghg
ENSMUSG00000028937	-0.297852	4.77102	8.80997	0.0029959	0.12288	Acot7
ENSMUSG00000031292	-0.278388	5.16064	8.80784	0.00299939	0.122933	Cdkl5
ENSMUSG00000002107	0.253886	5.89739	8.80041	0.00301162	0.123255	Celf2
ENSMUSG00000070576	-0.424264	3.28043	8.80037	0.00301169	0.123255	Mn1
ENSMUSG00000074794	0.243405	6.44491	8.78429	0.00303836	0.124255	Arrdc3
ENSMUSG00000035606	1.30774	-0.606608	8.77959	0.0030462	0.124484	Ky
ENSMUSG00000047557	-0.404534	3.51425	8.77708	0.00305039	0.124564	Lxn
ENSMUSG00000029641	0.32219	4.87548	8.77404	0.00305548	0.12462	Rasl11a
ENSMUSG00000027500	1.12979	-0.109027	8.77357	0.00305626	0.12462	Stmn2
ENSMUSG00000012819	1.21452	-0.405426	8.76764	0.00306622	0.124782	Cdh23
ENSMUSG00000084323	4.82514	-3.32439	8.76736	0.0030667	0.124782	Gm14438
ENSMUSG00000051234	-0.242117	6.31786	8.76719	0.00306698	0.124782	Rnf7
ENSMUSG00000032314	0.298257	4.80473	8.76009	0.00307894	0.125177	Etfa
ENSMUSG00000029016	0.252988	5.87707	8.7585	0.00308163	0.125195	Clcn6
ENSMUSG00000032667	0.349862	4.08381	8.75393	0.00308936	0.125294	Pon2
ENSMUSG00000051022	-0.574866	2.31842	8.75337	0.00309031	0.125294	Hs3st1
ENSMUSG00000027510	-0.36681	3.83243	8.75306	0.00309083	0.125294	Rbm38
ENSMUSG00000026347	-0.566866	2.3845	8.75098	0.00309436	0.125317	Tmem163
ENSMUSG00000026834	1.13573	-0.124472	8.75006	0.00309593	0.125317	Acvr1c
ENSMUSG00000026773	0.254739	5.80734	8.74236	0.00310902	0.125635	Pfkfb3
ENSMUSG00000117262	-3.0012	-2.68483	8.74183	0.00310992	0.125635	CT010445,2
ENSMUSG00000005534	0.240493	6.43181	8.74145	0.00311056	0.125635	Insr
ENSMUSG00000006369	0.41874	3.41286	8.7362	0.00311954	0.125906	Fbln1
ENSMUSG00000030450	-1.1372	-0.216634	8.73417	0.00312301	0.125954	Oca2
ENSMUSG00000017774	0.384116	3.63734	8.72961	0.00313084	0.126179	Myo1c
ENSMUSG00000019960	-0.233114	6.96821	8.72755	0.00313437	0.126229	Dusp6
ENSMUSG00000051456	-1.22129	-0.52225	8.72112	0.00314545	0.126584	Hspb3
ENSMUSG00000029640	0.248803	5.97745	8.69368	0.00319316	0.128411	Usp12
ENSMUSG00000027162	-0.22842	7.29925	8.69146	0.00319704	0.128431	Lin7c
ENSMUSG00000023905	-0.246198	6.03679	8.69075	0.00319828	0.128431	Tnfrsf12a
ENSMUSG00000044864	-0.238876	6.45955	8.68794	0.00320322	0.128536	Ankrd50
ENSMUSG00000085881	-2.56977	-2.15087	8.68127	0.00321497	0.128914	Gm15912
ENSMUSG00000037674	0.259395	5.646	8.66884	0.00323697	0.129703	Rfx7
ENSMUSG00000026833	0.274075	5.22535	8.65825	0.00325584	0.130365	Olfm1
ENSMUSG00000079235	-0.684515	1.65081	8.65527	0.00326117	0.130461	Ccdc13
ENSMUSG00000109121	-2.66305	-2.37881	8.65268	0.00326581	0.130461	Gm44644
ENSMUSG00000024691	0.252102	5.87265	8.65172	0.00326752	0.130461	Fam111a
ENSMUSG00000031023	0.609107	1.87973	8.65085	0.00326908	0.130461	Akip1
ENSMUSG00000056158	0.671554	1.66288	8.65035	0.00326998	0.130461	Car10
ENSMUSG00000006463	-0.419186	3.2848	8.64862	0.00327309	0.130491	Zdhhc24
ENSMUSG00000111080	-0.434948	3.20837	8.63429	0.00329893	0.131427	Gm20300
ENSMUSG00000040268	-0.241186	6.34366	8.63039	0.003306	0.131614	Plekha1
ENSMUSG00000102329	4.81446	-3.02253	8.62497	0.00331586	0.131887	Gm10851
ENSMUSG00000020363	0.56811	2.10946	8.62264	0.0033201	0.131887	Gfpt2
ENSMUSG00000058897	0.863397	0.739487	8.62158	0.00332204	0.131887	Col25a1
ENSMUSG00000021196	0.226175	7.57066	8.62142	0.00332234	0.131887	Pfkp
ENSMUSG00000031672	0.22647	7.48433	8.61139	0.00334067	0.13252	Got2
ENSMUSG00000037257	-0.282666	4.99272	8.60988	0.00334344	0.132535	Aagab
ENSMUSG00000032359	0.779862	1.04979	8.59992	0.00336178	0.133167	Ctsh
ENSMUSG00000020284	-0.396218	3.47461	8.59266	0.0033752	0.133603	1810043G02Rik
ENSMUSG00000029672	0.252373	5.8088	8.5862	0.0033872	0.133983	Fam3c
ENSMUSG00000046532	0.806472	0.905075	8.58026	0.00339826	0.134268	Ar
ENSMUSG00000031642	-0.36828	3.7653	8.57871	0.00340117	0.134268	Sh3rf1
ENSMUSG00000056938	0.633694	1.81024	8.5775	0.00340343	0.134268	Acbd4
ENSMUSG00000039983	-0.369067	3.76941	8.57715	0.00340409	0.134268	Ccdc32
ENSMUSG00000021339	0.235734	6.63892	8.57161	0.00341445	0.134581	Mrs2
ENSMUSG00000024588	0.278472	5.10404	8.55068	0.00345394	0.136041	Fech
ENSMUSG00000019505	0.225641	9.6284	8.54304	0.00346845	0.136476	Ubb
ENSMUSG00000001773	0.893897	0.798981	8.54133	0.00347171	0.136476	Folh1
ENSMUSG00000092341	0.273952	12.9263	8.541	0.00347235	0.136476	Malat1
ENSMUSG00000028134	-0.225192	7.40878	8.52769	0.00349784	0.13738	Ptbp2
ENSMUSG00000072692	-0.227983	7.11173	8.52406	0.00350482	0.137557	Rpl37rt
ENSMUSG00000054277	-0.374685	3.6883	8.52064	0.0035114	0.137718	Arfgap3
ENSMUSG00000031490	0.287801	4.88538	8.51619	0.00352	0.137958	Eif4ebp1
ENSMUSG00000024122	-0.242217	6.12717	8.5107	0.00353064	0.138278	Pdpk1
ENSMUSG00000044788	0.598551	1.91856	8.50759	0.00353668	0.138417	Fads6
ENSMUSG00000004892	0.223595	7.80556	8.50198	0.0035476	0.138606	Bcan
ENSMUSG00000022203	0.299945	4.59079	8.50133	0.00354886	0.138606	Efs
ENSMUSG00000055817	0.391219	3.52556	8.50126	0.003549	0.138606	Mta3
ENSMUSG00000002068	-0.314366	4.40009	8.49465	0.00356193	0.139013	Ccne1
ENSMUSG00000007944	0.412671	3.28514	8.47489	0.00360083	0.140348	Ttc9b
ENSMUSG00000062997	-0.231458	6.78062	8.4747	0.0036012	0.140348	Rpl35
ENSMUSG00000018102	-0.235887	6.5342	8.47029	0.00360994	0.14059	Hist1h2bc
ENSMUSG00000098178	-0.222318	9.15003	8.46233	0.00362576	0.141108	Gm42418
ENSMUSG00000060675	0.400783	3.49592	8.45826	0.00363389	0.141325	Pla2g16
ENSMUSG00000038485	-0.262659	5.41518	8.43612	0.00367841	0.142956	Socs7
ENSMUSG00000057411	-0.240776	6.15556	8.42896	0.00369292	0.143372	Fam173a
ENSMUSG00000027130	-0.275726	5.07963	8.42761	0.00369566	0.143372	Slc12a6
ENSMUSG00000028842	-0.261172	5.49082	8.42702	0.00369685	0.143372	Ago3
ENSMUSG00000030660	-0.229151	6.90836	8.41358	0.00372429	0.144335	Pik3c2a
ENSMUSG00000050063	-1.40888	-0.267687	8.40614	0.00373956	0.144826	Klk6
ENSMUSG00000048310	-0.346785	3.98457	8.40223	0.0037476	0.145028	Pskh1
ENSMUSG00000060904	0.22852	6.92618	8.40106	0.00375002	0.145028	Arl1
ENSMUSG00000097736	-0.576627	2.19134	8.39786	0.00375663	0.145183	9530059O14Rik
ENSMUSG00000098395	4.71224	-2.95792	8.3963	0.00375985	0.145207	Gm27998
ENSMUSG00000032540	-0.279251	5.01026	8.39438	0.00376383	0.145259	Abhd5
ENSMUSG00000029718	0.608444	1.89238	8.38593	0.00378137	0.145835	Pcolce
ENSMUSG00000038668	0.761524	1.27997	8.38016	0.00379338	0.146197	Lpar1
ENSMUSG00000027430	-0.278907	4.93826	8.37624	0.00380159	0.146411	Dtd1
ENSMUSG00000006589	-0.25847	5.46095	8.35912	0.00383757	0.14764	Aprt
ENSMUSG00000042320	0.976371	0.267166	8.35834	0.0038392	0.14764	Prox2
ENSMUSG00000032841	0.251628	5.72882	8.35728	0.00384146	0.14764	Prr5l
ENSMUSG00000048330	0.259361	5.4838	8.35354	0.00384937	0.147841	Ric3
ENSMUSG00000034636	-0.224836	7.20112	8.34915	0.00385869	0.148097	Zyg11b
ENSMUSG00000057182	0.327379	4.25853	8.34667	0.00386396	0.148197	Scn3a
ENSMUSG00000030759	-0.226289	7.05396	8.33972	0.00387877	0.148662	Far1
ENSMUSG00000029474	-0.260022	5.45903	8.33838	0.00388161	0.148668	Rnf34
ENSMUSG00000034245	-0.522796	2.42584	8.33148	0.00389639	0.149132	Hdac11
ENSMUSG00000040972	-0.422664	3.19139	8.3249	0.00391054	0.14957	Igsf21
ENSMUSG00000053604	-0.383885	3.5304	8.32266	0.00391535	0.149618	Rpia
ENSMUSG00000003420	1.2693	-0.207616	8.32047	0.00392008	0.149618	Fcgrt
ENSMUSG00000004043	0.669098	1.52217	8.32038	0.00392028	0.149618	Stat5a
ENSMUSG00000024501	0.217821	8.63318	8.31824	0.00392488	0.149618	Dpysl3
ENSMUSG00000028766	0.473462	2.81675	8.31806	0.00392527	0.149618	Alpl
ENSMUSG00000037759	1.0812	-0.175739	8.31331	0.00393557	0.149908	Ptger2
ENSMUSG00000012405	-0.218755	8.91977	8.3104	0.00394186	0.150045	Rpl15
ENSMUSG00000020821	-0.240308	6.10715	8.30198	0.00396019	0.150639	Kif1c
ENSMUSG00000034949	-0.742364	1.20003	8.30061	0.00396318	0.15065	Zfr2
ENSMUSG00000024055	0.690869	1.49712	8.29828	0.00396827	0.15074	Cyp4f13
ENSMUSG00000030374	-0.221771	7.45903	8.2959	0.00397347	0.150834	Strn4
ENSMUSG00000036306	-0.772684	1.12188	8.28715	0.00399267	0.15146	Lzts1
ENSMUSG00000085048	5.02665	-3.22203	8.28016	0.00400806	0.15194	Gm15537
ENSMUSG00000032375	-0.271186	5.11904	8.27751	0.00401391	0.152058	Aph1b
ENSMUSG00000060181	0.308699	4.45547	8.27491	0.00401967	0.152172	Slc35e3
ENSMUSG00000038034	-0.259271	5.46856	8.27056	0.00402932	0.152433	Igsf8
ENSMUSG00000103486	-2.41177	-2.28016	8.26548	0.0040406	0.152756	Gm10657
ENSMUSG00000025630	-0.272019	5.12503	8.26265	0.0040469	0.15289	Hprt
ENSMUSG00000037169	-0.520914	2.42302	8.2599	0.00405304	0.153018	Mycn
ENSMUSG00000028684	0.363762	3.78396	8.25684	0.00405988	0.153172	Urod
ENSMUSG00000034773	0.504018	2.55661	8.25405	0.00406613	0.153304	BC030867
ENSMUSG00000031843	-0.305769	4.44576	8.24996	0.00407528	0.153545	Mphosph6
ENSMUSG00000002881	0.235887	6.26287	8.24705	0.00408183	0.153687	Nab1
ENSMUSG00000105703	0.405638	3.30551	8.24564	0.00408501	0.153703	Gm43305
ENSMUSG00000040138	0.575305	2.07734	8.23796	0.00410232	0.15425	Ndp
ENSMUSG00000021775	0.279925	4.86831	8.22574	0.00413005	0.155187	Nr1d2
ENSMUSG00000001127	-0.23812	6.09599	8.2192	0.00414494	0.155641	Araf
ENSMUSG00000032011	0.813011	1.27434	8.21682	0.00415039	0.155741	Thy1
ENSMUSG00000022210	0.476109	2.74438	8.21456	0.00415555	0.155829	Dhrs4
ENSMUSG00000031207	0.807862	6.89715	8.20555	0.00417626	0.1565	Msn
ENSMUSG00000036501	0.287205	4.77083	8.20188	0.0041847	0.156711	Fam13b
ENSMUSG00000015092	-0.248842	5.73062	8.19189	0.00420781	0.15747	Edf1
ENSMUSG00000048307	-0.248379	5.79466	8.18822	0.00421633	0.157682	Ankrd46
ENSMUSG00000004947	-0.389325	3.41879	8.18619	0.00422105	0.157682	Dtx2
ENSMUSG00000115760	-4.49974	-3.4817	8.18578	0.004222	0.157682	Gm18909
ENSMUSG00000056025	-0.619165	1.80818	8.17318	0.00425142	0.158655	Clca3a1
ENSMUSG00000029247	-0.219482	7.7193	8.17103	0.00425647	0.158655	Paics
ENSMUSG00000113262	-0.84352	0.642372	8.17096	0.00425664	0.158655	Gm48551
ENSMUSG00000036391	0.329018	4.15481	8.16244	0.00427668	0.159295	Sec24a
ENSMUSG00000027932	0.405993	3.30106	8.15791	0.00428738	0.159511	Slc27a3
ENSMUSG00000087060	-0.607416	1.86605	8.15756	0.00428821	0.159511	Eldr
ENSMUSG00000034714	-0.426344	3.17333	8.1551	0.00429402	0.15962	Ttyh2
ENSMUSG00000015889	0.262594	5.29525	8.14887	0.00430879	0.160062	Lta4h
ENSMUSG00000098009	1.51392	-1.02233	8.14369	0.00432112	0.160413	Gm5597
ENSMUSG00000000276	-0.311433	4.3381	8.1334	0.00434573	0.161219	Dgke
ENSMUSG00000037712	0.223203	7.12719	8.11813	0.00438248	0.162474	Fermt2
ENSMUSG00000116461	-2.93566	-2.14384	8.1163	0.00438689	0.162529	Gm44502
ENSMUSG00000029669	0.218944	7.5712	8.11162	0.00439824	0.162841	Tspan12
ENSMUSG00000002980	0.577239	2.00679	8.10964	0.00440306	0.162871	Bcam
ENSMUSG00000026577	-0.27133	5.03681	8.10887	0.00440492	0.162871	Blzf1
ENSMUSG00000023473	0.511349	2.44843	8.10446	0.00441564	0.163158	Celsr3
ENSMUSG00000004099	0.215189	8.34943	8.09966	0.00442736	0.163483	Dnmt1
ENSMUSG00000045671	0.328114	4.17288	8.09784	0.0044318	0.163538	Spred2
ENSMUSG00000031438	-0.297345	4.58353	8.09543	0.00443771	0.163627	Rnf128
ENSMUSG00000110706	-1.48198	-1.04511	8.09444	0.00444012	0.163627	Gm45709
ENSMUSG00000025647	0.249885	5.65792	8.08864	0.00445435	0.164043	Shisa5
ENSMUSG00000018820	-0.301459	4.50015	8.08089	0.00447344	0.164574	Zfyve27
ENSMUSG00000097649	0.896857	0.427818	8.08039	0.00447469	0.164574	Gm10561
ENSMUSG00000097713	4.65985	-3.23377	8.07502	0.00448795	0.164952	Gm7741
ENSMUSG00000011154	4.71191	-3.06476	8.06953	0.00450157	0.165343	Cfap161
ENSMUSG00000026131	0.219269	9.56657	8.06347	0.00451667	0.165788	Dst
ENSMUSG00000034807	0.24697	5.73963	8.0619	0.00452058	0.165822	Colgalt1
ENSMUSG00000032477	0.264333	5.16941	8.05713	0.0045325	0.16615	Cdc25a
ENSMUSG00000031066	-0.304895	4.4494	8.05428	0.00453962	0.166301	Usp11
ENSMUSG00000035354	-0.272792	4.91678	8.04307	0.0045678	0.167124	Uvrag
ENSMUSG00000022575	0.480841	2.62418	8.04295	0.0045681	0.167124	Gsdmd
ENSMUSG00000029608	1.07999	-0.234839	8.03344	0.00459217	0.167894	Rph3a
ENSMUSG00000052516	0.353689	3.88034	8.03121	0.0045978	0.167989	Robo2
ENSMUSG00000072964	0.236697	6.1118	8.02843	0.00460487	0.168137	Bhlhb9
ENSMUSG00000059049	0.743089	1.34523	8.02009	0.00462614	0.168802	Frem1
ENSMUSG00000021773	0.469758	2.76985	8.01765	0.00463237	0.168919	Comtd1
ENSMUSG00000030621	0.408448	3.20788	8.01273	0.00464496	0.169232	Me3
ENSMUSG00000001131	0.424976	3.04836	8.01191	0.00464706	0.169232	Timp1
ENSMUSG00000032324	-0.214978	8.13824	8.00533	0.00466397	0.169737	Tspan3
ENSMUSG00000029552	0.642084	1.52242	8.00184	0.00467297	0.169953	Tes
ENSMUSG00000039942	1.19337	-0.430562	7.99908	0.00468012	0.170102	Ptger4
ENSMUSG00000049044	0.300297	4.55241	7.98819	0.00470835	0.171016	Rapgef4
ENSMUSG00000043421	-0.410924	3.1808	7.98537	0.00471568	0.171105	Hilpda
ENSMUSG00000021871	0.373352	3.61421	7.98422	0.00471867	0.171105	Gm49342
ENSMUSG00000082653	-4.54066	-3.48398	7.98369	0.00472006	0.171105	Gm15897
ENSMUSG00000011096	-0.253743	5.48155	7.98249	0.00472318	0.171107	Akt1s1
ENSMUSG00000027890	0.907197	0.357097	7.97872	0.00473304	0.171313	Gstm4
ENSMUSG00000048756	0.240471	5.90064	7.97795	0.00473505	0.171313	Foxo3
ENSMUSG00000039005	0.873966	0.833623	7.96788	0.00476146	0.172095	Tlr4
ENSMUSG00000047246	-0.222902	6.97645	7.9672	0.00476325	0.172095	Hist1h2be
ENSMUSG00000024664	0.423175	3.05232	7.96617	0.00476596	0.172095	Fads3
ENSMUSG00000034488	0.300279	4.50506	7.96172	0.0047777	0.172305	Edil3
ENSMUSG00000017167	0.890666	0.359463	7.96162	0.00477797	0.172305	Cntnap1
ENSMUSG00000044134	-0.318381	4.19047	7.95732	0.00478933	0.172602	Pheta1
ENSMUSG00000115011	-5.16132	-3.21975	7.9522	0.00480291	0.172979	Gm49013
ENSMUSG00000024424	-0.380033	3.48933	7.94412	0.00482438	0.17364	Ttc39c
ENSMUSG00000116757	1.65083	-1.52418	7.94291	0.00482763	0.173644	Gm4786
ENSMUSG00000020598	0.218151	7.63022	7.93728	0.00484267	0.17405	Nrcam
ENSMUSG00000091694	1.07908	-0.194396	7.93634	0.00484517	0.17405	Apol11b
ENSMUSG00000100770	-4.4191	-3.48309	7.93254	0.00485536	0.174218	Gm28466
ENSMUSG00000035725	0.249588	5.55801	7.93226	0.00485611	0.174218	Prkx
ENSMUSG00000009772	0.5759	1.96763	7.93065	0.00486045	0.174261	Nuak2
ENSMUSG00000032271	1.00709	0.0932232	7.92763	0.00486856	0.174439	Nnmt
ENSMUSG00000021687	-0.252487	5.48556	7.91213	0.00491045	0.175826	Scamp1
ENSMUSG00000034958	-0.224899	6.68262	7.90787	0.00492202	0.176127	Atcay
ENSMUSG00000002204	-4.52044	-3.48355	7.90554	0.00492836	0.176241	Napsa
ENSMUSG00000108341	0.952628	0.145688	7.90284	0.00493573	0.17639	Gm44746
ENSMUSG00000086596	0.898398	0.396878	7.90081	0.00494126	0.176474	Susd5
ENSMUSG00000030530	0.305947	4.38749	7.89877	0.00494685	0.176561	Furin
ENSMUSG00000022124	-0.228721	6.39599	7.89171	0.00496619	0.177137	Fbxl3
ENSMUSG00000034424	-0.241949	5.79257	7.88706	0.00497898	0.17737	Gcsh
ENSMUSG00000046096	0.256935	5.3092	7.88674	0.00497987	0.17737	Mosmo
ENSMUSG00000032288	-0.259051	5.21823	7.88585	0.00498229	0.17737	Imp3
ENSMUSG00000033740	-0.994094	0.30786	7.88376	0.00498807	0.177384	St18
ENSMUSG00000068923	-0.21323	8.27065	7.88339	0.00498909	0.177384	Syt11
ENSMUSG00000021585	0.484865	2.59225	7.87662	0.00500781	0.177899	Cast
ENSMUSG00000109073	-4.13156	-3.47522	7.87583	0.00500998	0.177899	Gm44975
ENSMUSG00000030317	0.265958	5.21457	7.86924	0.00502828	0.178435	Timp4
ENSMUSG00000010376	-0.229528	6.3212	7.86683	0.00503498	0.178558	Nedd8
ENSMUSG00000042035	-0.355322	3.73017	7.86185	0.00504888	0.178937	Igsf3
ENSMUSG00000107969	-4.41671	-3.48266	7.85987	0.00505439	0.179018	Gm44085
ENSMUSG00000023886	2.16971	-2.0217	7.85826	0.00505889	0.179064	Smoc2
ENSMUSG00000014177	-0.300588	4.45766	7.84882	0.00508538	0.179886	Tvp23b
ENSMUSG00000114763	4.79327	-3.23406	7.84706	0.00509035	0.179948	Gm49354
ENSMUSG00000055723	0.242301	5.71293	7.84293	0.005102	0.180152	Rras2
ENSMUSG00000111375	-0.227716	6.42837	7.84149	0.00510604	0.180152	Btbd8
ENSMUSG00000040612	0.238249	5.87985	7.84081	0.00510798	0.180152	Ildr2
ENSMUSG00000079641	-0.215755	7.46615	7.84041	0.0051091	0.180152	Rpl39
ENSMUSG00000027075	0.59906	1.73915	7.83826	0.00511517	0.180177	Slc43a1
ENSMUSG00000104245	-0.866539	0.521951	7.83681	0.0051193	0.180177	Gm38155
ENSMUSG00000055013	0.210959	8.53481	7.83672	0.00511954	0.180177	Agap1
ENSMUSG00000018199	-0.211655	8.27712	7.83342	0.0051289	0.180392	Trove2
ENSMUSG00000029787	-0.229077	6.30044	7.83095	0.0051359	0.180524	Avl9
ENSMUSG00000043441	-0.846023	0.582901	7.81394	0.00518448	0.182116	Gpr149
ENSMUSG00000105328	4.5685	-3.19025	7.80705	0.00520428	0.182696	Gm43180
ENSMUSG00000031775	-0.243062	5.7552	7.80288	0.00521631	0.183002	Pllp
ENSMUSG00000018042	0.226069	6.52534	7.79238	0.00524669	0.183752	Cyb5r3
ENSMUSG00000039057	0.246077	5.68059	7.79235	0.00524679	0.183752	Myo16
ENSMUSG00000020612	0.213236	7.99755	7.79207	0.0052476	0.183752	Prkar1a
ENSMUSG00000037031	-0.370733	3.59718	7.78772	0.00526026	0.184079	Tspan15
ENSMUSG00000051351	-0.260436	5.20446	7.78204	0.00527681	0.184301	Zfp46
ENSMUSG00000061758	0.263186	5.233	7.78084	0.00528032	0.184301	Akr1b10
ENSMUSG00000000253	0.400893	3.35605	7.77948	0.00528429	0.184301	Gmpr
ENSMUSG00000020986	-0.222931	6.72424	7.77914	0.00528528	0.184301	Sec23a
ENSMUSG00000017639	-0.308448	4.27926	7.77907	0.00528551	0.184301	Rab11fip4
ENSMUSG00000047045	-0.266663	5.00265	7.77764	0.00528968	0.184301	Tmem164
ENSMUSG00000087590	-0.494757	2.46367	7.77759	0.00528983	0.184301	Epb41l4aos
ENSMUSG00000020340	-0.223224	6.71728	7.77424	0.00529966	0.184528	Cyfip2
ENSMUSG00000004098	0.529868	2.32677	7.77235	0.00530519	0.184605	Col5a3
ENSMUSG00000016346	0.412573	3.14371	7.76783	0.0053185	0.18484	Kcnq2
ENSMUSG00000038725	-0.769602	0.936882	7.76702	0.00532089	0.18484	Pkhd1l1
ENSMUSG00000080076	-4.26451	-3.31323	7.76666	0.00532193	0.18484	Hist1h2aj
ENSMUSG00000038368	-0.274462	4.86794	7.76462	0.00532796	0.184934	Focad
ENSMUSG00000044550	0.352178	3.79906	7.76058	0.00533987	0.185231	Tceal3
ENSMUSG00000036054	-0.228325	6.30029	7.75831	0.0053466	0.185349	Sugp2
ENSMUSG00000037822	-0.262053	5.16164	7.75316	0.00536188	0.185762	Smim14
ENSMUSG00000031441	-0.230823	6.18235	7.7475	0.0053787	0.186137	Atp11a
ENSMUSG00000036078	0.266782	5.00499	7.74727	0.00537938	0.186137	Sigmar1
ENSMUSG00000073514	-0.272937	4.83391	7.73656	0.00541137	0.187045	Dok6
ENSMUSG00000082429	-4.63416	-3.48487	7.73623	0.00541238	0.187045	Gm13171
ENSMUSG00000075555	-1.23725	-0.414986	7.73481	0.00541663	0.187076	Gm10863
ENSMUSG00000036256	1.04436	-0.0129759	7.73281	0.00542263	0.187167	Igfbp7
ENSMUSG00000072640	-0.392339	3.3453	7.73071	0.00542894	0.187268	Lyrm9
ENSMUSG00000034220	-0.224571	6.53132	7.72915	0.00543365	0.187314	Gpc1
ENSMUSG00000074194	-0.806142	0.705903	7.72439	0.00544799	0.187692	Zfp791
ENSMUSG00000044807	-0.233788	5.98754	7.72144	0.00545689	0.187882	Zfp354c
ENSMUSG00000048707	-0.474815	2.66748	7.71971	0.00546211	0.187945	Tprn
ENSMUSG00000043004	0.243534	5.69576	7.7139	0.00547972	0.188434	Gng2
ENSMUSG00000022680	-0.234322	5.98007	7.70839	0.00549648	0.188894	Pdxdc1
ENSMUSG00000002257	1.69039	-1.19503	7.70463	0.00550795	0.189171	Def6
ENSMUSG00000026355	0.21333	7.64298	7.70204	0.00551585	0.189325	Mcm6
ENSMUSG00000060636	-0.21156	7.84698	7.69997	0.00552219	0.189426	Rpl35a
ENSMUSG00000018669	0.309651	4.27985	7.69815	0.00552774	0.189499	Cdk5rap3
ENSMUSG00000007655	0.346772	3.862	7.6964	0.00553312	0.189515	Cav1
ENSMUSG00000074738	-0.3998	3.23491	7.69577	0.00553504	0.189515	Fndc10
ENSMUSG00000071745	-2.98638	-2.56184	7.68974	0.00555358	0.189965	DXBay18
ENSMUSG00000015474	-0.312676	4.26471	7.68927	0.005555	0.189965	Ppt2
ENSMUSG00000027950	0.605535	1.78322	7.6873	0.00556109	0.189972	Chrnb2
ENSMUSG00000029561	0.261971	5.21366	7.68698	0.00556207	0.189972	Oasl2
ENSMUSG00000003559	0.86999	0.481136	7.68248	0.00557596	0.19033	As3mt
ENSMUSG00000019179	0.216681	7.26677	7.67662	0.0055941	0.190786	Mdh2
ENSMUSG00000024245	-0.430174	2.93101	7.67594	0.00559619	0.190786	Tmem178
ENSMUSG00000078584	-0.266698	4.9543	7.67132	0.00561055	0.191147	AU022252
ENSMUSG00000019796	-0.245555	5.5637	7.67032	0.00561366	0.191147	Lrp11
ENSMUSG00000005981	0.225857	6.43563	7.6682	0.00562026	0.191254	Trap1
ENSMUSG00000055675	0.222159	6.65274	7.6644	0.00563211	0.19154	Kbtbd11
ENSMUSG00000017421	-0.210438	8.04222	7.66148	0.00564123	0.191733	Zfp207
ENSMUSG00000062542	-0.324785	4.11472	7.65909	0.00564871	0.19187	Syt9
ENSMUSG00000005580	0.340852	3.87554	7.65416	0.00566416	0.192277	Adcy9
ENSMUSG00000070733	0.223559	6.54387	7.65107	0.00567386	0.192488	Fryl
ENSMUSG00000023994	0.241724	5.68805	7.64912	0.00568	0.192579	Nfya
ENSMUSG00000038172	0.242703	5.61698	7.6458	0.00569047	0.192816	Ttc39b
ENSMUSG00000042608	-0.248308	5.43872	7.64077	0.00570636	0.193207	Stk40
ENSMUSG00000100968	4.69743	-3.47403	7.63994	0.00570897	0.193207	Gm2098
ENSMUSG00000063558	0.414231	3.40807	7.63474	0.00572548	0.19356	Aox1
ENSMUSG00000020865	4.64334	-3.10595	7.63445	0.00572637	0.19356	Abcc3
ENSMUSG00000105993	-4.05034	-3.4776	7.63268	0.005732	0.193584	Tex13c2
ENSMUSG00000022883	0.312778	4.19306	7.63204	0.00573403	0.193584	Robo1
ENSMUSG00000026083	0.252954	5.39201	7.62796	0.00574704	0.193905	Eif5b
ENSMUSG00000030722	-0.412141	3.14716	7.62387	0.00576009	0.194227	Nfatc2ip
ENSMUSG00000036572	0.294184	4.48463	7.62076	0.00577	0.194367	Upf3b
ENSMUSG00000056900	0.347535	3.74941	7.62038	0.00577123	0.194367	Usp13
ENSMUSG00000033917	-0.224194	6.44839	7.61735	0.00578094	0.194576	Gde1
ENSMUSG00000025878	-0.305546	4.2859	7.60801	0.00581095	0.195267	Uimc1
ENSMUSG00000100811	4.5134	-3.43378	7.60794	0.00581119	0.195267	Gm29083
ENSMUSG00000046798	0.215949	7.0662	7.60659	0.00581553	0.195267	Cldn12
ENSMUSG00000048796	-0.544685	2.11957	7.60601	0.00581741	0.195267	Cyb561d1
ENSMUSG00000086746	-3.22859	-2.613	7.6055	0.00581905	0.195267	Gm15222
ENSMUSG00000103971	-3.62958	-2.99782	7.60352	0.00582544	0.195363	Gm37679
ENSMUSG00000096255	-0.222546	6.54077	7.59842	0.00584194	0.195752	Dynlt1b
ENSMUSG00000028986	-0.220261	6.69251	7.59776	0.00584407	0.195752	Klhl7
ENSMUSG00000064210	0.229082	6.09602	7.59468	0.00585406	0.195968	Ano6
ENSMUSG00000059895	0.312998	4.23468	7.58966	0.0058704	0.196397	Ptp4a3
ENSMUSG00000067038	-0.208163	8.78754	7.57537	0.00591713	0.197841	Rps12-ps3
ENSMUSG00000032870	0.332945	3.93532	7.57424	0.00592082	0.197845	Smap2
ENSMUSG00000092167	0.716824	1.09025	7.57149	0.00592986	0.198028	Gm3696
ENSMUSG00000079671	-0.465459	2.63713	7.56381	0.00595521	0.198755	2610203C22Rik
ENSMUSG00000050621	-0.223199	6.39842	7.55695	0.0059779	0.199393	Rps27rt
ENSMUSG00000043753	-0.422993	2.96323	7.55182	0.00599494	0.199841	Dmrta1
ENSMUSG00000036036	0.315222	4.10838	7.54524	0.00601689	0.200452	Zfp57
ENSMUSG00000032006	0.845164	0.74219	7.54331	0.00602335	0.200547	Pdgfd
ENSMUSG00000026469	-0.214749	7.12381	7.53572	0.00604876	0.201273	Xpr1
ENSMUSG00000046667	-0.303388	4.3129	7.53175	0.00606208	0.201595	Rbm12b1
ENSMUSG00000105263	0.289429	4.51674	7.52117	0.0060978	0.202652	Gm42427
ENSMUSG00000046719	0.580269	1.94615	7.51928	0.0061042	0.202652	Nxph3
ENSMUSG00000002324	1.6127	-1.2783	7.51911	0.0061048	0.202652	Rec8
ENSMUSG00000043223	2.65023	-2.52875	7.51703	0.00611183	0.202764	Gm4835
ENSMUSG00000023912	-0.33557	3.88255	7.50828	0.00614161	0.203624	Slc25a27
ENSMUSG00000059714	0.275623	4.75086	7.50726	0.00614508	0.203624	Flot1
ENSMUSG00000050565	0.209679	7.71598	7.50393	0.00615645	0.203879	Tor1aip2
ENSMUSG00000070047	0.208336	8.20978	7.49961	0.00617122	0.204246	Fat1
ENSMUSG00000036833	0.458839	2.75955	7.49181	0.00619803	0.204662	Pnpla7
ENSMUSG00000001444	0.503135	2.38124	7.48976	0.00620508	0.204662	Tbx21
ENSMUSG00000103076	-0.798316	0.711869	7.4896	0.00620563	0.204662	Gm37902
ENSMUSG00000039242	-0.291067	4.43822	7.48926	0.0062068	0.204662	B3galnt2
ENSMUSG00000043061	-0.244285	5.531	7.48821	0.00621043	0.204662	Tmem18
ENSMUSG00000039116	0.26951	4.84942	7.48792	0.00621142	0.204662	Adgrg6
ENSMUSG00000026799	-0.267622	4.83231	7.4874	0.00621323	0.204662	Med27
ENSMUSG00000096655	1.80906	-1.70525	7.48739	0.00621327	0.204662	1700065D16Rik
ENSMUSG00000041765	-0.256901	5.11855	7.48004	0.00623867	0.205377	Ubac2
ENSMUSG00000027276	0.242345	5.63446	7.46544	0.00628947	0.206927	Jag1
ENSMUSG00000019920	0.210638	7.51234	7.459	0.00631201	0.207545	Lims1
ENSMUSG00000045648	1.33823	-1.03877	7.45151	0.00633833	0.208287	Vwc2l
ENSMUSG00000109850	-4.44854	-3.36855	7.44499	0.00636134	0.20892	Gm45692
ENSMUSG00000103270	4.45763	-3.53693	7.43463	0.00639807	0.210002	Gm37915
ENSMUSG00000043822	1.30676	-0.847528	7.4307	0.00641203	0.210336	Adamtsl5
ENSMUSG00000103053	-4.39836	-3.54354	7.42633	0.00642764	0.210723	Gm38271
ENSMUSG00000022770	-0.230883	5.96689	7.41559	0.00646611	0.21186	Dlg1
ENSMUSG00000039662	-0.256727	5.1093	7.41387	0.0064723	0.211937	Icmt
ENSMUSG00000068259	-2.08311	-2.13894	7.41145	0.006481	0.212097	Olfr461
ENSMUSG00000029320	-4.46179	-3.48193	7.40521	0.00650353	0.212624	1700016H13Rik
ENSMUSG00000029417	0.305032	4.21271	7.40487	0.00650475	0.212624	Cxcl9
ENSMUSG00000092540	4.50135	-3.32943	7.39926	0.00652506	0.213037	Gm8738
ENSMUSG00000117049	4.50135	-3.32943	7.39926	0.00652506	0.213037	CT009755,1
ENSMUSG00000024580	-0.249754	5.27594	7.39365	0.00654545	0.213546	Grpel2
ENSMUSG00000024513	0.253962	5.17027	7.39285	0.00654836	0.213546	Mbd2
ENSMUSG00000025790	0.251039	5.31908	7.39124	0.00655422	0.213612	Slco3a1
ENSMUSG00000067613	-4.66447	-3.48533	7.38777	0.00656687	0.213899	Krt83
ENSMUSG00000070044	0.243434	5.48573	7.38512	0.00657656	0.214089	Fam149a
ENSMUSG00000036103	0.905083	0.268553	7.37563	0.00661136	0.215051	Colec12
ENSMUSG00000044938	2.84967	-2.79915	7.3742	0.00661664	0.215051	Klhl31
ENSMUSG00000037868	-0.31129	4.12494	7.37381	0.00661805	0.215051	Egr2
ENSMUSG00000064856	5.34081	-3.14835	7.37285	0.00662159	0.215051	Gm23444
ENSMUSG00000045733	0.859502	0.504918	7.36335	0.00665665	0.216063	Sprn
ENSMUSG00000024846	0.992915	0.0949126	7.36036	0.00666773	0.216296	Cst6
ENSMUSG00000024534	0.443281	2.76032	7.35508	0.00668736	0.216806	Sncaip
ENSMUSG00000000489	-4.08606	-3.53915	7.33925	0.00674649	0.218596	Pdgfb
ENSMUSG00000039474	-0.50269	2.42166	7.33629	0.00675762	0.218753	Wfs1
ENSMUSG00000106142	-3.25923	-2.9516	7.33586	0.00675923	0.218753	Gm17937
ENSMUSG00000028096	-0.274775	4.68045	7.32837	0.00678745	0.219539	Gpr89
ENSMUSG00000002064	-0.253871	5.14883	7.32136	0.006814	0.220269	Sdf2
ENSMUSG00000113055	2.23297	-2.18219	7.31841	0.00682519	0.220502	Gm48700
ENSMUSG00000018381	2.84633	-2.76943	7.31329	0.00684466	0.22097	Abi3
ENSMUSG00000105366	0.886505	0.314971	7.31251	0.00684763	0.22097	Gm43719
ENSMUSG00000019494	0.249969	5.32416	7.30971	0.00685828	0.221084	Cops6
ENSMUSG00000027230	1.14901	-0.434362	7.30887	0.00686151	0.221084	Creb3l1
ENSMUSG00000095280	0.778432	2.2474	7.30845	0.0068631	0.221084	Gm21738
ENSMUSG00000091412	-4.44203	-3.42694	7.30578	0.00687331	0.221285	Gm2895
ENSMUSG00000031297	0.416524	3.01699	7.30205	0.0068876	0.221616	Slc7a3
ENSMUSG00000024145	-0.319725	4.0107	7.29798	0.00690321	0.221765	Pigf
ENSMUSG00000023048	0.359286	3.53574	7.29771	0.00690425	0.221765	Prr13
ENSMUSG00000111746	-4.42721	-3.54377	7.29652	0.00690882	0.221765	4933422A05Rik
ENSMUSG00000112130	-4.42721	-3.54377	7.29652	0.00690882	0.221765	Gm47839
ENSMUSG00000042535	-0.231177	5.83494	7.29565	0.00691218	0.221765	Gtpbp1
ENSMUSG00000037523	-0.308233	4.19029	7.28379	0.00695795	0.222989	Mavs
ENSMUSG00000003974	0.534527	2.12171	7.28306	0.0069608	0.222989	Grm3
ENSMUSG00000034930	-0.220679	6.29955	7.28198	0.00696497	0.222989	Rtkn
ENSMUSG00000063317	-0.2199	6.37923	7.28161	0.0069664	0.222989	Usp31
ENSMUSG00000020658	-0.305261	4.23266	7.27897	0.00697665	0.223189	Efr3b
ENSMUSG00000076431	-0.210123	7.13534	7.27614	0.00698766	0.223412	Sox4
ENSMUSG00000018446	0.224408	6.13231	7.27138	0.00700619	0.223876	C1qbp
ENSMUSG00000025880	-0.532761	2.15266	7.2692	0.00701471	0.224019	Smad7
ENSMUSG00000033257	-0.2205	6.30088	7.2665	0.00702526	0.224227	Ttll4
ENSMUSG00000048503	0.441878	2.76005	7.26344	0.00703722	0.224429	Tmem136
ENSMUSG00000032009	0.222364	6.28249	7.26281	0.00703969	0.224429	Sesn3
ENSMUSG00000056836	-0.65107	1.45316	7.25501	0.00707036	0.225269	Gm6851
ENSMUSG00000111027	0.362837	3.47704	7.25405	0.00707414	0.225269	Gm2981
ENSMUSG00000074793	1.32689	-1.02581	7.25174	0.00708322	0.225429	Hspa12b
ENSMUSG00000050737	0.891516	0.245194	7.24485	0.00711047	0.226167	Ptges
ENSMUSG00000029166	-0.47324	2.59457	7.24349	0.00711586	0.226208	Mapre3
ENSMUSG00000057841	-0.203548	8.27595	7.23968	0.00713098	0.226559	Rpl32
ENSMUSG00000051373	-0.348482	3.66607	7.23858	0.00713535	0.226569	Plpp7
ENSMUSG00000112782	-4.77541	-3.42855	7.23493	0.00714985	0.226889	Gm7940
ENSMUSG00000021594	0.269876	4.74075	7.23399	0.0071536	0.226889	Srd5a1
ENSMUSG00000103380	4.39692	-3.24027	7.22627	0.00718444	0.227737	Gm37756
ENSMUSG00000038608	-0.20566	7.72093	7.22287	0.00719807	0.228039	Dock10
ENSMUSG00000034893	-0.242241	5.42304	7.22169	0.00720279	0.228058	Cog3
ENSMUSG00000045312	-0.241981	5.48029	7.21952	0.00721151	0.228204	Lhfpl2
ENSMUSG00000035142	-0.547722	2.02882	7.21813	0.00721709	0.228251	Nubpl
ENSMUSG00000034028	-1.71492	-1.67791	7.21344	0.00723596	0.228717	Cd226
ENSMUSG00000074272	-3.55061	-3.21153	7.21096	0.00724597	0.228903	Ceacam1
ENSMUSG00000030218	1.21081	-0.478213	7.20598	0.00726612	0.229409	Mgp
ENSMUSG00000032562	0.209102	7.23597	7.20148	0.00728435	0.229854	Gnai2
ENSMUSG00000074657	0.327364	3.91023	7.19949	0.00729243	0.229979	Kif5a
ENSMUSG00000097072	-4.15231	-3.5371	7.19571	0.00730781	0.23027	Foxl2os
ENSMUSG00000006418	-0.213788	6.74081	7.19518	0.00730997	0.23027	Rnf114
ENSMUSG00000096966	4.39235	-3.33644	7.19191	0.00732331	0.23056	Gm18336
ENSMUSG00000025140	0.455201	2.74388	7.18857	0.00733696	0.230859	Pycr1
ENSMUSG00000032517	-2.03034	4.15484	7.18297	0.00735986	0.231448	Mobp
ENSMUSG00000070327	0.206825	9.54328	7.1747	0.00739386	0.232362	Rnf213
ENSMUSG00000063409	-4.55082	-3.4261	7.17388	0.00739728	0.232362	Lrrc43
ENSMUSG00000068747	0.223894	6.08926	7.16546	0.00743208	0.233323	Sort1
ENSMUSG00000032332	0.371464	3.35203	7.1622	0.00744557	0.233548	Col12a1
ENSMUSG00000036181	-0.204501	8.22528	7.16016	0.00745407	0.233548	Hist1h1c
ENSMUSG00000033676	0.216477	6.50814	7.15969	0.007456	0.233548	Gabrb3
ENSMUSG00000036615	-0.338011	3.73656	7.15967	0.00745609	0.233548	Rfxap
ENSMUSG00000035614	-0.231514	5.74121	7.15639	0.00746972	0.233717	Togaram1
ENSMUSG00000033983	-0.286656	4.40472	7.15635	0.0074699	0.233717	Coil
ENSMUSG00000039473	-0.223047	6.04297	7.14493	0.00751762	0.235062	Ubn1
ENSMUSG00000027419	0.333494	3.81198	7.14404	0.00752135	0.235062	Pcsk2
ENSMUSG00000028039	0.769188	0.822511	7.13875	0.00754358	0.235624	Efna3
ENSMUSG00000026466	0.295569	4.36103	7.13753	0.00754871	0.235652	Tor1aip1
ENSMUSG00000050410	-0.262912	4.83605	7.13568	0.00755651	0.235673	Tcf19
ENSMUSG00000032012	0.402834	3.07651	7.13535	0.00755787	0.235673	Nectin1
ENSMUSG00000026029	0.485219	2.36466	7.13231	0.00757071	0.23593	Casp8
ENSMUSG00000060938	-0.202349	8.20942	7.13086	0.00757686	0.23593	Rpl26
ENSMUSG00000114516	-1.8462	-1.90558	7.13038	0.00757887	0.23593	Gm46440
ENSMUSG00000106927	1.50149	-1.23792	7.12434	0.00760444	0.236456	Gm43598
ENSMUSG00000042978	-0.215404	6.5785	7.12354	0.00760784	0.236456	Sbk1
ENSMUSG00000033177	0.763806	0.76182	7.12148	0.00761657	0.236456	Tmprss7
ENSMUSG00000046178	-0.221552	6.11355	7.12092	0.00761896	0.236456	Nxph1
ENSMUSG00000031129	0.321468	4.0396	7.12076	0.00761964	0.236456	Slc9a9
ENSMUSG00000017707	0.206315	7.4189	7.11992	0.00762321	0.236456	Serinc3
ENSMUSG00000057722	-2.67013	-2.68882	7.11937	0.00762554	0.236456	Lepr
ENSMUSG00000036622	-0.247082	5.27521	7.11154	0.00765891	0.23734	Atp13a2
ENSMUSG00000029165	-0.533673	2.01111	7.11068	0.00766262	0.23734	Agbl5
ENSMUSG00000034006	-0.337874	3.70661	7.10845	0.00767213	0.237503	Pqlc1
ENSMUSG00000025025	0.271234	4.64868	7.10014	0.00770777	0.238473	Mxi1
ENSMUSG00000027797	-0.204709	7.70088	7.09764	0.00771856	0.238674	Dclk1
ENSMUSG00000097388	1.17984	-0.577708	7.08872	0.00775705	0.23973	Gm3200
ENSMUSG00000022887	0.260701	4.88731	7.08086	0.00779116	0.24065	Masp1
ENSMUSG00000053199	-0.289856	4.39825	7.07663	0.00780956	0.241085	Arhgap20
ENSMUSG00000063445	-0.26052	4.8497	7.07305	0.0078252	0.241273	Nmral1
ENSMUSG00000026955	-0.279498	4.51183	7.07286	0.00782601	0.241273	Sapcd2
ENSMUSG00000044976	-0.520508	2.14635	7.07225	0.00782869	0.241273	Wdr72
ENSMUSG00000057406	0.201798	8.26093	7.06572	0.00785728	0.24202	Nsd2
ENSMUSG00000038305	0.26347	4.7798	7.06193	0.00787392	0.242398	Spats2l
ENSMUSG00000037060	0.370427	3.34997	7.0513	0.00792078	0.243706	Cavin3
ENSMUSG00000002948	-0.259577	4.86556	7.04904	0.00793079	0.243878	Map2k7
ENSMUSG00000032064	-0.357372	3.47404	7.04685	0.00794049	0.244042	Dixdc1
ENSMUSG00000104713	0.215379	11.2203	7.04567	0.00794572	0.244067	Gbp6
ENSMUSG00000033955	0.252453	5.04786	7.04284	0.00795828	0.244304	Tnks1bp1
ENSMUSG00000022860	1.52961	-1.39523	7.04195	0.00796222	0.244304	Chodl
ENSMUSG00000067006	0.953748	0.203773	7.03874	0.00797649	0.244603	Serpinb5
ENSMUSG00000033400	0.217793	6.41432	7.03755	0.00798182	0.244603	Agl
ENSMUSG00000044827	4.46582	-3.07385	7.0362	0.00798785	0.244603	Tlr1
ENSMUSG00000100763	-4.33128	-3.54311	7.03565	0.00799028	0.244603	Gm28777
ENSMUSG00000020380	0.254767	4.98123	7.03441	0.00799582	0.244603	Rad50
ENSMUSG00000057604	-0.632251	1.3793	7.03383	0.00799839	0.244603	Lmcd1
ENSMUSG00000021697	-0.33207	3.84864	7.03071	0.00801236	0.244895	Depdc1b
ENSMUSG00000072915	-0.351601	3.56252	7.02715	0.00802829	0.245174	Gm12258
ENSMUSG00000041308	0.276217	4.52035	7.0267	0.00803032	0.245174	Sntb2
ENSMUSG00000033423	-0.23818	5.47989	7.02479	0.00803887	0.245207	Eri3
ENSMUSG00000028328	0.47173	2.54747	7.02449	0.00804024	0.245207	Tmod1
ENSMUSG00000032766	0.88322	0.364223	7.023	0.00804694	0.245273	Gng11
ENSMUSG00000023019	-0.22373	6.05136	7.02204	0.00805124	0.245273	Gpd1
ENSMUSG00000035847	0.24438	5.3102	7.01995	0.00806063	0.245355	Ids
ENSMUSG00000050022	-0.526748	2.11709	7.01948	0.00806275	0.245355	Amz1
ENSMUSG00000001493	4.57315	-3.38028	7.01112	0.00810052	0.246369	Meox1
ENSMUSG00000020867	4.36262	-3.43636	7.0069	0.00811962	0.246815	Spata20
ENSMUSG00000022474	-0.247314	5.2822	7.00428	0.00813149	0.246916	Pmm1
ENSMUSG00000030103	0.305147	4.19571	7.00421	0.00813183	0.246916	Bhlhe40
ENSMUSG00000054863	-0.220394	6.06883	7.00278	0.00813834	0.246979	Fam19a5
ENSMUSG00000083287	0.246904	5.30186	6.99515	0.00817308	0.247897	Gm13502
ENSMUSG00000028277	0.220202	6.07099	6.99035	0.00819503	0.248293	Ube2j1
ENSMUSG00000030990	0.366232	3.46059	6.98945	0.00819915	0.248293	Pgap2
ENSMUSG00000043668	0.308202	4.07599	6.98869	0.00820263	0.248293	Tox3
ENSMUSG00000036817	-0.224291	5.90952	6.98839	0.00820401	0.248293	Sun1
ENSMUSG00000001158	0.263669	4.74627	6.98526	0.00821837	0.24847	Snrnp27
ENSMUSG00000031605	-0.226044	5.85728	6.98517	0.00821879	0.24847	Klhl2
ENSMUSG00000048458	0.205965	7.26014	6.98279	0.00822972	0.248645	Inka2
ENSMUSG00000020130	0.282986	4.48061	6.98196	0.00823355	0.248645	Tbc1d15
ENSMUSG00000030281	0.485875	2.35782	6.97619	0.00826014	0.249286	Il17rc
ENSMUSG00000020183	-0.614512	1.57596	6.9749	0.00826608	0.249286	Cpm
ENSMUSG00000033306	0.293747	4.29887	6.97443	0.00826824	0.249286	Lpp
ENSMUSG00000052102	0.277738	4.54376	6.97111	0.00828361	0.249614	Gnpda1
ENSMUSG00000011832	-0.246623	5.17971	6.96943	0.00829139	0.249713	Evi5l
ENSMUSG00000030127	0.235214	5.5354	6.96515	0.00831125	0.250175	Cops7a
ENSMUSG00000024403	0.5979	1.61969	6.96258	0.0083232	0.250399	Atp6v1g2
ENSMUSG00000064356	0.225567	5.89165	6.96101	0.00833052	0.250425	mt-Atp8
ENSMUSG00000097377	1.37326	-1.06554	6.96045	0.00833309	0.250425	Gm10822
ENSMUSG00000075408	3.81041	-3.1202	6.95707	0.00834886	0.250764	6030408B16Rik
ENSMUSG00000063605	0.753564	0.786756	6.94821	0.0083903	0.251872	Ccdc102a
ENSMUSG00000024535	-0.3215	3.89009	6.94293	0.00841511	0.252366	Snx24
ENSMUSG00000039911	-0.250157	5.04956	6.94278	0.00841582	0.252366	Spsb1
ENSMUSG00000106968	-4.07739	-3.48197	6.9409	0.00842467	0.252494	C78283
ENSMUSG00000049191	-0.346914	3.55297	6.93163	0.00846847	0.25367	Rtl5
ENSMUSG00000037815	0.205171	7.22785	6.92751	0.00848798	0.254112	Ctnna1
ENSMUSG00000023913	0.240485	5.63567	6.92514	0.00849926	0.254112	Pla2g7
ENSMUSG00000029592	-0.291423	4.29255	6.92444	0.00850257	0.254112	Usp30
ENSMUSG00000022812	0.225453	6.18207	6.92409	0.00850424	0.254112	Gsk3b
ENSMUSG00000039145	0.26608	4.68602	6.9237	0.00850609	0.254112	Camk1d
ENSMUSG00000051579	0.218109	6.14032	6.92144	0.00851685	0.254297	Tceal8
ENSMUSG00000046402	0.893207	0.113396	6.91972	0.00852503	0.254404	Rbp1
ENSMUSG00000097327	-0.946392	0.208587	6.91746	0.00853579	0.254588	E030030I06Rik
ENSMUSG00000046881	4.33382	-3.48035	6.91233	0.00856035	0.255184	Olfr374
ENSMUSG00000075023	-2.65491	-2.54068	6.91038	0.00856966	0.255324	Accsl
ENSMUSG00000019899	0.802885	0.761178	6.90579	0.00859172	0.255779	Lama2
ENSMUSG00000020932	0.42379	4.86665	6.90528	0.00859414	0.255779	Gfap
ENSMUSG00000049517	-0.199134	8.10406	6.89823	0.00862811	0.256653	Rps23
ENSMUSG00000068196	0.959995	0.147874	6.89631	0.0086374	0.256791	Col8a1
ENSMUSG00000045294	-0.20084	7.87677	6.8892	0.00867182	0.257442	Insig1
ENSMUSG00000006764	-0.699672	1.19261	6.8889	0.00867327	0.257442	Tph2
ENSMUSG00000050234	-1.10879	-0.179784	6.88829	0.00867622	0.257442	Gja4
ENSMUSG00000015950	-1.63065	-1.64767	6.88796	0.00867783	0.257442	Ncf1
ENSMUSG00000063320	-0.551063	1.81611	6.88604	0.00868717	0.257535	1190007I07Rik
ENSMUSG00000022799	0.23298	5.6068	6.88541	0.00869022	0.257535	Arhgap31
ENSMUSG00000039187	0.28551	4.42589	6.8797	0.00871803	0.258221	Fanci
ENSMUSG00000000826	-0.202973	7.28133	6.87519	0.00874006	0.258736	Dnajc5
ENSMUSG00000028099	0.322687	4.03257	6.86894	0.00877065	0.259339	Polr3c
ENSMUSG00000028670	-0.204808	7.14355	6.8688	0.00877136	0.259339	Lypla2
ENSMUSG00000041216	-0.984115	0.0463557	6.86817	0.00877444	0.259339	Clvs1
ENSMUSG00000021972	0.258726	4.90223	6.86544	0.00878787	0.259597	Hmbox1
ENSMUSG00000041720	0.21066	6.67549	6.86367	0.00879656	0.259607	Pi4ka
ENSMUSG00000062210	-0.246393	5.19316	6.86165	0.00880651	0.259607	Tnfaip8
ENSMUSG00000113948	0.486985	2.41515	6.86054	0.00881201	0.259607	Rpl17-ps3
ENSMUSG00000043659	2.64855	-2.64574	6.85941	0.00881757	0.259607	Npsr1
ENSMUSG00000074916	0.544301	1.89396	6.85917	0.00881873	0.259607	Chst14
ENSMUSG00000040033	0.211533	6.55698	6.85799	0.0088246	0.259607	Stat2
ENSMUSG00000018479	-4.10714	-3.48263	6.85728	0.0088281	0.259607	1700125H20Rik
ENSMUSG00000072387	-1.75391	-1.86206	6.85625	0.00883318	0.259607	Gm10356
ENSMUSG00000027460	-2.75422	-2.40951	6.85616	0.00883361	0.259607	Angpt4
ENSMUSG00000041828	-2.27479	-2.13409	6.85589	0.00883495	0.259607	Abca8a
ENSMUSG00000021646	-0.321367	3.90199	6.85286	0.00884994	0.25991	Mccc2
ENSMUSG00000089715	-0.217258	6.16735	6.8509	0.00885964	0.260058	Cbx6
ENSMUSG00000089936	0.777251	0.593644	6.84912	0.0088685	0.260158	Gm16199
ENSMUSG00000095597	-0.201756	7.37368	6.84833	0.00887243	0.260158	Gm6472
ENSMUSG00000034460	-0.430346	2.71404	6.84678	0.00888013	0.260246	Six4
ENSMUSG00000020785	-0.523037	1.99026	6.84355	0.00889618	0.260579	Camkk1
ENSMUSG00000068742	-0.428767	2.81439	6.84252	0.00890133	0.260593	Cry2
ENSMUSG00000097563	4.36844	-3.32663	6.83867	0.00892052	0.261017	Gm26638
ENSMUSG00000071256	-0.299947	4.12924	6.83725	0.00892761	0.261058	Zfp213
ENSMUSG00000063430	-1.37242	-1.24942	6.83651	0.00893132	0.261058	Wscd2
ENSMUSG00000022829	0.684828	1.03889	6.83415	0.00894311	0.261089	Stxbp5l
ENSMUSG00000040928	-0.235736	5.41619	6.83411	0.00894331	0.261089	S100pbp
ENSMUSG00000074746	0.215604	6.21983	6.83348	0.00894648	0.261089	Pdzd8
ENSMUSG00000038886	-0.216948	6.09749	6.82815	0.00897323	0.261732	Man2a2
ENSMUSG00000080316	0.423118	2.7907	6.82388	0.00899468	0.26222	Spaca6
ENSMUSG00000104391	-2.60967	-2.75213	6.82104	0.00900902	0.2625	Gm37960
ENSMUSG00000031750	0.544334	1.94807	6.81437	0.00904274	0.263344	Il34
ENSMUSG00000040390	-0.259736	4.76175	6.81094	0.00906011	0.263635	Map3k10
ENSMUSG00000117416	-1.2443	-0.969109	6.81053	0.0090622	0.263635	AC168306,1
ENSMUSG00000022824	4.25141	-3.42768	6.80658	0.00908225	0.264079	Muc13
ENSMUSG00000029171	-0.240664	5.25665	6.80427	0.00909401	0.264283	Pgm2
ENSMUSG00000001173	-0.293912	4.24925	6.80147	0.0091083	0.26456	Ocrl
ENSMUSG00000097023	-0.254093	4.89568	6.79515	0.0091406	0.265359	Mir9-3hg
ENSMUSG00000035064	0.239855	5.28869	6.79283	0.00915245	0.265564	Eef2k
ENSMUSG00000027525	0.291093	4.25468	6.78771	0.00917873	0.266188	Phactr3
ENSMUSG00000039910	0.254196	4.87108	6.78616	0.00918675	0.26626	Cited2
ENSMUSG00000115852	0.626977	1.40579	6.78537	0.00919079	0.26626	AC169509,1
ENSMUSG00000079143	-4.17215	-3.60538	6.78083	0.00921422	0.266735	Atxn7l1os1
ENSMUSG00000108815	-4.25783	-3.04618	6.78032	0.00921681	0.266735	Gm49388
ENSMUSG00000042129	0.654353	1.24954	6.77771	0.00923035	0.266988	Rassf4
ENSMUSG00000097623	2.66642	-2.4921	6.77609	0.00923871	0.267091	B230323A14Rik
ENSMUSG00000009927	-0.196096	8.46159	6.77275	0.00925601	0.267452	Rps25
ENSMUSG00000047446	-0.213448	6.30289	6.76969	0.00927188	0.267727	Arl4a
ENSMUSG00000055660	-0.230871	5.55592	6.76906	0.00927518	0.267727	Mettl4
ENSMUSG00000029003	0.333172	3.71476	6.76642	0.00928891	0.267984	Mad2l2
ENSMUSG00000040078	0.224914	5.78174	6.76472	0.00929774	0.268029	Ptges3-ps
ENSMUSG00000025133	-0.218024	6.02391	6.76427	0.00930012	0.268029	Ints4
ENSMUSG00000027412	0.550641	2.13598	6.76315	0.00930593	0.268057	Lpin3
ENSMUSG00000050394	0.532402	1.90737	6.75313	0.00935833	0.269337	Armcx6
ENSMUSG00000017837	-0.261123	4.74206	6.7528	0.00936007	0.269337	Nkiras2
ENSMUSG00000030519	0.208808	6.60101	6.75055	0.00937186	0.269398	Apba2
ENSMUSG00000040767	-0.446128	2.66135	6.75055	0.0093719	0.269398	Snrnp25
ENSMUSG00000108948	4.51317	-3.26645	6.74552	0.00939835	0.270019	Olfr695
ENSMUSG00000036879	0.24368	5.2373	6.73518	0.00945298	0.271317	Phkb
ENSMUSG00000061576	-0.221344	5.90232	6.73512	0.0094533	0.271317	Dpp6
ENSMUSG00000028672	-0.250952	4.92326	6.73043	0.00947818	0.27189	Hmgcl
ENSMUSG00000026781	-0.223466	5.84424	6.72762	0.00949309	0.272029	Acbd5
ENSMUSG00000022833	0.346071	3.51987	6.72723	0.00949521	0.272029	Ccdc14
ENSMUSG00000034591	0.233904	5.42379	6.72676	0.0094977	0.272029	Slc41a2
ENSMUSG00000021130	-0.243818	5.12685	6.71779	0.00954558	0.273259	Galnt16
ENSMUSG00000113601	1.59013	-1.56461	6.70346	0.00962263	0.275263	Gm48735
ENSMUSG00000054716	-0.484639	2.32878	6.70293	0.00962548	0.275263	Zfp771
ENSMUSG00000047712	-0.237	5.31404	6.70144	0.00963352	0.275351	Ust
ENSMUSG00000062007	-3.75929	-3.12265	6.69844	0.00964974	0.275673	Hsh2d
ENSMUSG00000113404	-2.8491	-2.83259	6.69418	0.00967279	0.276055	Gm48622
ENSMUSG00000039202	0.195468	8.39985	6.69414	0.00967305	0.276055	Abhd2
ENSMUSG00000117165	4.80368	-3.03951	6.69165	0.00968654	0.276298	AC123659,1
ENSMUSG00000053297	0.735967	0.786511	6.68928	0.00969944	0.276524	AI854703
ENSMUSG00000040616	0.300306	4.09917	6.68532	0.00972103	0.276997	Tmem51
ENSMUSG00000031530	-0.273894	4.47533	6.68132	0.00974282	0.277476	Dusp4
ENSMUSG00000069237	0.219817	5.90242	6.68007	0.00974968	0.277528	Fam8a1
ENSMUSG00000113688	4.39546	-3.11508	6.67913	0.00975484	0.277533	A930027P06Rik
ENSMUSG00000116048	0.19576	8.82438	6.6754	0.00977525	0.277972	2021-09-02
ENSMUSG00000056394	0.238434	5.34966	6.67302	0.00978831	0.2782	Lig1
ENSMUSG00000024456	0.294546	4.18408	6.67078	0.00980066	0.278409	Diaph1
ENSMUSG00000031349	0.219525	6.00916	6.66852	0.00981305	0.278618	Nsdhl
ENSMUSG00000089872	0.24113	5.16105	6.66721	0.00982028	0.278681	Rps6kc1
ENSMUSG00000044148	0.287532	4.29031	6.66617	0.009826	0.278701	1810030O07Rik
ENSMUSG00000020085	0.694746	1.13913	6.66401	0.00983794	0.278897	Aifm2
ENSMUSG00000061559	-0.235432	5.32786	6.65948	0.00986298	0.279465	Wdr61
ENSMUSG00000071424	-0.246842	5.02264	6.65489	0.0098884	0.280042	Grid2
ENSMUSG00000018326	0.199837	7.49556	6.65135	0.00990808	0.280456	Ywhab
ENSMUSG00000027011	0.207107	6.62779	6.64913	0.00992043	0.280663	Ube2e3
ENSMUSG00000028926	0.221003	5.86721	6.64634	0.00993595	0.280818	Cdk14
ENSMUSG00000052726	0.693679	1.06976	6.64472	0.00994503	0.280818	Kcnt2
ENSMUSG00000040940	0.303926	4.02802	6.6445	0.00994626	0.280818	Arhgef1
ENSMUSG00000058258	0.194981	8.65007	6.64361	0.00995121	0.280818	Idi1
ENSMUSG00000023067	0.212943	6.45268	6.64361	0.00995121	0.280818	Cdkn1a
ENSMUSG00000086859	-0.361566	3.29582	6.64249	0.00995749	0.280848	Snhg20
ENSMUSG00000026932	-0.232336	6.90387	6.64161	0.00996239	0.280848	Nacc2
ENSMUSG00000049804	0.212561	6.30401	6.634	0.010005	0.281654	Armcx4
ENSMUSG00000079445	0.981358	-0.150302	6.63382	0.010006	0.281654	B3gnt7
ENSMUSG00000028782	-0.213444	6.1522	6.63379	0.0100062	0.281654	Adgrb2
ENSMUSG00000008036	-0.214937	6.08174	6.63289	0.0100112	0.281654	Ap2s1
ENSMUSG00000067702	-4.28926	-3.60627	6.63021	0.0100264	0.281936	Tuba3a
ENSMUSG00000018921	0.289528	4.24389	6.62674	0.0100459	0.282215	Pelp1
ENSMUSG00000029664	2.17948	-2.40651	6.62656	0.0100469	0.282215	Tfpi2
ENSMUSG00000021047	-0.21259	6.16236	6.62458	0.0100581	0.282215	Nova1
ENSMUSG00000062421	-0.212165	6.16215	6.62432	0.0100595	0.282215	Arf2
ENSMUSG00000026730	0.290283	4.21784	6.62394	0.0100617	0.282215	Pter
ENSMUSG00000062464	-3.81163	-3.1726	6.6189	0.0100902	0.282872	Cyp4f37
ENSMUSG00000030282	-0.237133	5.27657	6.6165	0.0101038	0.283111	Cmas
ENSMUSG00000027176	-0.260413	4.72315	6.61419	0.0101169	0.283336	Cstf3
ENSMUSG00000107019	1.034	-0.222995	6.61309	0.0101232	0.283367	Gm43682
ENSMUSG00000113795	2.84222	-2.87698	6.60563	0.0101657	0.284414	Gm48119
ENSMUSG00000111442	-4.04103	-3.59984	6.59814	0.0102085	0.285468	Gm48334
ENSMUSG00000037335	4.44602	-3.53884	6.59703	0.0102149	0.285468	Hand1
ENSMUSG00000085511	-1.61019	-1.66462	6.59635	0.0102188	0.285468	Gm11738
ENSMUSG00000041353	0.316657	3.83312	6.59044	0.0102528	0.28614	Tmem29
ENSMUSG00000105818	1.34949	-1.13128	6.59038	0.0102531	0.28614	Gm43256
ENSMUSG00000022991	0.980618	0.290002	6.58837	0.0102647	0.286319	Lalba
ENSMUSG00000047992	-0.594351	1.51524	6.58072	0.0103089	0.287408	Fam69c
ENSMUSG00000004127	0.274569	4.40611	6.57525	0.0103407	0.288063	Trmt10a
ENSMUSG00000003848	0.243963	5.05935	6.5737	0.0103497	0.288063	Nob1
ENSMUSG00000025153	0.196217	9.23822	6.57362	0.0103501	0.288063	Fasn
ENSMUSG00000079055	-0.277955	4.36592	6.57307	0.0103533	0.288063	Slc8a3
ENSMUSG00000024789	0.197764	7.41262	6.5722	0.0103584	0.288063	Jak2
ENSMUSG00000017057	0.273336	4.45412	6.56517	0.0103994	0.289059	Il13ra1
ENSMUSG00000041654	0.339979	3.54241	6.56182	0.010419	0.289459	Slc39a11
[truncated: 53,537 more rows]

## Sheet: siStat1_Ctr
"genes"	"logFC"	"logCPM"	"LR"	"PValue"	"FDR"	GeneSymbol
ENSMUSG00000101645	10.0095	0.787293	106.575	5.51556e-25	3.06312e-20	Gm28635
ENSMUSG00000095562	9.04492	-0.585338	76.4135	2.30073e-18	6.38867e-14	Gm21887
ENSMUSG00000093769	9.08489	-0.358385	60.2336	8.42397e-15	1.55945e-10	Hist2h3c1
ENSMUSG00000103651	-7.83846	-0.893158	46.845	7.68304e-12	1.06671e-07	Gm37206
ENSMUSG00000068120	-8.95448	-0.114569	41.1556	1.40581e-10	1.56146e-06	Gm10231
ENSMUSG00000115074	7.26845	-2.02111	34.0915	5.25816e-09	4.86695e-05	Ndor1
ENSMUSG00000096271	6.98815	-2.01805	28.6414	8.71009e-08	0.000691034	Ccl21b
ENSMUSG00000046711	-1.15327	6.83809	25.4197	4.61183e-07	0.00320153	Hmga1
ENSMUSG00000032517	-1.07208	5.03568	23.3268	1.3668e-06	0.00843406	Mobp
ENSMUSG00000112829	-7.15611	-2.14865	23.0904	1.54559e-06	0.00858359	Gm29696
ENSMUSG00000093485	-6.36603	-1.72865	22.3165	2.31207e-06	0.011673	Gm20708
ENSMUSG00000097872	4.76114	-1.66286	21.5699	3.41171e-06	0.0157894	Gm26702
ENSMUSG00000029419	-2.31279	1.00218	21.3294	3.86745e-06	0.0165217	Ajm1
ENSMUSG00000079774	-3.7551	-0.413107	21.1191	4.31602e-06	0.017121	Fam205a2
ENSMUSG00000050854	-1.49052	1.31446	20.7656	5.19064e-06	0.0192178	Tmem125
ENSMUSG00000103998	5.89766	-2.31259	20.6153	5.61456e-06	0.0194881	Gm38025
ENSMUSG00000028927	-1.49034	2.39281	20.4537	6.1091e-06	0.0199574	Padi2
ENSMUSG00000022565	-1.12361	5.62068	19.0092	1.30091e-05	0.0401374	Plec
ENSMUSG00000021613	-1.61033	0.839169	18.3036	1.88347e-05	0.0550528	Hapln1
ENSMUSG00000115293	-7.10849	-1.72434	18.1192	2.07497e-05	0.0576176	Gm49333
ENSMUSG00000046229	1.80207	3.06381	16.8523	4.04048e-05	0.106853	Scand1
ENSMUSG00000053279	0.848224	4.4572	16.7477	4.26935e-05	0.107774	Aldh1a1
ENSMUSG00000023011	-1.25285	1.74599	16.4015	5.12456e-05	0.123738	Faim2
ENSMUSG00000071042	-1.826	0.435312	16.2514	5.54696e-05	0.128357	Rasgrp3
ENSMUSG00000020889	-1.18643	2.23149	15.6902	7.46089e-05	0.165739	Nr1d1
ENSMUSG00000080237	-2.70476	-1.60706	15.0593	0.000104188	0.222545	Gm14239
ENSMUSG00000024256	5.50036	-2.46286	14.6395	0.000130158	0.259399	Adcyap1
ENSMUSG00000062760	-0.893054	6.4595	14.6221	0.000131367	0.259399	Shisal1
ENSMUSG00000045608	0.990819	3.60086	14.5643	0.000135454	0.259399	Dbx2
ENSMUSG00000102543	-1.25298	3.03523	14.3986	0.000147911	0.273813	Pcdhgc5
ENSMUSG00000106147	-4.67844	-1.65713	14.2216	0.000162498	0.284058	Rnu3a
ENSMUSG00000006403	-0.919331	4.79518	14.0749	0.000175668	0.284058	Adamts4
ENSMUSG00000045114	-3.20091	-1.53245	14.0457	0.000178426	0.284058	Prrt2
ENSMUSG00000038370	-1.13235	1.49949	14.043	0.000178682	0.284058	Pcp4l1
ENSMUSG00000024647	0.94243	4.1359	14.0394	0.00017902	0.284058	Cbln2
ENSMUSG00000025375	-0.771798	7.2509	13.8926	0.000193564	0.297148	Aatk
ENSMUSG00000023036	-0.902747	3.51763	13.8503	0.00019797	0.297148	Pcdhgc4
ENSMUSG00000097012	6.34974	-2.39504	13.6491	0.00022035	0.314517	Gm16531
ENSMUSG00000075296	-5.72193	-2.82195	13.6338	0.000222152	0.314517	Aldh3b2
ENSMUSG00000024330	-0.759147	6.61669	13.5971	0.000226532	0.314517	Col11a2
ENSMUSG00000117972	2.9799	-1.66776	13.4825	0.000240792	0.322698	AC131185,2
ENSMUSG00000074758	-4.02446	-2.42893	13.3546	0.000257795	0.322698	Gm5535
ENSMUSG00000049173	-3.07396	-2.10818	13.3463	0.000258926	0.322698	Myoz3
ENSMUSG00000024593	-0.996022	3.53845	13.3414	0.00025961	0.322698	Megf10
ENSMUSG00000001985	-0.863643	7.01027	13.3179	0.000262882	0.322698	Grik3
ENSMUSG00000020926	-1.07627	3.23092	13.2868	0.000267288	0.322698	Adam11
ENSMUSG00000036599	-1.04995	2.47957	13.2243	0.00027635	0.32654	Chst12
ENSMUSG00000062393	-1.84627	-0.291945	13.0607	0.00030155	0.339806	Dgkk
ENSMUSG00000021940	-3.59455	-2.44906	13.0387	0.000305127	0.339806	Ptpn20
ENSMUSG00000089281	1.47147	1.52228	13.0337	0.000305933	0.339806	Scarna6
ENSMUSG00000030218	1.52257	0.821403	12.9574	0.000318662	0.345144	Mgp
ENSMUSG00000118193	-3.86561	-2.25559	12.9021	0.000328214	0.345144	Arhgap26
ENSMUSG00000027965	1.51626	0.494554	12.8954	0.000329383	0.345144	Olfm3
ENSMUSG00000053930	-1.23144	2.31735	12.7235	0.000361083	0.359303	Shisa6
ENSMUSG00000065251	1.04153	3.59954	12.7154	0.000362659	0.359303	Gm23971
ENSMUSG00000112022	4.73677	-0.411539	12.7045	0.000364769	0.359303	Gm2436
ENSMUSG00000097638	3.22367	-2.36726	12.6841	0.000368775	0.359303	Carlr
ENSMUSG00000115855	-5.79159	-2.86265	12.6501	0.000375552	0.359597	Gm34643
ENSMUSG00000084896	5.88568	-3.10578	12.5904	0.000387734	0.364969	Gm11632
ENSMUSG00000041605	-0.925397	5.57145	12.3874	0.00043224	0.397496	Inava
ENSMUSG00000115464	-2.44925	-1.57899	12.352	0.000440525	0.397496	Gm49019
ENSMUSG00000052428	0.785523	5.82173	12.3383	0.000443762	0.397496	Tmco1
ENSMUSG00000027559	1.13648	1.44622	12.2494	0.0004654	0.4082	Car3
ENSMUSG00000067006	1.3576	0.323854	12.2294	0.000470413	0.4082	Serpinb5
ENSMUSG00000092274	-0.978783	4.85651	12.1026	0.000503524	0.414956	Neat1
ENSMUSG00000038168	-0.963343	3.89183	12.0891	0.000507177	0.414956	P3h2
ENSMUSG00000035735	-1.10655	3.32864	12.0629	0.00051434	0.414956	Dagla
ENSMUSG00000078722	-3.17254	-2.05534	12.0594	0.000515326	0.414956	Gm12394
ENSMUSG00000027510	-0.919314	3.81935	12.0585	0.000515556	0.414956	Rbm38
ENSMUSG00000087138	-1.59205	-0.666321	11.9662	0.00054174	0.423569	Gm15545
ENSMUSG00000047658	-1.33843	1.25459	11.9407	0.0005492	0.423569	Gal3st3
ENSMUSG00000036959	-1.10587	2.48853	11.9168	0.000556298	0.423569	Bcorl1
ENSMUSG00000082465	2.79869	-1.67629	11.9018	0.000560811	0.423569	Rps6-ps3
ENSMUSG00000093445	-0.933967	2.83675	11.854	0.000575369	0.423569	Lrch4
ENSMUSG00000002250	-1.21326	3.5912	11.8274	0.000583642	0.423569	Ppard
ENSMUSG00000102737	-2.91489	-2.17813	11.8106	0.00058894	0.423569	1700016A09Rik
ENSMUSG00000061576	-0.771964	6.40186	11.8014	0.000591863	0.423569	Dpp6
ENSMUSG00000041607	-0.894054	9.45533	11.7919	0.000594901	0.423569	Mbp
ENSMUSG00000072825	-0.872616	3.85244	11.7474	0.000609297	0.428328	Cep170b
ENSMUSG00000038026	-1.04751	1.65268	11.6438	0.000644166	0.447066	Kcnj9
ENSMUSG00000022491	1.72708	0.270047	11.6212	0.000652052	0.447066	Glycam1
ENSMUSG00000043259	-1.32784	5.27915	11.5694	0.000670466	0.454085	Fam13c
ENSMUSG00000048078	-1.09427	3.42473	11.5455	0.000679148	0.454423	Tenm4
ENSMUSG00000031840	-0.690023	5.72025	11.4571	0.000712217	0.464035	Rab3a
ENSMUSG00000063952	-0.94644	3.8326	11.453	0.000713776	0.464035	Brpf3
ENSMUSG00000032388	0.867034	4.91563	11.4406	0.00071858	0.464035	Spg21
ENSMUSG00000052609	-1.1819	0.905445	11.3804	0.000742223	0.473794	Plekhg3
ENSMUSG00000053617	-0.700059	5.61796	11.3383	0.00075925	0.474191	Sh3pxd2a
ENSMUSG00000095199	-5.66247	-2.61469	11.3367	0.000759922	0.474191	Zfp967
ENSMUSG00000062151	1.3762	0.304057	11.2694	0.000787968	0.486229	Unc13c
ENSMUSG00000081281	1.47125	0.838232	11.215	0.000811371	0.492019	Gm6274
ENSMUSG00000000794	-1.17853	2.46668	11.2066	0.000815071	0.492019	Kcnn3
ENSMUSG00000117901	-1.82308	0.653703	11.1748	0.000829163	0.495144	AC109619,1
ENSMUSG00000022040	1.81695	0.919975	11.1518	0.0008395	0.495984	Ephx2
ENSMUSG00000003623	0.753378	6.09844	11.1187	0.000854633	0.496832	Crot
ENSMUSG00000032925	1.43638	-0.617808	11.1096	0.000858828	0.496832	Itgbl1
ENSMUSG00000030560	0.819299	3.72485	11.0624	0.000880946	0.502647	Ctsc
ENSMUSG00000045211	-0.899191	3.07256	11.0498	0.000886981	0.502647	Nudt18
ENSMUSG00000038400	-0.984459	3.04053	10.9361	0.000943108	0.529055	Pmepa1
ENSMUSG00000011486	-5.48851	-3.1389	10.8821	0.000970989	0.532188	Slc25a41
ENSMUSG00000068615	1.99366	-0.385427	10.8575	0.000983942	0.532188	Gjd2
ENSMUSG00000026113	-1.04671	4.24954	10.8527	0.000986541	0.532188	Inpp4a
ENSMUSG00000103522	-3.32265	-2.4066	10.8285	0.000999506	0.532188	9430087J23Rik
ENSMUSG00000111312	-2.21312	-0.956037	10.8083	0.00101048	0.532188	Gm47205
ENSMUSG00000021140	-0.758622	5.74318	10.7986	0.00101576	0.532188	Pcnx
ENSMUSG00000085327	4.94838	-3.13797	10.7774	0.00102745	0.532188	Gm16104
ENSMUSG00000102222	-0.940288	3.01544	10.7678	0.00103283	0.532188	Pcdhga10
ENSMUSG00000091476	0.931959	1.7447	10.761	0.00103662	0.532188	Catspere2
ENSMUSG00000053877	-1.03065	5.45123	10.7469	0.00104452	0.532188	Srcap
ENSMUSG00000073060	-1.00524	2.0455	10.7167	0.00106171	0.533929	Zxda
ENSMUSG00000049577	-0.88137	2.52015	10.6876	0.00107857	0.533929	Zfpm1
ENSMUSG00000026825	-1.26741	3.32669	10.6854	0.00107985	0.533929	Dnm1
ENSMUSG00000098794	-3.8206	-1.01713	10.6742	0.00108639	0.533929	Gm28038
ENSMUSG00000059187	1.69144	0.305087	10.643	0.00110491	0.536021	Fam19a1
ENSMUSG00000054808	-0.871881	6.35115	10.6345	0.00110995	0.536021	Actn4
ENSMUSG00000047787	-1.0662	3.09981	10.5769	0.0011451	0.548227	Flrt1
ENSMUSG00000108210	-2.68274	-2.09274	10.5192	0.00118143	0.552598	Gm35808
ENSMUSG00000073910	-1.09595	2.16856	10.4978	0.00119515	0.552598	Mob3b
ENSMUSG00000074063	-1.83714	-0.770984	10.4977	0.00119525	0.552598	Osgin1
ENSMUSG00000078249	-0.902358	2.60722	10.4811	0.00120605	0.552598	Hmga1b
ENSMUSG00000038600	-1.87801	-0.891405	10.4774	0.00120844	0.552598	Atp6v0a4
ENSMUSG00000039910	-0.763616	4.07622	10.469	0.00121393	0.552598	Cited2
ENSMUSG00000073878	-2.0003	-0.654296	10.4492	0.00122702	0.554015	Gm13304
ENSMUSG00000034040	-0.914291	3.22415	10.4291	0.00124048	0.555577	Galnt17
ENSMUSG00000037239	-0.741327	4.765	10.3876	0.00126866	0.558276	Spred3
ENSMUSG00000115959	-5.4339	-2.9559	10.3723	0.0012792	0.558276	Gm18494
ENSMUSG00000039157	-0.802827	5.32845	10.3651	0.00128417	0.558276	Fam102a
ENSMUSG00000015476	-2.26655	-0.574087	10.3546	0.00129154	0.558276	Prrt1
ENSMUSG00000054256	-1.04377	4.02509	10.3215	0.00131489	0.558276	Msi1
ENSMUSG00000080848	0.759379	5.60619	10.3157	0.00131901	0.558276	Gm9385
ENSMUSG00000063531	-0.891125	5.24912	10.2861	0.00134036	0.558276	Sema3e
ENSMUSG00000020627	-1.11223	2.54201	10.2832	0.00134247	0.558276	Klhl29
ENSMUSG00000045980	-1.0662	2.5545	10.2831	0.00134252	0.558276	Tmem104
ENSMUSG00000091511	3.84304	-2.94188	10.2746	0.00134876	0.558276	Vmn2r87
ENSMUSG00000004267	-0.867352	2.67272	10.2573	0.00136143	0.558276	Eno2
ENSMUSG00000105055	1.73069	1.79063	10.2496	0.00136714	0.558276	Gm43079
ENSMUSG00000026463	-0.800003	3.93264	10.2298	0.00138193	0.560194	Atp2b4
ENSMUSG00000023945	0.913445	2.44344	10.2116	0.00139561	0.561643	Slc5a7
ENSMUSG00000087403	-1.53697	0.365847	10.1837	0.00141691	0.566112	Kantr
ENSMUSG00000078134	1.12624	1.71773	10.1461	0.00144606	0.573297	Gm12355
ENSMUSG00000075600	-1.0947	2.18832	10.1082	0.00147611	0.573297	Zc3h3
ENSMUSG00000041757	-1.13459	3.03164	10.1058	0.00147801	0.573297	Plekha6
ENSMUSG00000035504	-1.69509	1.49087	10.1017	0.00148136	0.573297	Reep6
ENSMUSG00000025507	-0.805387	3.50785	10.0851	0.00149474	0.573297	Pidd1
ENSMUSG00000021904	-3.16645	-2.40191	10.0825	0.00149683	0.573297	Sema3g
ENSMUSG00000115234	-5.17243	-2.92284	10.0227	0.00154626	0.587642	Gm49130
ENSMUSG00000108752	-1.48258	-0.699907	10.0117	0.00155545	0.587642	Gm45191
ENSMUSG00000000031	0.937063	1.97845	9.97888	0.00158346	0.594182	H19
ENSMUSG00000036698	-0.942763	5.9433	9.9359	0.00162086	0.601201	Ago2
ENSMUSG00000022262	-0.807915	3.17639	9.92883	0.0016271	0.601201	Dnah5
ENSMUSG00000112300	-1.65049	-1.00409	9.92032	0.00163464	0.601201	Gm47976
ENSMUSG00000051375	-0.83388	4.71342	9.90275	0.00165032	0.602976	Pcdh1
ENSMUSG00000021876	2.70558	-1.33381	9.88683	0.00166466	0.604239	Rnase4
ENSMUSG00000062115	-0.838471	4.48027	9.87204	0.0016781	0.60516	Rai1
ENSMUSG00000027894	-0.787244	3.64386	9.8466	0.00170146	0.609626	Slc6a17
ENSMUSG00000087968	1.09814	2.84847	9.81066	0.00173503	0.616199	Gm25395
ENSMUSG00000022132	1.03948	0.652268	9.78481	0.00175959	0.616199	Cldn10
ENSMUSG00000070667	1.97636	-1.26002	9.77907	0.00176509	0.616199	Rpl31-ps10
ENSMUSG00000055415	-0.744679	3.84255	9.77789	0.00176623	0.616199	Atp10b
ENSMUSG00000074149	2.84893	-1.71769	9.76333	0.00178027	0.616199	Gm10634
ENSMUSG00000019831	-1.69023	5.08385	9.75704	0.00178637	0.616199	Wasf1
ENSMUSG00000048899	-0.74545	2.93654	9.72713	0.00181568	0.61811	Rimkla
ENSMUSG00000040710	0.800081	2.60394	9.7004	0.00184228	0.61811	St8sia4
ENSMUSG00000032788	-0.629223	5.64648	9.69717	0.00184552	0.61811	Pdxk
ENSMUSG00000022991	3.0132	-2.60285	9.66272	0.00188044	0.61811	Lalba
ENSMUSG00000016028	-1.35522	1.00064	9.65942	0.00188383	0.61811	Celsr1
ENSMUSG00000036422	-0.818406	2.96544	9.6588	0.00188447	0.61811	Pcdh8
ENSMUSG00000068259	-2.9039	-2.36551	9.65222	0.00189123	0.61811	Olfr461
ENSMUSG00000034275	-0.715339	8.11382	9.64606	0.00189758	0.61811	Igsf9b
ENSMUSG00000037692	-0.982885	3.59503	9.64187	0.00190191	0.61811	Ahdc1
ENSMUSG00000025287	0.94051	2.05616	9.64035	0.00190349	0.61811	Acot9
ENSMUSG00000116604	-3.38721	-2.53505	9.62991	0.00191434	0.61811	Gm49745
ENSMUSG00000113986	-5.20648	-3.20779	9.60479	0.0019407	0.622999	Gm31333
ENSMUSG00000035863	-0.673401	5.02242	9.58605	0.00196061	0.623658	Palm
ENSMUSG00000093574	-5.80254	-2.61425	9.57652	0.00197081	0.623658	Gm20671
ENSMUSG00000016024	1.41313	0.221637	9.57129	0.00197644	0.623658	Lbp
ENSMUSG00000073680	-0.880587	4.9628	9.55656	0.00199236	0.625128	Tmem88b
ENSMUSG00000060988	0.651784	4.66245	9.53408	0.00201691	0.628065	Galnt13
ENSMUSG00000039617	0.814433	4.54623	9.52129	0.00203102	0.628065	Gm7488
ENSMUSG00000063704	-3.89415	-2.51453	9.50089	0.00205372	0.628065	Mapk15
ENSMUSG00000027375	-0.99954	2.25695	9.48267	0.00207422	0.628065	Mal
ENSMUSG00000085582	1.51993	-0.792718	9.46976	0.00208887	0.628065	3110099E03Rik
ENSMUSG00000085197	-3.85903	-2.94559	9.46644	0.00209265	0.628065	1700125H03Rik
ENSMUSG00000015289	0.769693	4.1177	9.46051	0.00209943	0.628065	Lage3
ENSMUSG00000069601	-0.792357	6.77557	9.46044	0.0020995	0.628065	Ank3
ENSMUSG00000032637	-1.02961	4.87361	9.45048	0.00211094	0.628065	Atxn2l
ENSMUSG00000091117	-4.0501	-2.93893	9.44638	0.00211567	0.628065	Gm9064
ENSMUSG00000097717	5.14644	-3.44272	9.43037	0.00213421	0.628065	1700066J03Rik
ENSMUSG00000038642	2.71832	-2.09764	9.42761	0.00213743	0.628065	Ctss
ENSMUSG00000037679	-1.14609	1.77452	9.39656	0.00217393	0.635428	Inf2
ENSMUSG00000085525	4.88373	-3.39931	9.38186	0.00219143	0.637189	Gm13166
ENSMUSG00000091905	1.12073	1.70343	9.37207	0.00220317	0.637267	Gm6395
ENSMUSG00000030084	-0.710603	5.8395	9.3565	0.00222195	0.637487	Plxna1
ENSMUSG00000060534	-0.773152	5.22184	9.35244	0.00222689	0.637487	Dcc
ENSMUSG00000046593	-3.78179	-2.7877	9.33525	0.00224788	0.640195	Tmem215
ENSMUSG00000034312	-0.728313	4.07301	9.32359	0.00226222	0.640992	Iqsec1
ENSMUSG00000042477	-3.96219	-2.92609	9.31131	0.00227743	0.642028	Tfap2e
ENSMUSG00000029211	0.808946	2.6257	9.2973	0.00229492	0.643689	Gabra4
ENSMUSG00000003949	-0.885314	2.93268	9.27449	0.00232367	0.643763	Hlf
ENSMUSG00000045672	-0.762715	2.99056	9.27118	0.00232788	0.643763	Col27a1
ENSMUSG00000042035	-0.739427	3.34482	9.26955	0.00232995	0.643763	Igsf3
ENSMUSG00000103206	4.59443	-3.40191	9.25286	0.00235127	0.646438	Gm8515
ENSMUSG00000093956	4.93078	1.02692	9.22841	0.00238289	0.648639	Gm24497
ENSMUSG00000032769	3.12264	-2.77338	9.21939	0.00239465	0.648639	Trpa1
ENSMUSG00000062044	-0.892289	4.2949	9.21174	0.00240468	0.648639	Lmtk3
ENSMUSG00000027840	-1.16231	0.588223	9.20835	0.00240914	0.648639	Wnt2b
ENSMUSG00000048349	-1.07935	0.714414	9.20187	0.00241768	0.648639	Pou4f1
ENSMUSG00000040721	-0.90721	3.67676	9.18457	0.00244064	0.651651	Zfhx2
ENSMUSG00000027134	-0.937708	3.06229	9.16494	0.00246696	0.653487	Lpcat4
ENSMUSG00000064023	1.29448	0.571765	9.12773	0.00251765	0.653487	Klk8
ENSMUSG00000103332	-0.776042	3.56563	9.12586	0.00252021	0.653487	Pcdhga2
ENSMUSG00000107478	5.72618	-3.07151	9.11695	0.00253253	0.653487	Gm45234
ENSMUSG00000039787	-0.912097	1.60026	9.10878	0.00254385	0.653487	Cercam
ENSMUSG00000113622	-3.52589	-1.7553	9.10793	0.00254504	0.653487	Gm49749
ENSMUSG00000026946	0.808235	2.7535	9.10564	0.00254822	0.653487	Nmi
ENSMUSG00000024912	-1.8263	-0.017107	9.10272	0.0025523	0.653487	Fosl1
ENSMUSG00000080989	5.42182	-2.91935	9.09072	0.0025691	0.653487	Gm14048
ENSMUSG00000030616	-0.673626	4.60807	9.08816	0.00257269	0.653487	Sytl2
ENSMUSG00000039057	-0.731234	5.47851	9.06741	0.00260205	0.653487	Myo16
ENSMUSG00000022865	0.660799	6.82874	9.05467	0.00262025	0.653487	Cxadr
ENSMUSG00000048967	-1.42843	-0.80003	9.03592	0.00264726	0.653487	Yjefn3
ENSMUSG00000098977	4.71823	-3.5177	9.03153	0.00265363	0.653487	Gm27196
ENSMUSG00000030835	-0.656613	6.01343	9.02752	0.00265946	0.653487	Nomo1
ENSMUSG00000109587	2.04136	-1.74184	9.02326	0.00266565	0.653487	Gm31105
ENSMUSG00000029478	-0.806299	4.03044	9.02317	0.00266578	0.653487	Ncor2
ENSMUSG00000109336	-0.88928	4.99858	9.02144	0.00266832	0.653487	Samd4b
ENSMUSG00000035769	-0.91032	2.08678	9.01954	0.00267109	0.653487	Xylb
ENSMUSG00000009569	-0.825853	3.59017	8.99914	0.00270107	0.657925	Mrtfb
ENSMUSG00000070576	-0.848143	3.85292	8.9726	0.00274058	0.664633	Mn1
ENSMUSG00000080888	1.40836	-0.548307	8.94118	0.00278813	0.672636	Gm14387
ENSMUSG00000001930	-0.826667	2.65853	8.93485	0.00279781	0.672636	Vwf
ENSMUSG00000082536	0.785818	4.99266	8.90813	0.00283903	0.678401	Gm13456
ENSMUSG00000106067	-2.42609	-1.53741	8.89629	0.0028575	0.678401	Gm7902
ENSMUSG00000022686	0.654221	5.32182	8.89436	0.00286052	0.678401	B3gnt5
ENSMUSG00000033278	-0.68999	4.59469	8.8724	0.00289514	0.678401	Ptprm
ENSMUSG00000028919	-1.79056	0.686579	8.86662	0.00290432	0.678401	Arhgef19
ENSMUSG00000035580	0.962275	1.0285	8.86062	0.00291388	0.678401	Kcnh8
ENSMUSG00000027011	0.771588	6.12586	8.85552	0.00292203	0.678401	Ube2e3
ENSMUSG00000068220	0.73108	4.50344	8.85214	0.00292746	0.678401	Lgals1
ENSMUSG00000036862	-0.71016	5.58163	8.84786	0.00293432	0.678401	Dchs1
ENSMUSG00000017314	-0.947317	4.50253	8.84189	0.00294394	0.678401	Mpp2
ENSMUSG00000003279	-0.676012	6.53825	8.81925	0.00298069	0.684032	Dlgap1
ENSMUSG00000090691	1.65867	-0.987633	8.80805	0.00299904	0.68541	Gm3667
ENSMUSG00000031101	4.60015	-3.39596	8.79621	0.00301857	0.687046	Sash3
ENSMUSG00000005763	2.1364	-1.94957	8.78438	0.00303822	0.688155	Cd247
ENSMUSG00000024897	-0.825611	5.02964	8.76941	0.00306324	0.688155	Apba1
ENSMUSG00000074305	-1.06763	5.36803	8.74524	0.00310412	0.688155	Peak1
ENSMUSG00000092470	-1.34225	-0.0119518	8.73322	0.00312463	0.688155	Gm20518
ENSMUSG00000039717	0.902125	1.71421	8.72678	0.0031357	0.688155	Ralyl
ENSMUSG00000018427	-0.724423	3.03136	8.72059	0.00314636	0.688155	Ypel2
ENSMUSG00000030607	-0.899713	3.44459	8.71509	0.00315587	0.688155	Acan
ENSMUSG00000031642	-0.771003	6.17779	8.70881	0.00316675	0.688155	Sh3rf1
ENSMUSG00000056144	2.17012	-1.90861	8.70716	0.00316963	0.688155	Trim34a
ENSMUSG00000030020	-1.03952	4.3623	8.69939	0.00318316	0.688155	Prickle2
ENSMUSG00000034926	-0.669957	7.17041	8.69524	0.00319042	0.688155	Dhcr24
ENSMUSG00000022548	0.736919	2.63412	8.69416	0.00319231	0.688155	Apod
ENSMUSG00000106310	-5.21794	-3.20312	8.69413	0.00319237	0.688155	Gm43523
ENSMUSG00000079560	-2.53307	-1.99272	8.69153	0.00319692	0.688155	Hoxa3
ENSMUSG00000033209	-0.8244	4.39978	8.66852	0.00323754	0.694208	Ttc28
ENSMUSG00000039410	-1.16007	1.02954	8.65649	0.00325898	0.695992	Prdm16
ENSMUSG00000030583	-0.86647	3.39288	8.64983	0.00327092	0.695992	Sipa1l3
ENSMUSG00000026750	0.653167	6.9431	8.63453	0.00329851	0.699078	Psmb7
ENSMUSG00000019718	0.827775	2.26743	8.62505	0.00331571	0.699078	L3hypdh
ENSMUSG00000025579	-0.603237	5.93341	8.61524	0.00333361	0.699078	Gaa
ENSMUSG00000027254	-1.18773	6.81445	8.60836	0.00334623	0.699078	Map1a
ENSMUSG00000064796	2.67099	-1.27263	8.59858	0.00336425	0.699078	Terc
ENSMUSG00000018567	0.598553	6.8473	8.5977	0.00336588	0.699078	Gabarap
ENSMUSG00000104623	3.70687	-3.05206	8.59146	0.00337743	0.699078	Gm6394
ENSMUSG00000015149	-0.701934	8.89172	8.57248	0.00341282	0.699078	Sirt2
ENSMUSG00000028763	-1.06134	3.19349	8.56046	0.00343542	0.699078	Hspg2
ENSMUSG00000041390	0.847504	2.43673	8.55477	0.00344618	0.699078	Mdfic
ENSMUSG00000054459	-1.22136	0.274988	8.53736	0.00347931	0.699078	Vsnl1
ENSMUSG00000041842	-1.06104	0.979819	8.52247	0.00350789	0.699078	Fhdc1
ENSMUSG00000055214	-1.33906	-0.235114	8.52169	0.00350938	0.699078	Pld5
ENSMUSG00000038146	-0.771479	2.81206	8.49272	0.00356569	0.699078	Notch3
ENSMUSG00000001027	-4.93522	-3.23021	8.48775	0.00357545	0.699078	Scn4a
ENSMUSG00000058145	-0.945128	2.40952	8.48644	0.00357803	0.699078	Adamts17
ENSMUSG00000070436	0.710988	4.47104	8.48377	0.0035833	0.699078	Serpinh1
ENSMUSG00000025979	0.670714	6.57695	8.4774	0.00359586	0.699078	Mob4
ENSMUSG00000055322	-1.12932	2.97715	8.4733	0.00360398	0.699078	Tns1
ENSMUSG00000044408	0.668658	5.70847	8.47304	0.00360449	0.699078	Sptssa
ENSMUSG00000055053	-1.18877	4.06852	8.47282	0.00360491	0.699078	Nfic
ENSMUSG00000108840	-4.80973	-3.27296	8.4712	0.00360814	0.699078	Gm5320
ENSMUSG00000024050	-0.980948	4.36077	8.46678	0.00361691	0.699078	Wiz
ENSMUSG00000029311	0.86426	1.53473	8.46088	0.00362865	0.699078	Hsd17b11
ENSMUSG00000051339	-0.839952	1.69298	8.45919	0.00363204	0.699078	2900026A02Rik
ENSMUSG00000037020	-1.05295	3.11194	8.44896	0.00365253	0.699078	Wdr62
ENSMUSG00000042532	0.976968	1.14515	8.44888	0.00365269	0.699078	Golga7b
ENSMUSG00000090191	-3.43482	-2.50423	8.43843	0.00367372	0.699078	9230105E05Rik
ENSMUSG00000049620	-3.83518	-3.02135	8.42793	0.00369501	0.699078	Prss33
ENSMUSG00000107604	-2.62496	-2.17349	8.42383	0.00370335	0.699078	Gm44041
ENSMUSG00000103753	-2.8055	-2.59724	8.42091	0.00370929	0.699078	Gm6934
ENSMUSG00000019947	-0.856811	3.82796	8.42082	0.00370949	0.699078	Arid5b
ENSMUSG00000054036	-2.18908	-1.72956	8.41157	0.0037284	0.699078	Olfr279
ENSMUSG00000037306	-0.707309	4.91468	8.40208	0.00374791	0.699078	Man1c1
ENSMUSG00000096094	4.01749	-2.91273	8.398	0.00375635	0.699078	A630095N17Rik
ENSMUSG00000020340	-1.08546	8.47071	8.39413	0.00376436	0.699078	Cyfip2
ENSMUSG00000024112	-0.646048	4.45522	8.39168	0.00376943	0.699078	Cacna1h
ENSMUSG00000097961	-4.73329	-2.82338	8.3873	0.00377853	0.699078	Gm27000
ENSMUSG00000047712	-0.628432	6.57304	8.37734	0.00379928	0.699078	Ust
ENSMUSG00000001260	0.668329	5.91517	8.3773	0.00379936	0.699078	Gabrg1
ENSMUSG00000085927	4.37681	-3.2978	8.37627	0.00380153	0.699078	Gm15888
ENSMUSG00000030847	-1.05709	2.67375	8.35541	0.00384541	0.70446	Bag3
ENSMUSG00000098773	-5.15448	-3.0042	8.33871	0.00388092	0.70446	Gm27179
ENSMUSG00000049583	0.561996	7.49206	8.33826	0.00388188	0.70446	Grm5
ENSMUSG00000107755	3.53628	-3.0337	8.33492	0.00388903	0.70446	Mageb16-ps2
ENSMUSG00000096233	-5.47647	-2.80661	8.3319	0.0038955	0.70446	Gm13238
ENSMUSG00000074406	-1.07323	2.16928	8.3198	0.00392153	0.70446	Zfp628
ENSMUSG00000032179	3.349	-2.67005	8.31702	0.00392752	0.70446	Bmp5
ENSMUSG00000024538	0.757846	3.72269	8.31215	0.00393808	0.70446	Ppic
ENSMUSG00000026095	0.674747	5.48755	8.30898	0.00394496	0.70446	Asnsd1
ENSMUSG00000026104	-0.651623	4.55841	8.29058	0.00398513	0.709354	Stat1
ENSMUSG00000029999	-0.621538	7.80254	8.25917	0.00405467	0.712821	Tgfa
ENSMUSG00000090389	-1.2629	2.77828	8.25896	0.00405513	0.712821	Cdv3-ps
ENSMUSG00000080316	-0.867913	2.87633	8.25738	0.00405867	0.712821	Spaca6
ENSMUSG00000022272	-0.661577	7.42366	8.25149	0.00407186	0.712821	Myo10
ENSMUSG00000036391	-1.05199	4.84514	8.23634	0.00410598	0.712821	Sec24a
ENSMUSG00000030222	-1.12461	0.719473	8.23575	0.00410731	0.712821	Rerg
ENSMUSG00000020435	-1.04395	0.325509	8.23287	0.00411385	0.712821	Osbp2
ENSMUSG00000093720	-3.03176	-2.72475	8.23268	0.00411428	0.712821	Gm20635
ENSMUSG00000097615	1.90504	-1.56381	8.2301	0.00412013	0.712821	Gm2061
ENSMUSG00000042312	0.814637	4.59728	8.21235	0.00416063	0.715808	S100a13
ENSMUSG00000030934	0.668866	6.03994	8.2068	0.00417336	0.715808	Oat
ENSMUSG00000022095	-1.03982	3.0954	8.19309	0.00420503	0.715808	Fam160b2
ENSMUSG00000083328	1.20373	-0.197112	8.17812	0.00423986	0.715808	Gm11826
ENSMUSG00000054450	4.41477	-3.45993	8.17467	0.00424793	0.715808	Gm9945
ENSMUSG00000027581	0.589125	6.35092	8.16996	0.00425898	0.715808	Stmn3
ENSMUSG00000007817	-0.89798	5.11591	8.1684	0.00426266	0.715808	Zmiz1
ENSMUSG00000110679	1.57772	-0.210439	8.16642	0.00426732	0.715808	Rpl10-ps5
ENSMUSG00000023067	-0.915189	5.44747	8.16396	0.00427311	0.715808	Cdkn1a
ENSMUSG00000028494	0.909199	2.72257	8.15926	0.00428419	0.715808	Plin2
ENSMUSG00000095597	0.764839	7.54557	8.15445	0.00429556	0.715808	Gm6472
ENSMUSG00000020121	-0.730231	4.15857	8.15029	0.00430543	0.715808	Srgap1
ENSMUSG00000023791	0.820895	3.52863	8.1465	0.00431443	0.715808	Pigx
ENSMUSG00000028223	0.732288	4.74183	8.14507	0.00431784	0.715808	Decr1
ENSMUSG00000029086	0.786735	2.42779	8.11659	0.00438621	0.724977	Prom1
ENSMUSG00000078915	4.5886	-3.39111	8.0995	0.00442774	0.729543	Hsp25-ps1
ENSMUSG00000040659	-0.631624	4.96549	8.07541	0.004487	0.729543	Efhd2
ENSMUSG00000116628	-2.65867	-1.93407	8.07324	0.00449238	0.729543	4930478L05Rik
ENSMUSG00000111820	4.88664	-3.43217	8.07255	0.00449408	0.729543	Gm36120
ENSMUSG00000035969	-0.759191	6.13035	8.05061	0.00454882	0.729543	Rusc2
ENSMUSG00000003575	-1.0371	3.81959	8.04302	0.00456794	0.729543	Crtc1
ENSMUSG00000006307	-0.831222	4.60272	8.03469	0.00458898	0.729543	Kmt2b
ENSMUSG00000078864	0.728641	2.1927	8.02989	0.00460117	0.729543	Gm14322
ENSMUSG00000111613	2.85025	-2.47387	8.01767	0.00463231	0.729543	Gm4977
ENSMUSG00000037326	-0.822642	4.48924	8.01376	0.00464232	0.729543	Capn15
ENSMUSG00000107951	0.728748	3.44243	8.00177	0.00467316	0.729543	Gm6210
ENSMUSG00000031565	-0.660694	5.97355	8.00114	0.0046748	0.729543	Fgfr1
ENSMUSG00000063873	-0.664203	5.00094	7.99769	0.00468369	0.729543	Slc24a3
ENSMUSG00000052557	-0.75459	4.18492	7.99686	0.00468585	0.729543	Gan
ENSMUSG00000102503	1.47002	-1.16195	7.99186	0.00469882	0.729543	Gm37370
ENSMUSG00000050447	-0.688827	3.50426	7.98584	0.00471446	0.729543	Lypd6
ENSMUSG00000103125	-4.79038	-3.30976	7.98573	0.00471475	0.729543	Gm37388
ENSMUSG00000026923	-0.775057	6.52819	7.97565	0.00474107	0.729543	Notch1
ENSMUSG00000101939	1.14684	5.64733	7.97507	0.0047426	0.729543	Gm28438
ENSMUSG00000000552	-1.3683	2.60436	7.97434	0.00474451	0.729543	Zfp385a
ENSMUSG00000102918	-0.955735	8.54198	7.9708	0.00475378	0.729543	Pcdhgc3
ENSMUSG00000099051	-4.53736	-3.04356	7.96681	0.00476427	0.729543	Gm27241
ENSMUSG00000032549	-0.684009	4.96583	7.96368	0.00477252	0.729543	Rab6b
ENSMUSG00000029480	-0.694157	4.49968	7.96191	0.0047772	0.729543	Dhx37
ENSMUSG00000072722	-2.25135	-0.826172	7.95379	0.00479868	0.729543	Gm6588
ENSMUSG00000038646	0.736631	4.48175	7.95197	0.00480349	0.729543	Ramac
ENSMUSG00000025020	-0.79198	2.14113	7.94926	0.00481072	0.729543	Slit1
ENSMUSG00000038677	-0.757511	2.09436	7.94054	0.00483394	0.729543	Scube3
ENSMUSG00000085532	-4.7308	-3.42456	7.93736	0.00484244	0.729543	B430319H21Rik
ENSMUSG00000027878	-0.702973	3.88527	7.92862	0.00486588	0.729543	Notch2
ENSMUSG00000028749	4.23102	-3.29633	7.92787	0.0048679	0.729543	Pla2g2f
ENSMUSG00000038530	0.842571	2.66085	7.92181	0.00488425	0.729543	Rgs4
ENSMUSG00000097053	-3.62109	-1.05757	7.9102	0.00491568	0.729543	Gm1972
ENSMUSG00000031360	0.616062	4.38289	7.90922	0.00491834	0.729543	Ctps2
ENSMUSG00000015879	-0.587301	5.23903	7.90779	0.00492225	0.729543	Fam184b
ENSMUSG00000101878	0.772402	4.14521	7.90299	0.00493532	0.729543	Gm8203
ENSMUSG00000023236	0.62446	5.7351	7.90076	0.00494139	0.729543	Scg5
ENSMUSG00000036587	-4.68694	-3.38402	7.89482	0.00495765	0.729543	Fut7
ENSMUSG00000011256	-0.668846	4.05912	7.88868	0.00497452	0.729543	Adam19
ENSMUSG00000035171	0.874941	4.45246	7.88811	0.00497609	0.729543	1110059E24Rik
ENSMUSG00000030452	0.678892	5.68214	7.88077	0.00499632	0.729543	Nipa2
ENSMUSG00000033579	-1.18224	4.70238	7.87748	0.00500543	0.729543	Fa2h
ENSMUSG00000070780	3.75934	-3.23977	7.87159	0.00502176	0.729543	Rbm47
ENSMUSG00000011877	-0.748413	5.04426	7.86822	0.00503112	0.729543	Git1
ENSMUSG00000009376	-0.917612	2.94324	7.86627	0.00503654	0.729543	Met
ENSMUSG00000031385	-0.573848	7.74066	7.85703	0.00506235	0.729543	Plxnb3
ENSMUSG00000058153	-1.0738	5.73959	7.85409	0.0050706	0.729543	Sez6l
ENSMUSG00000038242	-4.58109	-3.28335	7.85382	0.00507134	0.729543	Aox4
ENSMUSG00000020564	-1.66161	2.29893	7.85145	0.00507801	0.729543	Atxn7l1
ENSMUSG00000059897	0.72647	4.42252	7.84466	0.0050971	0.729543	Zfp930
ENSMUSG00000001020	0.742141	3.0836	7.84421	0.00509836	0.729543	S100a4
ENSMUSG00000117006	4.24536	-3.58216	7.83834	0.00511497	0.729543	CT571242,1
ENSMUSG00000099492	1.01923	1.17498	7.82951	0.00513999	0.729543	Gm5525
ENSMUSG00000033295	-0.619359	5.71739	7.82717	0.00514667	0.729543	Ptprf
ENSMUSG00000048120	0.624504	3.78141	7.81432	0.0051834	0.729543	Entpd1
ENSMUSG00000109122	-1.73207	-1.71254	7.79489	0.00523943	0.729543	A230103L15Rik
ENSMUSG00000035390	-0.866182	5.07927	7.79455	0.0052404	0.729543	Brsk1
ENSMUSG00000002015	0.635429	5.38136	7.79344	0.00524362	0.729543	Bcap31
ENSMUSG00000069911	0.774726	2.20986	7.79191	0.00524807	0.729543	Fam196b
ENSMUSG00000041362	0.73683	2.03687	7.78917	0.00525603	0.729543	Shtn1
ENSMUSG00000114756	-4.92536	-3.18641	7.78401	0.00527108	0.729543	Gm47273
ENSMUSG00000022103	-0.986093	2.24029	7.78313	0.00527365	0.729543	Gfra2
ENSMUSG00000116718	-1.00519	0.60721	7.78307	0.00527381	0.729543	Gm49668
ENSMUSG00000031665	-1.02614	4.91162	7.77959	0.00528398	0.729543	Sall1
ENSMUSG00000040972	-0.590049	4.97603	7.77865	0.00528672	0.729543	Igsf21
ENSMUSG00000015889	0.574863	5.09877	7.77708	0.00529131	0.729543	Lta4h
ENSMUSG00000039976	-0.555062	6.07537	7.77618	0.00529397	0.729543	Tbc1d16
ENSMUSG00000087413	1.45338	-0.319484	7.7673	0.00532005	0.729816	Gm11266
ENSMUSG00000116090	1.15554	0.190441	7.76656	0.00532223	0.729816	Rpl19-ps6
ENSMUSG00000079020	-0.613238	5.51793	7.75899	0.00534459	0.731077	Slc45a4
ENSMUSG00000035370	-1.01667	1.42019	7.73554	0.00541445	0.738346	Gm49322
ENSMUSG00000071419	4.27336	-3.4012	7.72889	0.00543442	0.738346	Rps15-ps2
ENSMUSG00000050271	-0.819746	4.07259	7.72783	0.00543762	0.738346	Prag1
ENSMUSG00000036249	0.700298	3.17889	7.71851	0.00546576	0.739461	Rbm43
ENSMUSG00000001520	-1.0868	1.24252	7.70359	0.00551112	0.739461	Nrip2
ENSMUSG00000083951	-4.64046	-3.29972	7.70287	0.00551331	0.739461	Gm13786
ENSMUSG00000020186	0.808401	2.36684	7.69921	0.0055245	0.739461	Csrp2
ENSMUSG00000019647	-1.31281	6.60314	7.69469	0.00553836	0.739461	Sema6a
ENSMUSG00000035357	-0.79215	4.10332	7.69386	0.00554089	0.739461	Pdzrn3
ENSMUSG00000110827	-4.61548	-3.47662	7.68964	0.00555386	0.739461	Gm32281
ENSMUSG00000019929	1.96712	-1.1078	7.68906	0.00555564	0.739461	Dcn
ENSMUSG00000112174	-4.66553	-3.29936	7.68427	0.00557043	0.739461	Gm48535
ENSMUSG00000051790	-0.919107	5.85101	7.66813	0.00562047	0.739461	Nlgn2
ENSMUSG00000032300	-0.706003	3.34722	7.66765	0.00562197	0.739461	1700017B05Rik
ENSMUSG00000043460	-0.650827	6.56571	7.66533	0.0056292	0.739461	Elfn2
ENSMUSG00000067629	-1.0122	3.65143	7.66303	0.00563639	0.739461	Syngap1
ENSMUSG00000033826	-1.0201	0.279314	7.65979	0.00564649	0.739461	Dnah8
ENSMUSG00000017390	0.565512	7.88931	7.65242	0.00566963	0.739461	Aldoc
ENSMUSG00000001025	1.00993	4.2132	7.65116	0.00567358	0.739461	S100a6
ENSMUSG00000117569	2.90695	-2.77152	7.64907	0.00568016	0.739461	AC164431,1
ENSMUSG00000106543	-4.608	-3.22465	7.64618	0.00568925	0.739461	Gm43378
ENSMUSG00000102415	-1.277	-0.752908	7.62532	0.00575546	0.739461	A430110C17Rik
ENSMUSG00000033597	-0.631223	4.71446	7.6169	0.00578239	0.739461	Caskin1
ENSMUSG00000032870	-0.877482	5.01824	7.60358	0.00582525	0.739461	Smap2
ENSMUSG00000038453	-1.13597	3.99238	7.60229	0.00582941	0.739461	Srcin1
ENSMUSG00000029028	-0.758328	5.22754	7.59868	0.00584111	0.739461	Lrrc47
ENSMUSG00000026566	-1.08457	6.71524	7.59836	0.00584213	0.739461	Mpzl1
ENSMUSG00000033581	-0.758586	3.86956	7.59639	0.00584852	0.739461	Igf2bp2
ENSMUSG00000034471	-0.585316	5.451	7.59402	0.00585623	0.739461	Caskin2
ENSMUSG00000005442	-1.14269	5.71481	7.58582	0.00588293	0.739461	Cic
ENSMUSG00000036880	0.773634	4.09179	7.58466	0.00588672	0.739461	Acaa2
ENSMUSG00000028468	-0.697628	4.87637	7.57708	0.00591152	0.739461	Rgp1
ENSMUSG00000028868	-0.969822	4.68488	7.5673	0.00594368	0.739461	Wasf2
ENSMUSG00000041571	-0.641513	6.91513	7.56492	0.00595153	0.739461	Selenow
ENSMUSG00000027384	0.770395	3.67056	7.56394	0.00595476	0.739461	Ndufaf5
ENSMUSG00000104302	4.17288	-3.40785	7.55401	0.00598766	0.739461	Gm36975
ENSMUSG00000105891	-2.77967	-1.98941	7.55399	0.00598773	0.739461	A230001M10Rik
ENSMUSG00000020439	-0.975885	3.60047	7.55166	0.00599549	0.739461	Smtn
ENSMUSG00000084111	1.21413	3.39735	7.5495	0.00600268	0.739461	Gm15710
ENSMUSG00000029461	-0.864754	6.87789	7.54933	0.00600325	0.739461	Fam168a
ENSMUSG00000061689	-0.738417	5.75634	7.54694	0.0060112	0.739461	Dlgap4
ENSMUSG00000104377	4.3717	-3.64298	7.54373	0.00602193	0.739461	Gm37515
ENSMUSG00000055799	-1.23617	0.989298	7.54282	0.00602495	0.739461	Tcf7l1
ENSMUSG00000113472	-1.78003	-1.70224	7.53981	0.00603505	0.739461	Gm47602
ENSMUSG00000113123	4.55255	-3.64374	7.53746	0.00604293	0.739461	Gm40864
ENSMUSG00000026933	-0.623873	6.34238	7.53191	0.00606157	0.739461	Camsap1
ENSMUSG00000038463	-0.695282	2.95336	7.53158	0.00606266	0.739461	Olfml2b
ENSMUSG00000037907	-0.90637	4.82029	7.53105	0.00606447	0.739461	Ankrd13b
ENSMUSG00000086236	-2.72167	-2.36319	7.53096	0.00606476	0.739461	5830418P13Rik
ENSMUSG00000100832	-4.81813	-3.36673	7.52804	0.00607459	0.739461	Gm29260
ENSMUSG00000001901	3.08373	-2.56862	7.52113	0.00609795	0.739461	Kcnh6
ENSMUSG00000034949	-0.644532	3.18025	7.52104	0.00609826	0.739461	Zfr2
ENSMUSG00000040712	-0.826996	2.90401	7.51148	0.00613068	0.740208	Camta2
ENSMUSG00000056228	0.714532	3.67584	7.51137	0.00613108	0.740208	Cars2
ENSMUSG00000030600	-0.743824	3.16392	7.50225	0.00616219	0.741	Lrfn1
ENSMUSG00000043448	-1.13306	0.712291	7.50163	0.00616433	0.741	Gjc2
ENSMUSG00000001158	0.573636	5.02462	7.49612	0.0061832	0.74115	Snrnp27
ENSMUSG00000028003	-0.870177	1.30074	7.4926	0.0061953	0.74115	Lrat
ENSMUSG00000032036	-0.705651	5.01316	7.4807	0.00623639	0.74115	Kirrel3
ENSMUSG00000107869	-4.69094	-3.40308	7.47967	0.00623995	0.74115	Gm29848
ENSMUSG00000021451	-1.20214	4.77433	7.47544	0.00625464	0.74115	Sema4d
ENSMUSG00000019874	0.724055	10.8865	7.45842	0.00631402	0.74115	Fabp7
ENSMUSG00000089715	-0.589917	6.43753	7.45188	0.00633702	0.74115	Cbx6
ENSMUSG00000048988	-0.598897	5.51245	7.44902	0.0063471	0.74115	Elfn1
ENSMUSG00000031980	0.870952	1.15388	7.44632	0.00635662	0.74115	Agt
ENSMUSG00000039740	-0.844379	5.70749	7.44414	0.00636432	0.74115	Alg2
ENSMUSG00000082305	-2.70113	-2.64137	7.43956	0.00638053	0.74115	Gm2420
ENSMUSG00000038375	-0.742852	6.73048	7.43336	0.00640259	0.74115	Trp53inp2
ENSMUSG00000028849	-0.869586	6.35551	7.4329	0.00640422	0.74115	Map7d1
ENSMUSG00000025930	1.8783	-1.67442	7.42984	0.00641511	0.74115	Msc
ENSMUSG00000029304	0.772895	4.57789	7.42286	0.00644004	0.74115	Spp1
ENSMUSG00000024008	2.50753	-2.62498	7.42086	0.00644721	0.74115	Cpne5
ENSMUSG00000025877	-4.50245	-3.18303	7.41999	0.00645031	0.74115	Hk3
ENSMUSG00000071064	-0.636547	5.78662	7.41532	0.00646708	0.74115	Zfp827
ENSMUSG00000111465	-4.53597	-3.26775	7.41383	0.00647246	0.74115	Gm47113
ENSMUSG00000022892	-0.819392	8.3704	7.41283	0.00647605	0.74115	App
ENSMUSG00000024613	-0.773959	4.85128	7.41054	0.00648428	0.74115	Tcof1
ENSMUSG00000106596	-2.52801	-1.72009	7.41001	0.0064862	0.74115	Gm42822
ENSMUSG00000039218	-0.832172	7.57632	7.40997	0.00648635	0.74115	Srrm2
ENSMUSG00000108812	-1.92269	-1.92676	7.40659	0.00649853	0.74115	C130083A15Rik
ENSMUSG00000018537	-1.16587	2.05126	7.40389	0.00650832	0.74115	Pcgf2
ENSMUSG00000041936	-0.604186	6.97918	7.40271	0.00651256	0.74115	Agrn
ENSMUSG00000108671	-3.8018	-2.87871	7.39067	0.00655631	0.74166	2700080J24Rik
ENSMUSG00000021366	-1.00694	4.6707	7.38501	0.00657696	0.74166	Hivep1
ENSMUSG00000081103	-2.86593	-2.45747	7.38349	0.00658254	0.74166	Rps12-ps26
ENSMUSG00000117231	-1.48155	-0.813661	7.38323	0.00658348	0.74166	AC079441,1
ENSMUSG00000026187	0.575353	5.13362	7.38264	0.00658563	0.74166	Xrcc5
ENSMUSG00000075585	-0.721124	2.90999	7.37824	0.00660176	0.74166	6330403L08Rik
ENSMUSG00000081453	0.917495	1.8493	7.3702	0.00663137	0.74166	Gm6767
ENSMUSG00000049807	-0.779048	4.80421	7.36831	0.00663832	0.74166	Arhgap23
ENSMUSG00000059588	0.620231	6.99181	7.36626	0.00664588	0.74166	Calcrl
ENSMUSG00000041112	-0.542145	5.82307	7.36499	0.00665058	0.74166	Elmo1
ENSMUSG00000003154	-0.784317	3.71291	7.36122	0.00666455	0.741729	Foxj2
ENSMUSG00000089739	-1.96577	2.89368	7.35563	0.00668531	0.741911	Gm20431
ENSMUSG00000003657	1.54152	-1.18745	7.35255	0.00669679	0.741911	Calb2
ENSMUSG00000066036	-0.858907	7.10613	7.34707	0.00671722	0.741911	Ubr4
ENSMUSG00000097019	3.54716	-3.04919	7.34642	0.00671963	0.741911	Gm26663
ENSMUSG00000042109	-0.90051	3.17956	7.33877	0.0067483	0.743599	Csdc2
ENSMUSG00000041073	-0.738619	5.35515	7.32855	0.00678679	0.744134	Nacad
ENSMUSG00000097208	-3.4552	-3.01999	7.32101	0.00681531	0.744134	Gm26698
ENSMUSG00000020787	4.33854	-3.64901	7.3188	0.00682368	0.744134	P2rx1
ENSMUSG00000082347	4.19174	-3.52482	7.31511	0.00683774	0.744134	Gm15036
ENSMUSG00000105265	-0.550007	4.88997	7.29766	0.00690446	0.744134	Sox2ot
ENSMUSG00000086816	-1.88011	-1.99929	7.29526	0.0069137	0.744134	Gm16726
ENSMUSG00000116041	4.37404	-3.57201	7.29309	0.00692203	0.744134	Gm20369
ENSMUSG00000097524	-1.39088	-0.814689	7.28896	0.00693796	0.744134	Gm26846
ENSMUSG00000073805	-0.662892	3.68688	7.27889	0.00697696	0.744134	Fam196a
ENSMUSG00000039286	-0.559202	5.3162	7.27568	0.00698946	0.744134	Fndc3b
ENSMUSG00000023873	-0.856544	1.09695	7.27466	0.00699342	0.744134	1700010I14Rik
ENSMUSG00000036845	-0.761298	2.70255	7.27349	0.00699796	0.744134	Lin37
ENSMUSG00000080078	1.67539	-0.141874	7.27206	0.00700356	0.744134	Gm15583
ENSMUSG00000043635	-0.664101	3.99082	7.27107	0.0070074	0.744134	Adamts3
ENSMUSG00000050505	0.616656	4.52605	7.26752	0.00702127	0.744134	Pcdh20
ENSMUSG00000038457	0.79642	3.56184	7.26648	0.00702535	0.744134	Tmem255b
ENSMUSG00000022336	0.628649	7.59931	7.26119	0.00704608	0.744134	Eif3e
ENSMUSG00000036377	-0.915824	5.79824	7.25481	0.00707114	0.744134	C530008M17Rik
ENSMUSG00000029420	-0.849026	2.97549	7.25407	0.00707405	0.744134	Rimbp2
ENSMUSG00000106841	2.46171	-2.34925	7.25153	0.00708407	0.744134	Gm42656
ENSMUSG00000029094	-0.691778	3.94453	7.25017	0.00708941	0.744134	Afap1
ENSMUSG00000024392	-0.682296	6.89482	7.25014	0.00708956	0.744134	Bag6
ENSMUSG00000025583	-0.600119	5.45454	7.24983	0.00709078	0.744134	Rptor
ENSMUSG00000070880	1.06319	0.86638	7.2478	0.0070988	0.744134	Gad1
ENSMUSG00000097640	1.16759	0.207241	7.24537	0.00710839	0.744134	Gm20033
ENSMUSG00000032735	-2.50639	-2.14963	7.24148	0.00712382	0.744134	Ablim3
ENSMUSG00000054716	0.835392	2.51001	7.23775	0.00713865	0.744134	Zfp771
ENSMUSG00000063439	-0.863766	2.29522	7.23565	0.007147	0.744134	B9d2
ENSMUSG00000025372	-0.658892	4.57652	7.2254	0.0071879	0.744134	Baiap2
ENSMUSG00000078894	0.908367	2.44029	7.22017	0.00720889	0.744134	2210418O10Rik
ENSMUSG00000083914	1.66909	-1.92406	7.21534	0.0072283	0.744134	Rps18-ps1
ENSMUSG00000063415	-0.987743	1.61124	7.21382	0.00723445	0.744134	Cyp26b1
ENSMUSG00000089996	1.34509	-0.129858	7.21131	0.00724458	0.744134	Tmsb15b2
ENSMUSG00000097929	-0.933262	2.13627	7.20925	0.00725288	0.744134	Tunar
ENSMUSG00000038256	-1.08163	2.92977	7.20334	0.00727681	0.744134	Bcl9
ENSMUSG00000117428	1.01786	0.395036	7.2018	0.00728303	0.744134	AC148013,1
ENSMUSG00000053898	0.700827	4.32767	7.19912	0.00729395	0.744134	Ech1
ENSMUSG00000083049	-2.38087	-1.88867	7.19649	0.00730465	0.744134	Gm14822
ENSMUSG00000081289	4.06121	-3.40934	7.18983	0.00733179	0.744134	Gm14857
ENSMUSG00000111269	-4.73059	-3.41633	7.18167	0.0073652	0.744134	Gm47933
ENSMUSG00000024862	-0.602248	4.33836	7.17793	0.00738058	0.744134	Klc2
ENSMUSG00000105204	3.0214	-2.31916	7.17375	0.00739778	0.744134	Gm43738
ENSMUSG00000060377	0.761026	2.47388	7.17151	0.00740706	0.744134	Rpl36a-ps1
ENSMUSG00000024617	-1.40854	0.0466343	7.17093	0.00740942	0.744134	Camk2a
ENSMUSG00000022472	-0.94067	5.92058	7.16889	0.00741785	0.744134	Desi1
ENSMUSG00000020886	-0.749759	5.79923	7.16527	0.00743283	0.744134	Dlg4
ENSMUSG00000023009	-1.0142	3.84727	7.16473	0.00743507	0.744134	Nckap5l
ENSMUSG00000024099	0.673769	6.55987	7.16426	0.00743703	0.744134	Ndufv2
ENSMUSG00000070733	-0.659828	6.49473	7.16341	0.00744055	0.744134	Fryl
ENSMUSG00000034898	-1.2633	-0.334285	7.16331	0.00744098	0.744134	Filip1
ENSMUSG00000050473	-1.16161	0.633637	7.16216	0.00744575	0.744134	Slc35d3
ENSMUSG00000048572	1.72017	-1.70877	7.16072	0.00745172	0.744134	Tmem252
ENSMUSG00000073411	0.734663	4.43408	7.15793	0.00746331	0.744134	H2-D1
ENSMUSG00000022376	0.727856	2.32608	7.1543	0.00747843	0.744305	Adcy8
ENSMUSG00000053852	4.04004	-3.40304	7.13884	0.00754321	0.748287	Adgrg4
ENSMUSG00000074218	1.33487	0.0755296	7.13706	0.00755068	0.748287	Cox7a1
ENSMUSG00000047606	1.1686	0.736636	7.13187	0.00757258	0.748287	Ankrd34c
ENSMUSG00000047417	-0.653687	5.22146	7.12985	0.00758111	0.748287	Rexo1
ENSMUSG00000047143	0.744761	1.76206	7.12874	0.00758581	0.748287	Dmrta2
ENSMUSG00000053580	-0.738731	5.78856	7.1204	0.00762116	0.750441	Tanc2
ENSMUSG00000071745	-4.71991	-3.37938	7.10528	0.00768574	0.754729	DXBay18
ENSMUSG00000041986	0.961138	0.510119	7.10262	0.00769715	0.754729	Elmod1
ENSMUSG00000097644	2.6139	-2.85802	7.09907	0.00771239	0.754729	Gm26862
ENSMUSG00000026437	-1.50714	3.81862	7.09381	0.00773508	0.754729	Cdk18
ENSMUSG00000111128	-0.742201	3.12424	7.09335	0.00773705	0.754729	Gm49338
ENSMUSG00000037795	-0.611065	5.32003	7.09122	0.00774625	0.754729	N4bp2
ENSMUSG00000109293	-4.63267	-3.4541	7.08516	0.00777247	0.755958	Dcst2
ENSMUSG00000040856	-0.850611	3.12882	7.08029	0.00779364	0.756692	Dlk1
ENSMUSG00000026830	-0.871962	1.94484	7.07309	0.00782502	0.756842	Ermn
ENSMUSG00000022623	-1.00469	3.52971	7.07103	0.00783404	0.756842	Shank3
ENSMUSG00000032601	-0.810735	6.69188	7.06753	0.00784933	0.756842	Prkar2a
ENSMUSG00000029765	-0.71505	3.32378	7.0665	0.00785385	0.756842	Plxna4
ENSMUSG00000117465	-0.749171	3.06444	7.06434	0.00786333	0.756842	AC102496,1
ENSMUSG00000112417	-4.64969	-3.41711	7.06005	0.00788218	0.757132	A430028G04Rik
ENSMUSG00000020407	1.07999	2.72688	7.05495	0.00790465	0.757132	Upp1
ENSMUSG00000025871	-0.552456	7.54848	7.05436	0.00790724	0.757132	4833439L19Rik
ENSMUSG00000020109	-0.634296	5.41853	7.04613	0.00794367	0.759311	Dnajb12
ENSMUSG00000035954	-1.15051	6.28597	7.04103	0.00796634	0.760169	Dock4
ENSMUSG00000094004	4.35965	-0.799784	7.03348	0.00799995	0.760798	Gm5128
ENSMUSG00000026009	-2.6052	-2.40973	7.0334	0.00800033	0.760798	Icos
ENSMUSG00000031822	-1.54346	3.33514	7.01752	0.00807158	0.766262	Gse1
ENSMUSG00000025352	-0.576936	6.22638	7.0101	0.00810512	0.768133	Gdf11
ENSMUSG00000024940	-0.702064	2.96369	6.98972	0.00819794	0.775606	Ltbp3
ENSMUSG00000038831	-0.590697	5.02346	6.97883	0.00824794	0.776526	Ralgps1
ENSMUSG00000062785	-1.04032	1.49602	6.97739	0.00825458	0.776526	Kcnc3
ENSMUSG00000020447	-2.10019	-1.812	6.97651	0.00825866	0.776526	Npc1l1
ENSMUSG00000110982	-3.48945	-3.12555	6.97542	0.00826368	0.776526	Gm48565
ENSMUSG00000047692	4.22903	-3.65312	6.97001	0.00828869	0.776526	4930533K18Rik
ENSMUSG00000034928	-1.23568	4.78919	6.95352	0.00836545	0.776526	Rnf44
ENSMUSG00000041741	-0.55561	6.01116	6.95209	0.00837212	0.776526	Pde3a
ENSMUSG00000036502	-0.552317	4.50736	6.95204	0.00837239	0.776526	Tmem255a
ENSMUSG00000020493	-1.10759	3.80196	6.95064	0.00837894	0.776526	Prr11
ENSMUSG00000109061	2.97573	-1.30605	6.94212	0.00841893	0.776526	Gm49320
ENSMUSG00000038902	-0.782777	5.35733	6.93886	0.00843429	0.776526	Pogz
ENSMUSG00000042744	-0.916722	6.14463	6.93689	0.0084436	0.776526	Hectd4
ENSMUSG00000039262	-0.880553	6.68379	6.93625	0.00844659	0.776526	Prrc2b
ENSMUSG00000022610	0.786853	1.93785	6.93298	0.00846204	0.776526	Mapk12
ENSMUSG00000019082	-0.654425	3.38536	6.93013	0.00847556	0.776526	Slc25a22
ENSMUSG00000028434	-0.694191	3.38186	6.92921	0.00847994	0.776526	Epb41l4b
ENSMUSG00000091712	-0.840039	1.74055	6.92269	0.00851088	0.776526	Sec14l5
ENSMUSG00000037992	-0.890549	1.90515	6.91746	0.0085358	0.776526	Rara
ENSMUSG00000048782	0.798074	1.54874	6.91508	0.00854718	0.776526	Insc
ENSMUSG00000020183	-0.610117	4.02477	6.91379	0.00855335	0.776526	Cpm
ENSMUSG00000018076	-0.639175	5.99767	6.90971	0.00857288	0.776526	Med13l
ENSMUSG00000024851	-0.541552	4.67591	6.90971	0.0085729	0.776526	Pitpnm1
ENSMUSG00000030884	0.553224	7.3165	6.90948	0.00857398	0.776526	Uqcrc2
ENSMUSG00000055137	1.53732	-1.30253	6.90514	0.00859482	0.776526	Sugct
ENSMUSG00000027875	1.80179	-1.86625	6.90361	0.0086022	0.776526	Hmgcs2
ENSMUSG00000036882	-1.42198	4.78025	6.90039	0.0086177	0.776526	Arhgap33
ENSMUSG00000038473	-1.14823	0.442792	6.8977	0.00863067	0.776526	Nos1ap
ENSMUSG00000053646	-0.5758	6.46271	6.89684	0.00863484	0.776526	Plxnb1
ENSMUSG00000084898	3.93345	-3.52483	6.8959	0.00863935	0.776526	Gm12371
ENSMUSG00000105471	-4.34942	-3.54382	6.89333	0.00865178	0.776526	A430073D23Rik
ENSMUSG00000050567	-0.961697	4.1192	6.88934	0.00867112	0.776526	Maml1
ENSMUSG00000064043	-0.987517	2.26033	6.88764	0.0086794	0.776526	Trerf1
ENSMUSG00000025509	-1.19864	3.82435	6.87823	0.00872519	0.776526	Pnpla2
ENSMUSG00000017167	-0.945867	0.519858	6.87496	0.00874118	0.776526	Cntnap1
ENSMUSG00000032010	-0.684099	3.81207	6.87343	0.00874865	0.776526	Usp2
ENSMUSG00000104605	1.35929	-0.904176	6.87258	0.00875281	0.776526	Gm42922
ENSMUSG00000094594	-2.12681	-2.39685	6.86921	0.00876934	0.776526	Tpd52-ps
ENSMUSG00000035372	-0.661154	5.17401	6.86411	0.00879441	0.776526	1810055G02Rik
ENSMUSG00000041685	-0.719564	5.97127	6.86331	0.00879834	0.776526	Fcho2
ENSMUSG00000030768	-0.704398	3.00283	6.86288	0.00880044	0.776526	Disp1
ENSMUSG00000113571	1.73206	-1.52419	6.85662	0.00883132	0.776526	Gm48137
ENSMUSG00000090500	-4.34899	-3.29571	6.85486	0.00884006	0.776526	Gm17057
ENSMUSG00000088629	4.0688	-3.58368	6.85374	0.0088456	0.776526	Gm23030
ENSMUSG00000070047	-0.843592	8.24414	6.84899	0.00886912	0.776526	Fat1
ENSMUSG00000029814	0.652406	3.23627	6.84411	0.00889338	0.776526	Igf2bp3
ENSMUSG00000041995	-1.01421	3.90249	6.84372	0.00889534	0.776526	Zbed3
ENSMUSG00000035640	-0.7936	4.02728	6.84167	0.00890555	0.776526	Cbarp
ENSMUSG00000030428	-0.523421	6.45305	6.84019	0.00891292	0.776526	Ttyh1
ENSMUSG00000013033	-0.585701	7.40185	6.83964	0.00891568	0.776526	Adgrl1
ENSMUSG00000025175	1.41211	-0.8428	6.83761	0.0089258	0.776526	Fn3k
ENSMUSG00000114942	-5.35166	-3.2261	6.83386	0.0089446	0.776526	Gm49361
ENSMUSG00000073945	1.30925	-0.381127	6.83264	0.00895069	0.776526	Olfr618
ENSMUSG00000107932	3.73544	-3.45024	6.8313	0.0089574	0.776526	Gm44432
ENSMUSG00000117468	1.58082	-0.465441	6.83024	0.00896271	0.776526	CT485613,4
ENSMUSG00000007655	0.654997	4.39159	6.8217	0.00900568	0.777681	Cav1
ENSMUSG00000052727	-1.51912	9.44355	6.81876	0.00902053	0.777681	Map1b
ENSMUSG00000077167	1.46004	0.215618	6.81546	0.0090372	0.777681	Gm24119
ENSMUSG00000036402	-0.603553	8.3571	6.81473	0.00904088	0.777681	Gng12
ENSMUSG00000042292	-1.08276	3.19287	6.81117	0.00905896	0.777681	Mrtfa
ENSMUSG00000026043	0.806061	2.13766	6.81087	0.00906048	0.777681	Col3a1
ENSMUSG00000031778	-0.585138	5.17968	6.80819	0.00907407	0.777681	Cx3cl1
ENSMUSG00000077450	-0.623299	5.72062	6.79525	0.00914007	0.780219	Rab11b
ENSMUSG00000103472	-0.81884	4.16623	6.79277	0.00915278	0.780219	Pcdhga7
ENSMUSG00000028360	-0.569882	4.93475	6.78733	0.00918071	0.780219	Slc44a5
ENSMUSG00000050957	2.53913	-2.57037	6.78543	0.00919047	0.780219	Insl6
ENSMUSG00000041119	-0.54618	5.589	6.78494	0.00919304	0.780219	Pde9a
ENSMUSG00000066406	-0.627603	6.11676	6.78477	0.00919389	0.780219	Akap13
ENSMUSG00000019256	-0.885581	1.33904	6.78319	0.00920202	0.780219	Ahr
ENSMUSG00000095432	0.576525	5.42722	6.76371	0.00930302	0.786682	Zfp748
ENSMUSG00000049551	0.760811	2.76185	6.76117	0.00931626	0.786682	Fzd9
ENSMUSG00000062380	0.585539	4.85188	6.75487	0.0093492	0.786682	Tubb3
ENSMUSG00000055024	-0.659423	5.39741	6.74824	0.00938401	0.786682	Ep300
ENSMUSG00000034390	-0.882472	4.24868	6.74816	0.00938442	0.786682	Cmip
ENSMUSG00000116207	0.594351	4.79658	6.7477	0.00938684	0.786682	Nnt
ENSMUSG00000074345	2.08253	-1.48487	6.74548	0.00939852	0.786682	Tnfaip8l3
ENSMUSG00000073982	-0.934526	3.81589	6.73621	0.00944752	0.786682	Rhog
ENSMUSG00000036155	-0.592727	5.28108	6.73218	0.00946891	0.786682	Mgat5
ENSMUSG00000038894	-0.597019	6.2212	6.73031	0.00947883	0.786682	Irs2
ENSMUSG00000107045	4.0258	-3.46813	6.72839	0.00948905	0.786682	Gm43636
ENSMUSG00000043940	-0.745875	6.85404	6.72827	0.00948968	0.786682	Wdfy3
ENSMUSG00000024781	0.552063	4.66521	6.72462	0.0095091	0.786682	Lipa
ENSMUSG00000085030	-1.11822	0.0680253	6.72144	0.00952607	0.786682	2810455O05Rik
ENSMUSG00000042757	-1.00789	5.51221	6.71938	0.00953709	0.786682	Tmem108
ENSMUSG00000029306	-3.562	-2.93821	6.71854	0.00954156	0.786682	Ibsp
ENSMUSG00000029313	-0.75268	3.70943	6.71724	0.0095485	0.786682	Aff1
ENSMUSG00000107877	-1.15013	0.257477	6.70878	0.00959395	0.786682	Gm43951
ENSMUSG00000036492	-1.31447	-1.0402	6.70674	0.0096049	0.786682	Rnf39
ENSMUSG00000033253	-0.660423	4.44841	6.70236	0.00962852	0.786682	Szt2
ENSMUSG00000036986	-0.82812	3.01648	6.70216	0.00962961	0.786682	Pml
ENSMUSG00000034706	-0.97493	1.22713	6.69991	0.0096418	0.786682	Dnaic2
ENSMUSG00000045733	0.909823	1.18382	6.69402	0.00967367	0.786682	Sprn
ENSMUSG00000102614	-4.47493	-3.32307	6.68595	0.00971756	0.786682	Gm37843
ENSMUSG00000102419	-0.955159	0.579275	6.68174	0.00974054	0.786682	Gm36940
ENSMUSG00000107634	3.1552	-3.14297	6.68059	0.00974683	0.786682	Gm36816
ENSMUSG00000072949	0.631786	4.25673	6.6783	0.00975934	0.786682	Acot1
ENSMUSG00000065353	1.26912	2.53761	6.67349	0.00978575	0.786682	Snora73b
ENSMUSG00000031748	-1.03773	6.39152	6.67319	0.00978738	0.786682	Gnao1
ENSMUSG00000071489	-4.83461	-3.44084	6.66814	0.00981515	0.786682	Ptgdr
ENSMUSG00000059654	-4.48012	-3.48161	6.66657	0.00982383	0.786682	Reg1
ENSMUSG00000018451	0.853967	2.90701	6.66617	0.00982602	0.786682	6330403K07Rik
ENSMUSG00000112160	0.693271	3.54076	6.66609	0.00982644	0.786682	BC024063
ENSMUSG00000061897	1.28349	-0.143379	6.66492	0.00983288	0.786682	Gm14292
ENSMUSG00000045842	-4.4937	-3.25789	6.66336	0.00984152	0.786682	Tgif2-ps2
ENSMUSG00000045896	0.514512	5.83392	6.66284	0.00984437	0.786682	Paip2b
ENSMUSG00000083041	-4.40919	-3.52623	6.66139	0.00985239	0.786682	Gmfg-ps
ENSMUSG00000063455	-0.898562	5.74904	6.65996	0.00986032	0.786682	D630045J12Rik
ENSMUSG00000000399	0.556335	6.61861	6.65837	0.0098691	0.786682	Ndufa9
ENSMUSG00000036854	-1.01213	2.97047	6.65296	0.00989911	0.786682	Hspb6
ENSMUSG00000061411	-1.0503	5.31724	6.65071	0.00991164	0.786682	Nol4l
ENSMUSG00000113389	0.779883	2.27185	6.65015	0.00991473	0.786682	Gm9512
ENSMUSG00000051412	0.596662	5.31406	6.64439	0.00994684	0.786682	Vamp7
ENSMUSG00000085546	2.1617	-2.65057	6.64368	0.00995082	0.786682	Gm14252
ENSMUSG00000062933	0.617695	8.64499	6.6405	0.00996858	0.786682	Gm10123
ENSMUSG00000082776	4.24394	-3.71815	6.64009	0.00997089	0.786682	Gm7061
ENSMUSG00000035189	0.647644	3.12679	6.63824	0.00998123	0.786682	Ano4
ENSMUSG00000027500	1.70474	-1.89795	6.63475	0.0100008	0.786682	Stmn2
ENSMUSG00000019920	0.535565	7.64293	6.63146	0.0100193	0.786682	Lims1
ENSMUSG00000105750	-2.28414	-2.53831	6.6298	0.0100287	0.786682	Gm43130
ENSMUSG00000106135	2.42713	-2.45637	6.62935	0.0100312	0.786682	Gm6543
ENSMUSG00000085342	1.08285	4.00843	6.62837	0.0100367	0.786682	Gm12254
ENSMUSG00000026701	0.615755	6.64084	6.62809	0.0100383	0.786682	Prdx6
ENSMUSG00000039194	0.565351	6.88996	6.62722	0.0100432	0.786682	Rlbp1
ENSMUSG00000069306	0.856763	4.65451	6.6188	0.0100908	0.78802	Hist1h4m
ENSMUSG00000092341	-0.997568	13.1124	6.61669	0.0101028	0.78802	Malat1
ENSMUSG00000034981	-1.03321	2.24812	6.61353	0.0101207	0.78802	Parm1
ENSMUSG00000032268	-0.952894	1.35716	6.61257	0.0101261	0.78802	Tmprss5
ENSMUSG00000080731	-3.15497	-2.51805	6.61168	0.0101312	0.78802	Rps2-ps9
ENSMUSG00000086321	-4.55558	-3.39815	6.60802	0.0101521	0.788539	Gm11413
ENSMUSG00000028795	0.546173	5.15617	6.6035	0.0101778	0.789437	Ccdc28b
ENSMUSG00000033365	-0.79627	5.71053	6.59663	0.0102172	0.791159	Ipo13
ENSMUSG00000109926	3.02921	-2.49797	6.59216	0.0102429	0.791159	Gm45808
ENSMUSG00000104550	-1.7086	-2.01614	6.5859	0.010279	0.791159	Gm43589
ENSMUSG00000071722	0.703331	3.19962	6.58557	0.0102809	0.791159	Spin4
ENSMUSG00000022912	0.615779	4.66182	6.58056	0.0103098	0.791159	Pros1
ENSMUSG00000033498	4.03848	-3.34536	6.58029	0.0103114	0.791159	Strc
ENSMUSG00000026315	-1.26337	0.225986	6.57891	0.0103194	0.791159	Serpinb8
ENSMUSG00000052632	-0.689769	4.67029	6.57362	0.0103501	0.791159	Asap2
ENSMUSG00000061451	-0.739514	2.59439	6.57296	0.0103539	0.791159	Tmem151a
ENSMUSG00000086583	0.710096	9.32343	6.57139	0.0103631	0.791159	Gm15500
ENSMUSG00000025940	0.695953	4.87269	6.57003	0.010371	0.791159	Tmem70
ENSMUSG00000110895	-1.13322	0.0722534	6.56977	0.0103725	0.791159	Gm48822
ENSMUSG00000040054	-0.894844	5.25072	6.56759	0.0103852	0.791159	Baz2a
ENSMUSG00000099016	-4.30429	-3.34923	6.56085	0.0104246	0.791687	Gm27227
ENSMUSG00000078435	0.672408	3.49065	6.556	0.0104531	0.791687	AU041133
ENSMUSG00000116378	-4.46865	-2.5355	6.55346	0.010468	0.791687	Gcat
ENSMUSG00000068794	-1.85708	-2.16016	6.55316	0.0104698	0.791687	Col28a1
ENSMUSG00000022821	3.37045	-3.15124	6.55293	0.0104712	0.791687	Hgd
ENSMUSG00000042423	-0.85926	2.99485	6.54926	0.0104928	0.791687	Fbrs
ENSMUSG00000021003	-0.818033	4.92349	6.54502	0.0105178	0.791687	Galc
ENSMUSG00000053886	-2.60925	-2.34033	6.54351	0.0105268	0.791687	Sh2d4a
ENSMUSG00000034832	-0.980353	5.78898	6.54145	0.0105389	0.791687	Tet3
ENSMUSG00000039530	0.63235	5.78231	6.53643	0.0105687	0.791687	Tusc3
ENSMUSG00000046204	0.627177	3.42739	6.53427	0.0105816	0.791687	Pnma2
ENSMUSG00000041731	1.35008	-0.458642	6.53162	0.0105973	0.791687	Pgm5
ENSMUSG00000028773	1.04184	0.890258	6.52802	0.0106188	0.791687	Fabp3
ENSMUSG00000031068	0.604258	7.06144	6.52707	0.0106245	0.791687	Glrx3
ENSMUSG00000047497	1.05417	-0.0924029	6.51345	0.0107062	0.791687	Adamts12
ENSMUSG00000040035	-0.726109	3.41375	6.51313	0.0107081	0.791687	Disp2
ENSMUSG00000029381	-0.880104	1.79161	6.51278	0.0107102	0.791687	Shroom3
ENSMUSG00000030530	-1.01661	4.05686	6.51032	0.010725	0.791687	Furin
ENSMUSG00000037159	-4.30294	-3.59116	6.5101	0.0107264	0.791687	Wee2
ENSMUSG00000020605	-0.620843	3.54117	6.50265	0.0107714	0.791687	Hs1bp3
ENSMUSG00000028893	-0.502745	5.5267	6.50038	0.0107851	0.791687	Sesn2
ENSMUSG00000025584	-0.645835	3.91729	6.49928	0.0107918	0.791687	Pde8a
ENSMUSG00000029669	0.727932	6.69989	6.49919	0.0107924	0.791687	Tspan12
ENSMUSG00000029657	-0.736732	7.20525	6.49776	0.010801	0.791687	Hsph1
ENSMUSG00000080875	0.755834	6.1635	6.49685	0.0108066	0.791687	Gm7332
ENSMUSG00000113623	2.28964	-2.11752	6.4963	0.0108099	0.791687	Gm48691
ENSMUSG00000028532	-0.61877	4.84648	6.49548	0.0108149	0.791687	Cachd1
ENSMUSG00000038342	-0.950864	3.59075	6.49194	0.0108365	0.791687	Mlxip
ENSMUSG00000068587	-2.19811	-1.38089	6.4916	0.0108385	0.791687	Mgam
ENSMUSG00000004508	-0.660475	5.53866	6.49106	0.0108418	0.791687	Gab2
ENSMUSG00000091401	4.0816	-3.58026	6.49018	0.0108472	0.791687	Gm9252
ENSMUSG00000040681	0.559501	7.75926	6.48999	0.0108484	0.791687	Hmgn1
ENSMUSG00000001521	-0.640478	3.92271	6.48728	0.0108649	0.791854	Tulp3
ENSMUSG00000025227	-0.695691	2.92625	6.48336	0.0108889	0.79229	Mfsd13a
ENSMUSG00000068252	-3.42755	-3.20038	6.48165	0.0108994	0.79229	Apol7b
ENSMUSG00000036026	-0.581753	6.88111	6.47849	0.0109188	0.792659	Tmem63b
ENSMUSG00000080715	2.51076	-2.96845	6.47522	0.0109389	0.793083	Gm5406
ENSMUSG00000068373	-0.746779	4.79524	6.47287	0.0109534	0.793097	D430041D05Rik
ENSMUSG00000031955	-0.657205	5.95921	6.46913	0.0109765	0.793137	Bcar1
ENSMUSG00000032766	1.37036	0.00257277	6.46815	0.0109825	0.793137	Gng11
ENSMUSG00000084132	-3.19681	-3.00294	6.46173	0.0110223	0.794398	Gm15982
ENSMUSG00000116925	-4.93931	-3.07305	6.45502	0.0110639	0.794398	Gm49776
ENSMUSG00000026502	0.599548	6.22532	6.45467	0.0110661	0.794398	Desi2
ENSMUSG00000097429	-3.22439	-3.04014	6.45101	0.0110889	0.794398	Gm26520
ENSMUSG00000020893	-0.736277	3.34145	6.45047	0.0110923	0.794398	Per1
ENSMUSG00000082455	-2.91947	-2.48134	6.44943	0.0110988	0.794398	Gm13665
ENSMUSG00000031847	-1.11536	0.59159	6.44923	0.0111001	0.794398	1700030J22Rik
ENSMUSG00000000088	0.756464	5.92976	6.44562	0.0111226	0.794987	Cox5a
ENSMUSG00000081544	-3.52392	-3.02439	6.44332	0.0111371	0.794997	Gm13077
ENSMUSG00000058838	1.09678	4.67781	6.43818	0.0111693	0.795352	Rps27a-ps2
ENSMUSG00000089670	-2.36449	-2.56183	6.43637	0.0111807	0.795352	Gm16581
ENSMUSG00000008845	-1.854	-2.0215	6.43569	0.011185	0.795352	Cd163
ENSMUSG00000039637	-0.697687	3.54731	6.43058	0.0112172	0.796623	Coro7
ENSMUSG00000042225	-0.790153	4.31026	6.42164	0.0112738	0.798829	Ammecr1
ENSMUSG00000029207	-0.677249	4.98351	6.41758	0.0112996	0.798829	Apbb2
ENSMUSG00000101126	-1.40775	-0.758388	6.41692	0.0113038	0.798829	Gm10538
ENSMUSG00000040907	-1.02263	4.13053	6.41311	0.0113281	0.798829	Atp1a3
ENSMUSG00000006800	-0.642469	8.54223	6.41251	0.0113319	0.798829	Sulf2
ENSMUSG00000048271	-0.852211	5.71657	6.40956	0.0113508	0.798829	Rbm33
ENSMUSG00000040111	-0.608334	5.27308	6.40553	0.0113766	0.798829	Gramd1b
ENSMUSG00000039477	-0.999237	5.12946	6.4044	0.0113838	0.798829	Tnrc18
ENSMUSG00000040253	0.616398	2.74045	6.40315	0.0113918	0.798829	Gbp7
ENSMUSG00000055760	0.716547	3.24601	6.40083	0.0114067	0.798829	Gemin6
ENSMUSG00000029802	0.611607	4.84563	6.39901	0.0114184	0.798829	Abcg2
ENSMUSG00000024807	-0.69918	3.5597	6.3949	0.0114448	0.798829	Syvn1
ENSMUSG00000112461	4.02688	-3.64413	6.39411	0.01145	0.798829	Gm47625
ENSMUSG00000025742	0.538435	5.45212	6.39367	0.0114528	0.798829	Prps2
ENSMUSG00000098528	3.93161	-3.65198	6.3895	0.0114798	0.798829	Zfp572
ENSMUSG00000049154	-1.91222	-1.99047	6.38506	0.0115085	0.798829	Fam183b
ENSMUSG00000028444	-1.33166	2.31603	6.38393	0.0115158	0.798829	Cntfr
ENSMUSG00000032855	-0.537366	6.71451	6.38375	0.011517	0.798829	Pkd1
ENSMUSG00000096597	3.94771	-3.72227	6.37894	0.0115482	0.798829	Gm21886
ENSMUSG00000113357	-4.29526	-3.49517	6.37784	0.0115554	0.798829	Gm19195
ENSMUSG00000017286	0.661435	5.34745	6.37287	0.0115878	0.798829	Glod4
ENSMUSG00000033871	-1.10475	0.820551	6.37259	0.0115897	0.798829	Ppargc1b
ENSMUSG00000059323	-0.729198	3.20381	6.36843	0.0116168	0.798829	Tonsl
ENSMUSG00000015214	0.522599	5.82824	6.36674	0.0116279	0.798829	Mtmr1
ENSMUSG00000048965	-1.14598	2.34996	6.36507	0.0116389	0.798829	Mrgpre
ENSMUSG00000022377	-0.777009	5.07348	6.36155	0.011662	0.798829	Asap1
ENSMUSG00000104951	-1.76942	-1.7401	6.35917	0.0116776	0.798829	Gm43413
ENSMUSG00000022463	-0.564142	7.24567	6.35457	0.0117079	0.798829	Srebf2
ENSMUSG00000093843	2.43212	-0.278796	6.35428	0.0117098	0.798829	Gm25939
ENSMUSG00000026640	-0.540223	5.84152	6.35349	0.0117151	0.798829	Plxna2
ENSMUSG00000103899	-1.21153	0.147981	6.35347	0.0117152	0.798829	Gm37940
ENSMUSG00000068742	-0.611825	3.63234	6.34816	0.0117503	0.798829	Cry2
ENSMUSG00000038773	-0.573583	6.4518	6.34776	0.011753	0.798829	Kdm3b
ENSMUSG00000019820	-0.548404	5.45067	6.34573	0.0117664	0.798829	Utrn
ENSMUSG00000020658	-0.577601	5.29765	6.3449	0.0117719	0.798829	Efr3b
ENSMUSG00000080896	2.99756	-2.77863	6.34421	0.0117765	0.798829	Gm14567
ENSMUSG00000117757	-2.21051	-2.02592	6.34361	0.0117805	0.798829	AC140336,1
ENSMUSG00000029166	-0.921064	3.72909	6.33766	0.01182	0.800534	Mapre3
ENSMUSG00000024301	-0.72874	3.63834	6.33465	0.0118402	0.800901	Kifc5b
ENSMUSG00000115961	3.80997	-3.52816	6.32635	0.0118957	0.800901	Gm41409
ENSMUSG00000020758	-1.51045	-1.21072	6.32414	0.0119105	0.800901	Itgb4
ENSMUSG00000040249	-0.979007	8.23219	6.32364	0.0119139	0.800901	Lrp1
ENSMUSG00000021993	0.598333	3.80411	6.32317	0.0119171	0.800901	Mipep
ENSMUSG00000073987	0.620794	4.942	6.31859	0.0119479	0.800901	Ggh
ENSMUSG00000049922	-1.1072	2.62355	6.31756	0.0119548	0.800901	Slc35c1
ENSMUSG00000015461	-0.51947	5.35043	6.31756	0.0119548	0.800901	Atf6b
ENSMUSG00000093671	-4.23186	-3.54771	6.31749	0.0119552	0.800901	Gm20656
ENSMUSG00000087367	2.18138	-2.50307	6.31414	0.0119779	0.801401	Gm15491
ENSMUSG00000089735	3.27885	-3.30061	6.30998	0.012006	0.801401	Gm8428
ENSMUSG00000115503	3.27885	-3.30061	6.30998	0.012006	0.801401	Gm6392
ENSMUSG00000113061	0.754996	1.98009	6.3044	0.0120438	0.802581	Gm11361
ENSMUSG00000036111	0.76909	3.68914	6.30312	0.0120526	0.802581	Lmo1
ENSMUSG00000028617	-0.593596	5.06829	6.29138	0.0121327	0.806945	Lrrc42
ENSMUSG00000094111	3.57278	-2.99858	6.28745	0.0121596	0.80777	Nutf2-ps2
ENSMUSG00000081574	-4.36849	-3.48239	6.27712	0.0122307	0.810314	Gm14429
ENSMUSG00000059900	-0.734013	2.00916	6.27698	0.0122316	0.810314	Tmem40
ENSMUSG00000021294	-0.541914	4.48005	6.26752	0.0122971	0.810314	Kif26a
ENSMUSG00000056476	-0.580541	5.08745	6.26668	0.012303	0.810314	Med12l
ENSMUSG00000005054	0.666312	3.35088	6.26649	0.0123043	0.810314	Cstb
ENSMUSG00000091460	1.17859	1.41565	6.2651	0.0123139	0.810314	Gm7808
ENSMUSG00000116121	-0.976387	0.838263	6.26162	0.0123382	0.810314	Gm49486
ENSMUSG00000039523	-0.623507	4.71126	6.26015	0.0123484	0.810314	Cep104
ENSMUSG00000041216	-1.18269	1.47925	6.25804	0.0123631	0.810314	Clvs1
ENSMUSG00000039917	-0.665813	4.53904	6.25713	0.0123695	0.810314	Rhbdd2
ENSMUSG00000078919	0.626162	4.36245	6.25209	0.0124047	0.810314	Dpm1
ENSMUSG00000108366	1.44466	-0.0838921	6.25145	0.0124092	0.810314	Gm5586
ENSMUSG00000028833	-0.502515	6.46162	6.25119	0.012411	0.810314	Ncdn
ENSMUSG00000037750	-0.761862	4.77535	6.25072	0.0124143	0.810314	Fam222b
ENSMUSG00000036949	0.703365	3.2578	6.24976	0.012421	0.810314	Slc39a12
ENSMUSG00000033128	-0.678865	4.33641	6.24081	0.0124839	0.810314	Gga1
ENSMUSG00000035212	0.586331	4.78385	6.2384	0.0125009	0.810314	Leprot
ENSMUSG00000073293	0.63465	4.02004	6.23731	0.0125086	0.810314	Nudt10
ENSMUSG00000073599	3.87081	-3.64864	6.23385	0.0125331	0.810314	Ecscr
ENSMUSG00000042078	0.814091	3.61348	6.23342	0.0125362	0.810314	Svop
ENSMUSG00000000555	-1.1544	0.893984	6.23305	0.0125388	0.810314	Itga5
ENSMUSG00000039220	-0.717544	6.28958	6.231	0.0125533	0.810314	Ppp1r10
ENSMUSG00000116579	-3.25792	-3.09054	6.22821	0.0125731	0.810314	Gm49701
ENSMUSG00000021466	-0.743526	6.05952	6.22689	0.0125824	0.810314	Ptch1
ENSMUSG00000045994	-0.567692	6.31804	6.2262	0.0125874	0.810314	B3gat1
ENSMUSG00000074800	0.814689	2.83417	6.22565	0.0125913	0.810314	Gm4149
ENSMUSG00000039741	-0.892433	4.41651	6.22245	0.0126141	0.810314	Bahcc1
ENSMUSG00000084416	0.608345	7.46634	6.22127	0.0126224	0.810314	Rpl10a-ps1
ENSMUSG00000034918	1.88591	-1.93918	6.21976	0.0126333	0.810314	Cdhr2
ENSMUSG00000031554	1.4838	-1.66317	6.21942	0.0126356	0.810314	Adam5
ENSMUSG00000057359	0.62208	3.92909	6.21667	0.0126553	0.810561	Gm17494
ENSMUSG00000060675	0.832081	2.18093	6.21424	0.0126727	0.810561	Pla2g16
ENSMUSG00000045302	-0.556709	6.14165	6.20925	0.0127084	0.810561	Preb
ENSMUSG00000117063	3.90698	-3.35459	6.20421	0.0127447	0.810561	AC174800,1
ENSMUSG00000035890	-0.575391	4.9174	6.20365	0.0127487	0.810561	Rnf126
ENSMUSG00000032002	0.564187	5.80478	6.20128	0.0127658	0.810561	Dcun1d5
ENSMUSG00000047554	0.532464	6.32178	6.20019	0.0127736	0.810561	Tmem41b
ENSMUSG00000031647	-0.633108	5.66661	6.19915	0.0127812	0.810561	Mfap3l
ENSMUSG00000033377	1.19901	-0.265596	6.19774	0.0127914	0.810561	Palmd
ENSMUSG00000025571	-0.538299	5.88895	6.19655	0.0128	0.810561	Tnrc6c
ENSMUSG00000041930	-1.25973	2.21373	6.19654	0.0128	0.810561	Fam222a
ENSMUSG00000033373	-0.579086	4.09328	6.19299	0.0128258	0.811206	Fntb
ENSMUSG00000083773	1.80952	1.54109	6.18851	0.0128582	0.811206	Gm13394
ENSMUSG00000085067	1.03276	0.0815771	6.18499	0.0128839	0.811206	Gm15631
ENSMUSG00000032058	-0.502103	5.5185	6.17969	0.0129225	0.811206	Ppp2r1b
ENSMUSG00000114996	-1.30581	-1.26322	6.17913	0.0129266	0.811206	Gm48958
ENSMUSG00000000983	4.01112	-3.4685	6.17725	0.0129403	0.811206	Wfdc18
ENSMUSG00000030281	1.3945	-0.205795	6.17708	0.0129415	0.811206	Il17rc
ENSMUSG00000027577	-0.731572	6.452	6.17435	0.0129615	0.811206	Chrna4
ENSMUSG00000040669	-0.859768	4.96902	6.17363	0.0129668	0.811206	Phc1
ENSMUSG00000024537	0.778466	4.1595	6.17324	0.0129697	0.811206	Psmg2
ENSMUSG00000074457	0.508963	6.85917	6.17308	0.0129709	0.811206	S100a16
ENSMUSG00000027663	-0.565256	5.49959	6.17028	0.0129914	0.811575	Zmat3
ENSMUSG00000047965	0.765102	2.2386	6.16819	0.0130067	0.81162	Rpl9-ps7
ENSMUSG00000048058	-0.586482	6.53162	6.16473	0.0130323	0.8123	Ldlrad3
ENSMUSG00000033618	-0.703592	3.081	6.16241	0.0130494	0.812454	Map3k13
ENSMUSG00000103186	-4.46122	-3.52224	6.15888	0.0130754	0.813163	Gm37088
ENSMUSG00000038611	-0.606666	6.26026	6.15203	0.0131261	0.814528	Phrf1
ENSMUSG00000030407	-0.632432	3.20227	6.15196	0.0131267	0.814528	Qpctl
ENSMUSG00000096006	1.19639	0.620669	6.1487	0.0131509	0.814689	Gm21596
ENSMUSG00000021910	-0.769068	8.40421	6.14455	0.0131818	0.814689	Nisch
ENSMUSG00000027170	0.643744	6.75729	6.13946	0.0132198	0.814689	Eif3m
ENSMUSG00000087336	-2.23485	-2.16443	6.13899	0.0132233	0.814689	Gm15860
ENSMUSG00000025409	-0.83517	1.85875	6.13797	0.0132309	0.814689	Mbd6
ENSMUSG00000093989	-0.847027	4.39623	6.13723	0.0132365	0.814689	Rnasek
ENSMUSG00000105341	-0.744924	2.45611	6.1364	0.0132427	0.814689	Gm43817
ENSMUSG00000061589	-1.10279	5.32544	6.13447	0.0132571	0.814689	Dot1l
ENSMUSG00000018378	-0.607168	4.70334	6.1331	0.0132674	0.814689	Cuedc1
ENSMUSG00000021259	-0.667925	2.09153	6.12754	0.0133092	0.814689	Cyp46a1
ENSMUSG00000021061	-0.652167	3.63041	6.12342	0.0133402	0.814689	Sptb
ENSMUSG00000103037	-0.94961	3.61737	6.12252	0.013347	0.814689	Pcdhgb1
ENSMUSG00000039087	-0.897729	1.40662	6.12085	0.0133596	0.814689	Rreb1
ENSMUSG00000051515	0.623533	5.76054	6.11998	0.0133662	0.814689	Fam181b
ENSMUSG00000027709	-0.904848	4.35564	6.11363	0.0134143	0.814689	Mccc1
ENSMUSG00000039621	-0.692027	7.98718	6.11342	0.0134159	0.814689	Prex1
ENSMUSG00000090369	-2.06908	-2.26576	6.11268	0.0134215	0.814689	4933411K16Rik
ENSMUSG00000031740	0.632585	2.79058	6.1118	0.0134282	0.814689	Mmp2
ENSMUSG00000110795	3.09455	-3.24548	6.11124	0.0134325	0.814689	Gm47179
ENSMUSG00000041959	0.617246	4.76504	6.10836	0.0134544	0.814689	S100a10
ENSMUSG00000060147	0.619134	3.5345	6.10666	0.0134673	0.814689	Serpinb6a
ENSMUSG00000039671	-0.781552	6.48312	6.10488	0.0134809	0.814689	Zmynd8
ENSMUSG00000100801	0.539485	6.69188	6.10463	0.0134828	0.814689	Gm15459
ENSMUSG00000020319	0.61878	3.45327	6.10062	0.0135134	0.814689	Wdpcp
ENSMUSG00000001419	-1.09552	4.17558	6.09909	0.0135252	0.814689	Mef2d
ENSMUSG00000023391	-1.04121	0.183413	6.09814	0.0135325	0.814689	Dlx2
ENSMUSG00000008540	0.793963	2.17501	6.0944	0.0135611	0.814689	Mgst1
ENSMUSG00000117065	-4.63559	-3.23378	6.09381	0.0135656	0.814689	AC139750,1
ENSMUSG00000078786	-1.21972	2.3665	6.09087	0.0135882	0.814689	BC024978
ENSMUSG00000021125	1.32478	-0.585795	6.0905	0.0135911	0.814689	Arg2
ENSMUSG00000071637	0.748647	2.72907	6.08969	0.0135973	0.814689	Cebpd
ENSMUSG00000034300	-0.655755	5.26194	6.08924	0.0136008	0.814689	Fam53c
ENSMUSG00000078126	0.558607	5.1504	6.08323	0.0136471	0.814689	Rpl23a-ps3
ENSMUSG00000072675	-1.31125	0.632366	6.08316	0.0136476	0.814689	Duxbl2
ENSMUSG00000041298	-0.522878	6.50687	6.08211	0.0136558	0.814689	Katnal1
ENSMUSG00000037344	-0.510567	5.1974	6.08057	0.0136676	0.814689	Slc12a9
ENSMUSG00000049504	-0.844314	2.8703	6.07819	0.0136861	0.814689	Proser1
ENSMUSG00000026208	2.00111	-2.34586	6.07803	0.0136873	0.814689	Des
ENSMUSG00000102642	-1.46859	-1.5151	6.07622	0.0137014	0.814689	A130048G24Rik
ENSMUSG00000070532	0.854432	1.45364	6.07229	0.0137318	0.815627	Ccdc190
ENSMUSG00000018509	0.615467	4.59096	6.07005	0.0137493	0.81579	Cenpv
ENSMUSG00000050063	-1.39005	-0.527947	6.06555	0.0137844	0.816262	Klk6
ENSMUSG00000106490	-4.38082	-3.63611	6.06526	0.0137866	0.816262	Gm43283
ENSMUSG00000105119	-1.53781	-1.22741	6.05999	0.0138278	0.816498	Gm43765
ENSMUSG00000080994	1.82054	-1.98874	6.05784	0.0138447	0.816498	Gm13464
ENSMUSG00000114621	4.24838	-3.63432	6.05478	0.0138687	0.816498	Gm31107
ENSMUSG00000108841	3.05077	-2.97838	6.05396	0.0138751	0.816498	Frmpd2
ENSMUSG00000030562	1.16073	-0.430969	6.05131	0.013896	0.816498	Nox4
ENSMUSG00000057530	-0.701663	5.86738	6.04726	0.0139279	0.816498	Ece1
ENSMUSG00000029345	-0.788766	5.196	6.04477	0.0139476	0.816498	Tfip11
ENSMUSG00000031386	-0.723582	6.93749	6.04399	0.0139537	0.816498	Hcfc1
ENSMUSG00000041592	-0.896419	2.75112	6.04377	0.0139554	0.816498	Sdk2
ENSMUSG00000114677	-4.67791	-3.18177	6.03767	0.0140037	0.816498	Gm48733
ENSMUSG00000097845	2.68724	-2.93315	6.03764	0.014004	0.816498	A230020J21Rik
ENSMUSG00000103071	3.74957	-3.72265	6.03756	0.0140046	0.816498	Gm38110
ENSMUSG00000081405	3.22894	-3.40709	6.03729	0.0140068	0.816498	Gm13142
ENSMUSG00000020721	-0.6515	4.98439	6.03661	0.0140122	0.816498	Helz
ENSMUSG00000102202	-1.19458	-0.505019	6.03292	0.0140415	0.816498	Gm33280
ENSMUSG00000022180	-0.945899	1.60801	6.03011	0.0140639	0.816498	Slc7a8
ENSMUSG00000029505	-0.681394	6.42761	6.02956	0.0140682	0.816498	Ep400
ENSMUSG00000031024	-0.748092	4.46957	6.02842	0.0140773	0.816498	St5
ENSMUSG00000025555	-0.627235	6.08308	6.02748	0.0140848	0.816498	Farp1
ENSMUSG00000024972	3.22317	-3.35487	6.02678	0.0140904	0.816498	Lgals12
ENSMUSG00000073598	4.09939	-3.63962	6.02566	0.0140993	0.816498	1700066B19Rik
ENSMUSG00000047139	0.539505	4.64758	6.01326	0.0141988	0.820736	Cd24a
ENSMUSG00000078897	0.602139	4.35786	6.00894	0.0142336	0.820736	Gm4724
ENSMUSG00000115833	-2.44842	-2.75912	6.00522	0.0142636	0.820736	Gm49196
ENSMUSG00000035131	0.513053	6.56204	6.00408	0.0142729	0.820736	Brinp3
ENSMUSG00000028906	-0.64587	7.48858	5.99849	0.0143181	0.820736	Epb41
ENSMUSG00000020780	-0.785258	6.08361	5.99841	0.0143188	0.820736	Srp68
ENSMUSG00000102565	-1.6363	-1.45237	5.99781	0.0143236	0.820736	Gm37036
ENSMUSG00000034570	-0.923642	2.12633	5.99737	0.0143272	0.820736	Inpp5j
ENSMUSG00000113753	1.42518	0.631609	5.99725	0.0143282	0.820736	Gm5791
ENSMUSG00000022342	0.619258	3.02572	5.99696	0.0143305	0.820736	Kcnv1
ENSMUSG00000029156	-0.591682	5.72245	5.9964	0.0143351	0.820736	Sgcb
ENSMUSG00000042066	-0.479506	6.01552	5.99148	0.0143751	0.821438	Tmcc2
ENSMUSG00000024773	-0.677677	4.32995	5.99126	0.0143769	0.821438	Atg2a
ENSMUSG00000037060	0.659224	2.90202	5.97826	0.0144833	0.822913	Cavin3
ENSMUSG00000027637	0.577751	5.67282	5.97729	0.0144913	0.822913	Rab5if
ENSMUSG00000020411	-0.88121	0.551214	5.97689	0.0144946	0.822913	Nipal4
ENSMUSG00000082064	1.33201	0.213516	5.9759	0.0145026	0.822913	Rpl5-ps2
ENSMUSG00000097141	-0.637183	3.79023	5.97544	0.0145064	0.822913	Gm10524
ENSMUSG00000024411	0.475182	6.57745	5.97424	0.0145163	0.822913	Aqp4
ENSMUSG00000047976	-0.96929	5.56939	5.97384	0.0145197	0.822913	Kcna1
ENSMUSG00000071180	0.490525	5.60597	5.97048	0.0145473	0.822913	Smim15
ENSMUSG00000033022	0.505566	5.53767	5.96961	0.0145545	0.822913	Cdo1
ENSMUSG00000103804	-1.22388	-0.813652	5.96945	0.0145558	0.822913	Gm37062
ENSMUSG00000103749	-0.668304	3.3634	5.96544	0.0145889	0.822913	Pcdhgb5
ENSMUSG00000046410	-1.81329	-1.99732	5.96521	0.0145909	0.822913	Kcnk6
ENSMUSG00000028207	0.549768	5.87076	5.96466	0.0145954	0.822913	Asph
ENSMUSG00000008682	0.803289	6.16415	5.95213	0.0146995	0.824886	Rpl10
ENSMUSG00000034903	-1.10953	4.30451	5.95159	0.014704	0.824886	Cobll1
ENSMUSG00000063882	0.609058	7.16184	5.94782	0.0147355	0.824886	Uqcrh
ENSMUSG00000027293	-0.619013	3.40783	5.94766	0.0147368	0.824886	Ehd4
ENSMUSG00000111651	3.88131	-3.79062	5.94548	0.0147551	0.824886	Gm47199
ENSMUSG00000101174	3.88131	-3.79062	5.94548	0.0147551	0.824886	Hoxd4
ENSMUSG00000085846	3.88962	-3.59035	5.94225	0.0147822	0.824886	Gm15597
ENSMUSG00000041977	-0.543224	5.68988	5.94196	0.0147846	0.824886	Arhgef11
ENSMUSG00000003233	-0.749307	3.78456	5.94138	0.0147894	0.824886	Dvl3
ENSMUSG00000073414	-2.91123	-2.87875	5.94106	0.0147921	0.824886	Mpig6b
ENSMUSG00000022521	-0.974139	5.90891	5.93986	0.0148022	0.824886	Crebbp
ENSMUSG00000054342	1.83467	-1.34787	5.93901	0.0148094	0.824886	Kcnn4
ENSMUSG00000029648	-0.689521	2.39529	5.93574	0.0148369	0.824886	Flt1
ENSMUSG00000110629	3.98806	-3.71249	5.93459	0.0148465	0.824886	4930567H12Rik
ENSMUSG00000015354	0.585196	4.78346	5.93262	0.0148631	0.824886	Pcolce2
ENSMUSG00000029438	-0.587751	5.71221	5.92974	0.0148875	0.824886	Bcl7a
ENSMUSG00000105687	4.03157	-3.72302	5.92853	0.0148976	0.824886	Gm6157
ENSMUSG00000056771	-1.19912	-0.902626	5.92729	0.0149081	0.824886	Gm10010
ENSMUSG00000022186	0.491613	8.41112	5.92677	0.0149126	0.824886	Oxct1
ENSMUSG00000044986	0.689521	3.36559	5.92224	0.0149509	0.825128	Tst
ENSMUSG00000050822	-0.742126	3.49148	5.92216	0.0149516	0.825128	Slc29a4
ENSMUSG00000101942	-4.11982	-3.59549	5.9173	0.0149929	0.825128	Gm19582
ENSMUSG00000054728	-0.706088	4.50171	5.91693	0.0149961	0.825128	Phactr1
ENSMUSG00000091542	-0.887308	1.07088	5.91692	0.0149962	0.825128	Gm17167
ENSMUSG00000037408	-0.635152	2.8143	5.91575	0.0150061	0.825128	Cnnm4
ENSMUSG00000035547	-0.677591	5.25937	5.91023	0.0150532	0.826573	Capn5
ENSMUSG00000092381	3.71253	-3.59149	5.90918	0.0150621	0.826573	Gm20512
ENSMUSG00000034341	-0.95344	6.30402	5.90488	0.015099	0.827377	Wbp2
ENSMUSG00000081603	0.718288	2.98443	5.90306	0.0151146	0.827377	Gm14681
ENSMUSG00000051695	-0.678585	6.2747	5.89702	0.0151665	0.827377	Pcbp1
ENSMUSG00000027099	0.580575	5.14319	5.89644	0.0151715	0.827377	Mtx2
ENSMUSG00000117114	4.36605	-3.4082	5.89459	0.0151874	0.827377	AC166058,1
ENSMUSG00000024660	-0.638128	5.60947	5.89425	0.0151904	0.827377	Incenp
ENSMUSG00000103585	-0.563536	4.00163	5.8903	0.0152245	0.827377	Pcdhgb4
ENSMUSG00000041530	-0.579205	6.04968	5.88802	0.0152443	0.827377	Ago1
ENSMUSG00000053199	-0.51109	5.25903	5.8857	0.0152643	0.827377	Arhgap20
ENSMUSG00000014606	0.647651	5.90912	5.88379	0.0152809	0.827377	Slc25a11
ENSMUSG00000043323	-0.699484	3.46462	5.88311	0.0152868	0.827377	Fbrsl1
ENSMUSG00000108081	-3.51848	-3.18236	5.88134	0.0153021	0.827377	Gm44026
ENSMUSG00000044465	-0.605823	4.56447	5.88103	0.0153049	0.827377	Fam160a2
ENSMUSG00000108526	-2.25085	-2.03405	5.88061	0.0153085	0.827377	Gm45828
ENSMUSG00000093716	3.91539	-3.71326	5.88033	0.0153109	0.827377	Gm19815
ENSMUSG00000072214	-0.711906	7.83588	5.87946	0.0153185	0.827377	2021-09-05
ENSMUSG00000109455	-4.05863	-3.50863	5.87476	0.0153595	0.827377	Gm44710
ENSMUSG00000027323	-0.775888	3.92565	5.87425	0.0153639	0.827377	Rad51
ENSMUSG00000050323	0.739543	2.34719	5.8736	0.0153696	0.827377	Ndufaf6
ENSMUSG00000026204	-0.569108	3.85464	5.87301	0.0153748	0.827377	Ptprn
ENSMUSG00000014030	-4.0554	-3.44728	5.8707	0.0153949	0.827658	Pax5
ENSMUSG00000024393	-1.00986	6.46895	5.86752	0.0154227	0.827827	Prrc2a
ENSMUSG00000005510	0.634065	5.93126	5.86499	0.0154449	0.827827	Ndufs3
ENSMUSG00000007659	-0.689717	5.36603	5.8649	0.0154457	0.827827	Bcl2l1
ENSMUSG00000026596	-0.593607	5.91947	5.86312	0.0154613	0.827827	Abl2
ENSMUSG00000053192	-0.582462	5.54683	5.86184	0.0154726	0.827827	Mllt11
ENSMUSG00000038736	0.515785	5.36664	5.85756	0.0155103	0.828397	Nudcd1
ENSMUSG00000109684	2.24278	-2.47438	5.8572	0.0155134	0.828397	Gm45745
ENSMUSG00000053565	0.540841	6.12829	5.85322	0.0155486	0.828397	Eif3k
ENSMUSG00000033061	1.44751	0.224103	5.85295	0.0155509	0.828397	Resp18
ENSMUSG00000062704	1.57649	-1.20968	5.85059	0.0155718	0.828397	9430002A10Rik
ENSMUSG00000096795	0.744955	3.30597	5.84936	0.0155827	0.828397	Zfp433
ENSMUSG00000052928	-0.776489	4.1582	5.84828	0.0155923	0.828397	Ctif
ENSMUSG00000014846	-0.823033	0.986411	5.84654	0.0156077	0.828397	Tppp3
ENSMUSG00000064215	0.942931	1.66249	5.84042	0.0156621	0.828397	Ifi27
ENSMUSG00000109723	-4.2428	-3.42018	5.83967	0.0156688	0.828397	Gm5347
ENSMUSG00000107023	0.659129	2.19781	5.83937	0.0156714	0.828397	Gm42715
ENSMUSG00000006651	-0.495832	6.03665	5.83777	0.0156857	0.828397	Aplp1
ENSMUSG00000037415	-0.510692	4.4466	5.837	0.0156926	0.828397	Ranbp10
ENSMUSG00000054150	-0.687334	2.07472	5.83551	0.0157058	0.828397	Syne3
ENSMUSG00000042359	-0.542844	5.78202	5.83508	0.0157097	0.828397	Osbpl6
ENSMUSG00000020955	0.748283	4.06851	5.83175	0.0157394	0.828397	Ap4s1
ENSMUSG00000015224	0.509271	4.53465	5.82719	0.0157804	0.828397	Cyp2j9
ENSMUSG00000020429	-4.21842	-3.43738	5.82669	0.0157848	0.828397	Igfbp1
ENSMUSG00000029338	0.560231	3.24174	5.82552	0.0157953	0.828397	Antxr2
ENSMUSG00000025207	-0.845024	3.45418	5.82211	0.0158259	0.828397	Sema4g
ENSMUSG00000087200	-3.21052	-2.92676	5.82201	0.0158268	0.828397	Lrp8os3
ENSMUSG00000071041	0.54544	4.53667	5.82092	0.0158366	0.828397	Impdh2-ps
ENSMUSG00000002341	-0.611025	10.1626	5.82048	0.0158406	0.828397	Ncan
ENSMUSG00000020901	-1.38163	-1.40398	5.81901	0.0158538	0.828397	Pik3r5
ENSMUSG00000097908	-0.653326	3.37314	5.81876	0.0158561	0.828397	4933404O12Rik
ENSMUSG00000096054	-0.567113	6.83905	5.80645	0.0159675	0.829308	Syne1
ENSMUSG00000037552	-0.716815	3.57179	5.80558	0.0159754	0.829308	Plekhg2
ENSMUSG00000097451	0.610321	5.35911	5.80354	0.0159939	0.829308	Rian
ENSMUSG00000010175	-0.639729	4.34014	5.80315	0.0159975	0.829308	Prox1
ENSMUSG00000029386	-0.84158	2.01865	5.80291	0.0159997	0.829308	Tctn2
ENSMUSG00000031302	-0.660613	7.64679	5.79734	0.0160504	0.829308	Nlgn3
ENSMUSG00000028277	0.486144	5.92915	5.79681	0.0160553	0.829308	Ube2j1
ENSMUSG00000008730	-0.545541	6.857	5.7944	0.0160773	0.829308	Hipk1
ENSMUSG00000042700	-0.483181	5.44774	5.79243	0.0160953	0.829308	Sipa1l1
ENSMUSG00000117982	-4.00572	-3.61008	5.79083	0.01611	0.829308	AC140336,2
ENSMUSG00000040666	1.88024	-2.08298	5.78959	0.0161214	0.829308	Sh3bgr
ENSMUSG00000042662	-0.514358	5.15059	5.78919	0.016125	0.829308	Dusp15
ENSMUSG00000026094	0.534462	5.52867	5.78792	0.0161367	0.829308	Stk17b
ENSMUSG00000057396	0.564301	3.95571	5.7868	0.016147	0.829308	Zfp759
ENSMUSG00000112880	1.15777	-0.930142	5.78665	0.0161484	0.829308	Gm20337
ENSMUSG00000025355	-0.733337	1.30112	5.78603	0.016154	0.829308	Mmp19
ENSMUSG00000102440	-0.732256	2.96692	5.78549	0.016159	0.829308	Pcdhga9
ENSMUSG00000053475	0.616886	4.13854	5.7818	0.0161929	0.829308	Tnfaip6
ENSMUSG00000106735	3.30961	-3.23941	5.77801	0.0162279	0.829308	A330058E17Rik
ENSMUSG00000024891	-0.667387	2.34146	5.77771	0.0162307	0.829308	Slc29a2
ENSMUSG00000055968	4.00735	-3.7861	5.77726	0.0162348	0.829308	Gm9988
ENSMUSG00000107823	1.79723	-2.17991	5.77619	0.0162447	0.829308	Gm44436
ENSMUSG00000021804	-3.22986	-3.06496	5.77551	0.016251	0.829308	Rgr
ENSMUSG00000014602	-0.649631	8.81103	5.77534	0.0162526	0.829308	Kif1a
ENSMUSG00000015599	-0.673291	5.71294	5.7746	0.0162594	0.829308	Ttbk1
ENSMUSG00000070443	-4.0137	-3.41949	5.77434	0.0162618	0.829308	Gm10291
ENSMUSG00000056737	1.23244	-0.964988	5.76826	0.0163182	0.831419	Capg
ENSMUSG00000042594	-0.512705	4.22722	5.75711	0.016422	0.831762	Sh2b3
ENSMUSG00000020098	1.2149	-0.484133	5.7561	0.0164315	0.831762	Pcbd1
ENSMUSG00000022205	0.622226	7.10843	5.75585	0.0164338	0.831762	Sub1
ENSMUSG00000027422	-0.680113	7.15798	5.75461	0.0164454	0.831762	Rrbp1
ENSMUSG00000037211	0.477458	5.38834	5.75449	0.0164466	0.831762	Spry1
ENSMUSG00000028799	-1.10691	3.46231	5.75436	0.0164478	0.831762	Zfp362
ENSMUSG00000020130	-0.717406	5.21603	5.75352	0.0164557	0.831762	Tbc1d15
ENSMUSG00000053754	-0.77219	7.24229	5.75312	0.0164594	0.831762	Chd8
ENSMUSG00000027217	-1.12465	0.28598	5.75309	0.0164597	0.831762	Tspan18
ENSMUSG00000046721	0.532515	7.0501	5.74178	0.016566	0.83211	Rpl14-ps1
ENSMUSG00000108688	-2.46853	-1.9582	5.7406	0.0165772	0.83211	Gm44985
ENSMUSG00000021243	0.603323	4.26779	5.74014	0.0165815	0.83211	Fcf1
ENSMUSG00000086770	3.30459	-3.40077	5.73936	0.0165888	0.83211	Gm15351
ENSMUSG00000010517	0.562658	6.06903	5.73637	0.0166171	0.83211	Faf1
ENSMUSG00000039640	-0.831744	5.52916	5.73568	0.0166236	0.83211	Mrpl12
ENSMUSG00000047591	-2.94564	-2.8656	5.7338	0.0166414	0.83211	Mafa
ENSMUSG00000039046	-0.561062	4.98314	5.73379	0.0166415	0.83211	Usp6nl
ENSMUSG00000107994	1.00453	-0.298613	5.73168	0.0166616	0.83211	D830050J10Rik
ENSMUSG00000087701	0.873691	2.11957	5.73094	0.0166686	0.83211	Gm13493
ENSMUSG00000040463	-0.595681	7.37294	5.72835	0.0166932	0.83211	Mybbp1a
ENSMUSG00000033039	-0.639597	5.12951	5.72267	0.0167473	0.83211	Micall1
ENSMUSG00000002944	-1.28069	-0.729951	5.71758	0.0167958	0.83211	Cd36
ENSMUSG00000068856	-0.656919	5.04795	5.71471	0.0168233	0.83211	Sf3b4
ENSMUSG00000024969	-0.872239	5.07231	5.71188	0.0168505	0.83211	Mark2
ENSMUSG00000053293	-1.33672	3.95445	5.71139	0.0168552	0.83211	Pom121
ENSMUSG00000049013	-4.16554	-3.33355	5.70986	0.0168699	0.83211	Prss48
ENSMUSG00000006369	-0.655735	2.74763	5.70931	0.0168752	0.83211	Fbln1
ENSMUSG00000021870	-0.55181	6.10342	5.70922	0.016876	0.83211	Slmap
ENSMUSG00000029128	0.537327	5.30418	5.70858	0.0168822	0.83211	Rab28
ENSMUSG00000036095	0.50947	4.01422	5.70671	0.0169002	0.83211	Dgkb
ENSMUSG00000085566	-0.650749	2.6185	5.70353	0.0169309	0.83211	A730017L22Rik
ENSMUSG00000002496	-0.609459	6.04029	5.7034	0.0169321	0.83211	Tsc2
ENSMUSG00000022973	-0.793506	5.3829	5.70107	0.0169546	0.83211	Synj1
ENSMUSG00000020241	-1.17912	-0.49959	5.70079	0.0169572	0.83211	Col6a2
ENSMUSG00000028960	-0.609258	6.13125	5.70047	0.0169604	0.83211	Ube4b
ENSMUSG00000028909	-0.639887	3.53156	5.69956	0.0169691	0.83211	Ptpru
ENSMUSG00000096579	2.74154	-3.14483	5.69838	0.0169805	0.83211	Gm17121
ENSMUSG00000048644	-0.877402	3.84054	5.69623	0.0170014	0.83211	Ctxn1
ENSMUSG00000032280	-0.618623	5.49764	5.69607	0.017003	0.83211	Tle3
ENSMUSG00000026121	-0.50206	4.66943	5.69602	0.0170034	0.83211	Sema4c
ENSMUSG00000059447	0.614184	6.94477	5.69342	0.0170286	0.83211	Hadhb
ENSMUSG00000002010	0.486607	6.17749	5.69322	0.0170306	0.83211	Idh3g
ENSMUSG00000029622	0.500455	5.88255	5.69264	0.0170362	0.83211	Arpc1b
ENSMUSG00000063902	0.556384	6.38086	5.69108	0.0170514	0.83211	Gm7964
ENSMUSG00000028804	-0.497013	5.45089	5.69096	0.0170525	0.83211	Csmd2
ENSMUSG00000106019	0.728399	3.18823	5.69093	0.0170529	0.83211	Gm43672
ENSMUSG00000079362	-4.76347	-3.48084	5.68912	0.0170705	0.83211	Gm43302
ENSMUSG00000082674	-1.45858	-0.227324	5.68665	0.0170945	0.83211	Gm11914
ENSMUSG00000074264	0.653255	1.89608	5.68472	0.0171133	0.83211	Amy1
ENSMUSG00000020483	-1.14724	6.85013	5.68145	0.0171452	0.83211	Dynll2
ENSMUSG00000050148	-0.675984	4.64684	5.67484	0.0172099	0.83211	Ubqln2
ENSMUSG00000031813	0.66403	3.27616	5.67401	0.0172181	0.83211	Mvb12a
ENSMUSG00000114025	0.979494	0.60725	5.6719	0.0172387	0.83211	Gm49331
ENSMUSG00000024457	-0.640321	5.19012	5.67171	0.0172406	0.83211	Trim26
ENSMUSG00000048878	-0.536129	5.67987	5.66555	0.0173013	0.83211	Hexim1
ENSMUSG00000086368	-1.02076	-0.512348	5.66468	0.0173099	0.83211	Gm13830
ENSMUSG00000005397	-0.704979	2.6163	5.66074	0.0173488	0.83211	Nid1
ENSMUSG00000107608	-1.27354	-0.431952	5.66025	0.0173536	0.83211	Gm43863
ENSMUSG00000020100	-0.809269	3.2177	5.65669	0.0173889	0.83211	Slc29a3
ENSMUSG00000070271	0.962136	-0.135891	5.65654	0.0173904	0.83211	Gm13268
ENSMUSG00000037447	-0.54819	3.48912	5.65185	0.0174369	0.83211	Arid5a
ENSMUSG00000089673	-4.21915	-3.59199	5.65153	0.0174402	0.83211	Gm16546
ENSMUSG00000066554	-1.91262	-0.777858	5.64954	0.01746	0.83211	Gm10167
ENSMUSG00000093505	-1.31941	-0.479621	5.64937	0.0174616	0.83211	Gm20691
ENSMUSG00000005672	-0.582118	4.42077	5.64908	0.0174645	0.83211	Kit
ENSMUSG00000026097	0.697514	4.56172	5.64793	0.017476	0.83211	Ormdl1
ENSMUSG00000072762	0.684799	2.95349	5.64752	0.0174801	0.83211	4930522L14Rik
ENSMUSG00000109783	1.26116	-0.292601	5.64579	0.0174973	0.83211	Gm45338
ENSMUSG00000001018	0.552511	5.12513	5.64569	0.0174983	0.83211	Snapin
ENSMUSG00000029512	-0.909083	3.81272	5.64557	0.0174995	0.83211	Ulk1
ENSMUSG00000008333	0.489237	5.72344	5.64553	0.0174999	0.83211	Snrpb2
ENSMUSG00000031952	0.715889	2.46524	5.64481	0.0175072	0.83211	Chst5
ENSMUSG00000036526	-3.98942	-3.39861	5.64416	0.0175136	0.83211	Card11
ENSMUSG00000070304	-0.593243	2.71137	5.64377	0.0175175	0.83211	Scn2b
ENSMUSG00000024847	-0.65904	4.5712	5.64185	0.0175367	0.83211	Aip
ENSMUSG00000014599	-0.511812	4.63054	5.63959	0.0175593	0.83211	Csf1
ENSMUSG00000035960	0.555372	6.25452	5.63793	0.0175759	0.83211	Apex1
ENSMUSG00000067058	1.65359	-1.73783	5.63748	0.0175805	0.83211	Rps15a-ps5
ENSMUSG00000046574	-1.17331	3.11453	5.63713	0.017584	0.83211	Prr12
ENSMUSG00000007880	-0.996237	5.22332	5.63444	0.017611	0.83211	Arid1a
ENSMUSG00000024143	0.471005	6.43071	5.63414	0.017614	0.83211	Rhoq
ENSMUSG00000079330	0.988278	-0.0197218	5.63165	0.017639	0.83211	Lemd1
ENSMUSG00000046879	0.640523	3.20132	5.6301	0.0176546	0.83211	Irgm1
ENSMUSG00000034891	-1.56614	-0.768578	5.62844	0.0176713	0.83211	Sncb
ENSMUSG00000022204	0.58841	4.72895	5.62799	0.0176759	0.83211	Ngdn
ENSMUSG00000022540	-0.661196	3.886	5.62793	0.0176765	0.83211	Rogdi
ENSMUSG00000102428	-0.858148	3.39293	5.62531	0.0177029	0.83211	Pcdhga12
ENSMUSG00000050705	-0.991198	3.4811	5.62517	0.0177043	0.83211	2310061I04Rik
ENSMUSG00000035095	-0.716201	1.51627	5.62403	0.0177159	0.83211	Fam167a
ENSMUSG00000030213	-0.877779	6.42297	5.62353	0.0177209	0.83211	Atf7ip
ENSMUSG00000010290	0.495599	5.18788	5.6223	0.0177334	0.83211	AI597479
ENSMUSG00000091135	-2.60211	-2.16279	5.62212	0.0177351	0.83211	Lgals1-ps2
ENSMUSG00000013523	-0.574709	10.7231	5.6209	0.0177476	0.83211	Bcas1
ENSMUSG00000078180	0.671639	1.97188	5.61953	0.0177614	0.83211	Gm20900
ENSMUSG00000097331	-1.04693	-0.668029	5.61824	0.0177745	0.83211	F420014N23Rik
ENSMUSG00000026944	-0.586826	5.89133	5.61673	0.0177898	0.83211	Abca2
ENSMUSG00000053173	1.10262	0.0965683	5.61057	0.0178524	0.83211	Rpl18-ps2
ENSMUSG00000109498	-0.991165	0.202925	5.60943	0.0178641	0.83211	Gm45222
ENSMUSG00000010538	1.45294	-1.35194	5.60465	0.0179128	0.83211	Tsacc
ENSMUSG00000004018	0.590154	4.01184	5.60388	0.0179208	0.83211	Fancl
ENSMUSG00000090150	0.560249	4.22839	5.60036	0.0179568	0.83211	Acad11
ENSMUSG00000043716	0.715821	9.73366	5.59825	0.0179784	0.83211	Rpl7
ENSMUSG00000089924	-2.71466	-2.71193	5.59806	0.0179804	0.83211	Gm15689
ENSMUSG00000085454	-4.08904	-3.60538	5.59683	0.017993	0.83211	Grip1os3
ENSMUSG00000090061	1.3081	-0.911865	5.59662	0.0179951	0.83211	Nwd2
ENSMUSG00000056724	-0.680714	2.96557	5.59631	0.0179984	0.83211	Nbeal2
ENSMUSG00000020234	-1.09024	-0.586538	5.59373	0.0180249	0.83211	4930404N11Rik
ENSMUSG00000107109	-2.24698	-2.40767	5.59325	0.0180298	0.83211	Gm42571
ENSMUSG00000026389	-0.821701	1.30332	5.59259	0.0180366	0.83211	Steap3
ENSMUSG00000018334	-0.608131	4.19997	5.59242	0.0180384	0.83211	Ksr1
ENSMUSG00000040524	-0.926724	4.52232	5.59172	0.0180456	0.83211	Zfp609
ENSMUSG00000116620	2.54129	-2.26451	5.59094	0.0180536	0.83211	Gm4828
ENSMUSG00000049775	0.886765	8.42855	5.5876	0.0180881	0.83211	Tmsb4x
ENSMUSG00000015305	-0.542208	7.7031	5.58406	0.0181246	0.83211	Sash1
ENSMUSG00000094410	-0.618104	5.5291	5.58081	0.0181583	0.83211	Gm38394
ENSMUSG00000010154	0.68883	2.19284	5.57905	0.0181766	0.83211	Spire2
ENSMUSG00000030867	-0.676001	4.98895	5.57739	0.0181938	0.83211	Plk1
ENSMUSG00000026837	-0.525728	3.85966	5.57666	0.0182014	0.83211	Col5a1
ENSMUSG00000022314	-0.58874	7.77558	5.57626	0.0182055	0.83211	Rad21
ENSMUSG00000000563	0.519958	8.14721	5.57103	0.01826	0.83211	Atp5f1
ENSMUSG00000022518	-2.19258	-2.3404	5.56561	0.0183167	0.83211	4930562C15Rik
ENSMUSG00000084800	2.81804	-3.35587	5.56381	0.0183354	0.83211	Gm12205
ENSMUSG00000087635	0.661088	2.54772	5.56317	0.0183422	0.83211	Gm13414
ENSMUSG00000021721	3.2794	-3.4663	5.56227	0.0183516	0.83211	Htr1a
ENSMUSG00000052512	-0.783033	5.22404	5.56036	0.0183717	0.83211	Nav2
ENSMUSG00000090176	-4.17884	-3.60458	5.5601	0.0183744	0.83211	Cd200r2
ENSMUSG00000030359	-4.17884	-3.60458	5.5601	0.0183744	0.83211	Pzp
ENSMUSG00000052713	-0.546999	6.06314	5.55879	0.0183881	0.83211	Zfp608
ENSMUSG00000074652	-0.965438	0.51494	5.55793	0.0183972	0.83211	Myh7b
ENSMUSG00000018481	-0.517204	7.34807	5.55742	0.0184025	0.83211	Appbp2
ENSMUSG00000036885	-1.0347	5.64094	5.55708	0.0184061	0.83211	Arhgef26
ENSMUSG00000034730	-0.700699	6.22304	5.55704	0.0184065	0.83211	Adgrb1
ENSMUSG00000058402	0.563822	3.6213	5.55565	0.0184211	0.83211	Zfp420
ENSMUSG00000117300	-2.09129	-1.60745	5.55557	0.018422	0.83211	AC154457,3
ENSMUSG00000105518	-4.23992	-3.3627	5.55548	0.018423	0.83211	Gm42674
ENSMUSG00000030766	-0.920858	3.69803	5.55533	0.0184244	0.83211	Arhgap17
ENSMUSG00000020894	-1.0402	4.33966	5.55525	0.0184253	0.83211	Vamp2
ENSMUSG00000015189	0.571031	5.03586	5.55337	0.0184452	0.83211	Casd1
ENSMUSG00000108806	2.01586	-2.27081	5.55315	0.0184475	0.83211	Gm44729
ENSMUSG00000028106	-0.791288	5.50048	5.55243	0.018455	0.83211	Rprd2
ENSMUSG00000044155	0.623855	5.25363	5.55239	0.0184555	0.83211	Lsm8
ENSMUSG00000036052	-0.532273	5.04484	5.54828	0.0184989	0.83211	Dnajb5
ENSMUSG00000036469	0.556348	3.76701	5.54817	0.0185	0.83211	2021-03-01
ENSMUSG00000051022	-0.653202	3.20584	5.54715	0.0185108	0.83211	Hs3st1
ENSMUSG00000067870	0.527225	6.98456	5.54583	0.0185247	0.83211	Rpl31-ps8
ENSMUSG00000008892	0.531801	7.3167	5.54458	0.018538	0.83211	Vdac3
ENSMUSG00000097257	-2.17454	-2.61693	5.54453	0.0185386	0.83211	Gm26768
ENSMUSG00000020607	-0.498365	6.51109	5.54352	0.0185493	0.83211	Fam84a
ENSMUSG00000039686	-0.532245	4.59706	5.5421	0.0185643	0.832111	Zer1
ENSMUSG00000001156	-0.725239	3.98997	5.54041	0.0185823	0.832246	Mxd1
ENSMUSG00000098915	1.0872	0.0398157	5.53541	0.0186354	0.833938	Rpl15-ps2
ENSMUSG00000083761	1.9202	-2.01482	5.53403	0.0186501	0.833938	Pgam1-ps1
ENSMUSG00000081559	1.24222	-0.254225	5.53257	0.0186656	0.833962	Gm12411
ENSMUSG00000040021	-0.566198	6.48809	5.53049	0.0186879	0.834089	Lats1
ENSMUSG00000097803	1.56939	-1.14299	5.52949	0.0186985	0.834089	Rpl31-ps16
ENSMUSG00000020176	0.4548	5.31236	5.52673	0.018728	0.834735	Grb10
ENSMUSG00000039208	0.655673	3.06223	5.52465	0.0187504	0.834885	Metrnl
ENSMUSG00000024163	-0.47096	7.43676	5.52125	0.0187868	0.834885	Mapk8ip3
ENSMUSG00000024949	-0.796609	6.50581	5.52061	0.0187937	0.834885	Sf1
ENSMUSG00000029407	-0.808403	5.52473	5.51975	0.018803	0.834885	Uso1
ENSMUSG00000059839	0.651597	2.53197	5.51932	0.0188076	0.834885	Zfp874b
ENSMUSG00000101236	3.7629	-3.46402	5.51802	0.0188216	0.834885	Gm6750
ENSMUSG00000028753	-1.50308	-0.737606	5.51552	0.0188484	0.835364	Vwa5b1
ENSMUSG00000021895	0.49547	5.17661	5.51422	0.0188625	0.835364	Arhgef3
ENSMUSG00000034209	-2.29114	-2.60419	5.50846	0.0189247	0.836784	Rasl10a
ENSMUSG00000114452	3.97966	-3.70873	5.50605	0.0189508	0.836784	A530001N23Rik
ENSMUSG00000039519	0.814366	2.37584	5.50568	0.0189548	0.836784	Cyp7b1
ENSMUSG00000084866	1.30691	-1.31302	5.50478	0.0189646	0.836784	A930006K02Rik
ENSMUSG00000013974	-1.62859	-1.3441	5.50429	0.0189699	0.836784	Mcemp1
ENSMUSG00000046079	-0.561176	4.96552	5.49966	0.0190202	0.837367	Lrrc8d
ENSMUSG00000087630	-3.04099	-3.14744	5.49909	0.0190264	0.837367	Gm11513
ENSMUSG00000033453	-0.87177	2.22137	5.49891	0.0190283	0.837367	Adamts15
ENSMUSG00000108737	-1.02017	-0.275766	5.49679	0.0190514	0.837371	BC060293
ENSMUSG00000114133	0.745814	3.6506	5.49399	0.0190819	0.837371	Gm20075
ENSMUSG00000069302	1.31976	2.84245	5.49048	0.0191203	0.837371	Hist1h2ah
ENSMUSG00000028001	3.79791	-3.6576	5.49047	0.0191204	0.837371	Fga
ENSMUSG00000024456	-0.727576	4.28979	5.49024	0.0191229	0.837371	Diaph1
ENSMUSG00000097166	2.36475	-2.30907	5.48996	0.019126	0.837371	9330179D12Rik
ENSMUSG00000061517	-0.50365	5.39586	5.48837	0.0191434	0.837371	Sox21
ENSMUSG00000050777	1.25223	-0.798559	5.48529	0.0191771	0.837371	Tmem37
ENSMUSG00000107720	-3.13139	-3.31601	5.48328	0.0191992	0.837371	Gm43946
ENSMUSG00000110631	-0.510484	8.62561	5.48213	0.0192119	0.837371	Gm42047
ENSMUSG00000103865	1.38688	-0.428904	5.47998	0.0192355	0.837371	Gm37416
ENSMUSG00000038178	-0.592612	4.74571	5.47923	0.0192438	0.837371	Slc43a2
ENSMUSG00000090363	0.884077	1.16755	5.47906	0.0192456	0.837371	Gm3512
ENSMUSG00000039577	-0.865347	2.23016	5.47635	0.0192754	0.837371	Nphp4
ENSMUSG00000020321	0.57124	8.06023	5.47581	0.0192814	0.837371	Mdh1
ENSMUSG00000024868	3.73991	-3.65722	5.47483	0.0192923	0.837371	Dkk1
ENSMUSG00000037541	-0.85841	3.31726	5.47468	0.0192939	0.837371	Shank2
ENSMUSG00000058571	-0.523877	3.43298	5.4725	0.019318	0.837371	Gpc6
ENSMUSG00000051817	-1.13448	4.78775	5.46987	0.019347	0.837371	Sox12
ENSMUSG00000003847	-0.606857	4.58718	5.4698	0.0193479	0.837371	Nfat5
ENSMUSG00000000581	0.710008	5.26817	5.46975	0.0193484	0.837371	C1d
ENSMUSG00000009418	-0.945503	6.21922	5.46705	0.0193783	0.837371	Nav1
ENSMUSG00000042616	0.594649	2.84421	5.46474	0.0194039	0.837371	Oscp1
ENSMUSG00000038855	-0.571362	5.40552	5.46452	0.0194064	0.837371	Itpkb
ENSMUSG00000021318	-0.74348	2.49222	5.46333	0.0194196	0.837371	Gli3
ENSMUSG00000043079	-0.70905	1.7566	5.46325	0.0194204	0.837371	Synpo
ENSMUSG00000036256	0.832912	0.398384	5.46039	0.0194523	0.837524	Igfbp7
ENSMUSG00000116761	2.09377	-2.45029	5.46022	0.0194542	0.837524	Gm36796
ENSMUSG00000044786	-0.903335	1.26326	5.4581	0.0194778	0.837591	Zfp36
ENSMUSG00000111069	-1.90947	-1.9577	5.45457	0.0195172	0.837591	Gm48646
ENSMUSG00000022464	-0.886225	1.03893	5.45134	0.0195534	0.837591	Slc38a4
ENSMUSG00000033006	-0.614474	8.30446	5.45118	0.0195552	0.837591	Sox10
ENSMUSG00000034210	-0.653714	5.75232	5.45038	0.0195641	0.837591	Efcab14
ENSMUSG00000049690	-0.528568	4.89581	5.44849	0.0195852	0.837591	Nckap5
ENSMUSG00000026443	-1.05636	4.95834	5.44801	0.0195906	0.837591	Lrrn2
ENSMUSG00000109864	-1.16626	-0.388049	5.44635	0.0196092	0.837591	Eid3
ENSMUSG00000035805	0.543395	6.46609	5.4452	0.0196222	0.837591	Mlc1
ENSMUSG00000083411	0.991655	1.7121	5.4447	0.0196278	0.837591	Rpl30-ps10
ENSMUSG00000031293	-1.73004	-1.14647	5.44441	0.0196311	0.837591	Rs1
ENSMUSG00000026116	-0.861679	5.46286	5.44342	0.0196422	0.837591	Tmem131
ENSMUSG00000007122	-1.19966	-0.313904	5.43937	0.0196878	0.837591	Casq1
ENSMUSG00000097979	-1.51009	-1.33833	5.43934	0.0196881	0.837591	Gm4691
ENSMUSG00000024121	-0.524786	7.55337	5.43867	0.0196957	0.837591	Atp6v0c
ENSMUSG00000022983	-1.09645	3.94964	5.43616	0.019724	0.837591	Scaf4
ENSMUSG00000025781	0.567325	7.82666	5.43498	0.0197373	0.837591	Atp5c1
ENSMUSG00000007989	0.443634	7.33712	5.42928	0.0198018	0.837591	Fzd3
ENSMUSG00000030410	-0.46999	5.93745	5.42642	0.0198343	0.837591	Dmwd
ENSMUSG00000018707	-0.623588	9.5109	5.42616	0.0198372	0.837591	Dync1h1
ENSMUSG00000059277	0.590847	2.70256	5.42446	0.0198566	0.837591	R74862
ENSMUSG00000005150	-0.506718	4.16362	5.42425	0.019859	0.837591	Wdr83
ENSMUSG00000063576	-0.775633	5.51051	5.4239	0.0198629	0.837591	Klhdc3
ENSMUSG00000043289	1.30993	-1.34375	5.4233	0.0198698	0.837591	Mei4
ENSMUSG00000025404	-0.836122	4.37574	5.42188	0.0198859	0.837591	R3hdm2
ENSMUSG00000037989	-0.824926	3.39715	5.4208	0.0198982	0.837591	Wnk2
ENSMUSG00000020135	-0.706156	6.91432	5.41793	0.019931	0.837591	Apc2
ENSMUSG00000025224	-0.72879	6.33297	5.41747	0.0199362	0.837591	Gbf1
ENSMUSG00000032783	-0.640289	3.15708	5.415	0.0199644	0.837591	Troap
ENSMUSG00000078716	-0.581821	3.12208	5.41482	0.0199665	0.837591	Tmem8b
ENSMUSG00000022629	-0.778576	5.28012	5.41411	0.0199746	0.837591	Kif21a
ENSMUSG00000082214	-4.00733	-3.72082	5.41346	0.019982	0.837591	Gm15009
ENSMUSG00000117900	-1.88526	-2.39098	5.41166	0.0200027	0.837591	AC125101,1
ENSMUSG00000056296	0.820049	0.687062	5.40881	0.0200353	0.837591	Synpr
ENSMUSG00000028211	0.488895	7.64805	5.40643	0.0200627	0.837591	Trp53inp1
ENSMUSG00000050761	-0.701182	3.89928	5.40587	0.0200692	0.837591	Gp1bb
ENSMUSG00000036098	-1.64633	5.60691	5.40432	0.020087	0.837591	Myrf
ENSMUSG00000101555	1.63961	-1.86535	5.40143	0.0201202	0.837591	Gm28731
ENSMUSG00000115073	3.26395	-3.15129	5.40083	0.0201272	0.837591	Gm49283
ENSMUSG00000105388	0.484945	5.90292	5.40012	0.0201353	0.837591	Rpl36a-ps2
ENSMUSG00000030822	-0.567871	4.72462	5.39757	0.0201648	0.837591	Prr14
ENSMUSG00000042605	-0.937741	5.13935	5.39443	0.0202011	0.837591	Atxn2
ENSMUSG00000062328	0.626853	8.31958	5.39226	0.0202263	0.837591	Rpl17
ENSMUSG00000052056	-0.718105	1.43554	5.39108	0.02024	0.837591	Zfp217
ENSMUSG00000024260	-1.02116	4.70002	5.39065	0.0202449	0.837591	Sap130
ENSMUSG00000082381	-1.43333	-0.724298	5.3902	0.0202501	0.837591	Gm12928
ENSMUSG00000026131	-0.632024	9.37719	5.38926	0.020261	0.837591	Dst
ENSMUSG00000107000	-0.833482	1.54214	5.38893	0.0202649	0.837591	Gm43481
ENSMUSG00000056290	3.80834	-3.59261	5.38678	0.0202899	0.837591	Ms4a4b
ENSMUSG00000026135	-0.608338	4.55086	5.38512	0.0203092	0.837591	Zfp142
ENSMUSG00000047030	-0.657213	4.31685	5.38007	0.020368	0.837591	Spata2
ENSMUSG00000002059	0.543882	4.76551	5.37807	0.0203914	0.837591	Rab34
ENSMUSG00000024072	0.518204	5.04161	5.37719	0.0204018	0.837591	Yipf4
ENSMUSG00000037012	-0.634873	7.14059	5.37627	0.0204125	0.837591	Hk1
ENSMUSG00000054874	-0.472593	5.35249	5.37608	0.0204147	0.837591	Pcnx3
ENSMUSG00000042473	-0.627226	3.96979	5.37604	0.0204152	0.837591	Tbc1d8b
ENSMUSG00000081400	0.793759	1.64805	5.37518	0.0204252	0.837591	Gm13680
ENSMUSG00000024594	-0.598269	4.11492	5.37443	0.020434	0.837591	Prrc1
ENSMUSG00000073435	0.854595	3.58696	5.37227	0.0204593	0.837591	Nme3
ENSMUSG00000096722	-4.01669	-3.60578	5.37173	0.0204656	0.837591	Hmgb1-ps9
ENSMUSG00000082111	4.1204	-3.70342	5.37124	0.0204714	0.837591	Gm12479
ENSMUSG00000084432	4.1204	-3.70342	5.37124	0.0204714	0.837591	Gm23426
ENSMUSG00000074622	-0.832147	1.21812	5.37019	0.0204838	0.837591	Mafb
ENSMUSG00000040631	0.624126	2.93864	5.36941	0.0204929	0.837591	Dok4
ENSMUSG00000056370	3.79867	-3.79589	5.36819	0.0205073	0.837591	Sftpb
ENSMUSG00000113875	3.79867	-3.79589	5.36819	0.0205073	0.837591	D230030E09Rik
ENSMUSG00000024254	3.79867	-3.79589	5.36819	0.0205073	0.837591	Abcg8
ENSMUSG00000045932	0.488276	4.76993	5.36583	0.0205351	0.837591	Ifit2
ENSMUSG00000106379	0.536517	8.84688	5.36455	0.02055	0.837591	Lhfpl3
ENSMUSG00000035569	-0.584566	7.79483	5.36385	0.0205583	0.837591	Ankrd11
ENSMUSG00000073530	-3.91225	-3.5094	5.36367	0.0205605	0.837591	Pappa2
ENSMUSG00000048411	3.61067	-3.65874	5.3635	0.0205625	0.837591	Gm597
ENSMUSG00000045962	-0.561317	6.57482	5.36341	0.0205635	0.837591	Wnk1
ENSMUSG00000028439	-0.999974	4.86874	5.36267	0.0205723	0.837591	Fam219a
ENSMUSG00000023156	0.5495	5.14566	5.36002	0.0206036	0.837591	Rpp14
ENSMUSG00000021892	-0.691316	4.66862	5.35954	0.0206092	0.837591	Sh3bp5
ENSMUSG00000082207	-4.15527	-3.47134	5.35888	0.020617	0.837591	Gm12998
ENSMUSG00000058443	0.728305	8.76698	5.35157	0.0207037	0.839938	Rpl10-ps3
ENSMUSG00000084968	-1.44807	-1.27401	5.3501	0.0207211	0.839938	Gm12743
ENSMUSG00000037887	-0.568442	3.9583	5.34982	0.0207244	0.839938	Dusp8
ENSMUSG00000041712	0.500338	6.25111	5.34749	0.0207522	0.839938	Ubr7
ENSMUSG00000037216	0.737916	1.63299	5.34648	0.0207642	0.839938	Lipt1
ENSMUSG00000053684	-1.07229	2.04231	5.34636	0.0207655	0.839938	BC048403
ENSMUSG00000103059	3.54937	-3.7959	5.33834	0.0208613	0.84244	Gm18186
ENSMUSG00000116958	3.54937	-3.7959	5.33834	0.0208613	0.84244	Gm6705
ENSMUSG00000071332	-2.78037	-2.58199	5.33543	0.0208962	0.84244	E230015B07Rik
ENSMUSG00000054162	0.864884	0.412802	5.3335	0.0209193	0.84244	Spock3
ENSMUSG00000094935	1.10417	-0.24056	5.33339	0.0209207	0.84244	Gm9726
ENSMUSG00000106818	-2.19377	-2.71974	5.33142	0.0209443	0.84244	Gm43790
ENSMUSG00000104647	1.31473	-0.851259	5.33049	0.0209555	0.84244	Gm43485
ENSMUSG00000021982	-0.891887	3.89391	5.33042	0.0209564	0.84244	Cdadc1
ENSMUSG00000045482	-0.925873	6.68082	5.32921	0.0209709	0.84244	Trrap
ENSMUSG00000063273	-0.545597	6.58715	5.32853	0.0209791	0.84244	Naa15
ENSMUSG00000051331	-0.49952	4.47806	5.32649	0.0210037	0.842818	Cacna1c
ENSMUSG00000047730	-2.59758	-2.75765	5.32454	0.0210271	0.84311	Fcgbp
ENSMUSG00000090996	3.34298	-2.75612	5.32337	0.0210413	0.84311	Gm20458
ENSMUSG00000051586	-0.952536	5.58977	5.3206	0.0210748	0.843482	Mical3
ENSMUSG00000048230	-2.01727	-2.28505	5.32009	0.021081	0.843482	Fbxo43
ENSMUSG00000066880	0.503275	5.67314	5.31577	0.0211332	0.844964	Zfp617
ENSMUSG00000073802	0.612484	3.15048	5.31176	0.0211819	0.844981	Cdkn2b
ENSMUSG00000015501	-0.554992	5.18835	5.31024	0.0212004	0.844981	Hivep2
ENSMUSG00000032372	1.20337	0.101135	5.30952	0.0212092	0.844981	Plscr2
ENSMUSG00000038648	-0.912947	4.3083	5.30561	0.0212568	0.844981	Creb3l2
ENSMUSG00000081585	-2.8782	-2.9283	5.30389	0.0212779	0.844981	Gm12926
ENSMUSG00000013236	-0.566646	8.27003	5.30223	0.0212981	0.844981	Ptprs
ENSMUSG00000067736	-1.7248	3.86883	5.30197	0.0213013	0.844981	Gm10222
ENSMUSG00000062070	0.655134	8.28515	5.30051	0.0213192	0.844981	Pgk1
ENSMUSG00000059013	-2.02132	-1.78871	5.29883	0.0213398	0.844981	Sh2d3c
ENSMUSG00000040761	-0.645393	5.05865	5.29852	0.0213435	0.844981	Spen
ENSMUSG00000019927	-0.684309	4.47725	5.29781	0.0213523	0.844981	Ube2d1
ENSMUSG00000032536	-0.529538	5.33914	5.29534	0.0213826	0.844981	Trak1
ENSMUSG00000075593	1.56749	-1.0594	5.29428	0.0213956	0.844981	Gal3st4
ENSMUSG00000093589	-3.94318	-3.49028	5.29395	0.0213996	0.844981	Gm18367
ENSMUSG00000021217	-0.81631	3.29054	5.2931	0.0214101	0.844981	Tshz3
ENSMUSG00000090891	-2.68465	-2.99094	5.29256	0.0214168	0.844981	D6Ertd527e
ENSMUSG00000007594	-0.631763	3.19255	5.29181	0.0214259	0.844981	Hapln4
ENSMUSG00000044716	1.22732	1.78232	5.28864	0.021465	0.844981	Dok7
ENSMUSG00000030096	-0.496264	7.5228	5.28554	0.0215032	0.844981	Slc6a6
ENSMUSG00000028796	-0.485641	6.38928	5.28547	0.0215041	0.844981	Phc2
ENSMUSG00000105086	3.07274	-3.29913	5.28543	0.0215045	0.844981	Gm42534
ENSMUSG00000082194	1.34493	-1.63097	5.28427	0.0215189	0.844981	Gm12444
ENSMUSG00000026751	-4.06425	-3.71153	5.28416	0.0215202	0.844981	Nr5a1
ENSMUSG00000025314	-0.478437	7.04106	5.28193	0.0215478	0.844981	Ptprj
ENSMUSG00000027624	-0.460832	5.91158	5.2817	0.0215507	0.844981	Epb41l1
ENSMUSG00000032625	-0.867484	4.70622	5.2811	0.0215582	0.844981	Thsd7a
ENSMUSG00000106819	2.31555	-2.95652	5.28108	0.0215584	0.844981	Gm43498
ENSMUSG00000030775	-4.09281	-3.47173	5.28097	0.0215597	0.844981	Trat1
ENSMUSG00000037660	-4.29352	-3.63659	5.27843	0.0215913	0.845622	Gdf7
ENSMUSG00000022346	-0.965218	6.1816	5.27576	0.0216243	0.846168	Myc
ENSMUSG00000113188	2.23913	-2.75712	5.27485	0.0216357	0.846168	Gm35638
ENSMUSG00000105957	0.974663	1.07238	5.26916	0.0217065	0.848339	Gm43254
ENSMUSG00000041199	-0.613671	2.79968	5.26248	0.0217899	0.849346	Rpusd1
ENSMUSG00000018845	-4.1297	-3.65061	5.26217	0.0217939	0.849346	Unc45b
ENSMUSG00000117161	-4.1297	-3.65061	5.26217	0.0217939	0.849346	AC126040,1
ENSMUSG00000106383	-0.987058	0.737563	5.25732	0.0218546	0.849346	E330034L11Rik
ENSMUSG00000022698	-0.533821	7.12281	5.25583	0.0218733	0.849346	Naa50
ENSMUSG00000095869	-4.09444	-3.42095	5.25403	0.021896	0.849346	Ppp1r2-ps6
ENSMUSG00000031833	-0.803157	3.89659	5.25311	0.0219076	0.849346	Mast3
ENSMUSG00000019960	0.507514	6.92427	5.253	0.021909	0.849346	Dusp6
ENSMUSG00000024277	-0.716161	6.67475	5.25035	0.0219423	0.849346	Mapre2
ENSMUSG00000097397	-1.20409	-0.14169	5.24951	0.0219529	0.849346	Gm16861
ENSMUSG00000039133	-1.22925	-0.835585	5.24699	0.0219848	0.849346	9330171B17Rik
ENSMUSG00000038122	0.495735	3.81797	5.2468	0.0219872	0.849346	Tbc1d32
ENSMUSG00000044700	-0.522684	5.08456	5.24677	0.0219875	0.849346	Tmem201
ENSMUSG00000078887	0.802952	3.93197	5.24506	0.0220091	0.849346	Gm6710
ENSMUSG00000085795	-1.37073	1.73125	5.24217	0.0220458	0.849346	Zfp703
ENSMUSG00000034098	0.624356	2.49084	5.24203	0.0220475	0.849346	Fstl5
ENSMUSG00000091968	-2.77474	-2.81492	5.24168	0.022052	0.849346	Gm17115
ENSMUSG00000027673	0.578311	6.32028	5.24052	0.0220667	0.849346	Ndufb5
ENSMUSG00000103182	-2.48582	-2.89388	5.23905	0.0220853	0.849346	Gm37091
ENSMUSG00000022265	-0.444829	5.9562	5.23676	0.0221145	0.849346	Ank
ENSMUSG00000021303	0.715941	1.74213	5.2364	0.022119	0.849346	Gng4
ENSMUSG00000048240	-0.556578	3.33903	5.23565	0.0221286	0.849346	Gng7
ENSMUSG00000109399	3.65362	-3.52553	5.23514	0.0221351	0.849346	Gm44982
ENSMUSG00000075538	-2.49996	-2.9619	5.23469	0.0221407	0.849346	Gm10855
ENSMUSG00000107802	-4.18389	-3.70276	5.23416	0.0221475	0.849346	1700126G02Rik
ENSMUSG00000028760	-0.724988	6.28645	5.23406	0.0221488	0.849346	Eif4g3
ENSMUSG00000043895	0.55842	4.68666	5.2333	0.0221584	0.849346	S1pr2
ENSMUSG00000005681	3.84982	-3.18837	5.23211	0.0221736	0.849346	Apoa2
ENSMUSG00000038406	-0.665049	5.14586	5.23194	0.0221757	0.849346	Scaf1
ENSMUSG00000020037	-0.712678	4.28254	5.23007	0.0221996	0.849675	Rfx4
ENSMUSG00000069208	0.642816	2.83401	5.22627	0.0222482	0.850948	Zfp825
ENSMUSG00000028480	0.619117	1.89516	5.22278	0.0222929	0.852069	Glipr2
ENSMUSG00000103567	-1.1223	3.58186	5.21964	0.0223332	0.852642	Pcdhga5
ENSMUSG00000023994	-0.637079	5.43468	5.21922	0.0223386	0.852642	Nfya
ENSMUSG00000037885	-0.582588	4.69772	5.21755	0.02236	0.852874	Stk35
ENSMUSG00000030733	-0.693259	4.81871	5.21546	0.0223869	0.853313	Sh2b1
ENSMUSG00000117287	-4.01839	-3.43014	5.21186	0.0224333	0.854314	AC110562,2
ENSMUSG00000113037	-3.99846	-3.66412	5.21104	0.0224439	0.854314	Gm36550
ENSMUSG00000106443	1.74781	-2.27397	5.20746	0.0224902	0.854907	Gm42702
ENSMUSG00000118074	3.52962	-3.72418	5.20745	0.0224903	0.854907	AC121957,1
ENSMUSG00000029780	0.504053	4.90801	5.20578	0.0225119	0.854909	Nt5c3
ENSMUSG00000021518	0.5593	6.38185	5.2033	0.0225441	0.854909	Ptdss1
ENSMUSG00000025576	-1.09388	0.32672	5.20277	0.0225509	0.854909	Rbfox3
ENSMUSG00000059401	-0.997044	3.37	5.20254	0.0225539	0.854909	Mamld1
ENSMUSG00000046591	-0.641237	3.86185	5.20028	0.0225832	0.854909	Ticrr
ENSMUSG00000069310	0.560243	6.22557	5.19963	0.0225917	0.854909	Hist1h3c
ENSMUSG00000116166	3.56287	-3.24879	5.19914	0.0225981	0.854909	Gm49403
ENSMUSG00000044162	-3.82471	-3.52124	5.19796	0.0226135	0.854909	Tnip3
ENSMUSG00000093985	1.50954	-1.27929	5.19659	0.0226312	0.854999	Gm10406
ENSMUSG00000039911	-0.574071	4.69804	5.19464	0.0226566	0.855052	Spsb1
ENSMUSG00000104252	-0.939705	1.35548	5.19365	0.0226696	0.855052	Pcdha4
ENSMUSG00000052957	0.511265	3.7011	5.19294	0.0226788	0.855052	Gas1
ENSMUSG00000090266	0.548355	4.06214	5.19139	0.0226991	0.855236	Mettl23
ENSMUSG00000050965	-0.501178	6.43335	5.18646	0.0227635	0.855426	Prkca
ENSMUSG00000070342	3.62689	-3.65161	5.18599	0.0227697	0.855426	Gm10287
ENSMUSG00000110206	1.1243	-0.632367	5.18208	0.0228211	0.855426	Flt3l
ENSMUSG00000044934	0.462537	5.11187	5.18029	0.0228445	0.855426	Zfp367
ENSMUSG00000040033	-0.563971	3.78489	5.17976	0.0228515	0.855426	Stat2
ENSMUSG00000025466	0.685172	2.39426	5.17926	0.022858	0.855426	Fuom
ENSMUSG00000014959	-0.454004	6.59542	5.17811	0.0228732	0.855426	Gorasp2
ENSMUSG00000038199	-4.04832	-3.66371	5.17808	0.0228736	0.855426	4931409K22Rik
ENSMUSG00000087058	-4.04832	-3.66371	5.17808	0.0228736	0.855426	Gm12301
ENSMUSG00000022753	-4.04832	-3.66371	5.17808	0.0228736	0.855426	Tmem30c
ENSMUSG00000029499	0.682443	1.7981	5.17724	0.0228847	0.855426	Pxmp2
ENSMUSG00000006412	-0.557882	4.44121	5.17594	0.0229017	0.855426	Pfdn2
ENSMUSG00000103935	3.10057	-3.2031	5.17393	0.0229283	0.855426	AY702102
ENSMUSG00000021258	-1.2134	3.55425	5.17158	0.0229593	0.855426	Ccnk
ENSMUSG00000020386	0.593191	5.85384	5.17123	0.0229639	0.855426	Sar1b
ENSMUSG00000111940	1.21898	-0.886896	5.17084	0.0229691	0.855426	Gm4478
ENSMUSG00000111434	-2.08131	-2.65577	5.17048	0.0229739	0.855426	Gm47121
ENSMUSG00000104231	2.78351	-3.24695	5.16896	0.022994	0.855426	Gm37592
ENSMUSG00000040028	-0.531601	7.29102	5.16773	0.0230102	0.855426	Elavl1
ENSMUSG00000082769	1.22206	-0.390071	5.16748	0.0230136	0.855426	Gm15793
ENSMUSG00000073888	-0.864057	0.598071	5.16642	0.0230276	0.855426	Ccl27a
ENSMUSG00000025132	-0.556343	8.03352	5.15766	0.0231441	0.855486	Arhgdia
ENSMUSG00000075033	-0.79041	2.56885	5.15652	0.0231592	0.855486	Nxpe3
ENSMUSG00000017376	-0.504543	5.93847	5.15619	0.0231637	0.855486	Nlk
ENSMUSG00000025665	0.492249	5.22231	5.1559	0.0231675	0.855486	Rps6ka6
ENSMUSG00000099635	3.20456	-3.52713	5.15535	0.0231749	0.855486	Gm28528
ENSMUSG00000027998	0.537729	5.93072	5.15533	0.0231752	0.855486	Plrg1
ENSMUSG00000027221	-0.928039	0.429265	5.15488	0.0231812	0.855486	Chst1
ENSMUSG00000024725	0.513702	6.55393	5.15432	0.0231886	0.855486	Ostf1
ENSMUSG00000031073	-1.59823	-1.51943	5.15373	0.0231965	0.855486	Fgf15
ENSMUSG00000109558	-3.92561	-3.72123	5.15166	0.0232242	0.855486	Gm45100
ENSMUSG00000024985	-1.80625	4.33593	5.15103	0.0232326	0.855486	Tcf7l2
ENSMUSG00000054293	3.30574	-3.58003	5.14751	0.0232798	0.855486	P2ry10b
ENSMUSG00000062929	0.508618	7.19267	5.14746	0.0232804	0.855486	Cfl2
ENSMUSG00000061414	-0.965883	-0.216974	5.14724	0.0232833	0.855486	Cracr2a
ENSMUSG00000041642	-0.588025	7.25176	5.14397	0.0233272	0.855486	Kif21b
ENSMUSG00000040488	-0.850134	3.01826	5.1436	0.0233322	0.855486	Ltbp4
ENSMUSG00000097162	1.37558	-1.16021	5.14323	0.0233372	0.855486	2310010J17Rik
ENSMUSG00000036180	-0.646908	6.71518	5.14291	0.0233414	0.855486	Gatad2a
ENSMUSG00000032360	1.38412	-0.372252	5.14116	0.023365	0.855486	Hcrtr2
ENSMUSG00000007670	-0.556965	6.45774	5.13901	0.023394	0.855486	Khsrp
ENSMUSG00000022404	0.512685	5.42495	5.13888	0.0233957	0.855486	Slc25a17
ENSMUSG00000001313	-0.669696	7.48136	5.13844	0.0234017	0.855486	Rnd2
ENSMUSG00000107262	-3.78543	-3.45713	5.13769	0.0234118	0.855486	Gm18753
ENSMUSG00000051034	-0.682826	3.69742	5.13709	0.0234198	0.855486	Zfp11
ENSMUSG00000025933	0.680767	2.90562	5.13222	0.0234857	0.855486	Tmem14a
ENSMUSG00000032269	1.13644	-0.692623	5.13185	0.0234907	0.855486	Htr3a
ENSMUSG00000028613	-0.579364	6.17063	5.13135	0.0234975	0.855486	Lrp8
ENSMUSG00000031893	-3.2605	-3.34243	5.13115	0.0235001	0.855486	Tsnaxip1
ENSMUSG00000063739	3.15379	-2.48097	5.13094	0.023503	0.855486	Gm4963
ENSMUSG00000030469	0.487767	5.10778	5.13054	0.0235084	0.855486	Zfp719
ENSMUSG00000003974	0.569334	2.65284	5.12915	0.0235273	0.855486	Grm3
ENSMUSG00000052212	-3.79335	-3.51631	5.12841	0.0235372	0.855486	Cd177
ENSMUSG00000031878	0.535153	5.49833	5.12818	0.0235404	0.855486	Nae1
ENSMUSG00000057230	-0.649174	6.75102	5.1271	0.023555	0.855486	Aak1
ENSMUSG00000028182	1.04031	-0.631287	5.12612	0.0235684	0.855486	Lrriq3
ENSMUSG00000087672	1.98551	-2.56048	5.12461	0.0235889	0.855671	Gm15122
ENSMUSG00000055561	1.91959	-2.30248	5.12143	0.0236321	0.856613	Spink5
ENSMUSG00000092577	3.20669	-3.35634	5.11889	0.0236668	0.856613	Gm7393
ENSMUSG00000021072	0.491741	6.70596	5.11769	0.0236831	0.856613	Tmx1
[truncated: 54,002 more rows]

## Sheet: siStat1_IFNg
"genes"	"logFC"	"logCPM"	"LR"	"PValue"	"FDR"	GeneSymbol
[truncated: 55,536 more rows]
