# Supplementary material for: Epigenomic priming of immune genes implicates oligodendroglia in multiple sclerosis susceptibility
Source: Neuron. Author manuscript; Available in PMC 2023 Apr 6. (PMC9810341; doi:10.1016/j.neuron.2021.12.034)
Supplement: Supplementary Material [file NIHMS1854707-supplement-Supplementary_Material.zip › 1-s2.0-S0896627321010898-mmc7.xlsx]

## Sheet: Info
Supplementary Table 6 - Differential Cut&Run for H3K27ac, CTCF, H3K27me3 and H3K4me3 between IFNg and Ctr primary OPCs
Ctcf_IFNgvsCtr
H3K27ac_IFNgvsCtr
H3K27me3_IFNgvsCtr
H3K4me3_IFNgvsCtr
	Gene_ID_of_the_500bp_promoters	Gene ID ENSEMBL and GeneSymbol of the 500bp promoters
	A	log2(condition1)+log2(condition2))/2
	log2FC	log2 fold change condition1 / condition2
	sd	Standard deviation of the log2FC values
	zscore	score for the significance of the difference of enrichment between condition1 and condition2
	P-val	zscore associated p-value
	Adj_pval	Benjamini & Hochberg (1995) corrected p-value (or q-value or FDR)
ABC model
number_of_interactions_per_gene
	number_of_predicted_interactions_per_gene: GeneSymbol, ENSG gene ID and number of interactions in Ctr-OPCs and IFNtreated_OPCs.
Bivalency
Enrichment
	chr_promoter	Promoter chr
	start_promoter	start promoter /promoter coordenates of 500bp upstream TSS and 100bp downstream the TSS)
	end_promoter	end promoter /promoter coordenates of 500bp upstream TSS and 100bp downstream the TSS)
	GeneName	Gene
	signal_H3K27me3	Read counts from significant peaks
	signal_H3K4me3	Read counts from significant peaks
	A	log2(condition1)+log2(condition2))/2
	M	log2 fold change condition1 / condition2
	A_prime	log2(condition1_prime)+log2(condition2_prime))/2
	M_prime	log2 fold change condition1_prime / condition2_prime
	A_median	Median of A values in window
	mean	mean of M prime values in window
	sd	Standard deviation of the log2FC values
	zscore	score for the significance of the difference of enrichment between H3K4me3 and H3K27me3
Bivalent	Selection of promoters with signal in H3K4me3 and H3K27me3
H3K4me3Only	Selection of promoters with only signal in H3K4me3
H3K27me3Only	Selection of promoters with only signal in H3K27me3

## Sheet: Ctcf_IFNgvsCtr
Gene_ID_of_the_500bp_promoters	A	log2FC	sd	zscore	P-val	Adj_pval
ENSMUSG00000062488.9:Ifit3b	5.29389	4.24793	5.29389	7.99089	1.33966e-15	6.88276e-11
ENSMUSG00000078853.8:Igtp	4.32911	4.65821	4.32911	6.97793	2.99555e-12	7.69512e-08
ENSMUSG00000069874.7:Irgm2	4.53841	4.43296	4.53841	6.64384	3.05619e-11	5.23393e-07
ENSMUSG00000078921.3:Tgtp2	3.90689	4.64386	3.90689	6.30118	2.95386e-10	3.75168e-06
ENSMUSG00000104985.1:Gm42917	4.76764	3.92057	4.76764	6.26826	3.65112e-10	3.75168e-06
ENSMUSG00000053835.17:H2-T24	5.99718	2.82443	5.99718	5.71132	1.12103e-08	9.59918e-05
ENSMUSG00000099153.1:Mir7671	6.11531	2.72085	6.11531	5.50479	3.696e-08	0.000226299
ENSMUSG00000036594.14:H2-Aa	3.35022	4.70044	3.35022	5.49244	3.9642e-08	0.000226299
ENSMUSG00000046718.8:Bst2	4.0222	4.04439	4.0222	5.4978	3.84555e-08	0.000226299
ENSMUSG00000060586.10:H2-Eb1	5.42275	2.84549	5.42275	5.37913	7.48458e-08	0.000384535
ENSMUSG00000087593.1:Gm16174	5.66153	2.53842	5.66153	5.14107	2.73182e-07	0.00127593
ENSMUSG00000092714.1:Gm22854	5.35022	-2.70044	5.35022	-4.94906	7.45744e-07	0.00319284
ENSMUSG00000092415.1:Gm20513	5.46905	2.59826	5.46905	4.91871	8.71146e-07	0.00344283
ENSMUSG00000035929.11:H2-Q4	4.81285	2.98185	4.81285	4.78351	1.72264e-06	0.00632172
ENSMUSG00000074896.3:Ifit3	5.55164	2.45943	5.55164	4.66018	3.1594e-06	0.0108214
ENSMUSG00000078922.9:Tgtp1	5.03774	2.6746	5.03774	4.6329	3.60571e-06	0.0108971
ENSMUSG00000079014.4:Serpina3i	3.12396	4.24793	3.12396	4.63993	3.48525e-06	0.0108971
ENSMUSG00000104098.1:AA619741	4.16993	3.16993	4.16993	4.55609	5.2114e-06	0.0145023
ENSMUSG00000016496.7:Cd274	3.74593	3.49185	3.74593	4.55006	5.36316e-06	0.0145023
ENSMUSG00000024610.14:Cd74	3.72972	3.45943	3.72972	4.50852	6.52809e-06	0.0167697
ENSMUSG00000056144.14:Trim34a	5.19937	2.58496	5.19937	4.47999	7.46478e-06	0.0182628
ENSMUSG00000088139.2:Gm27343	5.76934	-2.25096	5.76934	-4.40816	1.04254e-05	0.0243466
ENSMUSG00000079362.5:Gm43302	3.92275	3.20163	3.92275	4.36836	1.25182e-05	0.0279629
ENSMUSG00000092277.1:Gm19684	6.06978	2.13955	6.06978	4.34579	1.38775e-05	0.0287007
ENSMUSG00000028270.12:Gbp2	4.44132	2.88264	4.44132	4.3444	1.39657e-05	0.0287007
ENSMUSG00000079491.9:H2-T10	6.02083	2.13327	6.02083	4.33326	1.46918e-05	0.0290315
ENSMUSG00000085158.1:Gm14264	3.37744	3.58496	3.37744	4.2072	2.58559e-05	0.0492
ENSMUSG00000067297.4:Ifit1bl2	5.39068	2.1375	5.39068	4.06065	4.89366e-05	0.0897934
ENSMUSG00000104713.4:Gbp6	4.05426	2.9386	4.05426	4.01585	5.92313e-05	0.104935
ENSMUSG00000105096.1:Gbp10	3.60473	3.20945	3.60473	3.99646	6.4297e-05	0.110113
ENSMUSG00000102359.1:Gm38351	2.9771	-3.9542	2.9771	-3.93887	8.18668e-05	0.13568
ENSMUSG00000040253.15:Gbp7	5.6649	1.92892	5.6649	3.92582	8.64346e-05	0.138773
ENSMUSG00000073555.1:Gm4951	4.00561	2.8413	4.00561	3.88546	0.000102137	0.159015
ENSMUSG00000027994.14:Mcub	3.80367	2.96347	3.80367	3.87316	0.000107433	0.16234
ENSMUSG00000027514.14:Zbp1	5.45943	2	5.45943	3.80458	0.000142048	0.208514
ENSMUSG00000073421.5:H2-Ab1	5.30367	1.96347	5.30367	3.73655	0.00018656	0.266247
ENSMUSG00000030259.12:Rassf8	4.7338	2.29768	4.7338	3.70136	0.000214448	0.297775
ENSMUSG00000052062.14:Pard3b	2.90368	-3.80735	2.90368	-3.67111	0.000241495	0.302617
ENSMUSG00000079108.6:Srp54c	5.18643	-2.19794	5.18643	-3.67947	0.000233719	0.302617
ENSMUSG00000091010.1:Gm17107	2.90368	-3.80735	2.90368	-3.67111	0.000241495	0.302617
ENSMUSG00000105809.1:Gm42626	2.90368	-3.80735	2.90368	-3.67111	0.000241495	0.302617
ENSMUSG00000041347.5:Bdkrb1	3.5222	3.04439	3.5222	3.66278	0.000249495	0.305198
ENSMUSG00000024448.14:H2-M10.1	2.45345	-4.90689	2.45345	-3.65463	0.000257549	0.307723
ENSMUSG00000115548.1:5430440P10Rik	3.5	3	3.5	3.61042	0.000305702	0.356956
ENSMUSG00000048852.13:Gm12185	3.87744	2.58496	3.87744	3.54192	0.000397226	0.453518
ENSMUSG00000115647.1:Gm49265	3.5222	-3.04439	3.5222	-3.51827	0.000434373	0.485147
ENSMUSG00000086137.1:Gm16248	2.40368	4.80735	2.40368	3.49342	0.000476873	0.521283
ENSMUSG00000034459.8:Ifit1	4.88078	2.14684	4.88078	3.46278	0.000534628	0.572242
ENSMUSG00000017830.15:Dhx58	4.19616	2.39232	4.19616	3.45584	0.000548586	0.575198
ENSMUSG00000035208.16:Slfn8	3.42899	2.85798	3.42899	3.44292	0.000575461	0.584731
ENSMUSG00000114735.1:Gm48156	2.85022	-3.70044	2.85022	-3.44059	0.00058044	0.584731
ENSMUSG00000079547.3:H2-DMb1	4.45345	2.26303	4.45345	3.42539	0.000613912	0.604484
ENSMUSG00000086521.3:Olfr1343-ps1	3.1427	3.11548	3.1427	3.42115	0.00062358	0.604484
ENSMUSG00000022416.15:Cacna1i	3.40368	2.80735	3.40368	3.38322	0.000716422	0.681623
ENSMUSG00000020178.6:Adora2a	4.16096	2.32193	4.16096	3.35624	0.000790094	0.712522
ENSMUSG00000067212.8:H2-T23	5.73074	1.6477	5.73074	3.36512	0.000765111	0.712522
ENSMUSG00000045659.18:Plekha7	3.45345	-2.90689	3.45345	-3.3561	0.000790505	0.712522
ENSMUSG00000067879.3:Vxn	3.16993	-3.16993	3.16993	-3.34344	0.000827456	0.732969
ENSMUSG00000093118.1:Mir3083	4.46832	-2.29278	4.46832	-3.33182	0.000862801	0.744594
ENSMUSG00000030207.15:Fam234b	2.82193	3.64386	2.82193	3.32855	0.000872988	0.744594
ENSMUSG00000025626.16:Phf6	5.57169	1.7425	5.57169	3.32504	0.000884058	0.744594
ENSMUSG00000081572.3:Gm14138	3.42899	-2.85798	3.42899	-3.29841	0.000972324	0.805727
ENSMUSG00000066197.5:Gpr139	3.40368	-2.80735	3.40368	-3.23871	0.00120073	0.979204
ENSMUSG00000111068.1:Gm35501	3.61441	2.58496	3.61441	3.23276	0.00122602	0.984205
ENSMUSG00000102693.1:4933401J01Rik	3.66096	0.678072	3.66096	0.900784	0.367703	0.987613
ENSMUSG00000064842.1:Gm26206	1.79248	1.58496	1.79248	1.12252	0.26164	0.987613
ENSMUSG00000102851.1:Gm18956	2.56464	-0.485427	2.56464	-0.341901	0.732426	0.987613
ENSMUSG00000103377.1:Gm37180	1.79248	-3.58496	1.79248	-2.45934	0.0139192	0.987613
ENSMUSG00000089699.1:Gm1992	2.16096	-0.321928	2.16096	-0.198623	0.842558	0.987613
ENSMUSG00000103025.1:Gm37686	2.16096	2.32193	2.16096	1.63311	0.102445	0.987613
ENSMUSG00000103201.1:Gm37329	3.16096	0.321928	3.16096	0.414622	0.678419	0.987613
ENSMUSG00000103147.1:Gm7341	1	0	1	0.0244175	0.98052	0.987613
ENSMUSG00000103161.1:Gm38148	3.08496	1	3.08496	1.10653	0.268499	0.987613
ENSMUSG00000102331.1:Gm19938	2.79248	-2.41504	2.79248	-2.13214	0.0329952	0.987613
ENSMUSG00000051951.5:Xkr4	4.85022	-0.29956	4.85022	-0.406666	0.684254	0.987613
ENSMUSG00000102348.1:Gm10568	2.29248	-0.584963	2.29248	-0.38425	0.700793	0.987613
ENSMUSG00000102592.1:Gm38385	1.66096	-1.32193	1.66096	-0.89145	0.372688	0.987613
ENSMUSG00000088333.2:Gm27396	2.58496	-1.16993	2.58496	-0.873129	0.382593	0.987613
ENSMUSG00000102343.1:Gm37381	3.06464	-0.514573	3.06464	-0.469201	0.638926	0.987613
ENSMUSG00000102948.1:Gm6101	2	2	2	1.41007	0.158519	0.987613
ENSMUSG00000104123.1:Gm37483	2.79248	0.415037	2.79248	0.418517	0.675569	0.987613
ENSMUSG00000025900.12:Rp1	2.45345	-2.90689	2.45345	-2.1512	0.0314607	0.987613
ENSMUSG00000104238.1:Gm37587	2.79248	-0.415037	2.79248	-0.329604	0.741699	0.987613
ENSMUSG00000025902.13:Sox17	3.06464	0.514573	3.06464	0.601498	0.547508	0.987613
ENSMUSG00000102269.1:Gm7357	3.5	-1	3.5	-1.10713	0.268236	0.987613
ENSMUSG00000096126.1:Gm22307	2.87744	0.584963	2.87744	0.598853	0.549271	0.987613
ENSMUSG00000103003.1:Gm38076	3.0222	0.874469	3.0222	0.944137	0.345099	0.987613
ENSMUSG00000104328.1:Gm37323	2.29248	-0.584963	2.29248	-0.38425	0.700793	0.987613
ENSMUSG00000102735.1:Gm7369	3.7539	-0.106915	3.7539	-0.0602479	0.951958	0.987613
ENSMUSG00000098104.1:Gm6085	2.16096	2.32193	2.16096	1.63311	0.102445	0.987613
ENSMUSG00000102175.1:Gm6119	2.69616	0.222392	2.69616	0.232102	0.816458	0.987613
ENSMUSG00000088000.1:Gm25493	2.79248	0.415037	2.79248	0.418517	0.675569	0.987613
ENSMUSG00000103265.1:Gm2053	2.66096	1.32193	2.66096	1.13305	0.257193	0.987613
ENSMUSG00000103922.1:Gm6123	3.99718	0.180572	3.99718	0.319635	0.749245	0.987613
ENSMUSG00000102275.1:Gm37144	3.6427	-0.115477	3.6427	-0.0696625	0.944462	0.987613
ENSMUSG00000033845.13:Mrpl15	5.30643	-1.10309	5.30643	-1.97432	0.0483457	0.987613
ENSMUSG00000025903.14:Lypla1	5.08746	0	5.08746	0.0701346	0.944087	0.987613
ENSMUSG00000104217.1:Gm37988	5.08684	0.0848889	5.08684	0.214952	0.829805	0.987613
ENSMUSG00000062588.4:Gm6104	4.35712	1.09954	4.35712	1.69968	0.0891903	0.987613
ENSMUSG00000103280.1:Gm37277	1.5	1	1.5	0.717244	0.473223	0.987613
ENSMUSG00000091305.1:Gm17100	3.63339	-0.347923	3.63339	-0.353925	0.723395	0.987613
ENSMUSG00000102653.1:Gm37079	3.19616	-0.777608	3.19616	-0.76874	0.442047	0.987613
ENSMUSG00000085623.1:Gm16041	3.0222	0.874469	3.0222	0.944137	0.345099	0.987613
ENSMUSG00000091665.1:Gm17101	2.16096	2.32193	2.16096	1.63311	0.102445	0.987613
ENSMUSG00000033793.12:Atp6v1h	3.69616	-0.222392	3.69616	-0.208183	0.835086	0.987613
ENSMUSG00000002459.17:Rgs20	5.94017	-0.164387	5.94017	-0.247877	0.80423	0.987613
ENSMUSG00000104352.1:Gm7182	2.69616	-0.222392	2.69616	-0.151784	0.879357	0.987613
ENSMUSG00000104046.1:Gm37567	2.90368	-1.80735	2.90368	-1.71311	0.086692	0.987613
ENSMUSG00000102907.1:Gm38264	2.66096	1.32193	2.66096	1.13305	0.257193	0.987613
ENSMUSG00000025905.13:Oprk1	2.66096	1.32193	2.66096	1.13305	0.257193	0.987613
ENSMUSG00000103936.1:Gm36965	2.95345	0.736966	2.95345	0.777781	0.436698	0.987613
ENSMUSG00000093015.1:Gm22463	2.5	-1	2.5	-0.741253	0.45854	0.987613
ENSMUSG00000103519.1:Gm37429	2.5	3	2.5	2.36308	0.0181236	0.987613
ENSMUSG00000033774.4:Npbwr1	2.58496	0	2.58496	0.0348313	0.972214	0.987613
ENSMUSG00000103090.1:Gm19214	3.16096	0.321928	3.16096	0.414622	0.678419	0.987613
ENSMUSG00000025907.14:Rb1cc1	2.72972	1.45943	2.72972	1.29977	0.19368	0.987613
ENSMUSG00000090031.2:4732440D04Rik	3.61441	0.584963	3.61441	0.786919	0.431329	0.987613
ENSMUSG00000087247.3:Alkal1	3.32193	0	3.32193	0.0766318	0.938916	0.987613
ENSMUSG00000103355.1:Gm2147	2.58496	0	2.58496	0.0348313	0.972214	0.987613
ENSMUSG00000102706.1:Gm7417	4.40689	0.473931	4.40689	0.771784	0.440242	0.987613
ENSMUSG00000103845.1:Gm19026	3.85712	1.07039	3.85712	1.44797	0.147625	0.987613
ENSMUSG00000033740.17:St18	3.94741	-0.280108	3.94741	-0.297753	0.765892	0.987613
ENSMUSG00000103329.2:Gm42492	2.66096	-0.678072	2.66096	-0.520394	0.602789	0.987613
ENSMUSG00000104385.1:Gm7449	1.66096	1.32193	1.66096	0.940285	0.347071	0.987613
ENSMUSG00000102135.1:Gm37108	1.90368	1.80735	1.90368	1.2766	0.201743	0.987613
ENSMUSG00000103282.1:Gm37275	2.29248	-0.584963	2.29248	-0.38425	0.700793	0.987613
ENSMUSG00000102534.1:Gm37225	4.07994	0.758992	4.07994	1.14481	0.252289	0.987613
ENSMUSG00000102213.1:Gm37489	2.66096	1.32193	2.66096	1.13305	0.257193	0.987613
ENSMUSG00000103629.1:Gm5694	2.5	-1	2.5	-0.741253	0.45854	0.987613
ENSMUSG00000051285.17:Pcmtd1	6.7539	0.106915	6.7539	0.293054	0.769481	0.987613
ENSMUSG00000098201.1:Gm26983	2.08496	2.16993	2.08496	1.5278	0.126562	0.987613
ENSMUSG00000103509.1:Gm38372	2.58496	0	2.58496	0.0348313	0.972214	0.987613
ENSMUSG00000048538.7:Gm9826	2.29248	-0.584963	2.29248	-0.38425	0.700793	0.987613
ENSMUSG00000103709.1:Nras-ps2	3.16096	-0.321928	3.16096	-0.278321	0.780766	0.987613
ENSMUSG00000077244.1:Gm23274	1.90368	-1.80735	1.90368	-1.22777	0.219535	0.987613
ENSMUSG00000102768.1:Gm19002	1.29248	-2.58496	1.29248	-1.76651	0.0773096	0.987613
ENSMUSG00000097797.6:Gm26901	8.74753	-0.0872593	8.74753	-0.0940973	0.925032	0.987613
ENSMUSG00000103498.1:Gm18984	2.95345	-0.736966	2.95345	-0.665199	0.505923	0.987613
ENSMUSG00000103067.1:Gm30414	1.79248	1.58496	1.79248	1.12252	0.26164	0.987613
ENSMUSG00000102320.1:Gm37791	3.16096	1.67807	3.16096	1.87416	0.060909	0.987613
ENSMUSG00000104226.1:Gm7470	2.90368	0.192645	2.90368	0.244891	0.806541	0.987613
ENSMUSG00000103903.1:Rps2-ps2	2.66096	0.678072	2.66096	0.600761	0.547999	0.987613
ENSMUSG00000103557.1:Gm38216	2.90368	-0.192645	2.90368	-0.132309	0.89474	0.987613
ENSMUSG00000102647.1:Gm38024	2.58496	0	2.58496	0.0348313	0.972214	0.987613
ENSMUSG00000102253.1:Gm38259	1.79248	-3.58496	1.79248	-2.45934	0.0139192	0.987613
ENSMUSG00000093970.1:Gm23358	3.06464	-0.514573	3.06464	-0.469201	0.638926	0.987613
ENSMUSG00000103884.1:Gm37005	1	0	1	0.0244175	0.98052	0.987613
ENSMUSG00000084353.1:Gm15452	2.08496	1	2.08496	0.717244	0.473223	0.987613
ENSMUSG00000103933.1:Gm36964	2.58496	0	2.58496	0.0348313	0.972214	0.987613
ENSMUSG00000076135.1:Gm24276	2.40368	2.80735	2.40368	2.0521	0.0401596	0.987613
ENSMUSG00000086195.1:Gm6152	2.16096	0.321928	2.16096	0.247458	0.804554	0.987613
ENSMUSG00000104504.1:Gm7445	2.98864	-0.36257	2.98864	-0.306823	0.758978	0.987613
ENSMUSG00000066693.2:Gm7493	1.5	-1	1.5	-0.668409	0.503872	0.987613
ENSMUSG00000102316.1:Gm37629	3.58496	-0.830075	3.58496	-0.943558	0.345396	0.987613
ENSMUSG00000103819.1:Gm38008	2.58496	0	2.58496	0.0348313	0.972214	0.987613
ENSMUSG00000102871.1:Gm37143	2	0	2	0.0244175	0.98052	0.987613
ENSMUSG00000025909.16:Sntg1	4.11441	1.05889	4.11441	1.56915	0.116614	0.987613
ENSMUSG00000101571.2:Gm6187	2.95345	-0.736966	2.95345	-0.665199	0.505923	0.987613
ENSMUSG00000104428.1:Gm18299	3.35022	-0.70044	3.35022	-0.730409	0.46514	0.987613
ENSMUSG00000102272.1:Gm7512	2.29248	-2.58496	2.29248	-1.78463	0.0743211	0.987613
ENSMUSG00000065625.1:Gm24765	3.30735	-1	3.30735	-1.07556	0.282124	0.987613
ENSMUSG00000103411.1:Gm18300	1.79248	-1.58496	1.79248	-1.07369	0.282963	0.987613
ENSMUSG00000061024.8:Rrs1	8.64239	-0.12993	8.64239	-0.179176	0.857799	0.987613
ENSMUSG00000025911.14:Adhfe1	4.81468	-0.459432	4.81468	-0.659532	0.509554	0.987613
ENSMUSG00000081441.3:Gm6161	3.19616	0.777608	3.19616	0.905041	0.365443	0.987613
ENSMUSG00000079671.8:2610203C22Rik	2.79248	2.41504	2.79248	2.22106	0.0263472	0.987613
ENSMUSG00000099827.1:Gm29520	2.79248	-0.415037	2.79248	-0.329604	0.741699	0.987613
ENSMUSG00000097893.8:1700034P13Rik	3.90368	0.192645	3.90368	0.335815	0.737011	0.987613
ENSMUSG00000045210.8:Vcpip1	6.42402	0.468387	6.42402	1.01377	0.310693	0.987613
ENSMUSG00000025915.14:Sgk3	3.48864	-1.36257	3.48864	-1.53474	0.124847	0.987613
ENSMUSG00000046334.4:Gm6195	2	-2	2	-1.36124	0.173439	0.987613
ENSMUSG00000088916.1:Gm22607	2.29248	-0.584963	2.29248	-0.38425	0.700793	0.987613
ENSMUSG00000046101.16:Mcmdc2	3.48864	-0.63743	3.48864	-0.679523	0.496807	0.987613
ENSMUSG00000093178.1:Snord87	3.53841	0.736966	3.53841	0.972806	0.33065	0.987613
ENSMUSG00000098234.7:Snhg6	5.95495	-0.509014	5.95495	-0.935005	0.349786	0.987613
ENSMUSG00000104025.1:E330040D14Rik	3.7047	0.765535	3.7047	1.05743	0.290316	0.987613
ENSMUSG00000099032.2:Tcf24	3.06464	-0.514573	3.06464	-0.469201	0.638926	0.987613
ENSMUSG00000087199.1:Gm15818	3.1427	1.11548	3.1427	1.26867	0.204559	0.987613
ENSMUSG00000025916.10:Ppp1r42	4.87493	-0.965235	4.87493	-1.45955	0.144412	0.987613
ENSMUSG00000095780.1:Gm24674	3.56464	-0.485427	3.56464	-0.522081	0.601614	0.987613
ENSMUSG00000025917.9:Cops5	5.1496	0.485427	5.1496	0.898255	0.36905	0.987613
ENSMUSG00000088153.1:Gm26348	3.08496	-0.169925	3.08496	-0.110637	0.911904	0.987613
ENSMUSG00000102556.1:Gm37569	2.90368	-1.80735	2.90368	-1.71311	0.086692	0.987613
ENSMUSG00000067851.11:Arfgef1	4.24593	-1.848	4.24593	-2.54388	0.0109628	0.987613
ENSMUSG00000103810.1:Gm38005	2	2	2	1.41007	0.158519	0.987613
ENSMUSG00000083422.1:Gm15604	2.29248	-0.584963	2.29248	-0.38425	0.700793	0.987613
ENSMUSG00000094979.1:Gm25253	2.80735	0	2.80735	0.0444566	0.96454	0.987613
ENSMUSG00000081417.1:Gm15603	2.29248	0.584963	2.29248	0.434921	0.66362	0.987613
ENSMUSG00000042501.12:Cpa6	3	0	3	0.0598273	0.952293	0.987613
ENSMUSG00000103448.1:Gm37133	3.89395	-0.387023	3.89395	-0.441037	0.659186	0.987613
ENSMUSG00000100212.1:Gm5522	2.29248	-0.584963	2.29248	-0.38425	0.700793	0.987613
ENSMUSG00000100648.1:Gm28659	2.66096	-1.32193	2.66096	-1.05268	0.292486	0.987613
ENSMUSG00000088585.1:Gm22963	2.66096	-1.32193	2.66096	-1.05268	0.292486	0.987613
ENSMUSG00000048960.13:Prex2	1.90368	-1.80735	1.90368	-1.22777	0.219535	0.987613
ENSMUSG00000077318.1:Gm24173	3.1427	-1.11548	3.1427	-1.13237	0.25748	0.987613
ENSMUSG00000101827.1:Gm28686	1.79248	-1.58496	1.79248	-1.07369	0.282963	0.987613
ENSMUSG00000057715.13:A830018L16Rik	4.612	0.176878	4.612	0.346911	0.728658	0.987613
ENSMUSG00000103825.1:Gm38178	2.40368	-0.807355	2.40368	-0.55287	0.580352	0.987613
ENSMUSG00000099845.1:Gm29273	2.29248	0.584963	2.29248	0.434921	0.66362	0.987613
ENSMUSG00000101610.1:Gm7560	2.79248	-0.415037	2.79248	-0.329604	0.741699	0.987613
ENSMUSG00000093864.1:Gm22633	2.90368	-0.192645	2.90368	-0.132309	0.89474	0.987613
ENSMUSG00000098555.1:Mir6341	2.45345	-0.263034	2.45345	-0.163759	0.869921	0.987613
ENSMUSG00000097628.1:Gm2383	2.5222	-1.87447	2.5222	-1.41991	0.155633	0.987613
ENSMUSG00000098163.1:Gm6216	2	-2	2	-1.36124	0.173439	0.987613
ENSMUSG00000097171.1:Gm17644	3.81468	-0.710493	3.81468	-0.833479	0.404575	0.987613
ENSMUSG00000101314.1:Gm29663	1.16096	-2.32193	1.16096	-1.58428	0.113131	0.987613
ENSMUSG00000016918.15:Sulf1	2.29248	-0.584963	2.29248	-0.38425	0.700793	0.987613
ENSMUSG00000025938.16:Slco5a1	5.57741	-0.510962	5.57741	-0.87159	0.383432	0.987613
ENSMUSG00000104518.1:Gm37162	2	0	2	0.0244175	0.98052	0.987613
ENSMUSG00000069620.6:Gm5250	3.37744	-1.58496	3.37744	-1.74955	0.0801962	0.987613
ENSMUSG00000099498.1:Gm29283	2.29248	-0.584963	2.29248	-0.38425	0.700793	0.987613
ENSMUSG00000042414.7:Prdm14	1.79248	-1.58496	1.79248	-1.07369	0.282963	0.987613
ENSMUSG00000103506.1:Gm38376	3.22972	-0.459432	3.22972	-0.438616	0.66094	0.987613
ENSMUSG00000103495.1:Gm37409	2.91645	-2.66297	2.91645	-2.55076	0.010749	0.987613
ENSMUSG00000099183.1:Gm27881	2.72972	1.45943	2.72972	1.29977	0.19368	0.987613
ENSMUSG00000104170.1:Gm37702	2.69616	-0.222392	2.69616	-0.151784	0.879357	0.987613
ENSMUSG00000087782.1:Gm23169	3.0222	-0.874469	3.0222	-0.824483	0.409665	0.987613
ENSMUSG00000103085.1:Gm38120	3.16096	-0.321928	3.16096	-0.278321	0.780766	0.987613
ENSMUSG00000102664.1:Gm38380	2.85022	1.70044	2.85022	1.65031	0.0988798	0.987613
ENSMUSG00000005886.14:Ncoa2	4	0	4	0.0776382	0.938116	0.987613
ENSMUSG00000101476.1:Gm29570	2.29248	-0.584963	2.29248	-0.38425	0.700793	0.987613
ENSMUSG00000025935.10:Tram1	7.67326	0.176589	7.67326	0.431971	0.665762	0.987613
ENSMUSG00000102982.1:Gm38319	1.79248	1.58496	1.79248	1.12252	0.26164	0.987613
ENSMUSG00000067813.3:Xkr9	2.29248	-0.584963	2.29248	-0.38425	0.700793	0.987613
ENSMUSG00000077368.1:Gm26273	2.95345	0.736966	2.95345	0.777781	0.436698	0.987613
ENSMUSG00000097711.1:Gm5523	3.16993	0	3.16993	0.0681505	0.945666	0.987613
ENSMUSG00000102166.1:Gm36947	3.29248	0.584963	3.29248	0.719749	0.47168	0.987613
ENSMUSG00000104209.1:Gm37400	3.51118	-0.378512	3.51118	-0.374158	0.708287	0.987613
ENSMUSG00000095853.1:Gm22616	2.95345	-1.90689	2.95345	-1.81056	0.0702094	0.987613
ENSMUSG00000102588.1:Gm37444	3.45345	0.263034	3.45345	0.382474	0.70211	0.987613
ENSMUSG00000025932.14:Eya1	3.24593	-0.152003	3.24593	-0.0976391	0.922219	0.987613
ENSMUSG00000054493.2:Gm9947	2.58496	-1.16993	2.58496	-0.873129	0.382593	0.987613
ENSMUSG00000025930.6:Msc	1.79248	-3.58496	1.79248	-2.45934	0.0139192	0.987613
ENSMUSG00000103492.1:Gm37412	2.08496	1	2.08496	0.717244	0.473223	0.987613
ENSMUSG00000081201.1:Smt3h2-ps4	3.16096	-0.321928	3.16096	-0.278321	0.780766	0.987613
ENSMUSG00000082193.1:Rpl5-ps1	1.72972	3.45943	1.72972	2.4212	0.0154692	0.987613
ENSMUSG00000032769.5:Trpa1	3.16096	-0.321928	3.16096	-0.278321	0.780766	0.987613
ENSMUSG00000088159.1:Gm26345	2.45345	0.263034	2.45345	0.231697	0.816773	0.987613
ENSMUSG00000073737.3:Gm10566	2.22972	-2.45943	2.22972	-1.69674	0.0897466	0.987613
ENSMUSG00000092083.4:Kcnb2	3.35712	1.09954	3.35712	1.34351	0.179108	0.987613
ENSMUSG00000102937.1:Gm38116	1.5	1	1.5	0.717244	0.473223	0.987613
ENSMUSG00000104149.1:Gm37138	2.5	1	2.5	0.810916	0.417414	0.987613
ENSMUSG00000088829.1:Gm25227	1.79248	1.58496	1.79248	1.12252	0.26164	0.987613
ENSMUSG00000077377.1:Gm25168	2.79248	-0.415037	2.79248	-0.329604	0.741699	0.987613
ENSMUSG00000101652.1:Gm6060	1.79248	1.58496	1.79248	1.12252	0.26164	0.987613
ENSMUSG00000025925.14:Terf1	5.38202	-0.345135	5.38202	-0.562771	0.573591	0.987613
ENSMUSG00000104379.1:Gm37509	3.22972	-0.459432	3.22972	-0.438616	0.66094	0.987613
ENSMUSG00000088943.1:Gm23259	1.85022	3.70044	1.85022	2.58818	0.0096484	0.987613
ENSMUSG00000032719.4:Sbspon	3.0222	0.874469	3.0222	0.944137	0.345099	0.987613
ENSMUSG00000100652.1:Gm7634	2	-2	2	-1.36124	0.173439	0.987613
ENSMUSG00000067795.13:4930444P10Rik	3.16096	0.321928	3.16096	0.414622	0.678419	0.987613
ENSMUSG00000043716.13:Rpl7	6.30367	0.0365259	6.30367	0.15271	0.878627	0.987613
ENSMUSG00000025921.7:Rdh10	5.75464	0.0534393	5.75464	0.186432	0.852106	0.987613
ENSMUSG00000104165.1:Gm38249	2.90368	-0.192645	2.90368	-0.132309	0.89474	0.987613
ENSMUSG00000100868.1:Gm28095	3	0	3	0.0598273	0.952293	0.987613
ENSMUSG00000089982.7:Gm7568	2.72972	-1.45943	2.72972	-1.21945	0.222673	0.987613
ENSMUSG00000025920.19:Stau2	4.35022	-0.70044	4.35022	-0.970049	0.332022	0.987613
ENSMUSG00000102457.1:Gm38342	3.24593	0.152003	3.24593	0.239542	0.810685	0.987613
ENSMUSG00000025939.17:Ube2w	4.86566	0.443607	4.86566	0.768793	0.442016	0.987613
ENSMUSG00000079658.9:Eloc	5.54274	0.370368	5.54274	0.769712	0.441471	0.987613
ENSMUSG00000097744.1:D030040B21Rik	5.32012	0.14439	5.32012	0.348872	0.727185	0.987613
ENSMUSG00000100959.1:Gm7654	1.79248	1.58496	1.79248	1.12252	0.26164	0.987613
ENSMUSG00000025940.6:Tmem70	4.95345	-0.736966	4.95345	-1.1871	0.235187	0.987613
ENSMUSG00000025779.10:Ly96	3.66096	-0.678072	3.66096	-0.75767	0.448648	0.987613
ENSMUSG00000100093.1:Gm29649	2.74593	0.847997	2.74593	0.772051	0.440084	0.987613
ENSMUSG00000091020.3:Gm5828	3.74593	-0.321928	3.74593	-0.335696	0.7371	0.987613
ENSMUSG00000101640.1:Gm28376	3.24593	-0.152003	3.24593	-0.0976391	0.922219	0.987613
ENSMUSG00000104133.1:4921511E07Rik	2.16096	-2.32193	2.16096	-1.58428	0.113131	0.987613
ENSMUSG00000042686.5:Jph1	4.5222	-0.125531	4.5222	-0.117341	0.90659	0.987613
ENSMUSG00000100110.1:Gm28783	4.38078	1.14684	4.38078	1.76985	0.0767523	0.987613
ENSMUSG00000025777.8:Gdap1	4.45345	0.906891	4.45345	1.41395	0.157376	0.987613
ENSMUSG00000099899.1:Gm28784	3.85022	-0.29956	3.85022	-0.307041	0.758812	0.987613
ENSMUSG00000100272.1:Gm28785	2.29248	-0.584963	2.29248	-0.38425	0.700793	0.987613
ENSMUSG00000100398.1:Gm5251	2.79248	-0.415037	2.79248	-0.329604	0.741699	0.987613
ENSMUSG00000101589.1:Rbm6-ps1	2.40368	-0.807355	2.40368	-0.55287	0.580352	0.987613
ENSMUSG00000102048.1:Gm6075	1	0	1	0.0244175	0.98052	0.987613
ENSMUSG00000089534.1:Gm25166	3.06464	0.514573	3.06464	0.601498	0.547508	0.987613
ENSMUSG00000067780.3:Pi15	2.79248	-0.415037	2.79248	-0.329604	0.741699	0.987613
ENSMUSG00000100053.1:Gm28154	2.37744	1.58496	2.37744	1.17118	0.241528	0.987613
ENSMUSG00000025776.13:Crispld1	2.79248	-0.415037	2.79248	-0.329604	0.741699	0.987613
ENSMUSG00000099895.1:Gm28153	2.5	1	2.5	0.810916	0.417414	0.987613
ENSMUSG00000099591.1:Gm17969	2.5	1	2.5	0.810916	0.417414	0.987613
ENSMUSG00000099473.1:Gm18775	2.22972	-2.45943	2.22972	-1.69674	0.0897466	0.987613
ENSMUSG00000102001.1:Gm28755	3.37744	-0.415037	3.37744	-0.401571	0.688	0.987613
ENSMUSG00000101717.2:Gm45784	2.74593	-0.847997	2.74593	-0.691732	0.489106	0.987613
ENSMUSG00000109887.1:Gm28756	3	0	3	0.0598273	0.952293	0.987613
ENSMUSG00000025774.14:Crisp4	2.58496	0	2.58496	0.0348313	0.972214	0.987613
ENSMUSG00000073735.1:Defb18	2.95345	0.736966	2.95345	0.777781	0.436698	0.987613
ENSMUSG00000067773.6:Defb41	2.5	1	2.5	0.810916	0.417414	0.987613
ENSMUSG00000101306.1:Gm5252	2.45345	-1.73697	2.45345	-1.27174	0.203465	0.987613
ENSMUSG00000088800.1:Gm24075	2	2	2	1.41007	0.158519	0.987613
ENSMUSG00000101644.1:Gm28343	1.79248	-1.58496	1.79248	-1.07369	0.282963	0.987613
ENSMUSG00000099433.1:Gm28344	2.29248	2.58496	2.29248	1.8353	0.0664608	0.987613
ENSMUSG00000042596.7:Tfap2d	1.79248	-1.58496	1.79248	-1.07369	0.282963	0.987613
ENSMUSG00000089787.2:Gm15825	1.5	1	1.5	0.717244	0.473223	0.987613
ENSMUSG00000100720.1:Gm10075	2.58496	1.16993	2.58496	0.942792	0.345788	0.987613
ENSMUSG00000025927.13:Tfap2b	4.26178	0.523562	4.26178	0.811692	0.416968	0.987613
ENSMUSG00000100538.1:Gm28340	2.74593	0.847997	2.74593	0.772051	0.440084	0.987613
ENSMUSG00000084668.1:Gm24633	1.90368	1.80735	1.90368	1.2766	0.201743	0.987613
ENSMUSG00000102597.1:Gm38382	3.40368	0.807355	3.40368	1.02444	0.305628	0.987613
ENSMUSG00000104095.1:Gm37315	2.5	-1	2.5	-0.741253	0.45854	0.987613
ENSMUSG00000089914.2:4930486I03Rik	2.16096	2.32193	2.16096	1.63311	0.102445	0.987613
ENSMUSG00000090142.2:Gm15795	2.16096	-2.32193	2.16096	-1.58428	0.113131	0.987613
ENSMUSG00000070175.1:Gm24162	2.40368	-0.807355	2.40368	-0.55287	0.580352	0.987613
ENSMUSG00000043760.16:Pkhd1	2.58496	1.16993	2.58496	0.942792	0.345788	0.987613
ENSMUSG00000099906.2:Gm28653	2.45345	1.73697	2.45345	1.33968	0.18035	0.987613
ENSMUSG00000065559.1:Mir206	1.5	1	1.5	0.717244	0.473223	0.987613
ENSMUSG00000065480.1:Mir133b	2.58496	0	2.58496	0.0348313	0.972214	0.987613
ENSMUSG00000025929.4:Il17a	3.16096	-0.321928	3.16096	-0.278321	0.780766	0.987613
ENSMUSG00000041872.9:Il17f	3.29248	-1.41504	3.29248	-1.4985	0.134003	0.987613
ENSMUSG00000041859.10:Mcm3	6.49982	0.0159415	6.49982	0.111668	0.911087	0.987613
ENSMUSG00000099714.1:Gm20587	1	0	1	0.0244175	0.98052	0.987613
ENSMUSG00000102121.1:Gm28065	2	2	2	1.41007	0.158519	0.987613
ENSMUSG00000088858.1:Gm24723	3.31468	0.289507	3.31468	0.410199	0.68166	0.987613
ENSMUSG00000025931.15:Paqr8	4.77921	-0.157541	4.77921	-0.182036	0.855555	0.987613
ENSMUSG00000097934.1:6720483E21Rik	4.7539	0.106915	4.7539	0.236252	0.813237	0.987613
ENSMUSG00000077314.1:Gm24171	2.35022	2.70044	2.35022	1.97505	0.048262	0.987613
ENSMUSG00000100929.1:Gm28064	2.5	-1	2.5	-0.741253	0.45854	0.987613
ENSMUSG00000041809.5:Efhc1	6.88067	-0.305503	6.88067	-0.529238	0.596641	0.987613
ENSMUSG00000041779.5:Tram2	5.45794	-0.131245	5.45794	-0.164442	0.869383	0.987613
ENSMUSG00000099971.1:Gm28287	3.11441	-1.58496	3.11441	-1.58281	0.113465	0.987613
ENSMUSG00000100819.1:Gm2693	1.58496	0	1.58496	0.0244175	0.98052	0.987613
ENSMUSG00000025933.15:Tmem14a	7.10251	-0.0944647	7.10251	-0.108464	0.913628	0.987613
ENSMUSG00000102633.1:Gm38224	2.79248	-0.415037	2.79248	-0.329604	0.741699	0.987613
ENSMUSG00000025934.15:Gsta3	2.95345	-0.736966	2.95345	-0.665199	0.505923	0.987613
ENSMUSG00000099343.1:Gm28836	7.22689	-0.640004	7.22689	-1.19618	0.231627	0.987613
ENSMUSG00000096375.2:Gm7094	4.84674	-0.646363	4.84674	-0.9552	0.339477	0.987613
ENSMUSG00000025936.15:Gm4956	2.79248	0.415037	2.79248	0.418517	0.675569	0.987613
ENSMUSG00000093963.1:Gm21909	2.40368	-2.80735	2.40368	-1.99419	0.0461314	0.987613
ENSMUSG00000067750.3:Khdc1a	2.16096	-2.32193	2.16096	-1.58428	0.113131	0.987613
ENSMUSG00000094436.1:Gm16327	2	-2	2	-1.36124	0.173439	0.987613
ENSMUSG00000041722.7:Khdc1c	1.66096	1.32193	1.66096	0.940285	0.347071	0.987613
ENSMUSG00000085507.1:Gm2709	1.90368	1.80735	1.90368	1.2766	0.201743	0.987613
ENSMUSG00000094926.1:Gm16533	2.5	-1	2.5	-0.741253	0.45854	0.987613
ENSMUSG00000085079.3:Khdc1b	2.58496	-2	2.58496	-1.51734	0.129182	0.987613
ENSMUSG00000104138.1:Gm36949	2	0	2	0.0244175	0.98052	0.987613
ENSMUSG00000082935.3:Gm7658	3.45345	0.263034	3.45345	0.382474	0.70211	0.987613
ENSMUSG00000103748.1:Gm38243	1.66096	3.32193	1.66096	2.32594	0.0200218	0.987613
ENSMUSG00000097109.1:Gm26580	3.04373	2.08746	3.04373	2.17078	0.0299477	0.987613
ENSMUSG00000028033.16:Kcnq5	3.81468	0.710493	3.81468	0.986917	0.323684	0.987613
ENSMUSG00000099692.1:Gm5696	2.66096	1.32193	2.66096	1.13305	0.257193	0.987613
ENSMUSG00000100418.1:Gm28239	3.74593	1.152	3.74593	1.55253	0.120537	0.987613
ENSMUSG00000097642.1:Gm26866	3.87744	-0.584963	3.87744	-0.706309	0.479996	0.987613
ENSMUSG00000041670.16:Rims1	4.16993	0	4.16993	0.0708924	0.943483	0.987613
ENSMUSG00000101468.1:Gm7761	2.79248	1.58496	2.79248	1.47293	0.140769	0.987613
ENSMUSG00000073730.2:4933415F23Rik	2.16096	2.32193	2.16096	1.63311	0.102445	0.987613
ENSMUSG00000101227.1:Gm29506	2.29248	0.584963	2.29248	0.434921	0.66362	0.987613
ENSMUSG00000089553.1:Gm24176	2.5	-1	2.5	-0.741253	0.45854	0.987613
ENSMUSG00000102766.1:Gm6420	4.80643	-0.103093	4.80643	-0.0959166	0.923587	0.987613
ENSMUSG00000065405.3:Mir30a	3.06464	0.514573	3.06464	0.601498	0.547508	0.987613
ENSMUSG00000097970.1:Gm27028	1.29248	-0.584963	1.29248	-0.38086	0.703307	0.987613
ENSMUSG00000065567.1:Mir30c-2	2.56464	-0.485427	2.56464	-0.341901	0.732426	0.987613
ENSMUSG00000100775.1:Gm29107	3.37744	-1.58496	3.37744	-1.74955	0.0801962	0.987613
ENSMUSG00000101226.1:Gm20954	2.5	-1	2.5	-0.741253	0.45854	0.987613
ENSMUSG00000026158.11:Ogfrl1	2.95345	-0.736966	2.95345	-0.665199	0.505923	0.987613
ENSMUSG00000097920.1:Gm7784	2.79248	-0.415037	2.79248	-0.329604	0.741699	0.987613
ENSMUSG00000099503.1:Gm28822	2.40368	0.807355	2.40368	0.610785	0.541342	0.987613
ENSMUSG00000026156.8:B3gat2	4.58496	0	4.58496	0.0688471	0.945111	0.987613
ENSMUSG00000026155.13:Smap1	4.08496	-0.169925	4.08496	-0.169538	0.865373	0.987613
ENSMUSG00000102495.1:Gm26524	4.93518	0.469485	4.93518	0.871059	0.383722	0.987613
ENSMUSG00000026154.4:Sdhaf4	5.16658	-0.519374	5.16658	-0.815899	0.414558	0.987613
ENSMUSG00000102398.1:Gm37580	5.77296	-0.498806	5.77296	-0.914652	0.360374	0.987613
ENSMUSG00000026153.15:Fam135a	5.82553	-0.481127	5.82553	-0.879403	0.379183	0.987613
ENSMUSG00000097670.1:Gm26607	2.16096	2.32193	2.16096	1.63311	0.102445	0.987613
ENSMUSG00000026147.16:Col9a1	5.42118	-0.667425	5.42118	-1.16297	0.244841	0.987613
ENSMUSG00000077463.1:Gm26418	1.29248	-0.584963	1.29248	-0.38086	0.703307	0.987613
ENSMUSG00000026141.13:Col19a1	3.56464	-0.485427	3.56464	-0.522081	0.601614	0.987613
ENSMUSG00000099997.1:Tubb4b-ps2	3.22972	0.459432	3.22972	0.580519	0.561565	0.987613
ENSMUSG00000100131.1:Gm28439	11.0894	-0.0628941	11.0894	-0.0455172	0.963695	0.987613
ENSMUSG00000067736.2:Gm10222	11.0781	-0.177396	11.0781	-0.273815	0.784227	0.987613
ENSMUSG00000101939.1:Gm28438	11.0244	-0.110098	11.0244	-0.139634	0.888949	0.987613
ENSMUSG00000101111.1:Gm28437	11.0756	-0.161023	11.0756	-0.241169	0.809424	0.987613
ENSMUSG00000102070.1:Gm28661	10.8886	-0.168849	10.8886	-0.256773	0.797354	0.987613
ENSMUSG00000101249.1:Gm29216	7.79323	-0.117039	7.79323	-0.153474	0.878025	0.987613
ENSMUSG00000073725.8:Lmbrd1	6.57693	-0.075551	6.57693	-0.070753	0.943594	0.987613
ENSMUSG00000100808.1:Gm28594	3.58496	1.16993	3.58496	1.50228	0.133025	0.987613
ENSMUSG00000100483.1:Gm28237	3.74593	0.847997	3.74593	1.16307	0.244801	0.987613
ENSMUSG00000100450.1:Gm9443	3.40368	-0.807355	3.40368	-0.87993	0.378897	0.987613
ENSMUSG00000080849.1:Gm15702	2.5	-1	2.5	-0.741253	0.45854	0.987613
ENSMUSG00000104257.1:Gm20172	2.16096	0.321928	2.16096	0.247458	0.804554	0.987613
ENSMUSG00000096866.1:Gm22260	1.29248	0.584963	1.29248	0.429695	0.667417	0.987613
ENSMUSG00000102296.1:Gm37543	2.29248	-0.584963	2.29248	-0.38425	0.700793	0.987613
ENSMUSG00000103209.1:Gm37331	3	0	3	0.0598273	0.952293	0.987613
ENSMUSG00000102407.1:Gm37862	1.79248	1.58496	1.79248	1.12252	0.26164	0.987613
ENSMUSG00000103214.1:Gm38286	2.29248	-0.584963	2.29248	-0.38425	0.700793	0.987613
ENSMUSG00000084740.1:Gm25294	2.16096	-2.32193	2.16096	-1.58428	0.113131	0.987613
ENSMUSG00000103889.1:Gm37011	2.58496	0	2.58496	0.0348313	0.972214	0.987613
ENSMUSG00000101301.1:Gm29214	1.66096	1.32193	1.66096	0.940285	0.347071	0.987613
ENSMUSG00000104221.1:Gm37051	2.45345	0.263034	2.45345	0.231697	0.816773	0.987613
ENSMUSG00000102250.1:Gm38260	2.5	-1	2.5	-0.741253	0.45854	0.987613
ENSMUSG00000102317.1:Gm37628	2.74593	0.847997	2.74593	0.772051	0.440084	0.987613
ENSMUSG00000103563.1:8030445P17Rik	2.45345	-0.263034	2.45345	-0.163759	0.869921	0.987613
ENSMUSG00000102659.1:Gm37077	2.95345	-2.73697	2.95345	-2.6232	0.00871077	0.987613
ENSMUSG00000103924.1:Gm37895	2.79248	-1.58496	2.79248	-1.38402	0.166352	0.987613
ENSMUSG00000104132.1:Gm36952	3.19616	-0.777608	3.19616	-0.76874	0.442047	0.987613
ENSMUSG00000102747.1:Gm37602	3.08496	0.169925	3.08496	0.242935	0.808056	0.987613
ENSMUSG00000102386.1:2900022M07Rik	1.79248	1.58496	1.79248	1.12252	0.26164	0.987613
ENSMUSG00000103004.1:2900002M20Rik	6.54274	-0.370368	6.54274	-0.65857	0.510172	0.987613
ENSMUSG00000033569.17:Adgrb3	5.67492	0.366128	5.67492	0.809881	0.418009	0.987613
ENSMUSG00000104516.1:Gm9884	5.25092	0.785875	5.25092	1.41081	0.158301	0.987613
ENSMUSG00000101618.1:Gm18443	2.16096	0.321928	2.16096	0.247458	0.804554	0.987613
ENSMUSG00000099458.1:Gm19123	2	0	2	0.0244175	0.98052	0.987613
ENSMUSG00000088111.1:Gm24064	1.5	1	1.5	0.717244	0.473223	0.987613
ENSMUSG00000073722.3:4931408C20Rik	5.6204	-0.321928	5.6204	-0.519552	0.603376	0.987613
ENSMUSG00000095256.1:n-R5s209	3.16096	-0.321928	3.16096	-0.278321	0.780766	0.987613
ENSMUSG00000100310.1:Gm19641	2.90368	-0.192645	2.90368	-0.132309	0.89474	0.987613
ENSMUSG00000101514.1:Gm5524	2.45345	0.263034	2.45345	0.231697	0.816773	0.987613
ENSMUSG00000101372.1:Gm19028	2.19616	-1.22239	2.19616	-0.830572	0.406215	0.987613
ENSMUSG00000103241.1:Gm38089	2.66096	1.32193	2.66096	1.13305	0.257193	0.987613
ENSMUSG00000086240.4:Gm7846	2.40368	0.807355	2.40368	0.610785	0.541342	0.987613
ENSMUSG00000048411.4:Gm597	1	0	1	0.0244175	0.98052	0.987613
ENSMUSG00000081557.2:Gm5697	3	0	3	0.0598273	0.952293	0.987613
ENSMUSG00000058590.2:Gm6462	2.16096	2.32193	2.16096	1.63311	0.102445	0.987613
ENSMUSG00000101235.1:Gm18033	1.5	-1	1.5	-0.668409	0.503872	0.987613
ENSMUSG00000064433.1:Gm25586	2.79248	1.58496	2.79248	1.47293	0.140769	0.987613
ENSMUSG00000080391.1:Gm23785	2.29248	-0.584963	2.29248	-0.38425	0.700793	0.987613
ENSMUSG00000099257.1:Mir6342	2.16096	-2.32193	2.16096	-1.58428	0.113131	0.987613
ENSMUSG00000099492.1:Gm5525	2.95345	0.736966	2.95345	0.777781	0.436698	0.987613
ENSMUSG00000101726.1:Gm7858	1.29248	-0.584963	1.29248	-0.38086	0.703307	0.987613
ENSMUSG00000096829.1:Gm23771	2.16096	2.32193	2.16096	1.63311	0.102445	0.987613
ENSMUSG00000098883.1:Gm27430	2.16096	-2.32193	2.16096	-1.58428	0.113131	0.987613
ENSMUSG00000053185.2:Gm9898	2.66096	-1.32193	2.66096	-1.05268	0.292486	0.987613
ENSMUSG00000100261.1:Gm6473	2.79248	-1.58496	2.79248	-1.38402	0.166352	0.987613
ENSMUSG00000101180.1:Gm2914	1.5	1	1.5	0.717244	0.473223	0.987613
ENSMUSG00000103783.1:Gm37522	3.08496	-1	3.08496	-0.974228	0.329943	0.987613
ENSMUSG00000104315.1:Gm37906	2.58496	0	2.58496	0.0348313	0.972214	0.987613
ENSMUSG00000048874.15:Phf3	5.21523	0.616671	5.21523	1.12215	0.261797	0.987613
ENSMUSG00000026064.16:Ptp4a1	5.23888	0.569366	5.23888	1.04145	0.297666	0.987613
ENSMUSG00000117310.1:Ptp4a1	6.59337	0.402098	6.59337	0.8816	0.377993	0.987613
ENSMUSG00000117091.1:AC153137.1	2.5	1	2.5	0.810916	0.417414	0.987613
ENSMUSG00000100237.1:Gm28644	2.79248	-0.415037	2.79248	-0.329604	0.741699	0.987613
ENSMUSG00000098529.1:Gm27362	1.79248	-0.415037	1.79248	-0.263132	0.792449	0.987613
ENSMUSG00000099796.1:Gm7893	1.79248	-0.415037	1.79248	-0.263132	0.792449	0.987613
ENSMUSG00000050217.13:Lgsn	1.66096	-1.32193	1.66096	-0.89145	0.372688	0.987613
ENSMUSG00000026063.4:Pih1d3	2.58496	0	2.58496	0.0348313	0.972214	0.987613
ENSMUSG00000086727.8:4931428L18Rik	2.5	-1	2.5	-0.741253	0.45854	0.987613
ENSMUSG00000077664.1:Gm26145	2	0	2	0.0244175	0.98052	0.987613
ENSMUSG00000100205.1:Gm4850	3.19616	1.22239	3.19616	1.38374	0.166439	0.987613
ENSMUSG00000100592.1:Gm28645	1.29248	2.58496	1.29248	1.81535	0.0694703	0.987613
ENSMUSG00000094215.2:Gm6489	1.66096	1.32193	1.66096	0.940285	0.347071	0.987613
ENSMUSG00000101093.1:Gm10307	2.29248	-1.41504	2.29248	-0.965461	0.334314	0.987613
ENSMUSG00000070960.4:Gm19680	2.58496	-1.16993	2.58496	-0.873129	0.382593	0.987613
ENSMUSG00000082159.2:Gm7910	2.5	1	2.5	0.810916	0.417414	0.987613
ENSMUSG00000064688.1:Gm25814	2.85022	-1.70044	2.85022	-1.55538	0.119855	0.987613
ENSMUSG00000103482.1:Gm37999	3.29248	0.584963	3.29248	0.719749	0.47168	0.987613
ENSMUSG00000104498.1:Gm37110	2.66096	-1.32193	2.66096	-1.05268	0.292486	0.987613
ENSMUSG00000104313.1:Gm37911	2.45345	-0.263034	2.45345	-0.163759	0.869921	0.987613
ENSMUSG00000102865.1:Gm9839	2.79248	-0.415037	2.79248	-0.329604	0.741699	0.987613
ENSMUSG00000102321.1:Gm37792	3.40368	-0.807355	3.40368	-0.87993	0.378897	0.987613
ENSMUSG00000091318.2:Gm5415	2.90368	0.192645	2.90368	0.244891	0.806541	0.987613
ENSMUSG00000104433.1:Gm37426	2.58496	2	2.58496	1.587	0.112513	0.987613
ENSMUSG00000089395.1:Gm23024	2.5	1	2.5	0.810916	0.417414	0.987613
ENSMUSG00000102926.1:Gm37151	3.37744	0.415037	3.37744	0.554835	0.579008	0.987613
ENSMUSG00000100497.1:Gm28624	2	0	2	0.0244175	0.98052	0.987613
ENSMUSG00000102917.1:Gm37724	3.56464	-1.51457	3.56464	-1.78064	0.0749707	0.987613
ENSMUSG00000100481.1:Gm7114	2.08496	-1	2.08496	-0.668409	0.503872	0.987613
ENSMUSG00000100590.1:Gm4785	2.66096	-0.678072	2.66096	-0.520394	0.602789	0.987613
ENSMUSG00000088750.1:Gm24901	1.90368	1.80735	1.90368	1.2766	0.201743	0.987613
ENSMUSG00000104230.1:Gm37591	2.29248	-0.584963	2.29248	-0.38425	0.700793	0.987613
ENSMUSG00000101754.2:Gm2987	2.16096	0.321928	2.16096	0.247458	0.804554	0.987613
ENSMUSG00000065223.1:Gm25792	2.45345	2.90689	2.45345	2.21913	0.0264776	0.987613
ENSMUSG00000100318.2:Gm18799	2.69616	0.222392	2.69616	0.232102	0.816458	0.987613
ENSMUSG00000101612.2:Gm7933	2.58496	2	2.58496	1.587	0.112513	0.987613
ENSMUSG00000065260.1:Gm23453	3.06464	-1.48543	3.06464	-1.47925	0.139072	0.987613
ENSMUSG00000101682.1:Gm29228	1.29248	-0.584963	1.29248	-0.38086	0.703307	0.987613
ENSMUSG00000102714.1:Gm37618	3.32193	0	3.32193	0.0766318	0.938916	0.987613
ENSMUSG00000102093.1:Gm17813	2.5	-1	2.5	-0.741253	0.45854	0.987613
ENSMUSG00000103746.1:1700001G17Rik	4.83621	-0.5025	4.83621	-0.727654	0.466826	0.987613
ENSMUSG00000026134.11:Prim2	5.27537	-0.736966	5.27537	-1.29248	0.196192	0.987613
ENSMUSG00000102198.1:Gm38173	2.45345	-0.263034	2.45345	-0.163759	0.869921	0.987613
ENSMUSG00000004768.14:Rab23	4.89964	-0.289507	4.89964	-0.390764	0.695972	0.987613
ENSMUSG00000103072.1:Gm37905	3.06464	1.48543	3.06464	1.61155	0.107059	0.987613
ENSMUSG00000042215.8:Bag2	4.19616	0.777608	4.19616	1.17115	0.24154	0.987613
ENSMUSG00000042197.13:Zfp451	5.49185	0	5.49185	0.0799745	0.936258	0.987613
ENSMUSG00000081402.4:Gm15455	2.45345	0.263034	2.45345	0.231697	0.816773	0.987613
ENSMUSG00000104416.1:Gm37067	3.58496	0	3.58496	0.0715568	0.942955	0.987613
ENSMUSG00000042182.16:Bend6	5.42665	0.434403	5.42665	0.888963	0.374023	0.987613
ENSMUSG00000026131.18:Dst	5.43132	0.366782	5.43132	0.763033	0.445443	0.987613
ENSMUSG00000103596.1:Gm37354	3.22972	-0.459432	3.22972	-0.438616	0.66094	0.987613
ENSMUSG00000099382.1:Gm28631	2.40368	-2.80735	2.40368	-1.99419	0.0461314	0.987613
ENSMUSG00000103364.1:Gm38157	2.5	1	2.5	0.810916	0.417414	0.987613
ENSMUSG00000105982.1:Mir6896	3.85022	0.29956	3.85022	0.460479	0.645172	0.987613
ENSMUSG00000096992.3:Gm26788	2.40368	0.807355	2.40368	0.610785	0.541342	0.987613
ENSMUSG00000103001.1:A930005N03Rik	3.35022	-0.70044	3.35022	-0.730409	0.46514	0.987613
ENSMUSG00000104397.1:Gm37958	1.79248	1.58496	1.79248	1.12252	0.26164	0.987613
ENSMUSG00000102839.1:Gm37385	3.69616	-0.222392	3.69616	-0.208183	0.835086	0.987613
ENSMUSG00000101206.1:Gm5266	3.19616	1.22239	3.19616	1.38374	0.166439	0.987613
ENSMUSG00000101462.2:Gm3052	2.79248	0.415037	2.79248	0.418517	0.675569	0.987613
ENSMUSG00000092852.1:Mir5103	2.95345	-1.26303	2.95345	-1.18022	0.237912	0.987613
ENSMUSG00000102336.1:Gm37233	2.79248	-1.58496	2.79248	-1.38402	0.166352	0.987613
ENSMUSG00000026127.13:Imp4	6.86566	-0.443607	6.86566	-0.804594	0.421054	0.987613
ENSMUSG00000042111.9:Ccdc115	6.25266	-0.839535	6.25266	-1.59401	0.110934	0.987613
ENSMUSG00000101711.1:Gm28306	1.5	-3	1.5	-2.05406	0.0399696	0.987613
ENSMUSG00000026126.15:Ptpn18	5.30274	0.109624	5.30274	0.284128	0.776312	0.987613
ENSMUSG00000100280.2:Gm28417	2.40368	2.80735	2.40368	2.0521	0.0401596	0.987613
ENSMUSG00000101223.6:4930568A12Rik	2.45345	0.263034	2.45345	0.231697	0.816773	0.987613
ENSMUSG00000026125.9:Prss39	2.29248	-0.584963	2.29248	-0.38425	0.700793	0.987613
ENSMUSG00000101116.1:Gm28416	2.95345	-0.736966	2.95345	-0.665199	0.505923	0.987613
ENSMUSG00000026124.4:Cfc1	2.29248	0.584963	2.29248	0.434921	0.66362	0.987613
ENSMUSG00000101803.1:Gm28419	3.16096	-0.321928	3.16096	-0.278321	0.780766	0.987613
ENSMUSG00000037529.13:Prss40	1.79248	1.58496	1.79248	1.12252	0.26164	0.987613
ENSMUSG00000045174.10:Amer3	3.95345	0.736966	3.95345	1.0653	0.286742	0.987613
ENSMUSG00000045815.4:1700101I19Rik	4.03841	-0.263034	4.03841	-0.274872	0.783415	0.987613
ENSMUSG00000100524.1:Gm28418	3.0222	-0.874469	3.0222	-0.824483	0.409665	0.987613
ENSMUSG00000102499.1:Gm36984	2.40368	-0.807355	2.40368	-0.55287	0.580352	0.987613
ENSMUSG00000103521.1:Gm29730	2.45345	-0.263034	2.45345	-0.163759	0.869921	0.987613
ENSMUSG00000037509.20:Arhgef4	3.85022	-0.29956	3.85022	-0.307041	0.758812	0.987613
ENSMUSG00000102537.1:Gm37224	2.95345	-0.736966	2.95345	-0.665199	0.505923	0.987613
ENSMUSG00000102612.1:Gm37845	2.95345	-0.736966	2.95345	-0.665199	0.505923	0.987613
ENSMUSG00000104002.2:Gm38336	3.72972	-0.540568	3.72972	-0.615792	0.538032	0.987613
ENSMUSG00000104358.1:Gm37127	3	0	3	0.0598273	0.952293	0.987613
ENSMUSG00000037503.12:Fam168b	5.45345	-0.906891	5.45345	-1.60893	0.107632	0.987613
ENSMUSG00000026123.11:Plekhb2	3.40368	0.807355	3.40368	1.02444	0.305628	0.987613
ENSMUSG00000103760.1:Gm8009	2.40368	-0.807355	2.40368	-0.55287	0.580352	0.987613
ENSMUSG00000103548.1:Gm37670	2.29248	-0.584963	2.29248	-0.38425	0.700793	0.987613
ENSMUSG00000103997.1:Gm38027	2	-2	2	-1.36124	0.173439	0.987613
ENSMUSG00000077231.1:Gm25096	2.69616	0.222392	2.69616	0.232102	0.816458	0.987613
ENSMUSG00000104417.1:Gm37068	2	-2	2	-1.36124	0.173439	0.987613
ENSMUSG00000064601.1:Gm25634	2.58496	2	2.58496	1.587	0.112513	0.987613
ENSMUSG00000101714.1:Gm28415	3.45345	0.263034	3.45345	0.382474	0.70211	0.987613
ENSMUSG00000102531.1:1110002O04Rik	5.04638	0.691878	5.04638	1.25045	0.211134	0.987613
ENSMUSG00000103096.1:Gm8022	3.16096	0.321928	3.16096	0.414622	0.678419	0.987613
ENSMUSG00000102279.1:Gm37146	2.69616	-0.222392	2.69616	-0.151784	0.879357	0.987613
ENSMUSG00000104201.1:4930535G08Rik	2.87744	-0.584963	2.87744	-0.503925	0.614314	0.987613
ENSMUSG00000103708.1:Gm33222	2.95345	0.736966	2.95345	0.777781	0.436698	0.987613
ENSMUSG00000102434.1:Gm38049	2.16096	-0.321928	2.16096	-0.198623	0.842558	0.987613
ENSMUSG00000045216.7:Hs6st1	6.16742	0.380272	6.16742	0.838082	0.401985	0.987613
ENSMUSG00000104523.1:Gm37335	2.95345	-0.736966	2.95345	-0.665199	0.505923	0.987613
ENSMUSG00000098752.1:Mir6897	3.19616	-1.22239	3.19616	-1.24743	0.212238	0.987613
ENSMUSG00000037470.14:Uggt1	3.62396	1.24793	3.62396	1.59767	0.110116	0.987613
ENSMUSG00000047180.8:Neurl3	3.16096	0.321928	3.16096	0.414622	0.678419	0.987613
ENSMUSG00000037447.16:Arid5a	5.45943	0	5.45943	0.0799745	0.936258	0.987613
ENSMUSG00000102762.1:4930403P22Rik	2.58496	1.16993	2.58496	0.942792	0.345788	0.987613
ENSMUSG00000098680.1:Mir6898	2.29248	2.58496	2.29248	1.8353	0.0664608	0.987613
ENSMUSG00000010453.12:Kansl3	4.85022	-0.29956	4.85022	-0.406666	0.684254	0.987613
ENSMUSG00000037432.15:Fer1l5	4.32012	-0.14439	4.32012	-0.145313	0.884464	0.987613
ENSMUSG00000001143.13:Lman2l	5.90609	-0.0962153	5.90609	-0.111954	0.91086	0.987613
ENSMUSG00000037408.10:Cnnm4	6.09491	-0.189825	6.09491	-0.298595	0.765249	0.987613
ENSMUSG00000104316.1:Gm37909	3.32193	0	3.32193	0.0766318	0.938916	0.987613
ENSMUSG00000106081.1:Gm47280	2.66096	-1.32193	2.66096	-1.05268	0.292486	0.987613
ENSMUSG00000001138.13:Cnnm3	6.71103	-0.192645	6.71103	-0.304219	0.760961	0.987613
ENSMUSG00000102845.1:Gm38033	4.56206	0.784271	4.56206	1.23208	0.217918	0.987613
ENSMUSG00000067653.12:Ankrd23	1.79248	1.58496	1.79248	1.12252	0.26164	0.987613
ENSMUSG00000109510.1:Gm42417	2	0	2	0.0244175	0.98052	0.987613
ENSMUSG00000079610.9:Ankrd39	8.63893	-0.238587	8.63893	-0.395819	0.692238	0.987613
ENSMUSG00000087589.3:D430040D24Rik	7.69762	0.180572	7.69762	0.439914	0.659999	0.987613
ENSMUSG00000026121.13:Sema4c	4.29248	1.41504	4.29248	2.07306	0.0381665	0.987613
ENSMUSG00000089906.1:Gm6428	2.40368	0.807355	2.40368	0.610785	0.541342	0.987613
ENSMUSG00000077939.1:Gm24133	3.45345	0.263034	3.45345	0.382474	0.70211	0.987613
ENSMUSG00000046337.17:Fam178b	2	2	2	1.41007	0.158519	0.987613
ENSMUSG00000061518.11:Cox5b	5.91763	-0.119299	5.91763	-0.157979	0.874473	0.987613
ENSMUSG00000102416.4:4933424G06Rik	6.68186	-0.613645	6.68186	-1.14362	0.25278	0.987613
ENSMUSG00000037351.9:Actr1b	2.58496	0	2.58496	0.0348313	0.972214	0.987613
ENSMUSG00000104237.1:Gm33533	6.99132	-0.316857	6.99132	-0.551877	0.581033	0.987613
ENSMUSG00000103016.1:Gm37506	3.48864	-0.63743	3.48864	-0.679523	0.496807	0.987613
ENSMUSG00000102930.1:Gm38115	2.16096	0.321928	2.16096	0.247458	0.804554	0.987613
ENSMUSG00000103159.1:F830112A20Rik	2.29248	-0.584963	2.29248	-0.38425	0.700793	0.987613
ENSMUSG00000026116.11:Tmem131	2.08496	-1	2.08496	-0.668409	0.503872	0.987613
ENSMUSG00000080054.3:Rpl12-ps1	2.69616	-2.22239	2.69616	-1.87795	0.0603881	0.987613
ENSMUSG00000095944.1:n-R5s210	2	0	2	0.0244175	0.98052	0.987613
ENSMUSG00000103603.1:Gm37020	3.08496	-1	3.08496	-0.974228	0.329943	0.987613
ENSMUSG00000026113.17:Inpp4a	5.85022	-0.29956	5.85022	-0.51739	0.604884	0.987613
ENSMUSG00000102231.1:1700074A21Rik	5.89232	-0.169925	5.89232	-0.258919	0.795698	0.987613
ENSMUSG00000102879.1:Gm37135	2.85022	-1.70044	2.85022	-1.55538	0.119855	0.987613
ENSMUSG00000086064.1:4930439A04Rik	3	0	3	0.0598273	0.952293	0.987613
ENSMUSG00000026112.7:Coa5	6.86119	0.186012	6.86119	0.45076	0.652163	0.987613
ENSMUSG00000103948.1:4930594C11Rik	2.29248	2.58496	2.29248	1.8353	0.0664608	0.987613
ENSMUSG00000089767.1:4930556I23Rik	3.19616	0.777608	3.19616	0.905041	0.365443	0.987613
ENSMUSG00000104365.1:4930470B04Rik	1.5	-1	1.5	-0.668409	0.503872	0.987613
ENSMUSG00000102650.1:Gm19863	2.45345	-0.263034	2.45345	-0.163759	0.869921	0.987613
ENSMUSG00000026090.16:2010300C02Rik	3.87744	0.584963	3.87744	0.861586	0.388916	0.987613
ENSMUSG00000097268.1:Gm26805	7.86553	-0.142222	7.86553	-0.203684	0.838601	0.987613
ENSMUSG00000060771.14:Tsga10	2.79248	1.58496	2.79248	1.47293	0.140769	0.987613
ENSMUSG00000037216.5:Lipt1	1	2	1	1.41007	0.158519	0.987613
ENSMUSG00000026087.11:Mrpl30	6.6267	0.175087	6.6267	0.428977	0.66794	0.987613
ENSMUSG00000026088.15:Mitd1	6.67946	-0.0140752	6.67946	0.0518196	0.958672	0.987613
ENSMUSG00000061584.6:Lyg2	0.5	-1	0.5	-0.668409	0.503872	0.987613
ENSMUSG00000087374.1:Gm15457	2.87744	0.584963	2.87744	0.598853	0.549271	0.987613
ENSMUSG00000026085.11:Lyg1	2.74593	-0.847997	2.74593	-0.691732	0.489106	0.987613
ENSMUSG00000089141.1:Gm23409	3.85712	0.0995357	3.85712	0.204232	0.838172	0.987613
ENSMUSG00000026083.12:Eif5b	6.95119	-0.186413	6.95119	-0.291793	0.770445	0.987613
ENSMUSG00000058407.12:Txndc9	6.9346	-0.153246	6.9346	-0.225664	0.821463	0.987613
ENSMUSG00000103804.1:Gm37062	2.90368	1.80735	2.90368	1.82569	0.0678964	0.987613
ENSMUSG00000026082.11:Rev1	8.23206	-0.134301	8.23206	-0.187891	0.850962	0.987613
ENSMUSG00000102716.1:Gm5099	3.62396	1.24793	3.62396	1.59767	0.110116	0.987613
ENSMUSG00000085391.1:Gm16150	3.40368	-0.807355	3.40368	-0.87993	0.378897	0.987613
ENSMUSG00000085280.1:Gm16151	4.49718	1.18057	4.49718	1.81988	0.0687775	0.987613
ENSMUSG00000087131.7:Gm16152	2.08496	1	2.08496	0.717244	0.473223	0.987613
ENSMUSG00000102984.1:Gm34727	2.16096	2.32193	2.16096	1.63311	0.102445	0.987613
ENSMUSG00000037138.17:Aff3	2.95345	-0.736966	2.95345	-0.665199	0.505923	0.987613
ENSMUSG00000102541.1:Gm38135	2.5	-1	2.5	-0.741253	0.45854	0.987613
ENSMUSG00000103531.1:2610300A13Rik	3.69616	-0.222392	3.69616	-0.208183	0.835086	0.987613
ENSMUSG00000048814.10:Lonrf2	4.1427	1.11548	4.1427	1.64921	0.0991053	0.987613
ENSMUSG00000103647.1:Gm37707	2.66096	1.32193	2.66096	1.13305	0.257193	0.987613
ENSMUSG00000026080.13:Chst10	4.24593	-0.152003	4.24593	-0.14418	0.885358	0.987613
ENSMUSG00000102447.1:Gm6621	2.58496	0	2.58496	0.0348313	0.972214	0.987613
ENSMUSG00000067604.8:Nms	3.40368	0.807355	3.40368	1.02444	0.305628	0.987613
ENSMUSG00000026078.10:Pdcl3	3.29248	-0.584963	3.29248	-0.577846	0.563368	0.987613
ENSMUSG00000103046.1:Gm37309	3.48864	1.36257	3.48864	1.67925	0.0931026	0.987613
ENSMUSG00000104188.1:Gm37821	1.5	1	1.5	0.717244	0.473223	0.987613
ENSMUSG00000103182.1:Gm37091	3	0	3	0.0598273	0.952293	0.987613
ENSMUSG00000098833.1:Mir6349	2.90368	0.192645	2.90368	0.244891	0.806541	0.987613
ENSMUSG00000026077.15:Npas2	1.58496	0	1.58496	0.0244175	0.98052	0.987613
ENSMUSG00000092553.1:Gm20428	3.35022	-0.70044	3.35022	-0.730409	0.46514	0.987613
ENSMUSG00000092563.1:Gm3617	3.69616	-0.222392	3.69616	-0.208183	0.835086	0.987613
ENSMUSG00000073702.11:Rpl31	6.4557	0.571542	6.4557	1.21944	0.222676	0.987613
ENSMUSG00000102607.1:Gm37265	2.90368	0.192645	2.90368	0.244891	0.806541	0.987613
ENSMUSG00000003134.10:Tbc1d8	5.51809	0.251539	5.51809	0.548415	0.583407	0.987613
ENSMUSG00000065629.2:Gm24826	2.90368	0.192645	2.90368	0.244891	0.806541	0.987613
ENSMUSG00000104827.1:Gm24826	2.90368	0.192645	2.90368	0.244891	0.806541	0.987613
ENSMUSG00000003135.15:Cnot11	3.22972	-2.45943	3.22972	-2.65687	0.00788704	0.987613
ENSMUSG00000077704.1:Snord89	2.87744	-0.584963	2.87744	-0.503925	0.614314	0.987613
ENSMUSG00000085894.1:Gm15832	3.16096	0.321928	3.16096	0.414622	0.678419	0.987613
ENSMUSG00000064936.1:Gm23722	1	0	1	0.0244175	0.98052	0.987613
ENSMUSG00000048234.13:Rnf149	4.08496	0.169925	4.08496	0.311323	0.755555	0.987613
ENSMUSG00000102471.1:Gm5100	2.40368	0.807355	2.40368	0.610785	0.541342	0.987613
ENSMUSG00000097083.1:D930019O06Rik	3.37744	-0.415037	3.37744	-0.401571	0.688	0.987613
ENSMUSG00000050967.5:Creg2	3.08496	1	3.08496	1.10653	0.268499	0.987613
ENSMUSG00000057173.8:Rfx8	3.19616	-1.22239	3.19616	-1.24743	0.212238	0.987613
ENSMUSG00000091937.3:Gm3646	3.74593	0.321928	3.74593	0.489134	0.624747	0.987613
ENSMUSG00000101634.6:1700066B17Rik	3.16096	0.321928	3.16096	0.414622	0.678419	0.987613
ENSMUSG00000026074.15:Map4k4	4.37744	-0.754888	4.37744	-1.05081	0.293348	0.987613
ENSMUSG00000102985.1:4930456G14Rik	2.29248	0.584963	2.29248	0.434921	0.66362	0.987613
ENSMUSG00000026073.13:Il1r2	3.22972	-0.459432	3.22972	-0.438616	0.66094	0.987613
ENSMUSG00000097899.2:Gm16894	4.37744	-0.415037	4.37744	-0.546739	0.584558	0.987613
ENSMUSG00000102975.1:Gm37347	2.37744	-1.58496	2.37744	-1.11326	0.265597	0.987613
ENSMUSG00000026072.12:Il1r1	2.90368	1.80735	2.90368	1.82569	0.0678964	0.987613
ENSMUSG00000103560.1:Gm38070	3.5222	0.125531	3.5222	0.220304	0.825634	0.987613
ENSMUSG00000070942.8:Il1rl2	2	2	2	1.41007	0.158519	0.987613
ENSMUSG00000103230.1:Gm17970	2	0	2	0.0244175	0.98052	0.987613
ENSMUSG00000026069.15:Il1rl1	2.58496	0	2.58496	0.0348313	0.972214	0.987613
ENSMUSG00000026070.15:Il18r1	2.16096	2.32193	2.16096	1.63311	0.102445	0.987613
ENSMUSG00000026068.11:Il18rap	3.29248	1.41504	3.29248	1.64041	0.100921	0.987613
ENSMUSG00000026065.8:Slc9a4	5.95794	0.30117	5.95794	0.680365	0.496274	0.987613
ENSMUSG00000104441.1:Gm35801	2.95345	1.90689	2.95345	1.92314	0.0544626	0.987613
ENSMUSG00000102676.1:Gm37435	2.5	-1	2.5	-0.741253	0.45854	0.987613
ENSMUSG00000026062.12:Slc9a2	3.45345	-0.263034	3.45345	-0.237965	0.811908	0.987613
ENSMUSG00000103679.1:Gm37623	2.16096	0.321928	2.16096	0.247458	0.804554	0.987613
ENSMUSG00000103270.1:Gm37915	3.29248	0.584963	3.29248	0.719749	0.47168	0.987613
ENSMUSG00000041945.12:Mfsd9	4.35368	-0.211504	4.35368	-0.244857	0.806567	0.987613
ENSMUSG00000094136.2:Gm5973	3.32193	0	3.32193	0.0766318	0.938916	0.987613
ENSMUSG00000104072.1:4930448I06Rik	1	0	1	0.0244175	0.98052	0.987613
ENSMUSG00000100185.1:Gm28634	2.58496	0	2.58496	0.0348313	0.972214	0.987613
ENSMUSG00000100832.1:Gm29260	1.5	-3	1.5	-2.05406	0.0399696	0.987613
ENSMUSG00000100178.1:Gm5267	2	2	2	1.41007	0.158519	0.987613
ENSMUSG00000101877.1:Gm8176	3.08496	0.169925	3.08496	0.242935	0.808056	0.987613
ENSMUSG00000053640.2:Gm9915	3	0	3	0.0598273	0.952293	0.987613
ENSMUSG00000101919.1:Gm29664	5.42587	-0.0671142	5.42587	-0.0450123	0.964098	0.987613
ENSMUSG00000101299.2:Gm28175	2.79248	-0.415037	2.79248	-0.329604	0.741699	0.987613
ENSMUSG00000100180.1:Gm28140	2.66096	0.678072	2.66096	0.600761	0.547999	0.987613
ENSMUSG00000103106.1:Gm37047	3	0	3	0.0598273	0.952293	0.987613
ENSMUSG00000104199.1:4930420N18Rik	3.19616	0.777608	3.19616	0.905041	0.365443	0.987613
ENSMUSG00000093436.6:Gm20646	5.54638	0.308122	5.54638	0.653791	0.513247	0.987613
ENSMUSG00000060424.14:Pantr1	5.2608	0.263034	5.2608	0.518862	0.603857	0.987613
ENSMUSG00000045515.3:Pou3f3	7.13529	0.409113	7.13529	0.895585	0.370474	0.987613
ENSMUSG00000097063.3:Pantr2	4.87744	-0.584963	4.87744	-0.858083	0.390847	0.987613
ENSMUSG00000099784.1:Dalir	2.58496	2	2.58496	1.587	0.112513	0.987613
ENSMUSG00000060679.14:Mrps9	5.99735	0.538866	5.99735	1.15429	0.248381	0.987613
ENSMUSG00000077448.1:Gm23126	2.69616	0.222392	2.69616	0.232102	0.816458	0.987613
ENSMUSG00000041907.9:Gpr45	3.31468	-0.289507	3.31468	-0.256935	0.797229	0.987613
ENSMUSG00000089088.1:Gm24001	3.24593	-1.32193	3.24593	-1.39523	0.162946	0.987613
ENSMUSG00000100269.1:Gm28782	2.72972	-1.45943	2.72972	-1.21945	0.222673	0.987613
ENSMUSG00000041878.3:8430432A02Rik	4.19616	-0.392317	4.19616	-0.484207	0.628239	0.987613
ENSMUSG00000010290.7:AI597479	5.26178	-0.523562	5.26178	-0.823043	0.410484	0.987613
ENSMUSG00000070939.9:Tgfbrap1	4.98289	-0.678072	4.98289	-1.08663	0.2772	0.987613
ENSMUSG00000094497.1:Gm8210	3.45345	-0.906891	3.45345	-0.997322	0.318608	0.987613
ENSMUSG00000008136.14:Fhl2	2.29248	0.584963	2.29248	0.434921	0.66362	0.987613
ENSMUSG00000099576.1:Gm29040	2.58496	0	2.58496	0.0348313	0.972214	0.987613
ENSMUSG00000101923.1:Gm29041	1.58496	-3.16993	1.58496	-2.17179	0.0298714	0.987613
ENSMUSG00000066877.11:Nck2	3.29248	0.584963	3.29248	0.719749	0.47168	0.987613
ENSMUSG00000103422.1:Gm37536	1.95345	0.736966	1.95345	0.535007	0.592645	0.987613
ENSMUSG00000103945.1:Gm38228	2.16096	-2.32193	2.16096	-1.58428	0.113131	0.987613
ENSMUSG00000026051.8:1500015O10Rik	3.45345	0.263034	3.45345	0.382474	0.70211	0.987613
ENSMUSG00000100635.1:Gm29157	3.58496	0	3.58496	0.0715568	0.942955	0.987613
ENSMUSG00000100764.1:Gm29155	2.79248	-0.415037	2.79248	-0.329604	0.741699	0.987613
ENSMUSG00000100480.1:Gm29156	3.19616	0.777608	3.19616	0.905041	0.365443	0.987613
ENSMUSG00000090243.1:Gm16103	1	-2	1	-1.36124	0.173439	0.987613
ENSMUSG00000057363.12:Uxs1	6.40065	0.0512253	6.40065	0.182018	0.855569	0.987613
ENSMUSG00000100701.1:Gm19587	1.5	1	1.5	0.717244	0.473223	0.987613
ENSMUSG00000101395.1:Gm8241	3.35022	-0.70044	3.35022	-0.730409	0.46514	0.987613
ENSMUSG00000088848.1:Gm26352	6.3914	-0.103093	6.3914	-0.125668	0.899995	0.987613
ENSMUSG00000095757.1:Gm24180	2.40368	0.807355	2.40368	0.610785	0.541342	0.987613
ENSMUSG00000041763.14:Tpp2	5.2835	0.148099	5.2835	0.355779	0.722006	0.987613
ENSMUSG00000090106.1:Gm15838	3.08496	1	3.08496	1.10653	0.268499	0.987613
ENSMUSG00000047343.4:Mettl21c	3.08496	-0.169925	3.08496	-0.110637	0.911904	0.987613
ENSMUSG00000091844.1:Gm8251	3	0	3	0.0598273	0.952293	0.987613
ENSMUSG00000026049.11:Tex30	5.77369	-0.832273	5.77369	-1.57953	0.114215	0.987613
ENSMUSG00000101104.6:Gm29247	3.08496	1	3.08496	1.10653	0.268499	0.987613
ENSMUSG00000041684.11:Bivm	6.25191	-0.415037	6.25191	-0.747632	0.454682	0.987613
ENSMUSG00000026047.13:Kdelc1	6.09892	-0.481869	6.09892	-0.880883	0.378381	0.987613
ENSMUSG00000026048.16:Ercc5	4.9542	0	4.9542	0.0701346	0.944087	0.987613
ENSMUSG00000089703.1:Gm15833	3.16096	-0.321928	3.16096	-0.278321	0.780766	0.987613
ENSMUSG00000046828.3:Mettl21e	4.31468	-0.289507	4.31468	-0.338737	0.734808	0.987613
ENSMUSG00000100966.1:Gm5700	2.95345	0.736966	2.95345	0.777781	0.436698	0.987613
ENSMUSG00000100769.1:Gm28893	2.40368	-0.807355	2.40368	-0.55287	0.580352	0.987613
ENSMUSG00000056870.9:Gulp1	5.11681	-0.61891	5.11681	-0.985703	0.324279	0.987613
ENSMUSG00000102319.1:Gm37626	3.08496	-1	3.08496	-0.974228	0.329943	0.987613
ENSMUSG00000089877.1:Gm16102	1.79248	1.58496	1.79248	1.12252	0.26164	0.987613
ENSMUSG00000101701.1:4930521E06Rik	4.4915	-0.0641303	4.4915	-0.0262714	0.979041	0.987613
ENSMUSG00000103071.1:Gm38110	3.87744	-0.584963	3.87744	-0.706309	0.479996	0.987613
ENSMUSG00000100434.1:Gm3489	1.5	-1	1.5	-0.668409	0.503872	0.987613
ENSMUSG00000100013.1:Gm19480	2.08496	-2.16993	2.08496	-1.47896	0.13915	0.987613
ENSMUSG00000101251.1:Gm3496	2.58496	0	2.58496	0.0348313	0.972214	0.987613
ENSMUSG00000101937.1:Gm5268	2.58496	0	2.58496	0.0348313	0.972214	0.987613
ENSMUSG00000026043.18:Col3a1	3.32193	0	3.32193	0.0766318	0.938916	0.987613
ENSMUSG00000105211.1:Gm47302	3.08496	-0.169925	3.08496	-0.110637	0.911904	0.987613
ENSMUSG00000104476.1:Gm38211	3.40368	-0.807355	3.40368	-0.87993	0.378897	0.987613
ENSMUSG00000026042.16:Col5a2	2.29248	-2.58496	2.29248	-1.78463	0.0743211	0.987613
ENSMUSG00000100218.1:Gm8296	2.40368	0.807355	2.40368	0.610785	0.541342	0.987613
ENSMUSG00000100361.1:Gm7063	3.32193	0	3.32193	0.0766318	0.938916	0.987613
ENSMUSG00000095121.1:Gm23216	2.90368	0.192645	2.90368	0.244891	0.806541	0.987613
ENSMUSG00000065255.1:Gm23974	3.7047	-0.765535	3.7047	-0.903991	0.366	0.987613
ENSMUSG00000100843.1:Gm8307	3.5	-1	3.5	-1.10713	0.268236	0.987613
ENSMUSG00000087764.1:Gm23984	2.29248	0.584963	2.29248	0.434921	0.66362	0.987613
ENSMUSG00000025995.16:Wdr75	4.30367	-1.96347	4.30367	-2.70727	0.00678386	0.987613
ENSMUSG00000084817.3:Gm5526	2.45345	-0.263034	2.45345	-0.163759	0.869921	0.987613
ENSMUSG00000098549.1:Gm5269	2.79248	-0.415037	2.79248	-0.329604	0.741699	0.987613
ENSMUSG00000099381.1:Gm18303	3.45345	0.263034	3.45345	0.382474	0.70211	0.987613
ENSMUSG00000025993.10:Slc40a1	3.89395	-0.387023	3.89395	-0.441037	0.659186	0.987613
ENSMUSG00000099946.1:Gm9496	2	-2	2	-1.36124	0.173439	0.987613
ENSMUSG00000070896.2:Rpl23a-ps1	1.5	-1	1.5	-0.668409	0.503872	0.987613
ENSMUSG00000090682.4:Gm3852	2.29248	-1.41504	2.29248	-0.965461	0.334314	0.987613
ENSMUSG00000044457.8:Stk-ps2	5.2608	-0.263034	5.2608	-0.378593	0.70499	0.987613
ENSMUSG00000099432.1:Gm18849	1.5	1	1.5	0.717244	0.473223	0.987613
ENSMUSG00000041144.10:Dnah7b	3.2539	0.893085	3.2539	1.06149	0.288465	0.987613
ENSMUSG00000096047.1:n-R5s211	2.69616	0.222392	2.69616	0.232102	0.816458	0.987613
ENSMUSG00000101262.1:Gm8326	2.79248	1.58496	2.79248	1.47293	0.140769	0.987613
ENSMUSG00000101337.6:Dnah7c	2.58496	0	2.58496	0.0348313	0.972214	0.987613
ENSMUSG00000100213.1:Gm28151	3.69616	1.77761	3.69616	2.35397	0.0185739	0.987613
ENSMUSG00000103129.1:Gm37393	1.79248	0.415037	1.79248	0.311967	0.755066	0.987613
ENSMUSG00000025986.6:Slc39a10	2.08496	-1	2.08496	-0.668409	0.503872	0.987613
ENSMUSG00000100160.1:Gm28527	3.94741	-0.280108	3.94741	-0.297753	0.765892	0.987613
ENSMUSG00000101921.1:Gm28825	3.13339	0.652077	3.13339	0.76994	0.441335	0.987613
ENSMUSG00000101447.1:Gm28826	2.90368	-1.80735	2.90368	-1.71311	0.086692	0.987613
ENSMUSG00000081185.1:Gm4852	3.40368	1.19265	3.40368	1.47885	0.139181	0.987613
ENSMUSG00000103246.1:Gm38090	1.79248	1.58496	1.79248	1.12252	0.26164	0.987613
ENSMUSG00000098876.1:Mir6350	3.39068	0.137504	3.39068	0.235062	0.81416	0.987613
ENSMUSG00000100530.1:Gm18117	3.39068	0.137504	3.39068	0.235062	0.81416	0.987613
ENSMUSG00000104067.1:Gm37196	1.79248	1.58496	1.79248	1.12252	0.26164	0.987613
ENSMUSG00000100033.1:Gm8337	2.98864	0.36257	2.98864	0.426478	0.66976	0.987613
ENSMUSG00000094968.1:Gm22419	2.90368	0.192645	2.90368	0.244891	0.806541	0.987613
ENSMUSG00000101996.1:Gm19206	2.29248	-0.584963	2.29248	-0.38425	0.700793	0.987613
ENSMUSG00000096973.1:Gm5974	2.29248	0.584963	2.29248	0.434921	0.66362	0.987613
ENSMUSG00000064943.1:Gm23240	3.0222	0.874469	3.0222	0.944137	0.345099	0.987613
ENSMUSG00000101721.1:Gm8354	0.5	1	0.5	0.717244	0.473223	0.987613
ENSMUSG00000099376.1:Gm19124	2.79248	0.415037	2.79248	0.418517	0.675569	0.987613
ENSMUSG00000097883.1:Gm8357	4.74593	-0.321928	4.74593	-0.442045	0.658457	0.987613
ENSMUSG00000092790.1:Gm22693	2.29248	-0.584963	2.29248	-0.38425	0.700793	0.987613
ENSMUSG00000051616.14:C230029F24Rik	1.90368	-1.80735	1.90368	-1.22777	0.219535	0.987613
ENSMUSG00000099627.1:Gm6757	2.95345	-0.736966	2.95345	-0.665199	0.505923	0.987613
ENSMUSG00000099577.1:Gm3605	2.72972	-1.45943	2.72972	-1.21945	0.222673	0.987613
ENSMUSG00000099882.1:Gm28388	3.19616	-1.22239	3.19616	-1.24743	0.212238	0.987613
ENSMUSG00000101760.1:Gm8384	1.90368	-1.80735	1.90368	-1.22777	0.219535	0.987613
ENSMUSG00000099608.1:4933411E06Rik	2.29248	-1.41504	2.29248	-0.965461	0.334314	0.987613
ENSMUSG00000099864.1:Gm8391	1.79248	1.58496	1.79248	1.12252	0.26164	0.987613
ENSMUSG00000098249.1:Gm27330	1.5	1	1.5	0.717244	0.473223	0.987613
ENSMUSG00000100451.1:Gm29665	3.01118	1.37851	3.01118	1.45385	0.145987	0.987613
ENSMUSG00000099941.1:Gm20118	3.0222	-0.874469	3.0222	-0.824483	0.409665	0.987613
ENSMUSG00000084531.1:Gm25843	2.79248	-0.415037	2.79248	-0.329604	0.741699	0.987613
ENSMUSG00000100816.1:Gm28321	3.29248	0.584963	3.29248	0.719749	0.47168	0.987613
ENSMUSG00000100671.1:Gm28322	2.29248	0.584963	2.29248	0.434921	0.66362	0.987613
ENSMUSG00000092906.1:Gm25736	3.69616	-0.222392	3.69616	-0.208183	0.835086	0.987613
ENSMUSG00000101242.1:Gm28319	1	0	1	0.0244175	0.98052	0.987613
ENSMUSG00000099924.1:Gm28320	3.45345	-0.263034	3.45345	-0.237965	0.811908	0.987613
ENSMUSG00000099625.1:Gm29325	2.79248	1.58496	2.79248	1.47293	0.140769	0.987613
ENSMUSG00000045954.7:Cavin2	3	0	3	0.0598273	0.952293	0.987613
ENSMUSG00000099741.1:Gm5253	2.79248	-0.415037	2.79248	-0.329604	0.741699	0.987613
ENSMUSG00000101799.1:9330175M20Rik	8.04935	-0.0762356	8.04935	-0.0721179	0.942508	0.987613
ENSMUSG00000101702.1:1700072G22Rik	5.33621	-0.4975	5.33621	-0.846519	0.397263	0.987613
ENSMUSG00000026107.11:Nabp1	7.48613	-0.257158	7.48613	-0.432847	0.665126	0.987613
ENSMUSG00000103424.1:Gm37535	1.79248	-0.415037	1.79248	-0.263132	0.792449	0.987613
ENSMUSG00000099413.1:Gm17767	8.08924	-0.100632	8.08924	-0.120761	0.90388	0.987613
ENSMUSG00000101741.1:Gm28055	3.32193	0	3.32193	0.0766318	0.938916	0.987613
ENSMUSG00000101724.1:Gm29453	2.45345	-0.263034	2.45345	-0.163759	0.869921	0.987613
ENSMUSG00000100313.1:Gm28323	2.16096	0.321928	2.16096	0.247458	0.804554	0.987613
ENSMUSG00000018417.14:Myo1b	4.32732	-1.25376	4.32732	-1.79073	0.0733363	0.987613
ENSMUSG00000100696.1:Gm8419	1.29248	0.584963	1.29248	0.429695	0.667417	0.987613
ENSMUSG00000099135.1:Gm27607	2	0	2	0.0244175	0.98052	0.987613
ENSMUSG00000072324.4:Gm8420	3.16096	-0.321928	3.16096	-0.278321	0.780766	0.987613
ENSMUSG00000062939.11:Stat4	3	0	3	0.0598273	0.952293	0.987613
ENSMUSG00000101628.1:Gm28177	3.56464	-0.485427	3.56464	-0.522081	0.601614	0.987613
ENSMUSG00000078291.1:Gm3940	2.16096	2.32193	2.16096	1.63311	0.102445	0.987613
ENSMUSG00000109599.1:Gm31812	8.13704	-0.296718	8.13704	-0.511722	0.608846	0.987613
ENSMUSG00000026104.14:Stat1	6.78848	0.467779	6.78848	1.01256	0.311272	0.987613
ENSMUSG00000099569.1:Gm18301	2.87744	0.584963	2.87744	0.598853	0.549271	0.987613
ENSMUSG00000026103.14:Gls	6.10305	-0.251539	6.10305	-0.421643	0.673286	0.987613
ENSMUSG00000099648.1:Gm5975	3.56464	0.485427	3.56464	0.665195	0.505926	0.987613
ENSMUSG00000065192.1:Gm23460	2.5222	1.87447	2.5222	1.48958	0.136335	0.987613
ENSMUSG00000002881.14:Nab1	3.29248	-1.41504	3.29248	-1.4985	0.134003	0.987613
ENSMUSG00000097833.1:Gm5976	1.79248	-1.58496	1.79248	-1.07369	0.282963	0.987613
ENSMUSG00000101501.1:Rps27a-ps1	2.72972	-1.45943	2.72972	-1.21945	0.222673	0.987613
ENSMUSG00000100120.1:Gm553	3.6427	-0.115477	3.6427	-0.0696625	0.944462	0.987613
ENSMUSG00000100007.1:Gm5527	3.58496	0	3.58496	0.0715568	0.942955	0.987613
ENSMUSG00000043015.15:Nemp2	7.94494	-0.076103	7.94494	-0.0718535	0.942719	0.987613
ENSMUSG00000103630.1:Gm37242	2.89068	1.1375	2.89068	1.11968	0.262849	0.987613
ENSMUSG00000100302.1:Gm29670	1.90368	-1.80735	1.90368	-1.22777	0.219535	0.987613
ENSMUSG00000041439.15:Mfsd6	3.87744	-1.41504	3.87744	-1.81875	0.0689498	0.987613
ENSMUSG00000100230.1:Gm28650	3.08496	-1	3.08496	-0.974228	0.329943	0.987613
ENSMUSG00000026102.9:Inpp1	4.4771	0.954196	4.4771	1.48412	0.137778	0.987613
ENSMUSG00000041426.12:Hibch	6.33089	-0.0179219	6.33089	0.0441498	0.964785	0.987613
ENSMUSG00000089802.1:Gm16107	3.45345	-0.906891	3.45345	-0.997322	0.318608	0.987613
ENSMUSG00000043629.12:1700019D03Rik	3.0222	0.874469	3.0222	0.944137	0.345099	0.987613
ENSMUSG00000026100.6:Mstn	2.45345	0.263034	2.45345	0.231697	0.816773	0.987613
ENSMUSG00000089334.1:Gm24349	2.5	-1	2.5	-0.741253	0.45854	0.987613
ENSMUSG00000060715.9:1700019A02Rik	2.19616	-1.22239	2.19616	-0.830572	0.406215	0.987613
ENSMUSG00000100763.1:Gm28777	4.80551	0.563901	4.80551	0.95906	0.337528	0.987613
ENSMUSG00000026097.9:Ormdl1	6.23266	0.420576	6.23266	0.918441	0.358388	0.987613
ENSMUSG00000100679.1:Gm28778	6.23266	0.420576	6.23266	0.918441	0.358388	0.987613
ENSMUSG00000026098.13:Pms1	6.15587	0.403356	6.15587	0.884107	0.376639	0.987613
ENSMUSG00000026096.14:Osgepl1	4.51118	-0.378512	4.51118	-0.492564	0.622321	0.987613
ENSMUSG00000101838.6:Gm18800	2.40368	-0.807355	2.40368	-0.55287	0.580352	0.987613
ENSMUSG00000099913.1:Gm28551	8.11358	-0.625365	8.11358	-1.16699	0.243215	0.987613
ENSMUSG00000026095.15:Asnsd1	8.1242	-0.620847	8.1242	-1.15798	0.246871	0.987613
ENSMUSG00000100267.1:Gm28779	2.66096	-0.678072	2.66096	-0.520394	0.602789	0.987613
ENSMUSG00000099450.1:Gm6799	2.66096	-0.678072	2.66096	-0.520394	0.602789	0.987613
ENSMUSG00000100069.1:Gm6801	1.95345	-0.736966	1.95345	-0.486172	0.626845	0.987613
ENSMUSG00000092657.1:Gm25240	2.29248	-1.41504	2.29248	-0.965461	0.334314	0.987613
ENSMUSG00000096141.2:Dnah7a	4.1496	-0.485427	4.1496	-0.615949	0.537928	0.987613
ENSMUSG00000026094.14:Stk17b	5.80459	-0.690316	5.80459	-1.29649	0.194807	0.987613
ENSMUSG00000102405.1:Gm37863	3.29248	0.584963	3.29248	0.719749	0.47168	0.987613
ENSMUSG00000098443.1:Mir7681	2.58496	2	2.58496	1.587	0.112513	0.987613
ENSMUSG00000087949.1:Gm24251	3	0	3	0.0598273	0.952293	0.987613
ENSMUSG00000102868.1:Gm37633	2.79248	-2.41504	2.79248	-2.13214	0.0329952	0.987613
ENSMUSG00000042807.15:Hecw2	3.99718	-0.180572	3.99718	-0.164359	0.869449	0.987613
ENSMUSG00000094013.1:Gm25829	3.16096	-0.321928	3.16096	-0.278321	0.780766	0.987613
ENSMUSG00000025983.11:Ccdc150	5.99859	0.38247	5.99859	0.842464	0.399529	0.987613
ENSMUSG00000041303.7:Gtf3c3	4.99718	0.180572	4.99718	0.378184	0.705294	0.987613
ENSMUSG00000109809.1:Gm34066	1.5	-1	1.5	-0.668409	0.503872	0.987613
ENSMUSG00000104136.1:Gm36955	2.69616	0.222392	2.69616	0.232102	0.816458	0.987613
ENSMUSG00000073678.4:Pgap1	5.56785	-0.152003	5.56785	-0.203101	0.839056	0.987613
ENSMUSG00000101130.1:Gm19637	2.95345	-0.736966	2.95345	-0.665199	0.505923	0.987613
ENSMUSG00000101674.6:4930444A19Rik	2.66096	-1.32193	2.66096	-1.05268	0.292486	0.987613
ENSMUSG00000102503.1:Gm37370	1.79248	1.58496	1.79248	1.12252	0.26164	0.987613
ENSMUSG00000089245.1:Gm24053	2.5	-1	2.5	-0.741253	0.45854	0.987613
ENSMUSG00000102642.1:A130048G24Rik	2.29248	0.584963	2.29248	0.434921	0.66362	0.987613
ENSMUSG00000052331.14:Ankrd44	5.72147	-0.273018	5.72147	-0.46447	0.642311	0.987613
ENSMUSG00000025982.13:Sf3b1	6.28398	-0.350907	6.28398	-0.619767	0.535411	0.987613
ENSMUSG00000025981.13:Coq10b	6.2835	0.148099	6.2835	0.375167	0.707536	0.987613
ENSMUSG00000103030.1:E330011M16Rik	3.74593	-0.847997	3.74593	-1.00963	0.312672	0.987613
ENSMUSG00000101122.1:Gm17971	2.29248	-0.584963	2.29248	-0.38425	0.700793	0.987613
ENSMUSG00000073676.4:Hspe1	6.52262	0.437686	6.52262	0.952556	0.340815	0.987613
ENSMUSG00000025980.14:Hspd1	5.94075	0.652077	5.94075	1.38001	0.167582	0.987613
ENSMUSG00000100736.1:Gm5147	1.5	1	1.5	0.717244	0.473223	0.987613
ENSMUSG00000025979.13:Mob4	5.74593	-0.321928	5.74593	-0.561988	0.574124	0.987613
ENSMUSG00000061863.6:Gm6822	5.48613	-0.257158	5.48613	-0.398931	0.689944	0.987613
ENSMUSG00000097649.2:Gm10561	4.35712	-0.0703893	4.35712	-0.0355548	0.971637	0.987613
ENSMUSG00000025978.14:Rftn2	3.19616	0.777608	3.19616	0.905041	0.365443	0.987613
ENSMUSG00000046994.9:Mars2	5.91645	-0.16711	5.91645	-0.253306	0.800032	0.987613
ENSMUSG00000100215.1:Gm8292	2.58496	0	2.58496	0.0348313	0.972214	0.987613
ENSMUSG00000025977.15:Boll	6.17215	-0.943416	6.17215	-1.80113	0.0716822	0.987613
ENSMUSG00000101945.1:Gm29138	2.29248	-2.58496	2.29248	-1.78463	0.0743211	0.987613
ENSMUSG00000101085.1:Gm8531	3.19616	1.22239	3.19616	1.38374	0.166439	0.987613
ENSMUSG00000038349.10:Plcl1	7.21653	0.174498	7.21653	0.427802	0.668795	0.987613
ENSMUSG00000102145.1:Gm38056	2.66096	0.678072	2.66096	0.600761	0.547999	0.987613
ENSMUSG00000100309.1:Gm6644	2.5	-1	2.5	-0.741253	0.45854	0.987613
ENSMUSG00000102831.1:Gm37382	3.16993	0	3.16993	0.0681505	0.945666	0.987613
ENSMUSG00000099950.1:9130227L01Rik	2.29248	0.584963	2.29248	0.434921	0.66362	0.987613
ENSMUSG00000102491.1:Gm36986	3.58496	0.830075	3.58496	1.08667	0.277182	0.987613
ENSMUSG00000100372.1:1700003I22Rik	2.66096	0.678072	2.66096	0.600761	0.547999	0.987613
ENSMUSG00000100944.1:Gm28900	3.74593	0.847997	3.74593	1.16307	0.244801	0.987613
ENSMUSG00000101332.1:Gm28240	2.45345	0.263034	2.45345	0.231697	0.816773	0.987613
ENSMUSG00000045336.5:Hsfy2	2.5	1	2.5	0.810916	0.417414	0.987613
ENSMUSG00000087022.4:9130024F11Rik	2.90368	-0.192645	2.90368	-0.132309	0.89474	0.987613
ENSMUSG00000104310.1:Gm4081	3.08496	2.16993	3.08496	2.32369	0.0201422	0.987613
ENSMUSG00000038331.15:Satb2	1.90368	-3.80735	1.90368	-2.61342	0.00896409	0.987613
ENSMUSG00000094128.1:Gm23943	2.5	-3	2.5	-2.29342	0.0218238	0.987613
ENSMUSG00000099945.1:1700126A01Rik	3.08496	-0.169925	3.08496	-0.110637	0.911904	0.987613
ENSMUSG00000101429.1:BC055402	1.5	-1	1.5	-0.668409	0.503872	0.987613
ENSMUSG00000101129.1:Gm5254	2.5	-1	2.5	-0.741253	0.45854	0.987613
ENSMUSG00000038323.3:1700066M21Rik	4.68316	-0.447459	4.68316	-0.640595	0.521786	0.987613
ENSMUSG00000097519.2:4930558J18Rik	4.49718	-0.819428	4.49718	-1.14653	0.251575	0.987613
ENSMUSG00000025971.6:Maip1	4.08496	0.169925	4.08496	0.311323	0.755555	0.987613
ENSMUSG00000048495.16:Tyw5	3.54373	-1.08746	3.54373	-1.25832	0.208275	0.987613
ENSMUSG00000077776.1:Gm22371	3.89068	-1.1375	3.89068	-1.44681	0.147951	0.987613
ENSMUSG00000088353.1:Gm24014	3	0	3	0.0598273	0.952293	0.987613
ENSMUSG00000101826.1:Gm8581	2.40368	0.807355	2.40368	0.610785	0.541342	0.987613
ENSMUSG00000102685.1:Gm37373	2.16096	-2.32193	2.16096	-1.58428	0.113131	0.987613
ENSMUSG00000101151.1:Gm17929	2.74593	0.847997	2.74593	0.772051	0.440084	0.987613
ENSMUSG00000038305.15:Spats2l	5	0	5	0.0701346	0.944087	0.987613
ENSMUSG00000091283.1:Gm17234	1.5	-1	1.5	-0.668409	0.503872	0.987613
ENSMUSG00000054770.16:Kctd18	2.79248	-1.58496	2.79248	-1.38402	0.166352	0.987613
ENSMUSG00000063558.4:Aox1	3.92587	-0.932886	3.92587	-1.17258	0.240962	0.987613
ENSMUSG00000064294.12:Aox3	6.36162	-0.506185	6.36162	-0.929366	0.3527	0.987613
ENSMUSG00000089275.1:Gm24548	2.82193	-1	2.82193	-0.856813	0.391549	0.987613
ENSMUSG00000038242.12:Aox4	2.29248	-0.584963	2.29248	-0.38425	0.700793	0.987613
ENSMUSG00000079554.2:Aox2	2.87744	-2.58496	2.87744	-2.38914	0.016888	0.987613
ENSMUSG00000089822.1:Gm15759	3.19616	-1.22239	3.19616	-1.24743	0.212238	0.987613
ENSMUSG00000103839.1:Gm37607	2.45345	-0.263034	2.45345	-0.163759	0.869921	0.987613
ENSMUSG00000051223.14:Bzw1	4.33267	1.05063	4.33267	1.62714	0.103707	0.987613
ENSMUSG00000026034.17:Clk1	4.72972	-0.540568	4.72972	-0.787865	0.430775	0.987613
ENSMUSG00000026036.17:Nif3l1	4.16096	-0.321928	4.16096	-0.384611	0.700526	0.987613
ENSMUSG00000026035.15:Ppil3	4.90368	0.192645	4.90368	0.37185	0.710005	0.987613
ENSMUSG00000094245.1:Gm23966	2.5	1	2.5	0.810916	0.417414	0.987613
ENSMUSG00000085054.2:Gm15834	6.15984	-0.0201779	6.15984	0.0396518	0.968371	0.987613
ENSMUSG00000026037.14:Orc2	5.83886	-0.27684	5.83886	-0.47209	0.636863	0.987613
ENSMUSG00000026032.8:Ndufb3	5.72766	-0.0544478	5.72766	-0.0286766	0.977122	0.987613
ENSMUSG00000038174.14:Fam126b	5.83089	-0.152003	5.83089	-0.223186	0.823391	0.987613
ENSMUSG00000100202.1:Gm29389	3.32193	0	3.32193	0.0766318	0.938916	0.987613
ENSMUSG00000099490.1:Gm18802	2.95345	-0.736966	2.95345	-0.665199	0.505923	0.987613
ENSMUSG00000102059.1:Gm20257	4.48864	0.192645	4.48864	0.354579	0.722905	0.987613
ENSMUSG00000047528.13:Als2cr12	3.1427	1.11548	3.1427	1.26867	0.204559	0.987613
ENSMUSG00000101046.1:Gm28803	3.06464	-0.514573	3.06464	-0.469201	0.638926	0.987613
ENSMUSG00000026031.15:Cflar	4.85368	1.2115	4.85368	1.98337	0.0473265	0.987613
ENSMUSG00000100236.1:Gm3841	3.08496	-0.169925	3.08496	-0.110637	0.911904	0.987613
ENSMUSG00000026029.14:Casp8	2.98864	-0.36257	2.98864	-0.306823	0.758978	0.987613
ENSMUSG00000102719.1:Gm37760	2.40368	-0.807355	2.40368	-0.55287	0.580352	0.987613
ENSMUSG00000099719.1:Gm28802	2.58496	-3.16993	2.58496	-2.4253	0.0152959	0.987613
ENSMUSG00000026027.13:Stradb	6.02083	0.133267	6.02083	0.345594	0.729648	0.987613
ENSMUSG00000026028.12:Trak2	6.08684	0.0848889	6.08684	0.249137	0.803255	0.987613
ENSMUSG00000047383.8:C2cd6b	2.32193	0	2.32193	0.0289573	0.976899	0.987613
ENSMUSG00000099752.1:Gm29018	3.08496	1	3.08496	1.10653	0.268499	0.987613
ENSMUSG00000077616.1:Gm25502	2.98864	0.36257	2.98864	0.426478	0.66976	0.987613
ENSMUSG00000072295.5:C2cd6	2.66096	0.678072	2.66096	0.600761	0.547999	0.987613
ENSMUSG00000097573.2:G730003C15Rik	4.59984	-0.415037	4.59984	-0.589315	0.55565	0.987613
ENSMUSG00000038079.14:Tmem237	4.61441	-0.584963	4.61441	-0.858083	0.390847	0.987613
ENSMUSG00000101586.1:Gm29017	2.40368	-2.80735	2.40368	-1.99419	0.0461314	0.987613
ENSMUSG00000099563.1:Gm19125	3.29248	1.41504	3.29248	1.64041	0.100921	0.987613
ENSMUSG00000079550.9:Mpp4	2.95345	1.26303	2.95345	1.2928	0.196079	0.987613
ENSMUSG00000026024.14:Als2	6.8583	-0.260764	6.8583	-0.440037	0.65991	0.987613
ENSMUSG00000026023.16:Cdk15	2.87744	-0.584963	2.87744	-0.503925	0.614314	0.987613
ENSMUSG00000099922.1:Gm29016	2.58496	1.16993	2.58496	0.942792	0.345788	0.987613
ENSMUSG00000104502.1:Gm37737	3.69616	-0.222392	3.69616	-0.208183	0.835086	0.987613
ENSMUSG00000041075.8:Fzd7	6.28398	-0.479168	6.28398	-0.875497	0.381303	0.987613
ENSMUSG00000097819.1:Gm26813	2.29248	-0.584963	2.29248	-0.38425	0.700793	0.987613
ENSMUSG00000047361.16:Gm973	4.4771	0.954196	4.4771	1.48412	0.137778	0.987613
ENSMUSG00000101409.1:1700122D07Rik	2	0	2	0.0244175	0.98052	0.987613
ENSMUSG00000099811.6:Gm28411	2.79248	-0.415037	2.79248	-0.329604	0.741699	0.987613
ENSMUSG00000089276.1:Gm24545	2.80735	0	2.80735	0.0444566	0.96454	0.987613
ENSMUSG00000103821.1:D430013B06Rik	2.74593	-0.847997	2.74593	-0.691732	0.489106	0.987613
ENSMUSG00000026021.15:Sumo1	4.33089	0.847997	4.33089	1.3266	0.184641	0.987613
ENSMUSG00000101400.1:Gm29596	2.95345	-0.736966	2.95345	-0.665199	0.505923	0.987613
ENSMUSG00000026020.9:Nop58	5.50351	-0.222392	5.50351	-0.334187	0.738238	0.987613
ENSMUSG00000077345.1:Snord70	2.95345	-0.736966	2.95345	-0.665199	0.505923	0.987613
ENSMUSG00000077358.1:Gm26293	2.79248	0.415037	2.79248	0.418517	0.675569	0.987613
ENSMUSG00000089512.3:Gm26287	2.40368	-0.807355	2.40368	-0.55287	0.580352	0.987613
ENSMUSG00000089093.3:Snord11	3.29248	-1.41504	3.29248	-1.4985	0.134003	0.987613
ENSMUSG00000067336.6:Bmpr2	5.01118	-0.621488	5.01118	-0.990102	0.322124	0.987613
ENSMUSG00000104052.1:Gm38125	2.45345	-0.263034	2.45345	-0.163759	0.869921	0.987613
ENSMUSG00000103131.1:Gm37977	4.37744	-0.415037	4.37744	-0.546739	0.584558	0.987613
ENSMUSG00000041040.12:Fam117b	6.9557	0.428458	6.9557	0.934157	0.350223	0.987613
ENSMUSG00000103696.1:Gm37531	2.79248	-0.415037	2.79248	-0.329604	0.741699	0.987613
ENSMUSG00000100901.1:Gm18829	1.5	1	1.5	0.717244	0.473223	0.987613
ENSMUSG00000026018.12:Ica1l	2.85022	1.70044	2.85022	1.65031	0.0988798	0.987613
ENSMUSG00000026017.13:Carf	5.79295	0.130061	5.79295	0.339202	0.734458	0.987613
ENSMUSG00000026019.15:Wdr12	2.95345	-0.736966	2.95345	-0.665199	0.505923	0.987613
ENSMUSG00000082609.1:Gm15464	3.19616	-0.777608	3.19616	-0.76874	0.442047	0.987613
ENSMUSG00000073664.11:Nbeal1	6.55426	0.0614005	6.55426	0.202306	0.839678	0.987613
ENSMUSG00000100516.1:Gm29332	2.22972	2.45943	2.22972	1.74741	0.0805667	0.987613
ENSMUSG00000049439.13:Cyp20a1	4.69616	0.222392	4.69616	0.418901	0.675289	0.987613
ENSMUSG00000103822.1:6030460B20Rik	2.79248	0.415037	2.79248	0.418517	0.675569	0.987613
ENSMUSG00000081562.1:Gm11575	2.90368	-0.192645	2.90368	-0.132309	0.89474	0.987613
ENSMUSG00000084400.1:Gm11576	2.16096	0.321928	2.16096	0.247458	0.804554	0.987613
ENSMUSG00000026014.15:Raph1	4.72766	1.11548	4.72766	1.83148	0.0670286	0.987613
ENSMUSG00000082160.1:Gm11578	2.79248	-0.415037	2.79248	-0.329604	0.741699	0.987613
ENSMUSG00000103215.1:Gm38388	3.22972	-0.459432	3.22972	-0.438616	0.66094	0.987613
ENSMUSG00000088973.1:Gm23762	1.79248	-1.58496	1.79248	-1.07369	0.282963	0.987613
ENSMUSG00000084151.1:Gm11577	2.5	1	2.5	0.810916	0.417414	0.987613
ENSMUSG00000101188.1:Eif4a-ps4	2	-2	2	-1.36124	0.173439	0.987613
ENSMUSG00000026012.2:Cd28	1	0	1	0.0244175	0.98052	0.987613
ENSMUSG00000085965.1:2310016D23Rik	2.16096	-0.321928	2.16096	-0.198623	0.842558	0.987613
ENSMUSG00000104069.1:Gm37198	2.58496	2	2.58496	1.587	0.112513	0.987613
ENSMUSG00000083118.1:Gm11609	3.19616	0.777608	3.19616	0.905041	0.365443	0.987613
ENSMUSG00000083355.1:Gm11581	2.29248	2.58496	2.29248	1.8353	0.0664608	0.987613
ENSMUSG00000102549.1:Gm38137	2	2	2	1.41007	0.158519	0.987613
ENSMUSG00000026011.13:Ctla4	2.29248	-0.584963	2.29248	-0.38425	0.700793	0.987613
ENSMUSG00000081382.1:Rpl18-ps1	3.16096	0.321928	3.16096	0.414622	0.678419	0.987613
ENSMUSG00000080800.1:Gm11582	1.79248	-1.58496	1.79248	-1.07369	0.282963	0.987613
ENSMUSG00000026009.14:Icos	3.19616	-0.777608	3.19616	-0.76874	0.442047	0.987613
ENSMUSG00000102561.1:Gm37039	2.29248	-0.584963	2.29248	-0.38425	0.700793	0.987613
ENSMUSG00000082804.3:Rpl17-ps1	2.82193	1	2.82193	0.945726	0.344288	0.987613
ENSMUSG00000082661.1:Gm11590	1.66096	1.32193	1.66096	0.940285	0.347071	0.987613
ENSMUSG00000080785.1:Gm11591	2.66096	1.32193	2.66096	1.13305	0.257193	0.987613
ENSMUSG00000100893.1:Gm28083	1.5	1	1.5	0.717244	0.473223	0.987613
ENSMUSG00000085248.2:Gm11587	3.89068	1.1375	3.89068	1.60208	0.109137	0.987613
ENSMUSG00000085447.1:9530026F06Rik	3.24593	0.152003	3.24593	0.239542	0.810685	0.987613
ENSMUSG00000086408.1:Gm11588	2.66096	-1.32193	2.66096	-1.05268	0.292486	0.987613
ENSMUSG00000089546.1:Gm25839	2.58496	0	2.58496	0.0348313	0.972214	0.987613
ENSMUSG00000100965.1:Gm28449	3.32193	0	3.32193	0.0766318	0.938916	0.987613
ENSMUSG00000102168.1:Gm36943	2.66096	1.32193	2.66096	1.13305	0.257193	0.987613
ENSMUSG00000100381.1:Gm28094	2	-2	2	-1.36124	0.173439	0.987613
ENSMUSG00000086009.1:4930587A21Rik	2.79248	0.415037	2.79248	0.418517	0.675569	0.987613
ENSMUSG00000103656.1:Gm37205	3.45943	0	3.45943	0.0722546	0.942399	0.987613
ENSMUSG00000104402.1:Gm38012	2.22972	2.45943	2.22972	1.74741	0.0805667	0.987613
ENSMUSG00000104081.1:Gm38278	2.08496	1	2.08496	0.717244	0.473223	0.987613
ENSMUSG00000103002.1:Gm38075	2.79248	-0.415037	2.79248	-0.329604	0.741699	0.987613
ENSMUSG00000085842.7:Pard3bos1	3.58496	1.16993	3.58496	1.50228	0.133025	0.987613
ENSMUSG00000101509.1:Gm29641	2.98864	-0.36257	2.98864	-0.306823	0.758978	0.987613
ENSMUSG00000085019.2:Pard3bos2	2.72972	1.45943	2.72972	1.29977	0.19368	0.987613
ENSMUSG00000085400.1:Pard3bos3	2	0	2	0.0244175	0.98052	0.987613
ENSMUSG00000100750.1:Gm29084	3.08496	-2.16993	3.08496	-2.19139	0.0284235	0.987613
ENSMUSG00000081950.1:Gm11600	2.58496	0	2.58496	0.0348313	0.972214	0.987613
ENSMUSG00000084333.1:Gm11599	2.79248	0.415037	2.79248	0.418517	0.675569	0.987613
ENSMUSG00000025969.15:Nrp2	5.08684	-0.0848889	5.08684	-0.0746828	0.940467	0.987613
ENSMUSG00000100811.1:Gm29083	5.80551	0.563901	5.80551	1.20421	0.22851	0.987613
ENSMUSG00000103032.1:Gm37121	1	0	1	0.0244175	0.98052	0.987613
ENSMUSG00000100426.1:Gm4208	2.98864	-0.36257	2.98864	-0.306823	0.758978	0.987613
ENSMUSG00000104991.1:Gm44468	1.79248	-0.415037	1.79248	-0.263132	0.792449	0.987613
ENSMUSG00000088953.1:Gm24942	2.35022	2.70044	2.35022	1.97505	0.048262	0.987613
ENSMUSG00000081617.1:Rps13-ps7	3.45345	-0.906891	3.45345	-0.997322	0.318608	0.987613
ENSMUSG00000081429.1:Rps27-ps1	2	0	2	0.0244175	0.98052	0.987613
ENSMUSG00000084799.7:Ino80dos	3.45345	-0.263034	3.45345	-0.237965	0.811908	0.987613
ENSMUSG00000040865.15:Ino80d	6.16742	-0.380272	6.16742	-0.678316	0.497572	0.987613
ENSMUSG00000101599.1:Gm20342	3.45345	-0.263034	3.45345	-0.237965	0.811908	0.987613
ENSMUSG00000077884.2:Gm24557	3.16096	-0.321928	3.16096	-0.278321	0.780766	0.987613
ENSMUSG00000025967.16:Eef1b2	5.90368	-0.192645	5.90368	-0.304219	0.760961	0.987613
ENSMUSG00000025968.16:Ndufs1	5.98325	0.250543	5.98325	0.579425	0.562303	0.987613
ENSMUSG00000098850.1:Gm27390	4.2539	-1.10692	4.2539	-1.49531	0.134834	0.987613
ENSMUSG00000064612.2:Gm26457	2.79248	-0.415037	2.79248	-0.329604	0.741699	0.987613
ENSMUSG00000105060.1:Gm26457	2.79248	-0.415037	2.79248	-0.329604	0.741699	0.987613
ENSMUSG00000064602.1:Snora41	3.6427	0.115477	3.6427	0.212776	0.831502	0.987613
ENSMUSG00000094290.2:Gm27512	3	0	3	0.0598273	0.952293	0.987613
ENSMUSG00000046856.13:Gpr1	3	0	3	0.0598273	0.952293	0.987613
ENSMUSG00000102536.1:1700039I01Rik	3.24593	1.32193	3.24593	1.53714	0.12426	0.987613
ENSMUSG00000027520.15:Zdbf2	3.61441	-0.584963	3.61441	-0.643805	0.519702	0.987613
ENSMUSG00000087561.7:Gm11608	3.66096	-0.678072	3.66096	-0.75767	0.448648	0.987613
ENSMUSG00000092705.1:Gm24513	3.22972	-0.459432	3.22972	-0.438616	0.66094	0.987613
ENSMUSG00000094214.1:Gm23448	2.29248	-0.584963	2.29248	-0.38425	0.700793	0.987613
ENSMUSG00000083039.1:Gm11606	2.79248	-0.415037	2.79248	-0.329604	0.741699	0.987613
ENSMUSG00000081643.1:Gm11605	3.79248	-0.415037	3.79248	-0.454977	0.649126	0.987613
ENSMUSG00000025964.15:Adam23	4.19616	-0.392317	4.19616	-0.484207	0.628239	0.987613
ENSMUSG00000087823.1:Gm22281	1.5	1	1.5	0.717244	0.473223	0.987613
ENSMUSG00000115378.1:Gm39653	2.16096	-2.32193	2.16096	-1.58428	0.113131	0.987613
ENSMUSG00000083066.1:Gm12748	3.51118	0.378512	3.51118	0.518667	0.603993	0.987613
ENSMUSG00000069085.5:Dytn	1.95345	-0.736966	1.95345	-0.486172	0.626845	0.987613
ENSMUSG00000025962.15:Fastkd2	5.11441	0.415037	5.11441	0.778173	0.436467	0.987613
ENSMUSG00000025963.5:Mdh1b	5.23989	0.304855	5.23989	0.590205	0.555053	0.987613
ENSMUSG00000025961.1:4933402D24Rik	3.51118	0.378512	3.51118	0.518667	0.603993	0.987613
ENSMUSG00000080817.1:Gm13751	2.87744	-0.584963	2.87744	-0.503925	0.614314	0.987613
ENSMUSG00000082373.2:Gm13754	3.29248	0.584963	3.29248	0.719749	0.47168	0.987613
ENSMUSG00000044689.5:Gm13749	1.5	1	1.5	0.717244	0.473223	0.987613
ENSMUSG00000097272.1:Gm26649	3.37744	-0.415037	3.37744	-0.401571	0.688	0.987613
ENSMUSG00000098487.1:Mir6899	2	-2	2	-1.36124	0.173439	0.987613
ENSMUSG00000086836.1:Gm13748	2.29248	2.58496	2.29248	1.8353	0.0664608	0.987613
ENSMUSG00000025959.13:Klf7	4.75191	0.584963	4.75191	0.992373	0.321015	0.987613
ENSMUSG00000086721.2:Gm13750	2	-2	2	-1.36124	0.173439	0.987613
ENSMUSG00000101895.1:Gm28981	3.37744	0.415037	3.37744	0.554835	0.579008	0.987613
ENSMUSG00000093228.1:Gm25748	3.35022	-0.70044	3.35022	-0.730409	0.46514	0.987613
ENSMUSG00000099658.1:Gm28980	3.35022	0.70044	3.35022	0.883673	0.376873	0.987613
ENSMUSG00000025958.14:Creb1	4.51809	0.251539	4.51809	0.441931	0.658539	0.987613
ENSMUSG00000025956.10:Mettl21a	7.93773	0.235103	7.93773	0.54864	0.583252	0.987613
ENSMUSG00000101832.1:Gm28982	8.20551	-0.131912	8.20551	-0.183127	0.854699	0.987613
ENSMUSG00000100437.1:Gm29152	2	0	2	0.0244175	0.98052	0.987613
ENSMUSG00000070871.10:Ccnyl1	3.80367	0.206451	3.80367	0.341199	0.732954	0.987613
ENSMUSG00000087213.2:2810408I11Rik	7.18241	-0.168754	7.18241	-0.256585	0.797499	0.987613
ENSMUSG00000102140.1:Gm38058	5.93171	-0.353637	5.93171	-0.62521	0.531833	0.987613
ENSMUSG00000045005.9:Fzd5	5.80643	-0.103093	5.80643	-0.125668	0.899995	0.987613
ENSMUSG00000097264.1:Rpl31-ps24	2.79248	-0.415037	2.79248	-0.329604	0.741699	0.987613
ENSMUSG00000051344.13:Plekhm3	3.91645	-0.662965	3.91645	-0.810846	0.417454	0.987613
ENSMUSG00000084416.3:Rpl10a-ps1	2.66096	-1.32193	2.66096	-1.05268	0.292486	0.987613
ENSMUSG00000077471.1:Gm24788	3.74593	-0.321928	3.74593	-0.335696	0.7371	0.987613
ENSMUSG00000090042.1:Gm8550	2.22972	-2.45943	2.22972	-1.69674	0.0897466	0.987613
ENSMUSG00000025955.13:Akr1cl	3.76178	-1.52356	3.76178	-1.87508	0.0607813	0.987613
ENSMUSG00000070870.6:Cryge	3.19616	-1.22239	3.19616	-1.24743	0.212238	0.987613
ENSMUSG00000067299.11:Crygd	1.79248	-0.415037	1.79248	-0.263132	0.792449	0.987613
ENSMUSG00000025952.15:Crygc	3.35712	1.09954	3.35712	1.34351	0.179108	0.987613
ENSMUSG00000073658.4:Crygb	2.56464	-0.485427	2.56464	-0.341901	0.732426	0.987613
ENSMUSG00000100774.1:Gm7329	1.79248	-0.415037	1.79248	-0.263132	0.792449	0.987613
ENSMUSG00000044429.8:Cryga	2.37744	-1.58496	2.37744	-1.11326	0.265597	0.987613
ENSMUSG00000100846.1:Gm28845	2.72972	-1.45943	2.72972	-1.21945	0.222673	0.987613
ENSMUSG00000044816.10:D630023F18Rik	2.58496	-1.16993	2.58496	-0.873129	0.382593	0.987613
ENSMUSG00000025949.16:Pikfyve	7.32955	0.125531	7.32955	0.330171	0.741271	0.987613
ENSMUSG00000025950.16:Idh1	7.30574	0.173149	7.30574	0.425113	0.670754	0.987613
ENSMUSG00000025946.13:Pth2r	3.56464	0.485427	3.56464	0.665195	0.505926	0.987613
ENSMUSG00000100503.1:Gm28927	1.5	1	1.5	0.717244	0.473223	0.987613
ENSMUSG00000100504.1:Gm28926	2	2	2	1.41007	0.158519	0.987613
ENSMUSG00000099383.1:Gm28925	2.40368	0.807355	2.40368	0.610785	0.541342	0.987613
ENSMUSG00000100340.1:Gm28923	2.66096	0.678072	2.66096	0.600761	0.547999	0.987613
ENSMUSG00000100439.1:Gm28922	3.63339	0.347923	3.63339	0.497039	0.619162	0.987613
ENSMUSG00000099819.1:Gm28728	2.82193	-1	2.82193	-0.856813	0.391549	0.987613
ENSMUSG00000082565.1:Gm5255	1.79248	-0.415037	1.79248	-0.263132	0.792449	0.987613
ENSMUSG00000082774.1:Gm8805	1.5	1	1.5	0.717244	0.473223	0.987613
ENSMUSG00000025945.11:Crygf	2.82193	-1	2.82193	-0.856813	0.391549	0.987613
ENSMUSG00000083289.1:Gm8812	2.29248	-0.584963	2.29248	-0.38425	0.700793	0.987613
ENSMUSG00000015222.17:Map2	4.95119	0.186413	4.95119	0.388149	0.697906	0.987613
ENSMUSG00000088850.1:Gm24729	3.48864	0.63743	3.48864	0.824032	0.409921	0.987613
ENSMUSG00000073656.4:Gm10558	3.08496	-1	3.08496	-0.974228	0.329943	0.987613
ENSMUSG00000065694.1:Gm25411	3.16096	-0.321928	3.16096	-0.278321	0.780766	0.987613
ENSMUSG00000055567.18:Unc80	3.29248	0.584963	3.29248	0.719749	0.47168	0.987613
ENSMUSG00000103375.1:Gm37181	4.31468	-0.289507	4.31468	-0.338737	0.734808	0.987613
ENSMUSG00000026005.15:Rpe	5.28493	-0.0740006	5.28493	-0.0578368	0.953879	0.987613
ENSMUSG00000102559.1:Gm37570	3.29248	-0.584963	3.29248	-0.577846	0.563368	0.987613
ENSMUSG00000102776.1:Gm38162	3.5	1	3.5	1.25164	0.2107	0.987613
ENSMUSG00000082057.1:Gm15789	1.16096	-2.32193	1.16096	-1.58428	0.113131	0.987613
ENSMUSG00000103706.1:6820402A03Rik	2.29248	0.584963	2.29248	0.434921	0.66362	0.987613
ENSMUSG00000103382.1:Gm37755	3.32193	0	3.32193	0.0766318	0.938916	0.987613
ENSMUSG00000026004.15:Kansl1l	4.74593	-0.847997	4.74593	-1.27412	0.20262	0.987613
ENSMUSG00000103553.1:Gm38218	2.95345	-0.736966	2.95345	-0.665199	0.505923	0.987613
ENSMUSG00000082769.3:Gm15793	2.5	1	2.5	0.810916	0.417414	0.987613
ENSMUSG00000089420.2:Gm27934	1.79248	-1.58496	1.79248	-1.07369	0.282963	0.987613
ENSMUSG00000026003.5:Acadl	3.66096	1.32193	3.66096	1.68817	0.091379	0.987613
ENSMUSG00000077328.1:Gm25832	2.58496	0	2.58496	0.0348313	0.972214	0.987613
ENSMUSG00000061816.15:Myl1	2.29248	-2.58496	2.29248	-1.78463	0.0743211	0.987613
ENSMUSG00000094191.1:Rpl31-ps14	1.5	1	1.5	0.717244	0.473223	0.987613
ENSMUSG00000082212.1:Gm15826	2.79248	0.415037	2.79248	0.418517	0.675569	0.987613
ENSMUSG00000026000.16:Lancl1	4.89068	0.862496	4.89068	1.43135	0.152331	0.987613
ENSMUSG00000025991.8:Cps1	2.5	1	2.5	0.810916	0.417414	0.987613
ENSMUSG00000086204.1:Gm15668	3.16096	0.321928	3.16096	0.414622	0.678419	0.987613
ENSMUSG00000077745.1:Gm26342	2	-2	2	-1.36124	0.173439	0.987613
ENSMUSG00000095282.1:Gm22548	1.5	1	1.5	0.717244	0.473223	0.987613
ENSMUSG00000087329.3:Gm15671	1.66096	3.32193	1.66096	2.32594	0.0200218	0.987613
ENSMUSG00000102449.1:Gm37100	3.16096	0.321928	3.16096	0.414622	0.678419	0.987613
ENSMUSG00000080539.1:Gm25542	2.5	1	2.5	0.810916	0.417414	0.987613
ENSMUSG00000103307.1:Gm19335	2.90368	0.192645	2.90368	0.244891	0.806541	0.987613
ENSMUSG00000104508.1:Gm37735	1.5	3	1.5	2.1029	0.0354747	0.987613
ENSMUSG00000103642.1:Gm37769	1	0	1	0.0244175	0.98052	0.987613
ENSMUSG00000103809.1:Gm37061	2.58496	0	2.58496	0.0348313	0.972214	0.987613
ENSMUSG00000087514.1:Gm16076	4.28112	-0.222392	4.28112	-0.243776	0.807405	0.987613
ENSMUSG00000062209.15:Erbb4	4.1496	-0.485427	4.1496	-0.615949	0.537928	0.987613
ENSMUSG00000084332.1:Gm8840	2.5	-1	2.5	-0.741253	0.45854	0.987613
ENSMUSG00000101387.1:Pced1c-ps	3.08496	1	3.08496	1.10653	0.268499	0.987613
ENSMUSG00000099804.1:Gm28497	2	2	2	1.41007	0.158519	0.987613
ENSMUSG00000100354.1:Gm29113	2.79248	-0.415037	2.79248	-0.329604	0.741699	0.987613
ENSMUSG00000101156.1:Gm29114	2.32193	0	2.32193	0.0289573	0.976899	0.987613
ENSMUSG00000100815.1:Gm29112	2.58496	1.16993	2.58496	0.942792	0.345788	0.987613
ENSMUSG00000099954.1:Gm28112	3	0	3	0.0598273	0.952293	0.987613
ENSMUSG00000025997.13:Ikzf2	4.56593	0.956931	4.56593	1.48817	0.136705	0.987613
ENSMUSG00000103402.1:Gm37930	2.85022	1.70044	2.85022	1.65031	0.0988798	0.987613
ENSMUSG00000053153.14:Spag16	1.29248	0.584963	1.29248	0.429695	0.667417	0.987613
ENSMUSG00000089345.1:Gm22665	2.16096	-0.321928	2.16096	-0.198623	0.842558	0.987613
ENSMUSG00000080524.1:Gm23879	2	0	2	0.0244175	0.98052	0.987613
ENSMUSG00000101730.1:Gm28580	3.06464	-1.48543	3.06464	-1.47925	0.139072	0.987613
ENSMUSG00000103052.1:Gm38272	1.5	-1	1.5	-0.668409	0.503872	0.987613
ENSMUSG00000104287.1:Gm37456	2.95345	-0.736966	2.95345	-0.665199	0.505923	0.987613
ENSMUSG00000075952.1:Gm23422	2.29248	-2.58496	2.29248	-1.78463	0.0743211	0.987613
ENSMUSG00000045648.15:Vwc2l	3.40368	-0.807355	3.40368	-0.87993	0.378897	0.987613
ENSMUSG00000089965.1:Gm16236	3.16096	-1.67807	3.16096	-1.73785	0.0822365	0.987613
ENSMUSG00000026196.7:Bard1	4.85798	0	4.85798	0.0671452	0.946466	0.987613
ENSMUSG00000101551.1:Gm8870	3.13339	-0.652077	3.13339	-0.633639	0.526316	0.987613
ENSMUSG00000050296.14:Abca12	1.79248	-1.58496	1.79248	-1.07369	0.282963	0.987613
ENSMUSG00000101617.1:Gm6947	2.29248	-0.584963	2.29248	-0.38425	0.700793	0.987613
ENSMUSG00000026192.13:Atic	5.88739	0.604862	5.88739	1.28588	0.198486	0.987613
ENSMUSG00000073652.10:Apol7d	1.72972	-3.45943	1.72972	-2.37237	0.0176744	0.987613
ENSMUSG00000026193.15:Fn1	4.12396	0.247928	4.12396	0.421691	0.673251	0.987613
ENSMUSG00000101834.1:Gm5829	1.5	-1	1.5	-0.668409	0.503872	0.987613
ENSMUSG00000100319.1:Gm5256	3.68316	0.447459	3.68316	0.649949	0.515725	0.987613
ENSMUSG00000099707.6:Gm8883	2	2	2	1.41007	0.158519	0.987613
ENSMUSG00000101211.1:Gm28818	1.5	1	1.5	0.717244	0.473223	0.987613
ENSMUSG00000059483.5:Gm5528	2.95345	-0.736966	2.95345	-0.665199	0.505923	0.987613
ENSMUSG00000101848.1:4933417E11Rik	2.87744	0.584963	2.87744	0.598853	0.549271	0.987613
ENSMUSG00000101764.1:4930556G22Rik	3.45345	-0.263034	3.45345	-0.237965	0.811908	0.987613
ENSMUSG00000101496.1:Gm8885	3.08496	1	3.08496	1.10653	0.268499	0.987613
ENSMUSG00000102123.1:Gm4319	2.87744	0.584963	2.87744	0.598853	0.549271	0.987613
ENSMUSG00000039395.8:Mreg	5.12515	0.534336	5.12515	0.981693	0.326251	0.987613
ENSMUSG00000094655.1:Gm25360	4.2539	-1.10692	4.2539	-1.49531	0.134834	0.987613
ENSMUSG00000097131.1:D230017M19Rik	3.45345	0.906891	3.45345	1.14183	0.253524	0.987613
ENSMUSG00000094050.1:Gm23472	5.14616	-0.203533	5.14616	-0.277086	0.781714	0.987613
ENSMUSG00000093956.1:Gm24497	5.49718	-1.18057	5.49718	-2.11861	0.0341238	0.987613
ENSMUSG00000093843.1:Gm25939	5.22302	-0.537657	5.22302	-0.847088	0.396946	0.987613
ENSMUSG00000026188.11:Tmem169	5.45345	-0.263034	5.45345	-0.409875	0.681898	0.987613
ENSMUSG00000026189.13:Pecr	5.35368	-0.211504	5.35368	-0.31391	0.75359	0.987613
ENSMUSG00000026187.8:Xrcc5	6.64623	-0.684904	6.64623	-1.2857	0.198548	0.987613
ENSMUSG00000085812.1:Gm15843	2.29248	0.584963	2.29248	0.434921	0.66362	0.987613
ENSMUSG00000039372.5:March4	3.95345	0.736966	3.95345	1.0653	0.286742	0.987613
ENSMUSG00000039354.16:Smarcal1	6.33886	-0.72316	6.33886	-1.36198	0.173205	0.987613
ENSMUSG00000110712.1:Gm39662	3.79248	-0.415037	3.79248	-0.454977	0.649126	0.987613
ENSMUSG00000110487.1:Gm18035	2.29248	0.584963	2.29248	0.434921	0.66362	0.987613
ENSMUSG00000039342.5:Ankar	3.29248	0.584963	3.29248	0.719749	0.47168	0.987613
ENSMUSG00000110596.1:Gm45859	3	0	3	0.0598273	0.952293	0.987613
ENSMUSG00000046330.10:Rpl37a	5.72766	0.0544478	5.72766	0.188443	0.850529	0.987613
ENSMUSG00000039323.18:Igfbp2	3.91645	0.662965	3.91645	0.966122	0.333983	0.987613
ENSMUSG00000026185.8:Igfbp5	3.91645	-0.662965	3.91645	-0.810846	0.417454	0.987613
ENSMUSG00000101968.6:1700027A15Rik	2.79248	-0.415037	2.79248	-0.329604	0.741699	0.987613
ENSMUSG00000026182.6:Tnp1	3.16096	0.321928	3.16096	0.414622	0.678419	0.987613
ENSMUSG00000102266.1:Gm38106	2.45345	1.73697	2.45345	1.33968	0.18035	0.987613
ENSMUSG00000101112.1:Gm29185	2.5	1	2.5	0.810916	0.417414	0.987613
ENSMUSG00000100697.1:Gm29184	2.79248	0.415037	2.79248	0.418517	0.675569	0.987613
ENSMUSG00000098697.1:Gm27315	2.5	-1	2.5	-0.741253	0.45854	0.987613
ENSMUSG00000101812.1:D530049I02Rik	2.66096	0.678072	2.66096	0.600761	0.547999	0.987613
ENSMUSG00000099877.6:Pinc	1.5	-1	1.5	-0.668409	0.503872	0.987613
ENSMUSG00000100044.1:Gm9553	3.37744	0.415037	3.37744	0.554835	0.579008	0.987613
ENSMUSG00000100429.1:Gm29186	1.90368	-1.80735	1.90368	-1.22777	0.219535	0.987613
ENSMUSG00000100444.1:C530043A13Rik	2.45345	-1.73697	2.45345	-1.27174	0.203465	0.987613
ENSMUSG00000101344.1:Gm29183	3.16096	-0.321928	3.16096	-0.278321	0.780766	0.987613
ENSMUSG00000098504.1:Mir6351	3	2	3	2.08233	0.0373119	0.987613
ENSMUSG00000100301.6:6030407O03Rik	6.46703	-0.0815299	6.46703	-0.0826738	0.934111	0.987613
ENSMUSG00000055322.15:Tns1	3.5222	-0.125531	3.5222	-0.0757951	0.939582	0.987613
ENSMUSG00000061815.11:Rufy4	6.78753	-0.0652915	6.78753	-0.0502971	0.959886	0.987613
ENSMUSG00000026180.8:Cxcr2	2.5	-1	2.5	-0.741253	0.45854	0.987613
ENSMUSG00000048480.5:Cxcr1	3.69616	-0.222392	3.69616	-0.208183	0.835086	0.987613
ENSMUSG00000087820.1:Mir1928	1.66096	1.32193	1.66096	0.940285	0.347071	0.987613
ENSMUSG00000094768.1:Gm25524	1.29248	-2.58496	1.29248	-1.76651	0.0773096	0.987613
ENSMUSG00000006304.14:Arpc2	3.74593	1.152	3.74593	1.55253	0.120537	0.987613
ENSMUSG00000064272.3:Gpbar1	3.85022	0.29956	3.85022	0.460479	0.645172	0.987613
ENSMUSG00000101503.1:Gm28364	3.29248	-1.41504	3.29248	-1.4985	0.134003	0.987613
ENSMUSG00000026179.14:Pnkd	8.12351	-0.258312	8.12351	-0.435148	0.663455	0.987613
ENSMUSG00000006299.13:Aamp	8.18388	-0.311944	8.18388	-0.542081	0.587763	0.987613
ENSMUSG00000103013.1:Gm37503	3.66993	1	3.66993	1.29448	0.195501	0.987613
ENSMUSG00000099931.1:Gm29358	5.93826	-0.767339	5.93826	-1.45006	0.147041	0.987613
ENSMUSG00000006301.17:Tmbim1	2.90368	-1.80735	2.90368	-1.71311	0.086692	0.987613
ENSMUSG00000103403.1:Gm37931	2.58496	0	2.58496	0.0348313	0.972214	0.987613
ENSMUSG00000073650.8:Catip	7.8526	-0.249359	7.8526	-0.417298	0.676461	0.987613
ENSMUSG00000026177.11:Slc11a1	2.40368	-0.807355	2.40368	-0.55287	0.580352	0.987613
ENSMUSG00000026176.13:Ctdsp1	6.48199	0.145198	6.48199	0.369383	0.711842	0.987613
ENSMUSG00000065468.1:Mir26b	2.95345	-1.26303	2.95345	-1.18022	0.237912	0.987613
ENSMUSG00000026175.12:Vil1	3.19616	0.777608	3.19616	0.905041	0.365443	0.987613
ENSMUSG00000103227.1:Gm37733	2.66096	-1.32193	2.66096	-1.05268	0.292486	0.987613
ENSMUSG00000026174.9:Cnot9	6.71744	0.205469	6.71744	0.489554	0.624449	0.987613
ENSMUSG00000026173.15:Plcd4	4.42587	0.0671142	4.42587	0.168391	0.866276	0.987613
ENSMUSG00000033364.13:Usp37	4.12396	0.247928	4.12396	0.421691	0.673251	0.987613
ENSMUSG00000093155.1:Gm25035	3.89395	-0.387023	3.89395	-0.441037	0.659186	0.987613
ENSMUSG00000026172.12:Bcs1l	7.77348	0.230532	7.77348	0.539525	0.589525	0.987613
ENSMUSG00000026135.17:Zfp142	7.3197	0.360295	7.3197	0.79825	0.424725	0.987613
ENSMUSG00000033276.18:Stk36	5.20097	0.313158	5.20097	0.604371	0.545597	0.987613
ENSMUSG00000026171.12:Rnf25	4.85454	0.199309	4.85454	0.38239	0.702172	0.987613
ENSMUSG00000033257.14:Ttll4	7.50185	0.151164	7.50185	0.381279	0.702996	0.987613
ENSMUSG00000026170.6:Cyp27a1	2.79248	-0.415037	2.79248	-0.329604	0.741699	0.987613
ENSMUSG00000006542.13:Prkag3	3.29248	0.584963	3.29248	0.719749	0.47168	0.987613
ENSMUSG00000098351.1:Gm27507	2.79248	2.41504	2.79248	2.22106	0.0263472	0.987613
ENSMUSG00000033227.7:Wnt6	2.95345	0.736966	2.95345	0.777781	0.436698	0.987613
ENSMUSG00000099472.1:Gm29539	2.5	-1	2.5	-0.741253	0.45854	0.987613
ENSMUSG00000026167.14:Wnt10a	3.58496	-0.830075	3.58496	-0.943558	0.345396	0.987613
ENSMUSG00000089964.1:Gm16582	3.35022	0.70044	3.35022	0.883673	0.376873	0.987613
ENSMUSG00000090071.4:Cdk5r2	5.74593	-0.508147	5.74593	-0.933277	0.350677	0.987613
ENSMUSG00000055197.4:Fev	3.08496	2.16993	3.08496	2.32369	0.0201422	0.987613
ENSMUSG00000006546.3:Cryba2	6.69077	-0.334419	6.69077	-0.586892	0.557276	0.987613
ENSMUSG00000065616.3:Mir375	3.29248	-0.584963	3.29248	-0.577846	0.563368	0.987613
ENSMUSG00000089653.1:Gm15841	6.55058	-0.215268	6.55058	-0.349325	0.726845	0.987613
ENSMUSG00000047021.14:Cfap65	3.85022	-0.29956	3.85022	-0.307041	0.758812	0.987613
ENSMUSG00000006538.12:Ihh	3.29248	0.584963	3.29248	0.719749	0.47168	0.987613
ENSMUSG00000103145.1:Gm37744	3.94741	-0.280108	3.94741	-0.297753	0.765892	0.987613
ENSMUSG00000026162.7:Nhej1	3.29248	-0.584963	3.29248	-0.577846	0.563368	0.987613
ENSMUSG00000026205.8:Slc23a3	2	2	2	1.41007	0.158519	0.987613
ENSMUSG00000049339.16:Retreg2	6.51343	-0.456065	6.51343	-0.829434	0.406859	0.987613
ENSMUSG00000033159.14:Cnppd1	6.82586	-0.393011	6.82586	-0.703715	0.48161	0.987613
ENSMUSG00000026197.12:Zfand2b	4.68643	-1.19794	4.68643	-1.82762	0.0676064	0.987613
ENSMUSG00000026198.15:Abcb6	5.45345	0.263034	5.45345	0.569824	0.568797	0.987613
ENSMUSG00000099519.1:Gm29253	2.16096	0.321928	2.16096	0.247458	0.804554	0.987613
ENSMUSG00000026199.17:Ankzf1	6.3741	0.104337	6.3741	0.287913	0.773413	0.987613
ENSMUSG00000033124.15:Atg9a	5.64125	-0.173332	5.64125	-0.265711	0.790462	0.987613
ENSMUSG00000099204.2:Gm27943	3.01118	1.37851	3.01118	1.45385	0.145987	0.987613
ENSMUSG00000026201.12:Stk16	4.6427	0.115477	4.6427	0.249794	0.802747	0.987613
ENSMUSG00000026200.13:Glb1l	4.71523	0.383329	4.71523	0.673452	0.50066	0.987613
ENSMUSG00000026202.13:Tuba4a	3.95345	0.736966	3.95345	1.0653	0.286742	0.987613
ENSMUSG00000096094.2:A630095N17Rik	3.37744	-0.415037	3.37744	-0.401571	0.688	0.987613
ENSMUSG00000026203.16:Dnajb2	4.5222	-0.125531	4.5222	-0.117341	0.90659	0.987613
ENSMUSG00000101840.1:Gm28294	5.26666	0.0374747	5.26666	0.134065	0.893351	0.987613
ENSMUSG00000026204.15:Ptprn	3.1427	1.11548	3.1427	1.26867	0.204559	0.987613
ENSMUSG00000100556.1:Gm28902	2.98864	0.36257	2.98864	0.426478	0.66976	0.987613
ENSMUSG00000033061.15:Resp18	2.16096	-2.32193	2.16096	-1.58428	0.113131	0.987613
ENSMUSG00000026209.15:Dnpep	6.7431	0.667425	6.7431	1.41062	0.158358	0.987613
ENSMUSG00000026208.9:Des	2.82193	-1	2.82193	-0.856813	0.391549	0.987613
ENSMUSG00000026207.16:Speg	3.29248	-0.584963	3.29248	-0.577846	0.563368	0.987613
ENSMUSG00000085653.7:Gm15179	3.16096	-0.321928	3.16096	-0.278321	0.780766	0.987613
ENSMUSG00000086053.1:Gm15178	2.66096	1.32193	2.66096	1.13305	0.257193	0.987613
ENSMUSG00000033021.16:Gmppa	4.87744	0.245112	4.87744	0.454837	0.649227	0.987613
ENSMUSG00000033007.15:Asic4	4.20681	-1.49476	4.20681	-2.04408	0.0409452	0.987613
ENSMUSG00000102605.1:Gm37264	3.40368	-1.19265	3.40368	-1.33434	0.182093	0.987613
ENSMUSG00000051703.14:Tmem198	7.61868	-0.351472	7.61868	-0.620894	0.534669	0.987613
ENSMUSG00000032997.16:Chpf	7.57543	-0.332076	7.57543	-0.582221	0.560418	0.987613
ENSMUSG00000026211.17:Obsl1	4.11441	-1.05889	4.11441	-1.42736	0.153476	0.987613
ENSMUSG00000032968.4:Inha	2.79248	-1.58496	2.79248	-1.38402	0.166352	0.987613
ENSMUSG00000082745.1:Gm15181	2.79248	-0.415037	2.79248	-0.329604	0.741699	0.987613
ENSMUSG00000026213.15:Stk11ip	4.5222	0.125531	4.5222	0.255035	0.798696	0.987613
ENSMUSG00000082059.1:Gm15183	2.79248	-0.415037	2.79248	-0.329604	0.741699	0.987613
ENSMUSG00000006576.16:Slc4a3	3.79248	-0.415037	3.79248	-0.454977	0.649126	0.987613
ENSMUSG00000083244.1:Gm15180	2.66096	-1.32193	2.66096	-1.05268	0.292486	0.987613
ENSMUSG00000082528.1:Gm15182	2.79248	-1.58496	2.79248	-1.38402	0.166352	0.987613
ENSMUSG00000082012.1:Gm5257	2.69616	-0.222392	2.69616	-0.151784	0.879357	0.987613
ENSMUSG00000099996.1:Gm29065	2.29248	-0.584963	2.29248	-0.38425	0.700793	0.987613
ENSMUSG00000101763.1:Gm29068	1.5	1	1.5	0.717244	0.473223	0.987613
ENSMUSG00000100827.1:Gm29069	1.66096	1.32193	1.66096	0.940285	0.347071	0.987613
ENSMUSG00000100553.6:Gm17751	3.45345	-0.263034	3.45345	-0.237965	0.811908	0.987613
ENSMUSG00000098611.1:Mir6343	1.90368	1.80735	1.90368	1.2766	0.201743	0.987613
ENSMUSG00000100534.1:Gm816	3	2	3	2.08233	0.0373119	0.987613
ENSMUSG00000102904.1:Gm38265	2.66096	-0.678072	2.66096	-0.520394	0.602789	0.987613
ENSMUSG00000099141.1:Mir6352	5.53841	0.432959	5.53841	0.886275	0.375469	0.987613
ENSMUSG00000101849.1:Gm28386	6.6201	-0.525091	6.6201	-0.96706	0.333514	0.987613
ENSMUSG00000026235.14:Epha4	6.61125	-0.542793	6.61125	-1.00236	0.316172	0.987613
ENSMUSG00000101506.1:Gm28385	2.16096	-2.32193	2.16096	-1.58428	0.113131	0.987613
ENSMUSG00000065215.1:Gm26263	1.90368	3.80735	1.90368	2.66226	0.00776189	0.987613
ENSMUSG00000102052.1:Gm28387	7.15367	-0.770974	7.15367	-1.45731	0.145031	0.987613
ENSMUSG00000004872.15:Pax3	3.74593	0.847997	3.74593	1.16307	0.244801	0.987613
ENSMUSG00000032908.9:Sgpp2	3.08496	1	3.08496	1.10653	0.268499	0.987613
ENSMUSG00000102945.1:Gm37884	2.95345	-0.736966	2.95345	-0.665199	0.505923	0.987613
ENSMUSG00000101798.1:Gm28995	1.5	-1	1.5	-0.668409	0.503872	0.987613
ENSMUSG00000104018.1:4833412K13Rik	3.19616	1.22239	3.19616	1.38374	0.166439	0.987613
ENSMUSG00000026245.16:Farsb	5.65246	-0.257798	5.65246	-0.434122	0.6642	0.987613
ENSMUSG00000012187.13:Mogat1	2.79248	0.415037	2.79248	0.418517	0.675569	0.987613
ENSMUSG00000090486.2:BC035947	3.32193	0	3.32193	0.0766318	0.938916	0.987613
ENSMUSG00000100562.1:Gm29611	1.90368	1.80735	1.90368	1.2766	0.201743	0.987613
ENSMUSG00000032883.15:Acsl3	7.23533	0.381871	7.23533	0.841269	0.400197	0.987613
ENSMUSG00000079470.8:Utp14b	7.27753	0.380143	7.27753	0.837824	0.40213	0.987613
ENSMUSG00000099377.1:Gm6159	2.66096	-1.32193	2.66096	-1.05268	0.292486	0.987613
ENSMUSG00000047330.8:Kcne4	2.66096	-1.32193	2.66096	-1.05268	0.292486	0.987613
ENSMUSG00000072978.3:Gm5830	2.74593	0.847997	2.74593	0.772051	0.440084	0.987613
ENSMUSG00000099706.1:Gm29536	3.48864	-0.63743	3.48864	-0.679523	0.496807	0.987613
ENSMUSG00000050711.7:Scg2	6.01014	0.111893	6.01014	0.302979	0.761906	0.987613
ENSMUSG00000099562.1:Gm19027	3.08496	-0.169925	3.08496	-0.110637	0.911904	0.987613
ENSMUSG00000077782.1:Gm24160	3.81468	0.710493	3.81468	0.986917	0.323684	0.987613
ENSMUSG00000102235.1:Gm37886	2.58496	0	2.58496	0.0348313	0.972214	0.987613
ENSMUSG00000054702.14:Ap1s3	2.5	1	2.5	0.810916	0.417414	0.987613
ENSMUSG00000104497.1:Gm10555	2.82193	1	2.82193	0.945726	0.344288	0.987613
ENSMUSG00000026248.9:Mrpl44	5.46018	-0.424498	5.46018	-0.710568	0.477352	0.987613
ENSMUSG00000073643.11:Wdfy1	5.60716	-0.874469	5.60716	-1.54855	0.12149	0.987613
ENSMUSG00000026249.10:Serpine2	6.36566	-0.556393	6.36566	-1.02947	0.303258	0.987613
ENSMUSG00000067106.6:Gm5529	4.06464	-0.514573	4.06464	-0.611976	0.540554	0.987613
ENSMUSG00000100397.1:Gm28071	2.95345	-1.90689	2.95345	-1.81056	0.0702094	0.987613
ENSMUSG00000099753.1:Gm28058	2.66096	0.678072	2.66096	0.600761	0.547999	0.987613
ENSMUSG00000096297.1:Gm23934	2.89068	-1.1375	2.89068	-1.02475	0.305479	0.987613
ENSMUSG00000102518.1:Gm38339	1	-2	1	-1.36124	0.173439	0.987613
ENSMUSG00000099552.1:9830004L10Rik	3.0222	0.874469	3.0222	0.944137	0.345099	0.987613
ENSMUSG00000043230.2:Fam124b	3.31468	0.289507	3.31468	0.410199	0.68166	0.987613
ENSMUSG00000101257.1:2310015K22Rik	2.5	1	2.5	0.810916	0.417414	0.987613
ENSMUSG00000103404.1:Gm37932	3.08496	-0.169925	3.08496	-0.110637	0.911904	0.987613
ENSMUSG00000103076.1:Gm37902	1.90368	1.80735	1.90368	1.2766	0.201743	0.987613
ENSMUSG00000103525.1:Gm37262	4.16993	0	4.16993	0.0708924	0.943483	0.987613
ENSMUSG00000004364.14:Cul3	5.1198	0.331206	5.1198	0.63516	0.525324	0.987613
ENSMUSG00000101722.1:Gm29125	3.39068	-0.137504	3.39068	-0.0817986	0.934807	0.987613
ENSMUSG00000090637.2:Gm6189	2.5	1	2.5	0.810916	0.417414	0.987613
ENSMUSG00000101483.1:1700016L21Rik	2.29248	0.584963	2.29248	0.434921	0.66362	0.987613
ENSMUSG00000110100.1:Gm45261	2.29248	-0.584963	2.29248	-0.38425	0.700793	0.987613
ENSMUSG00000103192.1:Gm37645	1.5	-1	1.5	-0.668409	0.503872	0.987613
ENSMUSG00000104488.1:Gm38062	3.5	-1	3.5	-1.10713	0.268236	0.987613
ENSMUSG00000102721.1:A630081D01Rik	2.45345	0.263034	2.45345	0.231697	0.816773	0.987613
ENSMUSG00000038608.15:Dock10	3.90368	0.192645	3.90368	0.335815	0.737011	0.987613
ENSMUSG00000099949.1:Gm29124	2.58496	0	2.58496	0.0348313	0.972214	0.987613
ENSMUSG00000099918.1:Gm28066	2	2	2	1.41007	0.158519	0.987613
ENSMUSG00000054976.14:Nyap2	3.74593	-0.321928	3.74593	-0.335696	0.7371	0.987613
ENSMUSG00000104029.1:Gm37210	3.56464	0.485427	3.56464	0.665195	0.505926	0.987613
ENSMUSG00000101986.1:Gm6198	2.79248	0.415037	2.79248	0.418517	0.675569	0.987613
ENSMUSG00000087008.4:Gm5530	3.29248	0.584963	3.29248	0.719749	0.47168	0.987613
ENSMUSG00000100561.1:Gm7516	3.0222	0.874469	3.0222	0.944137	0.345099	0.987613
ENSMUSG00000103571.1:Gm37114	3.16096	0.321928	3.16096	0.414622	0.678419	0.987613
ENSMUSG00000098797.1:Mir6344	2.45345	-0.263034	2.45345	-0.163759	0.869921	0.987613
ENSMUSG00000022591.5:Gm9747	3.29248	0.584963	3.29248	0.719749	0.47168	0.987613
ENSMUSG00000055980.2:Irs1	7.11591	0.187086	7.11591	0.4529	0.65062	0.987613
ENSMUSG00000026142.15:Rhbdd1	5.68589	0.0840643	5.68589	0.247493	0.804527	0.987613
ENSMUSG00000096779.1:Gm22112	3.35712	-1.09954	3.35712	-1.19024	0.23395	0.987613
ENSMUSG00000100786.1:Gm28940	2.16096	-2.32193	2.16096	-1.58428	0.113131	0.987613
ENSMUSG00000079465.8:Col4a3	3.5222	1.87447	3.5222	2.28298	0.0224315	0.987613
ENSMUSG00000067158.9:Col4a4	2.29248	0.584963	2.29248	0.434921	0.66362	0.987613
ENSMUSG00000065055.1:n-R5s213	2.19616	1.22239	2.19616	0.881244	0.378186	0.987613
ENSMUSG00000026150.14:Mff	4.90448	0.76184	4.90448	1.27214	0.203324	0.987613
ENSMUSG00000097564.2:C430014B12Rik	3.68316	0.447459	3.68316	0.649949	0.515725	0.987613
ENSMUSG00000101450.1:Gm28941	2.29248	-0.584963	2.29248	-0.38425	0.700793	0.987613
ENSMUSG00000026149.2:Tm4sf20	3.08496	-0.169925	3.08496	-0.110637	0.911904	0.987613
ENSMUSG00000114299.1:Gm47791	2	0	2	0.0244175	0.98052	0.987613
ENSMUSG00000099771.1:Gm19257	1.29248	2.58496	1.29248	1.81535	0.0694703	0.987613
ENSMUSG00000102280.1:Gm36999	3.45345	0.263034	3.45345	0.382474	0.70211	0.987613
ENSMUSG00000100170.1:Gm28942	2.95345	-1.90689	2.95345	-1.81056	0.0702094	0.987613
ENSMUSG00000100744.1:Gm17764	2.45345	-0.263034	2.45345	-0.163759	0.869921	0.987613
ENSMUSG00000093782.1:Gm22396	8.17914	-0.193975	8.17914	-0.306871	0.758941	0.987613
ENSMUSG00000026159.13:Agfg1	8.16912	-0.195324	8.16912	-0.309561	0.756895	0.987613
ENSMUSG00000113880.1:A030005L19Rik	3.40368	-0.807355	3.40368	-0.87993	0.378897	0.987613
ENSMUSG00000113973.1:A030014E15Rik	3.39068	-0.137504	3.39068	-0.0817986	0.934807	0.987613
ENSMUSG00000113846.1:Gm6217	4.05426	-0.938599	4.05426	-1.18024	0.237904	0.987613
ENSMUSG00000113084.1:A030003K21Rik	3.45345	0.263034	3.45345	0.382474	0.70211	0.987613
ENSMUSG00000113925.1:Gm7544	3.40368	-0.807355	3.40368	-0.87993	0.378897	0.987613
ENSMUSG00000114011.1:Gm47955	3.53841	-0.736966	3.53841	-0.829693	0.406713	0.987613
ENSMUSG00000113097.1:Gm47959	2.80735	0	2.80735	0.0444566	0.96454	0.987613
ENSMUSG00000101784.1:Gm7553	3.32193	0	3.32193	0.0766318	0.938916	0.987613
ENSMUSG00000100432.1:Gm7539	3	0	3	0.0598273	0.952293	0.987613
ENSMUSG00000038496.16:Slc19a3	3.1427	-1.11548	3.1427	-1.13237	0.25748	0.987613
ENSMUSG00000100190.1:Krtap28-10	2.40368	0.807355	2.40368	0.610785	0.541342	0.987613
ENSMUSG00000113267.1:Gm47969	3.24593	0.152003	3.24593	0.239542	0.810685	0.987613
ENSMUSG00000104423.1:A030005K14Rik	2.29248	-2.58496	2.29248	-1.78463	0.0743211	0.987613
ENSMUSG00000101315.1:Krtap28-13	3	-2	3	-1.96268	0.0496834	0.987613
ENSMUSG00000099691.1:Gm29518	3.83621	-0.5025	3.83621	-0.567023	0.570698	0.987613
ENSMUSG00000026166.14:Ccl20	2.29248	0.584963	2.29248	0.434921	0.66362	0.987613
ENSMUSG00000101173.1:Gm29519	1.66096	-1.32193	1.66096	-0.89145	0.372688	0.987613
ENSMUSG00000053161.16:Daw1	4.21523	0.616671	4.21523	0.943435	0.345458	0.987613
ENSMUSG00000101896.1:Gm6244	3.39068	-0.137504	3.39068	-0.0817986	0.934807	0.987613
ENSMUSG00000084443.1:n-R5s214	3.48864	-1.36257	3.48864	-1.53474	0.124847	0.987613
ENSMUSG00000079140.3:Gm6374	2.69616	-0.222392	2.69616	-0.151784	0.879357	0.987613
ENSMUSG00000104374.1:Gm37517	2.29248	0.584963	2.29248	0.434921	0.66362	0.987613
ENSMUSG00000026163.17:Sphkap	4.49718	0.819428	4.49718	1.28423	0.199063	0.987613
ENSMUSG00000104219.1:Gm37989	1.66096	-1.32193	1.66096	-0.89145	0.372688	0.987613
ENSMUSG00000094946.1:Gm25754	3.16096	0.321928	3.16096	0.414622	0.678419	0.987613
ENSMUSG00000100580.6:4933436I20Rik	3.19616	0.777608	3.19616	0.905041	0.365443	0.987613
ENSMUSG00000102750.1:Gm37058	4	0	4	0.0776382	0.938116	0.987613
ENSMUSG00000101934.1:Gm18304	2.16096	0.321928	2.16096	0.247458	0.804554	0.987613
ENSMUSG00000098851.1:Mir6353	2.87744	-0.584963	2.87744	-0.503925	0.614314	0.987613
ENSMUSG00000045658.16:Pid1	2.08496	2.16993	2.08496	1.5278	0.126562	0.987613
ENSMUSG00000104396.1:Gm37959	2.56464	0.485427	2.56464	0.411563	0.680659	0.987613
ENSMUSG00000102481.1:Gm37925	2.89068	-1.1375	2.89068	-1.02475	0.305479	0.987613
ENSMUSG00000093254.1:Mir5126	5.54439	1	5.54439	1.94228	0.0521038	0.987613
ENSMUSG00000036766.12:Dner	6.42392	0.351985	6.42392	0.781683	0.434401	0.987613
ENSMUSG00000103505.1:Gm38374	3.56464	0.485427	3.56464	0.665195	0.505926	0.987613
ENSMUSG00000104503.1:Gm37738	1.66096	1.32193	1.66096	0.940285	0.347071	0.987613
ENSMUSG00000073633.9:Fbxo36	6.09892	0.481869	6.09892	1.04065	0.298038	0.987613
ENSMUSG00000026219.14:Trip12	3.89395	-0.387023	3.89395	-0.441037	0.659186	0.987613
ENSMUSG00000026220.6:Slc16a14	4.82193	-0.356144	4.82193	-0.496163	0.619779	0.987613
ENSMUSG00000096802.1:Gm15433	4.32193	-0.643856	4.32193	-0.886124	0.375551	0.987613
ENSMUSG00000099693.1:Gm29284	4.19616	-0.777608	4.19616	-1.02936	0.303309	0.987613
ENSMUSG00000064281.7:Rpl19-ps1	4.35368	0.211504	4.35368	0.382551	0.702053	0.987613
ENSMUSG00000098842.1:Gm27907	3.7539	0.106915	3.7539	0.213686	0.830792	0.987613
ENSMUSG00000061852.8:Gm7582	4.32193	0	4.32193	0.0688471	0.945111	0.987613
ENSMUSG00000089976.1:Gm2389	3.79248	-0.415037	3.79248	-0.454977	0.649126	0.987613
ENSMUSG00000101279.1:Gm18342	3.94741	-0.280108	3.94741	-0.297753	0.765892	0.987613
ENSMUSG00000073631.1:Gm10553	4.85022	0.29956	4.85022	0.540956	0.588538	0.987613
ENSMUSG00000072109.11:A530040E14Rik	5.27921	-0.842459	5.27921	-1.48894	0.136504	0.987613
ENSMUSG00000089844.7:A530032D15Rik	4.11441	-1.58496	4.11441	-2.17171	0.0298777	0.987613
ENSMUSG00000090128.1:Gm16038	7.60229	-0.560715	7.60229	-1.03809	0.299229	0.987613
ENSMUSG00000089716.7:Gm6264	3.66993	1	3.66993	1.29448	0.195501	0.987613
ENSMUSG00000079457.9:Gm7609	4.61441	0.584963	4.61441	0.992373	0.321015	0.987613
ENSMUSG00000090252.1:Gm16028	4.80643	-0.103093	4.80643	-0.0959166	0.923587	0.987613
ENSMUSG00000079455.9:Gm16026	3.80367	0.206451	3.80367	0.341199	0.732954	0.987613
ENSMUSG00000052477.15:C130026I21Rik	3.99718	0.180572	3.99718	0.319635	0.749245	0.987613
ENSMUSG00000089652.1:Gm16025	4.37744	-0.415037	4.37744	-0.546739	0.584558	0.987613
ENSMUSG00000091199.9:Gm2619	4.67326	-0.561879	4.67326	-0.821572	0.411321	0.987613
ENSMUSG00000096292.1:Gm2666	4.18316	0.552541	4.18316	0.852695	0.393828	0.987613
ENSMUSG00000101751.1:Gm2427	4.62396	-0.752072	4.62396	-1.1224	0.261693	0.987613
ENSMUSG00000090186.5:Gm7592	3.5222	0.125531	3.5222	0.220304	0.825634	0.987613
ENSMUSG00000089714.1:Gm16092	4.24593	-0.152003	4.24593	-0.14418	0.885358	0.987613
ENSMUSG00000094127.1:G530012D18Rik	4.35712	-0.0703893	4.35712	-0.0355548	0.971637	0.987613
ENSMUSG00000070034.13:Sp110	4.68316	-0.447459	4.68316	-0.640595	0.521786	0.987613
ENSMUSG00000090103.1:Gm16094	4.86566	-0.443607	4.86566	-0.634502	0.525753	0.987613
ENSMUSG00000070031.11:Sp140	4.68861	0.881356	4.68861	1.46117	0.143968	0.987613
ENSMUSG00000073628.5:Gm10552	3.62869	0.917538	3.62869	1.19363	0.232622	0.987613
ENSMUSG00000026222.16:Sp100	3.95345	0.0931094	3.95345	0.20242	0.839588	0.987613
ENSMUSG00000090246.1:Gm17017	4.44589	0.395929	4.44589	0.656091	0.511766	0.987613
ENSMUSG00000064414.1:n-R5s215	1.90368	1.80735	1.90368	1.2766	0.201743	0.987613
ENSMUSG00000098634.1:Mir8096	2.95345	0.736966	2.95345	0.777781	0.436698	0.987613
ENSMUSG00000094834.1:Gm25472	2.58496	0	2.58496	0.0348313	0.972214	0.987613
ENSMUSG00000100217.1:9930111H07Rik	3.40368	-0.807355	3.40368	-0.87993	0.378897	0.987613
ENSMUSG00000052760.16:A630001G21Rik	2.72972	1.45943	2.72972	1.29977	0.19368	0.987613
ENSMUSG00000092932.2:Gm22906	2.79248	-1.58496	2.79248	-1.38402	0.166352	0.987613
ENSMUSG00000036707.16:Cab39	6.53782	0.124179	6.53782	0.327476	0.743308	0.987613
ENSMUSG00000026223.15:Itm2c	3.32193	0	3.32193	0.0766318	0.938916	0.987613
ENSMUSG00000026224.11:4933407L21Rik	5.30367	0.0365259	5.30367	0.147997	0.882345	0.987613
ENSMUSG00000099767.1:Gm28884	3.58496	-0.830075	3.58496	-0.943558	0.345396	0.987613
ENSMUSG00000049608.8:Gpr55	2.58496	-1.16993	2.58496	-0.873129	0.382593	0.987613
ENSMUSG00000100108.1:Gm28100	2.79248	-0.415037	2.79248	-0.329604	0.741699	0.987613
ENSMUSG00000099342.1:Gm18180	4.06464	0.514573	4.06464	0.767252	0.442932	0.987613
ENSMUSG00000026226.16:Spata3	2.69616	2.22239	2.69616	1.95827	0.0501986	0.987613
ENSMUSG00000026227.11:2810459M11Rik	3.45345	-0.263034	3.45345	-0.237965	0.811908	0.987613
ENSMUSG00000026229.17:Psmd1	8.16448	-0.0703893	8.16448	-0.0604614	0.951788	0.987613
ENSMUSG00000077274.1:Gm22786	2.35022	-2.70044	2.35022	-1.91714	0.0552202	0.987613
ENSMUSG00000026228.6:Htr2b	3.69616	0.222392	3.69616	0.361621	0.717635	0.987613
ENSMUSG00000103272.1:Gm37914	3.40368	-0.807355	3.40368	-0.87993	0.378897	0.987613
ENSMUSG00000094638.1:Gm21972	1.79248	0.415037	1.79248	0.311967	0.755066	0.987613
ENSMUSG00000062590.13:Armc9	5.57741	-0.658963	5.57741	-1.14721	0.251294	0.987613
ENSMUSG00000087538.1:Gm16341	3.63339	0.347923	3.63339	0.497039	0.619162	0.987613
ENSMUSG00000079445.3:B3gnt7	2.79248	-0.415037	2.79248	-0.329604	0.741699	0.987613
ENSMUSG00000099644.1:Gm28626	2.98864	0.36257	2.98864	0.426478	0.66976	0.987613
ENSMUSG00000091806.1:Gm5258	1.79248	1.58496	1.79248	1.12252	0.26164	0.987613
ENSMUSG00000101853.1:Gm28627	3.58496	-1.16993	3.58496	-1.35917	0.174094	0.987613
ENSMUSG00000064837.1:Snora75	3.24593	-0.152003	3.24593	-0.0976391	0.922219	0.987613
ENSMUSG00000064696.1:Gm24148	2.29248	0.584963	2.29248	0.434921	0.66362	0.987613
ENSMUSG00000104627.1:Mir3535	2.29248	0.584963	2.29248	0.434921	0.66362	0.987613
ENSMUSG00000064823.1:Snord82	2.40368	0.807355	2.40368	0.610785	0.541342	0.987613
ENSMUSG00000073627.7:C130036L24Rik	7.36989	-0.0959244	7.36989	-0.111374	0.91132	0.987613
ENSMUSG00000026234.12:Ncl	7.33916	-0.0890835	7.33916	-0.0977345	0.922143	0.987613
ENSMUSG00000110510.1:Gm45908	2	0	2	0.0244175	0.98052	0.987613
ENSMUSG00000036574.5:Tex44	3.5	-1	3.5	-1.10713	0.268236	0.987613
ENSMUSG00000026237.5:Nmur1	2.90368	-1.80735	2.90368	-1.71311	0.086692	0.987613
ENSMUSG00000101328.1:Rpl30-ps6	2.5	1	2.5	0.810916	0.417414	0.987613
ENSMUSG00000026238.14:Ptma	8.61254	-0.298027	8.61254	-0.514333	0.60702	0.987613
ENSMUSG00000102927.1:Gm37152	2.79248	-0.415037	2.79248	-0.329604	0.741699	0.987613
ENSMUSG00000026240.12:Cops7b	5.56464	-0.485427	5.56464	-0.824036	0.409919	0.987613
ENSMUSG00000026239.14:Pde6d	5.45345	-0.263034	5.45345	-0.409875	0.681898	0.987613
ENSMUSG00000084468.1:Gm22955	3.19616	1.22239	3.19616	1.38374	0.166439	0.987613
ENSMUSG00000103609.1:Gm37022	3.45345	0.263034	3.45345	0.382474	0.70211	0.987613
ENSMUSG00000026241.5:Nppc	5.30274	0.109624	5.30274	0.284128	0.776312	0.987613
ENSMUSG00000053333.15:Dis3l2	5.34674	-0.353637	5.34674	-0.578604	0.562857	0.987613
ENSMUSG00000100225.1:Gm29097	2.16096	-0.321928	2.16096	-0.198623	0.842558	0.987613
ENSMUSG00000100768.1:Gm29055	3.19616	1.22239	3.19616	1.38374	0.166439	0.987613
ENSMUSG00000104121.1:Gm37485	3.22972	0.459432	3.22972	0.580519	0.561565	0.987613
ENSMUSG00000102383.1:Gm38142	2.22972	-2.45943	2.22972	-1.69674	0.0897466	0.987613
ENSMUSG00000104400.1:Gm38010	1.5	1	1.5	0.717244	0.473223	0.987613
ENSMUSG00000102293.1:Gm37541	1.16096	2.32193	1.16096	1.63311	0.102445	0.987613
ENSMUSG00000102649.1:Gm38021	2.95345	0.736966	2.95345	0.777781	0.436698	0.987613
ENSMUSG00000084106.4:Gm6136	3.01118	-1.37851	3.01118	-1.3342	0.182139	0.987613
ENSMUSG00000102571.1:Gm37967	2.79248	-0.415037	2.79248	-0.329604	0.741699	0.987613
ENSMUSG00000102956.1:Gm37017	2.95345	-0.736966	2.95345	-0.665199	0.505923	0.987613
ENSMUSG00000103984.1:Gm37447	2.90368	-0.192645	2.90368	-0.132309	0.89474	0.987613
ENSMUSG00000099401.1:Gm28375	1	0	1	0.0244175	0.98052	0.987613
ENSMUSG00000101940.2:Akp-ps1	3	0	3	0.0598273	0.952293	0.987613
ENSMUSG00000101625.1:Gm29371	3.08496	1	3.08496	1.10653	0.268499	0.987613
ENSMUSG00000026246.12:Alppl2	3.16096	0.321928	3.16096	0.414622	0.678419	0.987613
ENSMUSG00000079440.2:Alpi	3.24593	0.152003	3.24593	0.239542	0.810685	0.987613
ENSMUSG00000100940.1:Gm29372	3.06464	-1.48543	3.06464	-1.47925	0.139072	0.987613
ENSMUSG00000036500.4:Akp3	3.39068	0.137504	3.39068	0.235062	0.81416	0.987613
ENSMUSG00000099839.1:Gm29374	3.24593	-1.848	3.24593	-1.97871	0.0478487	0.987613
ENSMUSG00000026247.13:Ecel1	2.90368	-0.192645	2.90368	-0.132309	0.89474	0.987613
ENSMUSG00000036480.9:Prss56	3.45345	-1.73697	3.45345	-1.9763	0.0481205	0.987613
ENSMUSG00000026251.13:Chrnd	3.56464	0.485427	3.56464	0.665195	0.505926	0.987613
ENSMUSG00000026253.14:Chrng	3.74593	-0.847997	3.74593	-1.00963	0.312672	0.987613
ENSMUSG00000026254.17:Eif4e2	6.22766	0.115477	6.22766	0.310125	0.756466	0.987613
ENSMUSG00000088318.1:Gm26187	3.56464	0.485427	3.56464	0.665195	0.505926	0.987613
ENSMUSG00000026255.15:Efhd1	3.57994	-0.241008	3.57994	-0.223177	0.823398	0.987613
ENSMUSG00000089821.1:Efhd1os	3.74593	-0.321928	3.74593	-0.335696	0.7371	0.987613
ENSMUSG00000048000.15:Gigyf2	5.37744	-0.754888	5.37744	-1.32585	0.184888	0.987613
ENSMUSG00000095281.1:Gm22549	3.22972	0.459432	3.22972	0.580519	0.561565	0.987613
ENSMUSG00000079436.3:Kcnj13	2.69616	0.222392	2.69616	0.232102	0.816458	0.987613
ENSMUSG00000089613.1:Gm23504	3.77345	-0.628031	3.77345	-0.727838	0.466713	0.987613
ENSMUSG00000026258.5:Snorc	3.74593	0.847997	3.74593	1.16307	0.244801	0.987613
ENSMUSG00000079434.8:Neu2	3.0222	0.874469	3.0222	0.944137	0.345099	0.987613
ENSMUSG00000091123.1:Gm17181	2.79248	1.58496	2.79248	1.47293	0.140769	0.987613
ENSMUSG00000090994.1:Gm6153	3.30735	-1	3.30735	-1.07556	0.282124	0.987613
ENSMUSG00000026259.14:Ngef	2	2	2	1.41007	0.158519	0.987613
ENSMUSG00000026288.14:Inpp5d	2.16096	-0.321928	2.16096	-0.198623	0.842558	0.987613
ENSMUSG00000026289.15:Atg16l1	6.54588	-0.10806	6.54588	-0.13557	0.892161	0.987613
ENSMUSG00000087968.1:Gm25395	2.95345	-0.736966	2.95345	-0.665199	0.505923	0.987613
ENSMUSG00000089281.1:Scarna6	2.5	-3	2.5	-2.29342	0.0218238	0.987613
ENSMUSG00000056055.13:Sag	2.08496	-2.16993	2.08496	-1.47896	0.13915	0.987613
ENSMUSG00000070738.10:Dgkd	4.5222	-0.125531	4.5222	-0.117341	0.90659	0.987613
ENSMUSG00000101942.1:Gm19582	3.72972	0.540568	3.72972	0.769229	0.441757	0.987613
ENSMUSG00000103996.1:4833421G17Rik	2.79248	1.58496	2.79248	1.47293	0.140769	0.987613
ENSMUSG00000103591.1:Gm38365	2.32193	0	2.32193	0.0289573	0.976899	0.987613
ENSMUSG00000005501.14:Usp40	4.19616	0.392317	4.19616	0.625991	0.531321	0.987613
ENSMUSG00000095942.1:Gm25198	3.06464	-0.514573	3.06464	-0.469201	0.638926	0.987613
ENSMUSG00000083478.1:Gm15375	2.16096	-0.321928	2.16096	-0.198623	0.842558	0.987613
ENSMUSG00000090165.8:Ugt1a10	2.58496	1.16993	2.58496	0.942792	0.345788	0.987613
ENSMUSG00000090175.1:Ugt1a9	2.72972	-1.45943	2.72972	-1.21945	0.222673	0.987613
ENSMUSG00000089675.1:Ugt1a8	2.72972	1.45943	2.72972	1.29977	0.19368	0.987613
ENSMUSG00000090124.7:Ugt1a7c	2.98864	-0.36257	2.98864	-0.306823	0.758978	0.987613
ENSMUSG00000082837.1:Gm15373	2.72972	-1.45943	2.72972	-1.21945	0.222673	0.987613
ENSMUSG00000090145.7:Ugt1a6b	2.87744	0.584963	2.87744	0.598853	0.549271	0.987613
ENSMUSG00000081261.1:Gm15370	1.5	1	1.5	0.717244	0.473223	0.987613
ENSMUSG00000054545.17:Ugt1a6a	3.78493	0.925999	3.78493	1.263	0.20659	0.987613
ENSMUSG00000081602.1:Gm15369	2.08496	1	2.08496	0.717244	0.473223	0.987613
ENSMUSG00000082513.1:Gm15374	1.79248	-1.58496	1.79248	-1.07369	0.282963	0.987613
ENSMUSG00000082677.1:Gm15371	2.69616	-0.222392	2.69616	-0.151784	0.879357	0.987613
ENSMUSG00000089943.1:Ugt1a5	2.56464	0.485427	2.56464	0.411563	0.680659	0.987613
ENSMUSG00000081488.1:Gm15368	2.5	-1	2.5	-0.741253	0.45854	0.987613
ENSMUSG00000083277.1:Gm15376	2.6427	2.11548	2.6427	1.7891	0.0735995	0.987613
ENSMUSG00000090171.1:Ugt1a2	2.66096	-1.32193	2.66096	-1.05268	0.292486	0.987613
ENSMUSG00000081984.3:Dnajb3	4.73888	-0.430634	4.73888	-0.613984	0.539226	0.987613
ENSMUSG00000089960.1:Ugt1a1	4.9771	0.0458037	4.9771	0.148274	0.882127	0.987613
ENSMUSG00000092220.1:Gm20528	5.29949	0.510195	5.29949	1.03011	0.302958	0.987613
ENSMUSG00000079429.9:Mroh2a	5.52014	0.469485	5.52014	0.954297	0.339933	0.987613
ENSMUSG00000044783.16:Hjurp	9.56095	-0.122206	9.56095	-0.163775	0.869908	0.987613
ENSMUSG00000085420.1:4930453O03Rik	2.58496	0	2.58496	0.0348313	0.972214	0.987613
ENSMUSG00000026295.12:Spp2	2.85022	-1.70044	2.85022	-1.55538	0.119855	0.987613
ENSMUSG00000100908.1:Gm28888	3.19616	0.777608	3.19616	0.905041	0.365443	0.987613
ENSMUSG00000099553.1:Gm29538	2.95345	0.736966	2.95345	0.777781	0.436698	0.987613
ENSMUSG00000100798.1:Gm19589	3.06464	-0.514573	3.06464	-0.469201	0.638926	0.987613
ENSMUSG00000104057.1:Gm38130	2.5	-1	2.5	-0.741253	0.45854	0.987613
ENSMUSG00000049866.12:Arl4c	6.12928	0	6.12928	0.0798831	0.93633	0.987613
ENSMUSG00000101736.1:Gm29335	2.85022	1.70044	2.85022	1.65031	0.0988798	0.987613
ENSMUSG00000097398.2:Platr5	3.32193	0	3.32193	0.0766318	0.938916	0.987613
ENSMUSG00000099848.1:Gm29337	3.16096	0.321928	3.16096	0.414622	0.678419	0.987613
ENSMUSG00000101333.1:Gm4753	1.95345	-0.736966	1.95345	-0.486172	0.626845	0.987613
ENSMUSG00000099378.1:1700067G17Rik	2.66096	-0.678072	2.66096	-0.520394	0.602789	0.987613
ENSMUSG00000099544.1:Gm18699	3.5	1	3.5	1.25164	0.2107	0.987613
ENSMUSG00000036206.12:Sh3bp4	7.89934	0.132894	7.89934	0.344852	0.730206	0.987613
ENSMUSG00000102700.1:Gm38312	2.72972	1.45943	2.72972	1.29977	0.19368	0.987613
ENSMUSG00000102083.1:Gm5259	2.58496	1.16993	2.58496	0.942792	0.345788	0.987613
ENSMUSG00000101288.1:Gm28342	2.45345	0.263034	2.45345	0.231697	0.816773	0.987613
ENSMUSG00000099938.1:C030007H22Rik	3.53841	0.736966	3.53841	0.972806	0.33065	0.987613
ENSMUSG00000055013.15:Agap1	6.07487	-0.149747	6.07487	-0.218688	0.826893	0.987613
ENSMUSG00000104114.1:Gm37297	3.19616	-1.22239	3.19616	-1.24743	0.212238	0.987613
ENSMUSG00000088371.1:Gm25180	2.16096	2.32193	2.16096	1.63311	0.102445	0.987613
ENSMUSG00000101662.1:Gm28499	3.66993	-1	3.66993	-1.15136	0.249583	0.987613
ENSMUSG00000102009.6:4933400F21Rik	2.58496	1.16993	2.58496	0.942792	0.345788	0.987613
ENSMUSG00000088775.1:Gm26037	2.08496	2.16993	2.08496	1.5278	0.126562	0.987613
ENSMUSG00000103252.1:Gm37521	2.66096	0.678072	2.66096	0.600761	0.547999	0.987613
ENSMUSG00000092627.2:D130058E05Rik	3.93518	-0.469485	3.93518	-0.55155	0.581256	0.987613
ENSMUSG00000034486.8:Gbx2	4.5222	-0.125531	4.5222	-0.117341	0.90659	0.987613
ENSMUSG00000067081.12:Asb18	3.24593	-1.32193	3.24593	-1.39523	0.162946	0.987613
ENSMUSG00000100850.1:4930434B07Rik	4.11441	-1.58496	4.11441	-2.17171	0.0298777	0.987613
ENSMUSG00000026301.16:Iqca	3.45345	-1.73697	3.45345	-1.9763	0.0481205	0.987613
ENSMUSG00000044337.5:Ackr3	6.6649	-0.0710831	6.6649	-0.0618447	0.950687	0.987613
ENSMUSG00000104087.1:Gm38277	4.28112	0.947533	4.28112	1.41158	0.158074	0.987613
ENSMUSG00000101951.1:Gm28721	2.66096	1.32193	2.66096	1.13305	0.257193	0.987613
ENSMUSG00000101028.1:Gm28723	2.79248	-1.58496	2.79248	-1.38402	0.166352	0.987613
ENSMUSG00000098368.1:Gm27648	4.42275	-0.201634	4.42275	-0.230217	0.817923	0.987613
ENSMUSG00000101997.1:Gm28722	3.06464	-0.514573	3.06464	-0.469201	0.638926	0.987613
ENSMUSG00000103292.1:Gm35048	2.79248	-0.415037	2.79248	-0.329604	0.741699	0.987613
ENSMUSG00000034432.11:Cops8	3.98864	0.807355	3.98864	1.15963	0.2462	0.987613
ENSMUSG00000056128.3:Gm9991	2.90368	0.192645	2.90368	0.244891	0.806541	0.987613
ENSMUSG00000103061.1:Gm36970	4	0	4	0.0776382	0.938116	0.987613
ENSMUSG00000048126.16:Col6a3	4.11441	-0.415037	4.11441	-0.516354	0.605607	0.987613
ENSMUSG00000103978.1:4930474B08Rik	2.29248	-0.584963	2.29248	-0.38425	0.700793	0.987613
ENSMUSG00000026303.6:Mlph	3.45345	0.906891	3.45345	1.14183	0.253524	0.987613
ENSMUSG00000090550.2:Prlh	3.08496	-1	3.08496	-0.974228	0.329943	0.987613
ENSMUSG00000026304.13:Rab17	3.69616	0.222392	3.69616	0.361621	0.717635	0.987613
ENSMUSG00000100791.1:Gm28199	6.19803	-0.137504	6.19803	-0.194276	0.84596	0.987613
ENSMUSG00000026305.15:Lrrfip1	4.66546	-0.283793	4.66546	-0.381727	0.702664	0.987613
ENSMUSG00000070732.2:Rbm44	3.16993	0	3.16993	0.0681505	0.945666	0.987613
ENSMUSG00000100018.1:Gm7776	3.45345	0.906891	3.45345	1.14183	0.253524	0.987613
ENSMUSG00000034353.14:Ramp1	3.79248	-0.415037	3.79248	-0.454977	0.649126	0.987613
ENSMUSG00000034343.14:Ube2f	7.88502	-0.207325	7.88502	-0.333488	0.738766	0.987613
ENSMUSG00000083064.1:Gm7785	3.24593	-0.152003	3.24593	-0.0976391	0.922219	0.987613
ENSMUSG00000026307.12:Scly	5.99859	-0.38247	5.99859	-0.682697	0.494798	0.987613
ENSMUSG00000097285.1:Gm26683	3.40368	0.807355	3.40368	1.02444	0.305628	0.987613
ENSMUSG00000090322.1:Gm17090	3.48864	-0.63743	3.48864	-0.679523	0.496807	0.987613
ENSMUSG00000049515.12:Espnl	2.45345	-0.263034	2.45345	-0.163759	0.869921	0.987613
ENSMUSG00000026308.8:Klhl30	3.85022	0.29956	3.85022	0.460479	0.645172	0.987613
ENSMUSG00000047443.14:Erfe	6.86973	-0.539639	6.86973	-0.996066	0.319218	0.987613
ENSMUSG00000026309.14:Ilkap	5.18969	0.0395284	5.18969	0.137569	0.890581	0.987613
ENSMUSG00000067071.8:Hes6	5.04638	-0.478047	5.04638	-0.745397	0.456032	0.987613
ENSMUSG00000101911.1:Gm28381	3.85712	-0.0995357	3.85712	-0.0507942	0.95949	0.987613
ENSMUSG00000100151.1:Gm28382	3.29248	0.584963	3.29248	0.719749	0.47168	0.987613
ENSMUSG00000101958.1:Gm19085	2.79248	0.415037	2.79248	0.418517	0.675569	0.987613
ENSMUSG00000034292.13:Traf3ip1	5.72561	0.163499	5.72561	0.405872	0.684836	0.987613
ENSMUSG00000026311.16:Asb1	8.94651	-0.0672502	8.94651	-0.0542026	0.956774	0.987613
ENSMUSG00000101705.1:Gm28380	2.08496	-1	2.08496	-0.668409	0.503872	0.987613
ENSMUSG00000101414.1:Gm29101	3.39068	0.137504	3.39068	0.235062	0.81416	0.987613
ENSMUSG00000102745.1:Gm37600	2	2	2	1.41007	0.158519	0.987613
ENSMUSG00000103101.1:Gm37048	3.37744	-0.415037	3.37744	-0.401571	0.688	0.987613
ENSMUSG00000096941.1:Gm26720	3	0	3	0.0598273	0.952293	0.987613
ENSMUSG00000102565.1:Gm37036	3.58496	0.830075	3.58496	1.08667	0.277182	0.987613
ENSMUSG00000026313.16:Hdac4	4.03841	-0.263034	4.03841	-0.274872	0.783415	0.987613
ENSMUSG00000101265.1:Gm29099	2.74593	-0.847997	2.74593	-0.691732	0.489106	0.987613
ENSMUSG00000101522.1:Gm7837	3.19616	1.22239	3.19616	1.38374	0.166439	0.987613
ENSMUSG00000098288.1:Mir6900	3.01118	-1.37851	3.01118	-1.3342	0.182139	0.987613
ENSMUSG00000026260.12:Ndufa10	5.77729	-0.445411	5.77729	-0.808192	0.41898	0.987613
ENSMUSG00000067064.4:Olfr1416	3.5	-1	3.5	-1.10713	0.268236	0.987613
ENSMUSG00000057464.4:Olfr1415	4.19616	-0.777608	4.19616	-1.02936	0.303309	0.987613
ENSMUSG00000042849.11:Olfr1414	1.79248	-1.58496	1.79248	-1.07369	0.282963	0.987613
ENSMUSG00000058904.3:Olfr1413	3.54373	-1.08746	3.54373	-1.25832	0.208275	0.987613
ENSMUSG00000097001.1:1700054K02Rik	2.29248	2.58496	2.29248	1.8353	0.0664608	0.987613
ENSMUSG00000099363.1:Gm28478	1.95345	-0.736966	1.95345	-0.486172	0.626845	0.987613
ENSMUSG00000046300.4:Olfr1412	3.72972	0.540568	3.72972	0.769229	0.441757	0.987613
ENSMUSG00000107778.1:Gm44098	3.40368	-0.807355	3.40368	-0.87993	0.378897	0.987613
ENSMUSG00000108131.1:Gm44099	2.5	-1	2.5	-0.741253	0.45854	0.987613
ENSMUSG00000063583.6:Olfr1410	2.29248	2.58496	2.29248	1.8353	0.0664608	0.987613
ENSMUSG00000061616.5:Olfr12	2.16096	-0.321928	2.16096	-0.198623	0.842558	0.987613
ENSMUSG00000073616.10:Cops9	5.88863	-0.26748	5.88863	-0.453428	0.650241	0.987613
ENSMUSG00000044055.5:Otos	7.86486	-0.167008	7.86486	-0.253102	0.800189	0.987613
ENSMUSG00000100546.1:Gm29483	2	0	2	0.0244175	0.98052	0.987613
ENSMUSG00000099665.1:Gm29482	2.74593	-0.847997	2.74593	-0.691732	0.489106	0.987613
ENSMUSG00000034220.7:Gpc1	6.00386	0.291766	6.00386	0.661616	0.508217	0.987613
ENSMUSG00000100781.1:Gm29481	3.74593	-0.321928	3.74593	-0.335696	0.7371	0.987613
ENSMUSG00000101995.1:Gm29480	2.35022	-2.70044	2.35022	-1.91714	0.0552202	0.987613
ENSMUSG00000065470.1:Mir149	1.5	-1	1.5	-0.668409	0.503872	0.987613
ENSMUSG00000034212.14:Ankmy1	3.56464	0.485427	3.56464	0.665195	0.505926	0.987613
ENSMUSG00000047067.7:Dusp28	5.73074	-0.352302	5.73074	-0.622548	0.533582	0.987613
ENSMUSG00000026269.14:Rnpepl1	6.01395	0.311944	6.01395	0.701847	0.482774	0.987613
ENSMUSG00000097251.2:5033417F24Rik	6.11441	0.415037	6.11441	0.907398	0.364196	0.987613
ENSMUSG00000026271.15:Gpr35	2.29248	0.584963	2.29248	0.434921	0.66362	0.987613
ENSMUSG00000100632.1:9430060I03Rik	2	2	2	1.41007	0.158519	0.987613
ENSMUSG00000100021.1:Gm18697	3.31468	-0.289507	3.31468	-0.256935	0.797229	0.987613
ENSMUSG00000045091.4:Aqp12	3.79248	-0.415037	3.79248	-0.454977	0.649126	0.987613
ENSMUSG00000014602.15:Kif1a	5.1496	0.684498	5.1496	1.23786	0.215767	0.987613
ENSMUSG00000101378.1:Gm28086	2.79248	1.58496	2.79248	1.47293	0.140769	0.987613
ENSMUSG00000026272.6:Agxt	1.5	-1	1.5	-0.668409	0.503872	0.987613
ENSMUSG00000034159.12:2310007B03Rik	3.40368	0.807355	3.40368	1.02444	0.305628	0.987613
ENSMUSG00000084989.3:Crocc2	3.19616	-1.22239	3.19616	-1.24743	0.212238	0.987613
ENSMUSG00000047793.13:Sned1	5.63222	-0.549339	5.63222	-1.01541	0.309912	0.987613
ENSMUSG00000098997.1:Mir6901	3.45345	0.263034	3.45345	0.382474	0.70211	0.987613
ENSMUSG00000101172.1:Gm28535	4.70893	-1.078	4.70893	-1.63792	0.101439	0.987613
ENSMUSG00000026273.13:Mterf4	3.90368	-1.80735	3.90368	-2.34452	0.0190516	0.987613
ENSMUSG00000100351.1:Gm7867	2.08496	-1	2.08496	-0.668409	0.503872	0.987613
ENSMUSG00000026275.13:Ppp1r7	6.56174	-0.0763509	6.56174	-0.0723478	0.942325	0.987613
ENSMUSG00000026274.11:Pask	7.15282	-0.152003	7.15282	-0.223186	0.823391	0.987613
ENSMUSG00000106302.1:Mir6902	2.79248	-1.58496	2.79248	-1.38402	0.166352	0.987613
ENSMUSG00000098689.1:Mir6345	3.08496	-0.169925	3.08496	-0.110637	0.911904	0.987613
ENSMUSG00000064389.1:Gm26446	2.80735	0	2.80735	0.0444566	0.96454	0.987613
ENSMUSG00000034107.10:Ano7	3.08496	-1	3.08496	-0.974228	0.329943	0.987613
ENSMUSG00000090489.3:Gm17415	2.90368	-0.192645	2.90368	-0.132309	0.89474	0.987613
ENSMUSG00000026276.20:Sept2	7.59922	0.0892673	7.59922	0.257867	0.796509	0.987613
ENSMUSG00000116048.1:Sept2	7.54588	0.10806	7.54588	0.295336	0.767737	0.987613
ENSMUSG00000034088.15:Hdlbp	7.02739	-0.0774045	7.02739	-0.0744485	0.940654	0.987613
ENSMUSG00000034066.13:Farp2	5.87619	-0.464668	5.87619	-0.846588	0.397225	0.987613
ENSMUSG00000103854.1:Gm37250	3.48864	-0.63743	3.48864	-0.679523	0.496807	0.987613
ENSMUSG00000100927.1:Gm28536	4.19616	0.392317	4.19616	0.625991	0.531321	0.987613
ENSMUSG00000026277.14:Stk25	2.5	1	2.5	0.810916	0.417414	0.987613
ENSMUSG00000026278.14:Bok	4.82732	-0.253757	4.82732	-0.334219	0.738215	0.987613
ENSMUSG00000101952.1:Gm10550	2.40368	0.807355	2.40368	0.610785	0.541342	0.987613
ENSMUSG00000026280.17:Atg4b	1.66096	-1.32193	1.66096	-0.89145	0.372688	0.987613
ENSMUSG00000026279.14:Thap4	5.15757	-0.91427	5.15757	-1.48958	0.136336	0.987613
ENSMUSG00000026281.15:Dtymk	6.81057	0.333424	6.81057	0.744674	0.456469	0.987613
ENSMUSG00000026283.13:Ing5	8.1151	-0.119643	8.1151	-0.158665	0.873932	0.987613
ENSMUSG00000088961.1:Gm22089	1.79248	-1.58496	1.79248	-1.07369	0.282963	0.987613
ENSMUSG00000073609.9:D2hgdh	2.29248	-1.41504	2.29248	-0.965461	0.334314	0.987613
ENSMUSG00000094651.2:Gal3st2	1.79248	0.415037	1.79248	0.311967	0.755066	0.987613
ENSMUSG00000101660.1:Gm18666	2.79248	-0.415037	2.79248	-0.329604	0.741699	0.987613
ENSMUSG00000093805.7:Gal3st2b	2.16096	-0.321928	2.16096	-0.198623	0.842558	0.987613
ENSMUSG00000099624.1:Gm7889	2.5	-1	2.5	-0.741253	0.45854	0.987613
ENSMUSG00000073608.4:Gal3st2c	3.41645	-1.66297	3.41645	-1.88903	0.0588882	0.987613
ENSMUSG00000034000.15:Neu4	6.60045	-0.282035	6.60045	-0.482448	0.629488	0.987613
ENSMUSG00000026285.7:Pdcd1	3.24593	0.152003	3.24593	0.239542	0.810685	0.987613
ENSMUSG00000100990.1:Gm7891	1.66096	-1.32193	1.66096	-0.89145	0.372688	0.987613
ENSMUSG00000100347.1:Gm7895	5.12396	0.247928	5.12396	0.49309	0.621949	0.987613
ENSMUSG00000077413.1:Gm23389	2.08496	-1	2.08496	-0.668409	0.503872	0.987613
ENSMUSG00000100518.1:4930440C22Rik	2.45345	-0.263034	2.45345	-0.163759	0.869921	0.987613
ENSMUSG00000089310.1:Gm23181	1.5	3	1.5	2.1029	0.0354747	0.987613
ENSMUSG00000099592.1:Gm5264	2.5	-1	2.5	-0.741253	0.45854	0.987613
ENSMUSG00000051185.9:Fam174a	4.98864	-0.36257	4.98864	-0.548397	0.58342	0.987613
ENSMUSG00000103973.1:BC055308	2.79248	-0.415037	2.79248	-0.329604	0.741699	0.987613
ENSMUSG00000081051.4:Gm15427	2.79248	-0.415037	2.79248	-0.329604	0.741699	0.987613
ENSMUSG00000103197.1:Gm37642	2	0	2	0.0244175	0.98052	0.987613
ENSMUSG00000040710.10:St8sia4	4.30551	0.436099	4.30551	0.687939	0.491491	0.987613
ENSMUSG00000100777.1:4930598F16Rik	3.40368	0.807355	3.40368	1.02444	0.305628	0.987613
ENSMUSG00000102718.1:Gm37761	2.82193	-1	2.82193	-0.856813	0.391549	0.987613
ENSMUSG00000095955.1:Gm22360	1.29248	0.584963	1.29248	0.429695	0.667417	0.987613
ENSMUSG00000100062.1:1700063A18Rik	2.66096	-1.32193	2.66096	-1.05268	0.292486	0.987613
ENSMUSG00000080345.3:Gm24586	1.5	-1	1.5	-0.668409	0.503872	0.987613
ENSMUSG00000096585.1:Gm22917	2.5	-1	2.5	-0.741253	0.45854	0.987613
ENSMUSG00000102658.1:Gm37076	2.40368	-0.807355	2.40368	-0.55287	0.580352	0.987613
ENSMUSG00000100336.1:Gm29601	2.16096	-2.32193	2.16096	-1.58428	0.113131	0.987613
ENSMUSG00000095610.1:Gm26245	2.29248	-0.584963	2.29248	-0.38425	0.700793	0.987613
ENSMUSG00000100362.1:Gm1833	1.5	-1	1.5	-0.668409	0.503872	0.987613
ENSMUSG00000100589.1:4930533P14Rik	3.13339	-0.652077	3.13339	-0.633639	0.526316	0.987613
ENSMUSG00000077255.1:Gm26078	2.08496	1	2.08496	0.717244	0.473223	0.987613
ENSMUSG00000097814.5:Panct2	2	2	2	1.41007	0.158519	0.987613
ENSMUSG00000040693.7:Slco4c1	2.79248	0.415037	2.79248	0.418517	0.675569	0.987613
ENSMUSG00000045463.15:Slco6b1	1.79248	1.58496	1.79248	1.12252	0.26164	0.987613
ENSMUSG00000097480.1:Gm9499	2.16096	0.321928	2.16096	0.247458	0.804554	0.987613
ENSMUSG00000044757.7:Gm6430	2	0	2	0.0244175	0.98052	0.987613
ENSMUSG00000100454.1:Gm28901	2.58496	-1.16993	2.58496	-0.873129	0.382593	0.987613
ENSMUSG00000026331.13:Slco6c1	2.79248	-1.58496	2.79248	-1.38402	0.166352	0.987613
ENSMUSG00000100484.1:Gm7133	1.29248	-2.58496	1.29248	-1.76651	0.0773096	0.987613
ENSMUSG00000103179.1:Gm37171	1	0	1	0.0244175	0.98052	0.987613
ENSMUSG00000044768.16:D1Ertd622e	3.66096	0.678072	3.66096	0.900784	0.367703	0.987613
ENSMUSG00000026333.14:Gin1	5.82642	-0.605721	5.82642	-1.12782	0.259395	0.987613
ENSMUSG00000040648.14:Ppip5k2	5.41208	0.405256	5.41208	0.834684	0.403896	0.987613
ENSMUSG00000104140.1:Gm37140	1	0	1	0.0244175	0.98052	0.987613
ENSMUSG00000089169.1:Gm25413	2.16096	0.321928	2.16096	0.247458	0.804554	0.987613
ENSMUSG00000089782.1:Gm3531	3.7047	0.765535	3.7047	1.05743	0.290316	0.987613
ENSMUSG00000096085.1:Gm24465	2.82193	-1	2.82193	-0.856813	0.391549	0.987613
ENSMUSG00000089706.7:B230216N24Rik	2.45345	2.90689	2.45345	2.21913	0.0264776	0.987613
ENSMUSG00000026335.16:Pam	4.24593	0.152003	4.24593	0.285965	0.774905	0.987613
ENSMUSG00000100182.6:1810006J02Rik	1.5	1	1.5	0.717244	0.473223	0.987613
ENSMUSG00000100711.1:Gm29461	1.79248	-1.58496	1.79248	-1.07369	0.282963	0.987613
ENSMUSG00000099634.1:Gm29462	2.29248	0.584963	2.29248	0.434921	0.66362	0.987613
ENSMUSG00000026336.13:Slco6d1	2.5	-1	2.5	-0.741253	0.45854	0.987613
ENSMUSG00000089791.1:Gm3555	3.31468	-0.289507	3.31468	-0.256935	0.797229	0.987613
ENSMUSG00000100009.6:Gm7967	2.58496	0	2.58496	0.0348313	0.972214	0.987613
ENSMUSG00000099686.1:Gm29460	2.58496	1.16993	2.58496	0.942792	0.345788	0.987613
ENSMUSG00000087804.1:Gm23434	1.79248	1.58496	1.79248	1.12252	0.26164	0.987613
ENSMUSG00000099453.1:Gm18248	2.40368	0.807355	2.40368	0.610785	0.541342	0.987613
ENSMUSG00000067028.11:Cntnap5b	3.90368	0.192645	3.90368	0.335815	0.737011	0.987613
ENSMUSG00000082431.3:Tdpx-ps1	1	0	1	0.0244175	0.98052	0.987613
ENSMUSG00000104104.1:Gm37877	3.37744	1.58496	3.37744	1.90281	0.057065	0.987613
ENSMUSG00000100662.1:Gm19029	2.35022	-2.70044	2.35022	-1.91714	0.0552202	0.987613
ENSMUSG00000087883.1:Gm23602	3.19616	-0.777608	3.19616	-0.76874	0.442047	0.987613
ENSMUSG00000099835.1:Gm29668	1.90368	-1.80735	1.90368	-1.22777	0.219535	0.987613
ENSMUSG00000099427.1:Gm18700	2.16096	0.321928	2.16096	0.247458	0.804554	0.987613
ENSMUSG00000099892.1:Gm18185	2.66096	-1.32193	2.66096	-1.05268	0.292486	0.987613
ENSMUSG00000100977.1:Gm29334	3.16993	0	3.16993	0.0681505	0.945666	0.987613
ENSMUSG00000077039.1:Gm25537	1.58496	0	1.58496	0.0244175	0.98052	0.987613
ENSMUSG00000100684.1:Gm20268	2	-2	2	-1.36124	0.173439	0.987613
ENSMUSG00000100222.1:Psmb6-ps2	2.08496	-1	2.08496	-0.668409	0.503872	0.987613
ENSMUSG00000100065.1:Gm18969	3.16096	0.321928	3.16096	0.414622	0.678419	0.987613
ENSMUSG00000100349.1:Gm28188	1.5	-1	1.5	-0.668409	0.503872	0.987613
ENSMUSG00000099375.1:Gm28187	1.79248	1.58496	1.79248	1.12252	0.26164	0.987613
ENSMUSG00000077295.1:Gm24122	2.19616	-1.22239	2.19616	-0.830572	0.406215	0.987613
ENSMUSG00000099770.1:Gm28623	1	0	1	0.0244175	0.98052	0.987613
ENSMUSG00000088510.1:Gm23036	2.29248	-2.58496	2.29248	-1.78463	0.0743211	0.987613
ENSMUSG00000101890.1:Gm3116	1	0	1	0.0244175	0.98052	0.987613
ENSMUSG00000099989.1:Gm20281	2.16096	0.321928	2.16096	0.247458	0.804554	0.987613
ENSMUSG00000087908.1:Gm22034	3.29248	-1.41504	3.29248	-1.4985	0.134003	0.987613
ENSMUSG00000100955.1:Gm18728	1.79248	1.58496	1.79248	1.12252	0.26164	0.987613
ENSMUSG00000088594.1:Gm23965	2.29248	0.584963	2.29248	0.434921	0.66362	0.987613
ENSMUSG00000102325.1:Gm37789	2	0	2	0.0244175	0.98052	0.987613
ENSMUSG00000101297.1:Gm18447	1.90368	-1.80735	1.90368	-1.22777	0.219535	0.987613
ENSMUSG00000100059.1:Gm29140	3.45345	-0.906891	3.45345	-0.997322	0.318608	0.987613
ENSMUSG00000088161.1:Gm23537	3.29248	-1.41504	3.29248	-1.4985	0.134003	0.987613
ENSMUSG00000099464.1:Gm5260	2.95345	-0.736966	2.95345	-0.665199	0.505923	0.987613
ENSMUSG00000100935.1:Gm29592	4.71836	-0.652077	4.71836	-0.964237	0.334927	0.987613
ENSMUSG00000099801.1:Gm29011	1.79248	1.58496	1.79248	1.12252	0.26164	0.987613
ENSMUSG00000050840.8:Cdh20	4.85454	-0.199309	4.85454	-0.248099	0.804058	0.987613
ENSMUSG00000103991.1:Gm38031	2.58496	0	2.58496	0.0348313	0.972214	0.987613
ENSMUSG00000084704.1:n-R5s216	3.29248	0.584963	3.29248	0.719749	0.47168	0.987613
ENSMUSG00000103060.1:Gm36969	2.19616	1.22239	2.19616	0.881244	0.378186	0.987613
ENSMUSG00000089866.1:Gm15699	2.29248	0.584963	2.29248	0.434921	0.66362	0.987613
ENSMUSG00000099669.1:Gm29012	1.5	3	1.5	2.1029	0.0354747	0.987613
ENSMUSG00000099702.1:Gm29013	2.95345	-0.736966	2.95345	-0.665199	0.505923	0.987613
ENSMUSG00000099582.1:Gm29014	3.40368	0.807355	3.40368	1.02444	0.305628	0.987613
ENSMUSG00000097482.2:Gm17634	4.01118	1.37851	4.01118	1.92507	0.0542201	0.987613
ENSMUSG00000047496.6:Rnf152	3.16096	-0.321928	3.16096	-0.278321	0.780766	0.987613
ENSMUSG00000067017.5:Gm3608	2.29248	-0.584963	2.29248	-0.38425	0.700793	0.987613
ENSMUSG00000100672.1:Gm28404	2.79248	-0.415037	2.79248	-0.329604	0.741699	0.987613
ENSMUSG00000101214.1:Gm28403	3.7047	-0.765535	3.7047	-0.903991	0.366	0.987613
ENSMUSG00000101219.1:Gm20302	2.5	1	2.5	0.810916	0.417414	0.987613
ENSMUSG00000101656.1:Gm8004	2.95345	-0.736966	2.95345	-0.665199	0.505923	0.987613
ENSMUSG00000026319.13:Relch	7.01438	-0.167295	7.01438	-0.253675	0.799747	0.987613
ENSMUSG00000056536.14:Pign	6.98325	-0.250543	6.98325	-0.419659	0.674735	0.987613
ENSMUSG00000104044.1:Gm37566	3.5222	0.125531	3.5222	0.220304	0.825634	0.987613
ENSMUSG00000101330.1:Gm10193	2.16096	-0.321928	2.16096	-0.198623	0.842558	0.987613
ENSMUSG00000026321.7:Tnfrsf11a	4.41645	0.337035	4.41645	0.568739	0.569533	0.987613
ENSMUSG00000102690.1:Gm37779	7.12559	-0.206451	7.12559	-0.331745	0.740082	0.987613
ENSMUSG00000089206.1:Gm26214	1.79248	-1.58496	1.79248	-1.07369	0.282963	0.987613
ENSMUSG00000099448.1:Gm18801	2.95345	-0.736966	2.95345	-0.665199	0.505923	0.987613
ENSMUSG00000038866.15:Zcchc2	5.73635	0.243271	5.73635	0.564925	0.572125	0.987613
ENSMUSG00000099843.1:Gm7160	6.03338	-0.0220263	6.03338	0.0359664	0.971309	0.987613
ENSMUSG00000102501.1:Gm37372	3.48864	0.63743	3.48864	0.824032	0.409921	0.987613
ENSMUSG00000097612.1:Gm26509	2.95345	0.736966	2.95345	0.777781	0.436698	0.987613
ENSMUSG00000044340.7:Phlpp1	7.94459	-0.0995357	7.94459	-0.118574	0.905613	0.987613
ENSMUSG00000101583.1:Gm20753	7.39827	-0.281771	7.39827	-0.481921	0.629862	0.987613
ENSMUSG00000103291.1:Gm38235	2.85022	-1.70044	2.85022	-1.55538	0.119855	0.987613
ENSMUSG00000100247.1:A530053M12Rik	3.87744	-0.584963	3.87744	-0.706309	0.479996	0.987613
ENSMUSG00000099604.1:Gm6651	2.66096	1.32193	2.66096	1.13305	0.257193	0.987613
ENSMUSG00000054006.14:D630008O14Rik	2.35022	-2.70044	2.35022	-1.91714	0.0552202	0.987613
ENSMUSG00000098344.1:Mir3473f	3.58496	0	3.58496	0.0715568	0.942955	0.987613
ENSMUSG00000103348.1:Gm37053	2.29248	0.584963	2.29248	0.434921	0.66362	0.987613
ENSMUSG00000057329.7:Bcl2	5.7608	0.292181	5.7608	0.662443	0.507688	0.987613
ENSMUSG00000009905.5:Kdsr	5.9993	-0.0901978	5.9993	-0.0999562	0.920379	0.987613
ENSMUSG00000009907.17:Vps4b	5.79389	-0.0780025	5.79389	-0.0756408	0.939705	0.987613
ENSMUSG00000067006.12:Serpinb5	2.29248	-1.41504	2.29248	-0.965461	0.334314	0.987613
ENSMUSG00000083613.1:Pou2f3-rs1	2.29248	0.584963	2.29248	0.434921	0.66362	0.987613
ENSMUSG00000059956.14:Serpinb12	2.79248	-0.415037	2.79248	-0.329604	0.741699	0.987613
ENSMUSG00000084228.1:Gm8080	1.90368	-1.80735	1.90368	-1.22777	0.219535	0.987613
ENSMUSG00000044594.14:Serpinb3a	2.95345	-0.736966	2.95345	-0.665199	0.505923	0.987613
ENSMUSG00000058017.6:Serpinb3d	2	0	2	0.0244175	0.98052	0.987613
ENSMUSG00000080729.1:Gm8084	2.58496	1.16993	2.58496	0.942792	0.345788	0.987613
ENSMUSG00000081114.1:Gm15390	1.5	-1	1.5	-0.668409	0.503872	0.987613
ENSMUSG00000073602.10:Serpinb3b	2.87744	-0.584963	2.87744	-0.503925	0.614314	0.987613
ENSMUSG00000073601.2:Serpinb3c	2.87744	-0.584963	2.87744	-0.503925	0.614314	0.987613
ENSMUSG00000026327.8:Serpinb11	2.29248	-0.584963	2.29248	-0.38425	0.700793	0.987613
ENSMUSG00000087210.1:Gm15391	2.85022	-1.70044	2.85022	-1.55538	0.119855	0.987613
ENSMUSG00000067001.11:Serpinb7	2.19616	1.22239	2.19616	0.881244	0.378186	0.987613
ENSMUSG00000089278.1:Gm24553	3.08496	0.169925	3.08496	0.242935	0.808056	0.987613
ENSMUSG00000062345.10:Serpinb2	1.79248	1.58496	1.79248	1.12252	0.26164	0.987613
ENSMUSG00000092572.7:Serpinb10	2.45345	-1.73697	2.45345	-1.27174	0.203465	0.987613
ENSMUSG00000086161.1:Gm15389	2.95345	0.736966	2.95345	0.777781	0.436698	0.987613
ENSMUSG00000096241.1:Gm24267	2.29248	0.584963	2.29248	0.434921	0.66362	0.987613
ENSMUSG00000077237.1:Gm22438	1.90368	-1.80735	1.90368	-1.22777	0.219535	0.987613
ENSMUSG00000100457.6:D830032E09Rik	2	-2	2	-1.36124	0.173439	0.987613
ENSMUSG00000101477.1:Gm18448	1.5	-1	1.5	-0.668409	0.503872	0.987613
ENSMUSG00000099484.1:Gm28282	3.08496	-1	3.08496	-0.974228	0.329943	0.987613
ENSMUSG00000100041.1:Gm5702	2.16096	0.321928	2.16096	0.247458	0.804554	0.987613
ENSMUSG00000104478.1:Gm38212	2.87744	0.584963	2.87744	0.598853	0.549271	0.987613
ENSMUSG00000101231.1:Gm28283	3	0	3	0.0598273	0.952293	0.987613
ENSMUSG00000101097.1:Gm6679	2	-2	2	-1.36124	0.173439	0.987613
ENSMUSG00000100831.1:Gm17847	2	-2	2	-1.36124	0.173439	0.987613
ENSMUSG00000100884.1:Gm28281	1.66096	-1.32193	1.66096	-0.89145	0.372688	0.987613
ENSMUSG00000089037.1:Gm22159	1.5	1	1.5	0.717244	0.473223	0.987613
ENSMUSG00000084741.1:Gm25293	3.29248	-0.584963	3.29248	-0.577846	0.563368	0.987613
ENSMUSG00000100025.1:Gm8141	2.58496	0	2.58496	0.0348313	0.972214	0.987613
ENSMUSG00000026312.17:Cdh7	2.90368	-0.192645	2.90368	-0.132309	0.89474	0.987613
ENSMUSG00000100290.1:Gm18552	1.95345	0.736966	1.95345	0.535007	0.592645	0.987613
ENSMUSG00000099926.1:Gm6693	2.5222	-1.87447	2.5222	-1.41991	0.155633	0.987613
ENSMUSG00000102788.1:Gm38255	1.79248	1.58496	1.79248	1.12252	0.26164	0.987613
ENSMUSG00000102160.1:Gm36944	3.24593	0.152003	3.24593	0.239542	0.810685	0.987613
ENSMUSG00000047216.8:Cdh19	3.89395	0.387023	3.89395	0.596314	0.550966	0.987613
ENSMUSG00000101846.1:Gm19927	2.69616	0.222392	2.69616	0.232102	0.816458	0.987613
ENSMUSG00000101253.1:Gm29088	3.24593	-0.152003	3.24593	-0.0976391	0.922219	0.987613
ENSMUSG00000102728.1:Gm37934	2.45345	-0.263034	2.45345	-0.163759	0.869921	0.987613
ENSMUSG00000038702.6:Dsel	7.04236	-0.153157	7.04236	-0.225486	0.821601	0.987613
ENSMUSG00000101875.1:Gm6028	1.5	-1	1.5	-0.668409	0.503872	0.987613
ENSMUSG00000099732.1:Gm17752	2.69616	0.222392	2.69616	0.232102	0.816458	0.987613
ENSMUSG00000101220.1:Gm6717	3.16096	0.321928	3.16096	0.414622	0.678419	0.987613
ENSMUSG00000100020.1:Gm19086	1.79248	-0.415037	1.79248	-0.263132	0.792449	0.987613
ENSMUSG00000101054.1:Gm18406	2.90368	-0.192645	2.90368	-0.132309	0.89474	0.987613
ENSMUSG00000088691.1:Gm22331	2.72972	1.45943	2.72972	1.29977	0.19368	0.987613
ENSMUSG00000099884.1:Gm8204	3.0222	-0.874469	3.0222	-0.824483	0.409665	0.987613
ENSMUSG00000100304.1:Gm28190	1	0	1	0.0244175	0.98052	0.987613
ENSMUSG00000101453.1:Gm28189	2.90368	1.80735	2.90368	1.82569	0.0678964	0.987613
ENSMUSG00000102105.1:Gm17946	2.5	-1	2.5	-0.741253	0.45854	0.987613
ENSMUSG00000099943.1:Gm18181	2.16096	0.321928	2.16096	0.247458	0.804554	0.987613
ENSMUSG00000084546.1:Gm24937	2	0	2	0.0244175	0.98052	0.987613
ENSMUSG00000097648.1:9330185C12Rik	3.19616	-1.22239	3.19616	-1.24743	0.212238	0.987613
ENSMUSG00000101687.1:Gm4854	1.66096	-1.32193	1.66096	-0.89145	0.372688	0.987613
ENSMUSG00000070695.4:Cntnap5a	4.08496	-0.169925	4.08496	-0.169538	0.865373	0.987613
ENSMUSG00000100515.6:Gm17916	4.16096	-0.321928	4.16096	-0.384611	0.700526	0.987613
ENSMUSG00000102033.1:Gm28263	1	0	1	0.0244175	0.98052	0.987613
ENSMUSG00000094429.2:Gm19965	2.79248	0.415037	2.79248	0.418517	0.675569	0.987613
ENSMUSG00000101154.1:Gm17777	2.79248	-0.415037	2.79248	-0.329604	0.741699	0.987613
ENSMUSG00000065865.1:Gm24030	2.29248	-0.584963	2.29248	-0.38425	0.700793	0.987613
ENSMUSG00000098815.1:Gm27785	3.08496	-1	3.08496	-0.974228	0.329943	0.987613
ENSMUSG00000101573.1:Gm28361	3.06464	0.514573	3.06464	0.601498	0.547508	0.987613
ENSMUSG00000107979.1:Zfp813-ps	2	-2	2	-1.36124	0.173439	0.987613
ENSMUSG00000101373.2:Zfp813-ps	2.66096	-1.32193	2.66096	-1.05268	0.292486	0.987613
ENSMUSG00000099615.1:Gm28362	2.82193	1	2.82193	0.945726	0.344288	0.987613
ENSMUSG00000100265.1:Gm28363	2.79248	-0.415037	2.79248	-0.329604	0.741699	0.987613
ENSMUSG00000100527.1:Gm28359	2.40368	0.807355	2.40368	0.610785	0.541342	0.987613
ENSMUSG00000099571.1:Gm18182	2.08496	-1	2.08496	-0.668409	0.503872	0.987613
ENSMUSG00000101303.1:B020011L13Rik	2.95345	0.736966	2.95345	0.777781	0.436698	0.987613
ENSMUSG00000100305.1:Gm28360	1.66096	1.32193	1.66096	0.940285	0.347071	0.987613
ENSMUSG00000100886.1:Gm7195	3.1427	-1.11548	3.1427	-1.13237	0.25748	0.987613
ENSMUSG00000101415.1:Gm28168	3.16096	0.321928	3.16096	0.414622	0.678419	0.987613
ENSMUSG00000100617.1:Gm7145	2.69616	-0.222392	2.69616	-0.151784	0.879357	0.987613
ENSMUSG00000100703.6:Gm28358	1.79248	1.58496	1.79248	1.12252	0.26164	0.987613
ENSMUSG00000100177.1:Gm29489	2.32193	0	2.32193	0.0289573	0.976899	0.987613
ENSMUSG00000101363.1:Gm29490	2.69616	-0.222392	2.69616	-0.151784	0.879357	0.987613
ENSMUSG00000101590.1:Gm29104	2.95345	0.736966	2.95345	0.777781	0.436698	0.987613
ENSMUSG00000102030.1:Gm29106	2.90368	1.80735	2.90368	1.82569	0.0678964	0.987613
ENSMUSG00000099870.1:Gm7200	3.08496	1	3.08496	1.10653	0.268499	0.987613
ENSMUSG00000026374.14:Tsn	3.19616	-0.777608	3.19616	-0.76874	0.442047	0.987613
ENSMUSG00000026377.12:Nifk	8.50779	0.00792692	8.50779	0.0956881	0.923768	0.987613
ENSMUSG00000099936.1:Gm28867	3.08496	1	3.08496	1.10653	0.268499	0.987613
ENSMUSG00000064302.13:Clasp1	5.19616	-0.392317	5.19616	-0.599145	0.549076	0.987613
ENSMUSG00000077257.1:Gm26080	2.79248	-0.415037	2.79248	-0.329604	0.741699	0.987613
ENSMUSG00000080542.1:Gm22710	5.75092	0.214125	5.75092	0.506812	0.612287	0.987613
ENSMUSG00000107722.1:2900060B14Rik	5.75092	0.214125	5.75092	0.506812	0.612287	0.987613
ENSMUSG00000100770.1:Gm28466	3.16096	-0.321928	3.16096	-0.278321	0.780766	0.987613
ENSMUSG00000026380.10:Tfcp2l1	3.69616	-0.222392	3.69616	-0.208183	0.835086	0.987613
ENSMUSG00000089601.1:Gm22094	2.08496	1	2.08496	0.717244	0.473223	0.987613
ENSMUSG00000101624.1:Gm28882	3.45345	-0.263034	3.45345	-0.237965	0.811908	0.987613
ENSMUSG00000088363.1:Gm23497	2.40368	-0.807355	2.40368	-0.55287	0.580352	0.987613
ENSMUSG00000098273.1:Mir6346	2.54373	-3.08746	2.54373	-2.3613	0.018211	0.987613
ENSMUSG00000048402.14:Gli2	6.16993	-0.830075	6.16993	-1.57515	0.115222	0.987613
ENSMUSG00000097408.1:Gm26831	2.87744	0.584963	2.87744	0.598853	0.549271	0.987613
ENSMUSG00000096939.1:Gm8321	3.24593	0.152003	3.24593	0.239542	0.810685	0.987613
ENSMUSG00000100767.1:Gm3508	2.95345	-0.736966	2.95345	-0.665199	0.505923	0.987613
ENSMUSG00000099860.1:Gm29456	3.5222	0.125531	3.5222	0.220304	0.825634	0.987613
ENSMUSG00000101179.1:Gm29455	5.6848	0.140178	5.6848	0.359374	0.719315	0.987613
ENSMUSG00000037035.5:Inhbb	4.23989	-0.304855	4.23989	-0.360453	0.718508	0.987613
ENSMUSG00000101437.1:Gm29454	1.66096	-1.32193	1.66096	-0.89145	0.372688	0.987613
ENSMUSG00000004451.14:Ralb	6.31468	-0.629357	6.31468	-1.17495	0.240015	0.987613
ENSMUSG00000098923.1:Tmem185b	4.37744	-0.415037	4.37744	-0.546739	0.584558	0.987613
ENSMUSG00000098447.2:Gm27184	2.95345	-0.736966	2.95345	-0.665199	0.505923	0.987613
ENSMUSG00000084505.1:Gm25322	3.06464	1.48543	3.06464	1.61155	0.107059	0.987613
ENSMUSG00000101731.1:3830432H09Rik	3.0222	0.874469	3.0222	0.944137	0.345099	0.987613
ENSMUSG00000102687.1:Gm37219	2.29248	-2.58496	2.29248	-1.78463	0.0743211	0.987613
ENSMUSG00000026383.14:Epb41l5	5.12692	0.165059	5.12692	0.35172	0.725049	0.987613
ENSMUSG00000091876.1:Gm3851	3.87744	-0.584963	3.87744	-0.706309	0.479996	0.987613
ENSMUSG00000100436.1:Gm29657	2.08496	-2.16993	2.08496	-1.47896	0.13915	0.987613
ENSMUSG00000103146.1:Gm37745	3.63339	0.347923	3.63339	0.497039	0.619162	0.987613
ENSMUSG00000026384.13:Ptpn4	5.7238	-0.21818	5.7238	-0.355132	0.722491	0.987613
ENSMUSG00000100042.1:Gm29658	2.40368	0.807355	2.40368	0.610785	0.541342	0.987613
ENSMUSG00000100636.1:Gm3551	3.08496	1	3.08496	1.10653	0.268499	0.987613
ENSMUSG00000101224.1:Gm28209	2.79248	0.415037	2.79248	0.418517	0.675569	0.987613
ENSMUSG00000036975.5:Tmem177	5.61681	0.38109	5.61681	0.789679	0.429715	0.987613
ENSMUSG00000092245.1:Gm17973	1.66096	-1.32193	1.66096	-0.89145	0.372688	0.987613
ENSMUSG00000036962.12:Cfap221	2.16096	-2.32193	2.16096	-1.58428	0.113131	0.987613
ENSMUSG00000026387.15:Sctr	3.51118	0.378512	3.51118	0.518667	0.603993	0.987613
ENSMUSG00000050777.7:Tmem37	2	2	2	1.41007	0.158519	0.987613
ENSMUSG00000026388.15:3110009E18Rik	6.15856	0.36257	6.15856	0.802787	0.422098	0.987613
ENSMUSG00000026385.16:Dbi	6.31331	0.451696	6.31331	0.980489	0.326845	0.987613
ENSMUSG00000026389.16:Steap3	2.6427	2.11548	2.6427	1.7891	0.0735995	0.987613
ENSMUSG00000036907.9:C1ql2	5.01395	-0.311944	5.01395	-0.462031	0.644059	0.987613
ENSMUSG00000101275.1:1700012E03Rik	3	0	3	0.0598273	0.952293	0.987613
ENSMUSG00000026390.7:Marco	3.24593	-1.32193	3.24593	-1.39523	0.162946	0.987613
ENSMUSG00000058665.8:En1	4.29248	-0.584963	4.29248	-0.756785	0.449179	0.987613
ENSMUSG00000099957.3:2610027F03Rik	1.85022	-3.70044	1.85022	-2.53935	0.011106	0.987613
ENSMUSG00000101386.1:Gm29346	3.29248	0.584963	3.29248	0.719749	0.47168	0.987613
ENSMUSG00000101922.1:Gm29345	3.40368	0.807355	3.40368	1.02444	0.305628	0.987613
ENSMUSG00000100761.1:Gm29344	2.29248	0.584963	2.29248	0.434921	0.66362	0.987613
ENSMUSG00000100979.1:Gm29347	1.5	-1	1.5	-0.668409	0.503872	0.987613
ENSMUSG00000099336.1:Gm29348	2.87744	-0.584963	2.87744	-0.503925	0.614314	0.987613
ENSMUSG00000102360.1:Gm37043	3.56464	-0.485427	3.56464	-0.522081	0.601614	0.987613
ENSMUSG00000097881.7:Celrr	4.83621	0.5025	4.83621	0.861944	0.388718	0.987613
ENSMUSG00000101700.1:Gm29359	2	2	2	1.41007	0.158519	0.987613
ENSMUSG00000104332.1:Gm38283	2.40368	-2.80735	2.40368	-1.99419	0.0461314	0.987613
ENSMUSG00000104253.1:Gm37174	4.80551	-0.563901	4.80551	-0.82477	0.409502	0.987613
ENSMUSG00000101791.1:2210011K15Rik	2.58496	0	2.58496	0.0348313	0.972214	0.987613
ENSMUSG00000026339.18:Ccdc93	4.36566	0.556393	4.36566	0.894093	0.371272	0.987613
ENSMUSG00000085857.1:Gm15392	1.90368	1.80735	1.90368	1.2766	0.201743	0.987613
ENSMUSG00000083582.1:Gm15393	2.79248	0.415037	2.79248	0.418517	0.675569	0.987613
ENSMUSG00000081130.1:Gm8217	3.35022	0.70044	3.35022	0.883673	0.376873	0.987613
ENSMUSG00000050534.8:Htr5b	3.45345	0.906891	3.45345	1.14183	0.253524	0.987613
ENSMUSG00000001674.11:Ddx18	8.22881	0.009618	8.22881	0.0990598	0.921091	0.987613
ENSMUSG00000102006.1:Gm28591	1	-2	1	-1.36124	0.173439	0.987613
ENSMUSG00000102488.1:Gm37920	2.66096	-1.32193	2.66096	-1.05268	0.292486	0.987613
ENSMUSG00000083584.1:Gm15394	2.16096	2.32193	2.16096	1.63311	0.102445	0.987613
ENSMUSG00000100913.1:Gm8392	3.57994	0.241008	3.57994	0.36629	0.714149	0.987613
ENSMUSG00000080410.2:Gm26472	2	-2	2	-1.36124	0.173439	0.987613
ENSMUSG00000099960.1:Gm28590	2.98864	0.36257	2.98864	0.426478	0.66976	0.987613
ENSMUSG00000089274.1:Gm24547	1.5	1	1.5	0.717244	0.473223	0.987613
ENSMUSG00000103263.1:Gm36982	2.08496	2.16993	2.08496	1.5278	0.126562	0.987613
ENSMUSG00000089190.1:Gm25771	1.79248	-1.58496	1.79248	-1.07369	0.282963	0.987613
ENSMUSG00000099451.1:Gm29192	3.16096	0.321928	3.16096	0.414622	0.678419	0.987613
ENSMUSG00000104180.1:Gm37970	1.5	1	1.5	0.717244	0.473223	0.987613
ENSMUSG00000100762.1:Gm8403	2.89068	1.1375	2.89068	1.11968	0.262849	0.987613
ENSMUSG00000100405.1:Gm28911	2.29248	0.584963	2.29248	0.434921	0.66362	0.987613
ENSMUSG00000100525.1:Gm20058	3.37744	-0.415037	3.37744	-0.401571	0.688	0.987613
ENSMUSG00000101495.1:Gm28912	2	0	2	0.0244175	0.98052	0.987613
ENSMUSG00000102801.1:Gm37478	3.13339	-0.652077	3.13339	-0.633639	0.526316	0.987613
ENSMUSG00000102681.1:Gm37221	2.45345	2.90689	2.45345	2.21913	0.0264776	0.987613
ENSMUSG00000077472.1:Gm24791	1.79248	0.415037	1.79248	0.311967	0.755066	0.987613
ENSMUSG00000104410.1:Gm37066	3.13339	-0.652077	3.13339	-0.633639	0.526316	0.987613
ENSMUSG00000102521.1:Gm37781	2.29248	-0.584963	2.29248	-0.38425	0.700793	0.987613
ENSMUSG00000104205.1:Gm37396	2	0	2	0.0244175	0.98052	0.987613
ENSMUSG00000101985.1:Gm28929	2.79248	-1.58496	2.79248	-1.38402	0.166352	0.987613
ENSMUSG00000101994.1:Gm18875	2	-2	2	-1.36124	0.173439	0.987613
ENSMUSG00000102940.1:Gm37551	2.79248	0.415037	2.79248	0.418517	0.675569	0.987613
ENSMUSG00000036815.16:Dpp10	4.07741	0.341037	4.07741	0.553433	0.579967	0.987613
ENSMUSG00000103914.1:Gm38073	2.29248	0.584963	2.29248	0.434921	0.66362	0.987613
ENSMUSG00000065340.1:Gm25578	2.66096	-0.678072	2.66096	-0.520394	0.602789	0.987613
ENSMUSG00000101006.1:Gm28299	2.80735	0	2.80735	0.0444566	0.96454	0.987613
ENSMUSG00000102240.1:Gm37717	1.5	1	1.5	0.717244	0.473223	0.987613
ENSMUSG00000100851.1:Gm28928	2.79248	-0.415037	2.79248	-0.329604	0.741699	0.987613
ENSMUSG00000026341.16:Actr3	6.28433	0.111031	6.28433	0.301261	0.763215	0.987613
ENSMUSG00000102063.1:Gm28706	1.79248	1.58496	1.79248	1.12252	0.26164	0.987613
ENSMUSG00000026342.10:Slc35f5	5.90689	0.526069	5.90689	1.12878	0.258992	0.987613
ENSMUSG00000101015.1:Gm18444	3.32193	0	3.32193	0.0766318	0.938916	0.987613
ENSMUSG00000026343.6:Gpr39	3.24593	-1.32193	3.24593	-1.39523	0.162946	0.987613
ENSMUSG00000026344.9:Lypd1	3.69616	1.39232	3.69616	1.86039	0.0628309	0.987613
ENSMUSG00000104519.1:Gm37161	2.79248	-0.415037	2.79248	-0.329604	0.741699	0.987613
ENSMUSG00000102723.1:Gm37936	2.29248	-0.584963	2.29248	-0.38425	0.700793	0.987613
ENSMUSG00000103824.1:Gm38177	2.45345	-0.263034	2.45345	-0.163759	0.869921	0.987613
ENSMUSG00000101600.1:4930599A14Rik	1.79248	0.415037	1.79248	0.311967	0.755066	0.987613
ENSMUSG00000101385.1:Gm5261	3.22972	-0.459432	3.22972	-0.438616	0.66094	0.987613
ENSMUSG00000036155.13:Mgat5	5.11441	-0.415037	5.11441	-0.637904	0.523536	0.987613
ENSMUSG00000104039.1:Gm37772	2.5	-1	2.5	-0.741253	0.45854	0.987613
ENSMUSG00000104378.1:Gm37510	3.39068	-0.137504	3.39068	-0.0817986	0.934807	0.987613
ENSMUSG00000099471.1:Gm8451	2.79248	1.58496	2.79248	1.47293	0.140769	0.987613
ENSMUSG00000106307.1:Gm23370	3.16096	0.321928	3.16096	0.414622	0.678419	0.987613
ENSMUSG00000106489.1:Gm23370	3.16096	0.321928	3.16096	0.414622	0.678419	0.987613
ENSMUSG00000065687.1:Gm23734	3.45345	1.73697	3.45345	2.12081	0.0339377	0.987613
ENSMUSG00000103390.1:Gm38301	3.0222	0.874469	3.0222	0.944137	0.345099	0.987613
ENSMUSG00000026347.13:Tmem163	6.24743	-0.0759489	6.24743	-0.0715462	0.942963	0.987613
ENSMUSG00000102014.1:2900009J06Rik	7.00316	0.1686	7.00316	0.416043	0.677379	0.987613
ENSMUSG00000051590.9:Map3k19	3.29248	-0.584963	3.29248	-0.577846	0.563368	0.987613
ENSMUSG00000036104.12:Rab3gap1	5.55164	-0.459432	5.55164	-0.775625	0.43797	0.987613
ENSMUSG00000099760.1:Gm28800	2.45345	-0.263034	2.45345	-0.163759	0.869921	0.987613
ENSMUSG00000104164.1:Gm38248	3.62396	1.24793	3.62396	1.59767	0.110116	0.987613
ENSMUSG00000058603.10:Rpl28-ps1	3	0	3	0.0598273	0.952293	0.987613
ENSMUSG00000102782.1:Gm37625	2.76178	-3.52356	2.76178	-3.13122	0.00174081	0.987613
ENSMUSG00000103999.1:Gm38026	2.29248	-0.584963	2.29248	-0.38425	0.700793	0.987613
ENSMUSG00000056211.13:R3hdm1	6.6496	0.655352	6.6496	1.38654	0.165581	0.987613
ENSMUSG00000036086.16:Zranb3	6.55279	0.534777	6.55279	1.14614	0.251738	0.987613
ENSMUSG00000101535.1:Gm29383	2.87744	-0.584963	2.87744	-0.503925	0.614314	0.987613
ENSMUSG00000104239.1:Gm37588	2.29248	-2.58496	2.29248	-1.78463	0.0743211	0.987613
ENSMUSG00000102179.1:Gm37868	3.32193	0	3.32193	0.0766318	0.938916	0.987613
ENSMUSG00000103497.1:Gm37407	2.19616	1.22239	2.19616	0.881244	0.378186	0.987613
ENSMUSG00000065520.2:Mir128-1	2.66096	1.32193	2.66096	1.13305	0.257193	0.987613
ENSMUSG00000026353.9:Ubxn4	2.90368	-0.192645	2.90368	-0.132309	0.89474	0.987613
ENSMUSG00000026355.11:Mcm6	5.95345	-0.0931094	5.95345	-0.105761	0.915772	0.987613
ENSMUSG00000026356.15:Dars	4.69616	-0.222392	4.69616	-0.28461	0.775943	0.987613
ENSMUSG00000088196.1:Gm23902	3.08496	0.169925	3.08496	0.242935	0.808056	0.987613
ENSMUSG00000100152.1:Gm29598	3.08496	1	3.08496	1.10653	0.268499	0.987613
ENSMUSG00000100941.1:Gm29597	2.85022	1.70044	2.85022	1.65031	0.0988798	0.987613
[truncated: 49,378 more rows]

## Sheet: H3K27ac_IFNgvsCtr
	A	log2FC	sd	zscore	P-val	Adj_pval
ENSMUSG00000078921.3:Tgtp2	4.26178	6.52356	4.26178	8.54162	1.32357e-17	6.99229e-13
ENSMUSG00000027514.14:Zbp1	4.68316	5.36632	4.68316	7.32902	2.3185e-13	6.12421e-09
ENSMUSG00000073555.1:Gm4951	5.45719	4.27053	5.45719	6.60168	4.06527e-11	7.15881e-07
ENSMUSG00000048852.13:Gm12185	5.20893	4.41785	5.20893	6.55697	5.4913e-11	7.2525e-07
ENSMUSG00000078922.9:Tgtp1	6.0091	3.84327	6.0091	6.31225	2.75015e-10	2.90576e-06
ENSMUSG00000060586.10:H2-Eb1	5.62751	3.85415	5.62751	6.09301	1.10805e-09	9.75622e-06
ENSMUSG00000104713.4:Gbp6	5.60412	3.80735	5.60412	5.99472	2.03832e-09	1.53832e-05
ENSMUSG00000079362.5:Gm43302	5.59615	3.79141	5.59615	5.96124	2.50333e-09	1.6531e-05
ENSMUSG00000092415.1:Gm20513	5.71914	3.62449	5.71914	5.83585	5.35173e-09	2.82726e-05
ENSMUSG00000087593.1:Gm16174	4.76374	4.35755	4.76374	5.85282	4.833e-09	2.82726e-05
ENSMUSG00000099153.1:Mir7671	6.15559	3.52655	6.15559	5.62258	1.88131e-08	9.03523e-05
ENSMUSG00000064215.13:Ifi27	5.1126	3.88536	5.1126	5.54085	3.01002e-08	0.000132514
ENSMUSG00000062488.9:Ifit3b	6.82485	3.47478	6.82485	5.50986	3.59127e-08	0.000144014
ENSMUSG00000079363.7:Gbp4	5.10167	3.8635	5.10167	5.49914	3.81647e-08	0.000144014
ENSMUSG00000063268.12:Parp10	4.27729	4.55459	4.27729	5.45679	4.84828e-08	0.000170753
ENSMUSG00000046805.9:Mpeg1	4.01395	4.85798	4.01395	5.4356	5.4612e-08	0.000180319
ENSMUSG00000029298.15:Gbp9	5.0793	3.81876	5.0793	5.41377	6.17114e-08	0.000181119
ENSMUSG00000034438.16:Gbp8	5.0793	3.81876	5.0793	5.41377	6.17114e-08	0.000181119
ENSMUSG00000028270.12:Gbp2	5.22561	3.80735	5.22561	5.39201	6.96749e-08	0.000193729
ENSMUSG00000066363.12:Serpina3f	5.65814	3.5025	5.65814	5.35439	8.58457e-08	0.000215959
ENSMUSG00000024610.14:Cd74	3.98864	4.80735	3.98864	5.36172	8.24313e-08	0.000215959
ENSMUSG00000088015.1:Mir1932	5.51809	3.42146	5.51809	5.18418	2.16972e-07	0.000521019
ENSMUSG00000073418.4:C4b	5.04439	3.74894	5.04439	5.01501	5.30295e-07	0.00116729
ENSMUSG00000105946.1:Gm43776	4.16993	4.33985	4.16993	5.01686	5.25229e-07	0.00116729
ENSMUSG00000032596.14:Uba7	5.22972	3.54057	5.22972	4.88292	1.04525e-06	0.00220879
ENSMUSG00000074151.13:Nlrc5	5.71836	3.09686	5.71836	4.68695	2.77309e-06	0.00563459
ENSMUSG00000050908.12:Tvp23a	5.44741	3.28011	5.44741	4.621	3.81902e-06	0.00737878
ENSMUSG00000036594.14:H2-Aa	4.93518	3.53051	4.93518	4.61607	3.91084e-06	0.00737878
ENSMUSG00000053835.17:H2-T24	5.44209	3.26946	5.44209	4.5997	4.23093e-06	0.00770744
ENSMUSG00000104985.1:Gm42917	5.91763	3.05063	5.91763	4.58627	4.51231e-06	0.00794603
ENSMUSG00000037997.12:Parp11	6.22095	3.04103	6.22095	4.56537	4.98612e-06	0.00849716
ENSMUSG00000040483.15:Xaf1	4.90689	3.47393	4.90689	4.51272	6.40028e-06	0.0105663
ENSMUSG00000061232.15:H2-K1	5.24593	3.32193	5.24593	4.46571	7.98039e-06	0.0127756
ENSMUSG00000101132.2:Gm8000	5.40368	3.19265	5.40368	4.44608	8.74496e-06	0.0135879
ENSMUSG00000079014.4:Serpina3i	5.22147	3.27302	5.22147	4.37238	1.229e-05	0.0185505
ENSMUSG00000082116.1:Gm12188	4.60837	3.60204	4.60837	4.34951	1.36441e-05	0.0198053
ENSMUSG00000034459.8:Ifit1	5.51118	3.02237	5.51118	4.34589	1.38711e-05	0.0198053
ENSMUSG00000046718.8:Bst2	4.74593	3.49185	4.74593	4.33654	1.44745e-05	0.0201229
ENSMUSG00000082775.1:Itpa-ps3	1.66096	-3.32193	1.66096	-4.32846	1.50154e-05	0.0203397
ENSMUSG00000037321.17:Tap1	6.10305	2.91839	6.10305	4.29832	1.72096e-05	0.0227291
ENSMUSG00000105096.1:Gbp10	4.72972	3.45943	4.72972	4.27975	1.87103e-05	0.0241084
ENSMUSG00000035929.11:H2-Q4	5.45345	3.09311	5.45345	4.24703	2.16624e-05	0.0272477
ENSMUSG00000102281.1:Ighv1-30	1.58496	-3.16993	1.58496	-4.19333	2.74884e-05	0.0337718
ENSMUSG00000033880.11:Lgals3bp	5.53237	2.88982	5.53237	4.06748	4.75253e-05	0.0570616
ENSMUSG00000075064.5:Olfr1506	1.5	-3	1.5	-4.04227	5.29355e-05	0.0607941
ENSMUSG00000076533.3:Igkv4-90	1.5	-3	1.5	-4.04227	5.29355e-05	0.0607941
ENSMUSG00000033082.10:Clec1a	4.17215	3.70044	4.17215	4.0289	5.60391e-05	0.0629891
ENSMUSG00000035186.6:Ubd	4.16096	3.67807	4.16096	3.99434	6.48757e-05	0.0714024
ENSMUSG00000057143.15:Trim12c	5.23431	3.06774	5.23431	3.98067	6.87205e-05	0.0740905
ENSMUSG00000093974.1:Snord116l17	4.53707	3.45943	4.53707	3.96958	7.19981e-05	0.0760718
ENSMUSG00000092222.1:Gm20506	4.34674	3.52356	4.34674	3.9491	7.84452e-05	0.0812585
ENSMUSG00000078853.8:Igtp	6.22895	2.74193	6.22895	3.9141	9.0743e-05	0.0921897
ENSMUSG00000089153.1:Gm23579	4.66993	3.33985	4.66993	3.90674	9.35513e-05	0.0932495
ENSMUSG00000053693.16:Mast1	4.46832	-1.32193	4.46832	-3.89268	9.91435e-05	0.0969936
ENSMUSG00000097936.1:Gm4819	2.40368	-2.80735	2.40368	-3.87101	0.000108383	0.102246
ENSMUSG00000084148.1:Gm12380	1.40368	-2.80735	1.40368	-3.87101	0.000108383	0.102246
ENSMUSG00000040533.7:Matn1	3.69616	-1.77761	3.69616	-3.86469	0.000111232	0.103092
ENSMUSG00000069874.7:Irgm2	6.2608	2.70782	6.2608	3.83982	0.000123126	0.10905
ENSMUSG00000002325.15:Irf9	4.77248	3.20511	4.77248	3.83431	0.000125917	0.10905
ENSMUSG00000096727.2:Psmb9	5.74517	2.70571	5.74517	3.83524	0.000125444	0.10905
ENSMUSG00000060681.15:Slc9a6	3.92899	3.85798	3.92899	3.84521	0.00012045	0.10905
ENSMUSG00000111926.1:Gm46204	4.6427	3.2854	4.6427	3.81479	0.000136301	0.11614
ENSMUSG00000068606.5:Gm4841	2.90368	5.80735	2.90368	3.78734	0.000152269	0.127182
ENSMUSG00000028037.13:Ifi44	3.69616	4.22239	3.69616	3.78441	0.000154075	0.127182
ENSMUSG00000032908.9:Sgpp2	3.35712	-2.07039	3.35712	-3.77697	0.000158748	0.12758
ENSMUSG00000094156.2:Sult2a7	2.35022	-2.70044	2.35022	-3.77597	0.000159387	0.12758
ENSMUSG00000112481.1:Gm29684	4.46832	3.32193	4.46832	3.74348	0.000181489	0.143103
ENSMUSG00000076839.3:Trav13-1	1.29248	-2.58496	1.29248	-3.67331	0.000239428	0.175677
ENSMUSG00000100386.1:Scgb2b13-ps	1.29248	-2.58496	1.29248	-3.67331	0.000239428	0.175677
ENSMUSG00000012519.14:Mlkl	4.88244	3.12102	4.88244	3.68701	0.000226905	0.175677
ENSMUSG00000084289.1:Gm6977	1.29248	-2.58496	1.29248	-3.67331	0.000239428	0.175677
ENSMUSG00000101403.1:Gm20882	1.29248	-2.58496	1.29248	-3.67331	0.000239428	0.175677
ENSMUSG00000073532.2:Gm7276	4.01118	-1.37851	4.01118	-3.66508	0.000247263	0.17894
ENSMUSG00000079547.3:H2-DMb1	5.15018	2.89947	5.15018	3.65957	0.000252634	0.180357
ENSMUSG00000083811.1:Gm13071	4.59491	3.18982	4.59491	3.65337	0.000258816	0.182307
ENSMUSG00000067297.4:Ifit1bl2	5.66658	2.6893	5.66658	3.6463	0.000266047	0.184934
ENSMUSG00000034422.14:Parp14	5.24693	2.87915	5.24693	3.62079	0.00029371	0.201512
ENSMUSG00000035226.5:Rims4	4.10716	-1.29546	4.10716	-3.61585	0.000299366	0.202759
ENSMUSG00000074896.3:Ifit3	6.20734	2.6009	6.20734	3.60701	0.000309743	0.207132
ENSMUSG00000020044.13:Timp3	5.23989	2.86507	5.23989	3.59393	0.000325731	0.212445
ENSMUSG00000021303.14:Gng4	4.40368	-1.19265	4.40368	-3.59465	0.000324829	0.212445
ENSMUSG00000090556.5:Olfr753-ps1	5.28255	2.75132	5.28255	3.56351	0.000365933	0.226329
ENSMUSG00000082305.4:Gm2420	4.25785	3.34577	4.25785	3.56291	0.000366761	0.226329
ENSMUSG00000109093.1:Gm19950	2.22972	-2.45943	2.22972	-3.56172	0.000368439	0.226329
ENSMUSG00000099162.1:Gm27168	3.59984	-1.58496	3.59984	-3.57308	0.000352812	0.226329
ENSMUSG00000082284.1:H3f3a-ps1	2.22972	-2.45943	2.22972	-3.56172	0.000368439	0.226329
ENSMUSG00000073974.4:Olfr551	3.08496	-2.16993	3.08496	-3.5585	0.000372976	0.226482
ENSMUSG00000112849.1:Gm18040	4.24593	3.32193	4.24593	3.52555	0.0004226	0.24006
ENSMUSG00000103457.1:Gm37042	5.45382	2.73272	5.45382	3.5263	0.000421409	0.24006
ENSMUSG00000092277.1:Gm19684	5.63806	2.63227	5.63806	3.52651	0.000421083	0.24006
ENSMUSG00000028268.14:Gbp3	6.41138	2.5642	6.41138	3.5271	0.00042014	0.24006
ENSMUSG00000110138.1:4831440D22Rik	3.32193	4.64386	3.32193	3.52598	0.000421912	0.24006
ENSMUSG00000010064.15:Slc38a3	3.72972	-1.45943	3.72972	-3.53786	0.000403379	0.24006
ENSMUSG00000105640.1:Gm42912	3.84674	-1.35364	3.84674	-3.51016	0.000447835	0.251688
ENSMUSG00000081769.9:Gm12216	5.63222	2.62059	5.63222	3.50197	0.000461835	0.256824
ENSMUSG00000087256.1:Gm15990	4.42587	3.23704	4.42587	3.4908	0.000481582	0.259382
ENSMUSG00000094278.1:Gm12626	3.30735	4.61471	3.30735	3.49428	0.000475338	0.259382
ENSMUSG00000081912.1:Vmn1r-ps127	3.56464	-1.51457	3.56464	-3.48563	0.000490983	0.259382
ENSMUSG00000077607.1:Gm25803	4.27921	-1.15754	4.27921	-3.49252	0.000478483	0.259382
ENSMUSG00000034842.16:Art3	4.2338	3.29768	4.2338	3.48756	0.000487443	0.259382
ENSMUSG00000069793.12:Slfn9	5.79483	2.54253	5.79483	3.4799	0.000501604	0.260637
ENSMUSG00000102149.1:Gm9723	3.04373	-2.08746	3.04373	-3.47903	0.000503228	0.260637
ENSMUSG00000033740.17:St18	4.72869	-0.961526	4.72869	-3.46362	0.000532953	0.273353
ENSMUSG00000082012.1:Gm5257	3.95345	-1.26303	3.95345	-3.45639	0.000547469	0.278098
ENSMUSG00000089797.1:Gm16118	4.81285	2.98185	4.81285	3.44326	0.000574737	0.28917
ENSMUSG00000092615.2:Olfr762-ps1	2.16096	-2.32193	2.16096	-3.43948	0.00058284	0.29048
ENSMUSG00000054072.11:Iigp1	4.69937	3.05889	4.69937	3.43226	0.000598572	0.295532
ENSMUSG00000110353.1:Gm33543	3.24593	-1.848	3.24593	-3.4288	0.000606263	0.296558
ENSMUSG00000102990.1:Gm37764	3.69616	-1.39232	3.69616	-3.3735	0.000742189	0.359717
ENSMUSG00000026162.7:Nhej1	3.92275	-1.20163	3.92275	-3.36884	0.000754849	0.362526
ENSMUSG00000115076.1:Gm49106	3.58496	4	3.58496	3.36543	0.000764235	0.363728
ENSMUSG00000117265.1:AC161605.4	3.2047	-1.76553	3.2047	-3.34338	0.000827642	0.386934
ENSMUSG00000017697.3:Ada	4.78493	2.926	4.78493	3.34544	0.000821532	0.386934
ENSMUSG00000116946.1:AC130815.2	3.56978	3.96963	3.56978	3.3277	0.000875665	0.405794
ENSMUSG00000097899.2:Gm16894	4.98864	-0.807355	4.98864	-3.30703	0.000942911	0.422621
ENSMUSG00000097267.2:1700109K24Rik	4.36905	3.12338	4.36905	3.309	0.000936302	0.422621
ENSMUSG00000060417.6:Gm8603	2.08496	-2.16993	2.08496	-3.30435	0.000951975	0.422621
ENSMUSG00000102002.1:Scgb2b6	2.08496	-2.16993	2.08496	-3.30435	0.000951975	0.422621
ENSMUSG00000084963.1:Gm14936	2.08496	-2.16993	2.08496	-3.30435	0.000951975	0.422621
ENSMUSG00000070713.5:Gm10282	3.52764	-1.44057	3.52764	-3.29583	0.000981328	0.432021
ENSMUSG00000103433.1:Gm2272	3.66096	-1.32193	3.66096	-3.28376	0.0010243	0.447215
ENSMUSG00000051225.9:Fam83a	3.82193	3.64386	3.82193	3.2795	0.00103991	0.450307
ENSMUSG00000083235.1:Gm13246	4.35712	3.09954	4.35712	3.27086	0.00107223	0.460527
ENSMUSG00000020638.8:Cmpk2	5.46905	2.59826	5.46905	3.25741	0.00112435	0.466661
ENSMUSG00000042155.3:Klhl23	2.60473	5.20945	2.60473	3.25581	0.00113068	0.466661
ENSMUSG00000106004.4:Gm43391	5.50141	2.50696	5.50141	3.2633	0.00110123	0.466661
ENSMUSG00000072814.10:Gm7982	2.6427	-2.11548	2.6427	-3.25595	0.00113016	0.466661
ENSMUSG00000077194.1:Gm23431	4.11441	-1.05889	4.11441	-3.2605	0.00111216	0.466661
ENSMUSG00000101872.1:Gm29237	4.18316	3.1964	4.18316	3.25009	0.00115367	0.468825
ENSMUSG00000077795.1:Gm25561	4.18316	3.1964	4.18316	3.25009	0.00115367	0.468825
ENSMUSG00000040253.15:Gbp7	6.50325	2.4357	6.50325	3.24728	0.00116515	0.469874
ENSMUSG00000114957.1:Gm47316	2.58496	5.16993	2.58496	3.22067	0.0012789	0.507991
ENSMUSG00000089244.1:Gm24054	2.58496	5.16993	2.58496	3.22067	0.0012789	0.507991
ENSMUSG00000073421.5:H2-Ab1	5.85497	2.42223	5.85497	3.21796	0.00129106	0.508275
ENSMUSG00000029561.17:Oasl2	4.5	3	4.5	3.21411	0.00130847	0.508275
ENSMUSG00000037405.8:Icam1	4.5	3	4.5	3.21411	0.00130847	0.508275
ENSMUSG00000003072.15:Atp5d	3.98289	3.32193	3.98289	3.1941	0.00140269	0.513834
ENSMUSG00000112997.1:Gm49386	2	-2	2	-3.15329	0.00161443	0.513834
ENSMUSG00000080356.1:Mir1247	1	-2	1	-3.15329	0.00161443	0.513834
ENSMUSG00000113581.1:Dio3os	1	-2	1	-3.15329	0.00161443	0.513834
ENSMUSG00000096805.2:Ighv9-1	1	-2	1	-3.15329	0.00161443	0.513834
ENSMUSG00000096407.2:Ighv6-5	2	-2	2	-3.15329	0.00161443	0.513834
ENSMUSG00000095140.1:Gm24388	2.58496	-2	2.58496	-3.15329	0.00161443	0.513834
ENSMUSG00000116525.1:Gm30371	5.06335	2.72583	5.06335	3.1463	0.00165348	0.513834
ENSMUSG00000079491.9:H2-T10	5.78112	2.39232	5.78112	3.15282	0.00161701	0.513834
ENSMUSG00000024855.9:Pacs1	5.37284	2.57075	5.37284	3.20239	0.00136292	0.513834
ENSMUSG00000025075.14:Habp2	3.9915	-1.06413	3.9915	-3.20631	0.00134447	0.513834
ENSMUSG00000065725.1:Gm26165	3.77729	3.55459	3.77729	3.1593	0.00158151	0.513834
ENSMUSG00000092796.1:Gm22692	2.54373	5.08746	2.54373	3.14737	0.00164749	0.513834
ENSMUSG00000089027.1:Gm25013	2.54373	5.08746	2.54373	3.14737	0.00164749	0.513834
ENSMUSG00000082962.3:Gm10601	3.77729	3.55459	3.77729	3.1593	0.00158151	0.513834
ENSMUSG00000084939.2:Gm830	4.15644	3.14296	4.15644	3.16752	0.00153743	0.513834
ENSMUSG00000062372.13:Otof	3.48864	-1.36257	3.48864	-3.20268	0.00136154	0.513834
ENSMUSG00000065343.1:Gm25580	2.54373	5.08746	2.54373	3.14737	0.00164749	0.513834
ENSMUSG00000040163.14:1700034J05Rik	4.87242	2.82597	4.87242	3.17023	0.00152316	0.513834
ENSMUSG00000096871.1:Gm10665	1	-2	1	-3.15329	0.00161443	0.513834
ENSMUSG00000092287.1:Vmn2r-ps77	2	-2	2	-3.15329	0.00161443	0.513834
ENSMUSG00000110690.1:Gm18001	2.54373	5.08746	2.54373	3.14737	0.00164749	0.513834
ENSMUSG00000110447.1:Gm31518	3	-2	3	-3.15329	0.00161443	0.513834
ENSMUSG00000110676.1:Gm45897	5.4557	2.57154	5.4557	3.20398	0.00135543	0.513834
ENSMUSG00000082461.1:Gm8844	2	-2	2	-3.15329	0.00161443	0.513834
ENSMUSG00000089284.1:Gm26029	2	-2	2	-3.15329	0.00161443	0.513834
ENSMUSG00000100960.1:Gm21156	1	-2	1	-3.15329	0.00161443	0.513834
ENSMUSG00000104356.1:Gm31260	1	-2	1	-3.15329	0.00161443	0.513834
ENSMUSG00000099489.1:Gm21787	1	-2	1	-3.15329	0.00161443	0.513834
ENSMUSG00000099441.1:Gm29268	1	-2	1	-3.15329	0.00161443	0.513834
ENSMUSG00000099554.1:Gm28259	1	-2	1	-3.15329	0.00161443	0.513834
ENSMUSG00000100251.1:Gm29615	1	-2	1	-3.15329	0.00161443	0.513834
ENSMUSG00000102092.1:Gm21892	1	-2	1	-3.15329	0.00161443	0.513834
ENSMUSG00000101250.1:Gm28105	1	-2	1	-3.15329	0.00161443	0.513834
ENSMUSG00000035606.8:Ky	4.52083	-0.866733	4.52083	-3.14418	0.00166555	0.514558
ENSMUSG00000041308.6:Sntb2	4.4771	2.9542	4.4771	3.1388	0.00169643	0.52105
ENSMUSG00000080678.1:Gm23334	3.74593	-1.152	3.74593	-3.13393	0.00172479	0.526699
ENSMUSG00000094357.1:Gm25570	4.42899	-0.857981	4.42899	-3.12978	0.00174935	0.531129
ENSMUSG00000103762.1:Gm37861	4.1427	3.11548	4.1427	3.12506	0.00177767	0.536643
ENSMUSG00000085069.2:Gm13111	3.85712	-1.07039	3.85712	-3.11739	0.00182458	0.547675
ENSMUSG00000079386.8:Gm3173	2.5222	5.04439	2.5222	3.10908	0.00187672	0.553883
ENSMUSG00000056078.5:Lipm	2.5222	5.04439	2.5222	3.10908	0.00187672	0.553883
ENSMUSG00000039079.1:Trhr2	2.5222	5.04439	2.5222	3.10908	0.00187672	0.553883
ENSMUSG00000016496.7:Cd274	5.82754	2.36737	5.82754	3.0985	0.00194503	0.570856
ENSMUSG00000053318.7:Slamf8	4.12869	3.08746	4.12869	3.08178	0.00205768	0.600582
ENSMUSG00000022871.13:Fetub	4.2539	-0.893085	4.2539	-3.07819	0.0020826	0.604516
ENSMUSG00000035692.6:Isg15	4.84413	2.76939	4.84413	3.07113	0.00213252	0.615622
ENSMUSG00000104098.1:AA619741	4.45345	2.90689	4.45345	3.06101	0.00220592	0.61844
ENSMUSG00000039342.5:Ankar	3.58496	-1.16993	3.58496	-3.05745	0.00223227	0.61844
ENSMUSG00000104239.1:Gm37588	3.29248	-1.41504	3.29248	-3.06416	0.00218285	0.61844
ENSMUSG00000093626.1:Ly6l	3.58496	-1.16993	3.58496	-3.05745	0.00223227	0.61844
ENSMUSG00000040118.15:Cacna2d1	4.1427	-0.884523	4.1427	-3.0554	0.00224764	0.61844
ENSMUSG00000043119.5:Olfr448	3.58496	-1.16993	3.58496	-3.05745	0.00223227	0.61844
ENSMUSG00000030157.5:Clec2d	5.33621	2.4975	5.33621	3.05591	0.00224382	0.61844
ENSMUSG00000097247.2:1500012K07Rik	4.1427	-0.884523	4.1427	-3.0554	0.00224764	0.61844
ENSMUSG00000084498.1:n-R5s98	4.1427	-0.884523	4.1427	-3.0554	0.00224764	0.61844
ENSMUSG00000067370.4:B3galt4	5.03774	2.6746	5.03774	3.05274	0.00226761	0.620703
ENSMUSG00000105826.1:Gm42141	3.5222	3.87447	3.5222	3.05097	0.00228101	0.621153
ENSMUSG00000088633.1:Gm22313	3.96832	3.29278	3.96832	3.03934	0.00237095	0.639056
ENSMUSG00000005493.15:Msh4	3.96832	3.29278	3.96832	3.03934	0.00237095	0.639056
ENSMUSG00000097017.1:Gm26707	3.70893	-1.078	3.70893	-3.03671	0.00239179	0.641399
ENSMUSG00000072624.3:Gm5460	3.19616	4.39232	3.19616	3.03506	0.00240487	0.64165
ENSMUSG00000080978.2:Gm12297	2.4771	4.9542	2.4771	3.02889	0.00245451	0.64512
ENSMUSG00000034634.7:Ly6d	2.4771	4.9542	2.4771	3.02889	0.00245451	0.64512
ENSMUSG00000077708.1:Gm24071	2.4771	4.9542	2.4771	3.02889	0.00245451	0.64512
ENSMUSG00000041449.16:Serpina3h	4.44132	2.88264	4.44132	3.02114	0.00251827	0.655357
ENSMUSG00000073274.4:Gm14636	4.30735	3	4.30735	3.02118	0.0025179	0.655357
ENSMUSG00000106179.1:Gm47300	3.50561	3.8413	3.50561	3.01137	0.00260074	0.660294
ENSMUSG00000022123.9:Scel	4.56206	-0.784271	4.56206	-3.00858	0.00262473	0.660294
ENSMUSG00000115192.1:Gm18532	3.50561	3.8413	3.50561	3.01137	0.00260074	0.660294
ENSMUSG00000071475.3:Rpl21-ps5	3.44741	-1.28011	3.44741	-3.01428	0.00257588	0.660294
ENSMUSG00000027484.2:Bpifa5	3.50561	3.8413	3.50561	3.01137	0.00260074	0.660294
ENSMUSG00000095096.1:Vmn2r-ps17	3.50561	3.8413	3.50561	3.01137	0.00260074	0.660294
ENSMUSG00000107379.1:Gm43126	3.76178	3.52356	3.76178	3.00926	0.00261889	0.660294
ENSMUSG00000085894.1:Gm15832	4.86651	-0.685891	4.86651	-2.98084	0.00287454	0.666049
ENSMUSG00000026163.17:Sphkap	4.73989	-0.695145	4.73989	-2.99705	0.00272603	0.666049
ENSMUSG00000102185.1:5033404E19Rik	2.45345	4.90689	2.45345	2.98684	0.00281877	0.666049
ENSMUSG00000056821.13:1700028I16Rik	3.92587	-0.932886	3.92587	-2.98566	0.00282969	0.666049
ENSMUSG00000112420.1:Gm48543	3.95345	3.26303	3.95345	2.99693	0.00272715	0.666049
ENSMUSG00000094951.1:Ighv5-6	1.90368	-1.80735	1.90368	-2.98203	0.00286345	0.666049
ENSMUSG00000094134.2:Ighv5-15	1.90368	-1.80735	1.90368	-2.98203	0.00286345	0.666049
ENSMUSG00000114722.1:Gm31392	3.11441	-1.58496	3.11441	-2.99477	0.00274656	0.666049
ENSMUSG00000003235.13:Eif2b5	4.96463	-0.641546	4.96463	-3.00418	0.00266298	0.666049
ENSMUSG00000105103.1:Gm43191	3.17878	4.35755	3.17878	2.99905	0.00270822	0.666049
ENSMUSG00000093510.1:Vmn2r-ps21	3.11441	-1.58496	3.11441	-2.99477	0.00274656	0.666049
ENSMUSG00000107214.3:4930500F04Rik	3.17878	4.35755	3.17878	2.99905	0.00270822	0.666049
ENSMUSG00000073946.5:Olfr617	1.90368	-1.80735	1.90368	-2.98203	0.00286345	0.666049
ENSMUSG00000080757.1:Gm15029	2.90368	-1.80735	2.90368	-2.98203	0.00286345	0.666049
ENSMUSG00000095934.1:Btbd35f13	1.90368	-1.80735	1.90368	-2.98203	0.00286345	0.666049
ENSMUSG00000083258.3:Gm5939	1.90368	-1.80735	1.90368	-2.98203	0.00286345	0.666049
ENSMUSG00000044359.1:P2ry4	1.90368	-1.80735	1.90368	-2.98203	0.00286345	0.666049
ENSMUSG00000100015.1:Gm28952	1.90368	-1.80735	1.90368	-2.98203	0.00286345	0.666049
ENSMUSG00000087008.4:Gm5530	3.82193	-1	3.82193	-2.97381	0.00294122	0.67075
ENSMUSG00000040033.16:Stat2	6.36258	2.30625	6.36258	2.9654	0.00302287	0.67075
ENSMUSG00000020649.11:Rrm2	5.50421	2.36457	5.50421	2.96422	0.00303449	0.67075
ENSMUSG00000037991.9:Rmi2	5.26958	2.53916	5.26958	2.97202	0.00295849	0.67075
ENSMUSG00000099995.1:1700036G14Rik	3.82193	-1	3.82193	-2.97381	0.00294122	0.67075
ENSMUSG00000082144.1:Gm12788	3.48864	3.80735	3.48864	2.97083	0.00296996	0.67075
ENSMUSG00000029622.16:Arpc1b	3.74593	3.49185	3.74593	2.96759	0.00300141	0.67075
ENSMUSG00000110102.1:Gm9132	3.74593	3.49185	3.74593	2.96759	0.00300141	0.67075
ENSMUSG00000109785.1:Gm45542	5.17492	2.53605	5.17492	2.96609	0.00301611	0.67075
ENSMUSG00000110459.1:Gm31717	3.82193	-1	3.82193	-2.97381	0.00294122	0.67075
ENSMUSG00000047036.8:Zfp445	5.47418	2.45251	5.47418	2.96594	0.00301762	0.67075
ENSMUSG00000111090.1:Gm30698	5.95794	2.30117	5.95794	2.95435	0.00313331	0.689707
ENSMUSG00000099907.1:Gm10421	2.42899	4.85798	2.42899	2.94336	0.00324671	0.697237
ENSMUSG00000074665.10:Bpifb4	2.42899	4.85798	2.42899	2.94336	0.00324671	0.697237
ENSMUSG00000104978.1:Gm31274	2.42899	4.85798	2.42899	2.94336	0.00324671	0.697237
ENSMUSG00000030158.12:Clec12b	2.42899	4.85798	2.42899	2.94336	0.00324671	0.697237
ENSMUSG00000094407.1:Gm23141	2.42899	4.85798	2.42899	2.94336	0.00324671	0.697237
ENSMUSG00000110691.1:Gm5363	2.42899	4.85798	2.42899	2.94336	0.00324671	0.697237
ENSMUSG00000034951.10:Cog7	4.28112	2.94753	4.28112	2.93898	0.00329295	0.704304
ENSMUSG00000103772.1:Gm36933	3.72972	3.45943	3.72972	2.92499	0.00344462	0.709742
ENSMUSG00000000861.15:Bcl11a	4.11441	3.05889	4.11441	2.92498	0.00344479	0.709742
ENSMUSG00000035208.16:Slfn8	5.00211	2.60334	5.00211	2.92259	0.00347136	0.709742
ENSMUSG00000089161.1:Gm24130	2.45345	-1.73697	2.45345	-2.91945	0.00350646	0.709742
ENSMUSG00000091568.8:Gm8206	3.72972	3.45943	3.72972	2.92499	0.00344462	0.709742
ENSMUSG00000005899.14:Smpd4	5.08245	-0.550197	5.08245	-2.92313	0.00346528	0.709742
ENSMUSG00000074811.2:Hps6	4.53841	-0.736966	4.53841	-2.93079	0.003381	0.709742
ENSMUSG00000087345.1:Gm13746	4.53841	-0.736966	4.53841	-2.93079	0.003381	0.709742
ENSMUSG00000064779.1:Gm22997	2.45345	-1.73697	2.45345	-2.91945	0.00350646	0.709742
ENSMUSG00000037884.6:1700017G19Rik	4.11441	3.05889	4.11441	2.92498	0.00344479	0.709742
ENSMUSG00000108043.2:Zim3	2.45345	-1.73697	2.45345	-2.91945	0.00350646	0.709742
ENSMUSG00000093207.1:Gm22414	2.45345	-1.73697	2.45345	-2.91945	0.00350646	0.709742
ENSMUSG00000070427.4:Il18bp	5.16658	2.51937	5.16658	2.93426	0.00334339	0.709742
ENSMUSG00000032034.6:Kcnj5	4.0222	-0.874469	4.0222	-2.92955	0.00339455	0.709742
ENSMUSG00000053185.2:Gm9898	3.06464	-1.48543	3.06464	-2.89884	0.00374544	0.715436
ENSMUSG00000088911.1:Gm22609	2.40368	4.80735	2.40368	2.89835	0.00375127	0.715436
ENSMUSG00000089608.1:Gm22503	2.40368	4.80735	2.40368	2.89835	0.00375127	0.715436
ENSMUSG00000031294.9:D630029K05Rik	3.40368	-1.19265	3.40368	-2.91436	0.00356416	0.715436
ENSMUSG00000088852.1:Gm24731	3.92275	3.20163	3.92275	2.90938	0.00362143	0.715436
ENSMUSG00000077603.1:Gm22673	2.40368	4.80735	2.40368	2.89835	0.00375127	0.715436
ENSMUSG00000006611.15:Hfe	4.69401	2.74416	4.69401	2.90074	0.00372277	0.715436
ENSMUSG00000098152.1:Gm27025	3.06464	-1.48543	3.06464	-2.89884	0.00374544	0.715436
ENSMUSG00000096629.7:Gm3383	3.92275	3.20163	3.92275	2.90938	0.00362143	0.715436
ENSMUSG00000044772.2:Sntn	2.40368	4.80735	2.40368	2.89835	0.00375127	0.715436
ENSMUSG00000099057.1:Gm27185	2.40368	4.80735	2.40368	2.89835	0.00375127	0.715436
ENSMUSG00000022125.7:Cln5	5.99877	2.28157	5.99877	2.91167	0.00359501	0.715436
ENSMUSG00000084050.3:Gm14439	3.40368	-1.19265	3.40368	-2.91436	0.00356416	0.715436
ENSMUSG00000094636.1:Gm24219	3.92275	3.20163	3.92275	2.90938	0.00362143	0.715436
ENSMUSG00000031725.8:Ces1f	4.44741	-0.719892	4.44741	-2.90272	0.00369942	0.715436
ENSMUSG00000045802.13:Hsf3	3.06464	-1.48543	3.06464	-2.89884	0.00374544	0.715436
ENSMUSG00000086527.1:Gm15856	4.79436	2.66985	4.79436	2.89679	0.00377003	0.716427
ENSMUSG00000075225.14:Ccdc162	3.71313	3.42626	3.71313	2.88142	0.00395891	0.728435
ENSMUSG00000095224.1:F930015N05Rik	3.66993	-1	3.66993	-2.87335	0.00406138	0.728435
ENSMUSG00000113785.1:Gm47975	3.54373	-1.08746	3.54373	-2.87417	0.0040509	0.728435
ENSMUSG00000015143.15:Actn1	5.45307	2.41028	5.45307	2.88149	0.00395802	0.728435
ENSMUSG00000064444.1:Gm26227	3.71313	3.42626	3.71313	2.88142	0.00395891	0.728435
ENSMUSG00000082412.1:Fau-ps1	3.78493	-0.925999	3.78493	-2.87417	0.00405094	0.728435
ENSMUSG00000027612.7:Mmp24	2.85022	-1.70044	2.85022	-2.88698	0.00388956	0.728435
ENSMUSG00000078949.2:R3hdml	3.78493	-0.925999	3.78493	-2.87417	0.00405094	0.728435
ENSMUSG00000106503.1:Gm42827	4.09984	3.02975	4.09984	2.8812	0.00396168	0.728435
ENSMUSG00000079544.2:Igkv13-87	3.24593	-1.32193	3.24593	-2.88388	0.00392804	0.728435
ENSMUSG00000087850.1:Gm22792	2.85022	-1.70044	2.85022	-2.88698	0.00388956	0.728435
ENSMUSG00000065219.1:Snord32a	5.32103	-0.467126	5.32103	-2.87287	0.00406762	0.728435
ENSMUSG00000089731.3:Gm10013	3.24593	-1.32193	3.24593	-2.88388	0.00392804	0.728435
ENSMUSG00000108967.1:Gm45181	3.66993	-1	3.66993	-2.87335	0.00406138	0.728435
ENSMUSG00000111263.1:Gm7680	3.24593	-1.32193	3.24593	-2.88388	0.00392804	0.728435
ENSMUSG00000045812.5:Olfr984	3.54373	-1.08746	3.54373	-2.87417	0.0040509	0.728435
ENSMUSG00000101819.1:H2al1b	3.54373	-1.08746	3.54373	-2.87417	0.0040509	0.728435
ENSMUSG00000114123.1:Gm48416	2.37744	4.75489	2.37744	2.85171	0.00434846	0.750734
ENSMUSG00000090907.1:C030017D09Rik	2.37744	4.75489	2.37744	2.85171	0.00434846	0.750734
ENSMUSG00000096731.1:Gm24316	2.37744	4.75489	2.37744	2.85171	0.00434846	0.750734
ENSMUSG00000076924.1:Traj4	2.37744	4.75489	2.37744	2.85171	0.00434846	0.750734
ENSMUSG00000047819.3:Tigd4	2.37744	4.75489	2.37744	2.85171	0.00434846	0.750734
ENSMUSG00000076977.1:Gm26067	2.37744	4.75489	2.37744	2.85171	0.00434846	0.750734
ENSMUSG00000094293.1:Gm3893	2.37744	4.75489	2.37744	2.85171	0.00434846	0.750734
ENSMUSG00000085840.1:Gm11261	2.37744	4.75489	2.37744	2.85171	0.00434846	0.750734
ENSMUSG00000084500.1:Gm25320	2.37744	4.75489	2.37744	2.85171	0.00434846	0.750734
ENSMUSG00000106396.1:Gm42902	4.78398	2.64909	4.78398	2.86043	0.00423066	0.750734
ENSMUSG00000093042.1:Mir3109	2.37744	4.75489	2.37744	2.85171	0.00434846	0.750734
ENSMUSG00000029055.17:Plch2	4.51395	-0.688056	4.51395	-2.85037	0.00436689	0.751461
ENSMUSG00000061584.6:Lyg2	2.35022	4.70044	2.35022	2.80331	0.00505813	0.7539
ENSMUSG00000093254.1:Mir5126	5.35454	2.36923	5.35454	2.79939	0.00511986	0.7539
ENSMUSG00000037542.13:Aldh8a1	2.35022	4.70044	2.35022	2.80331	0.00505813	0.7539
ENSMUSG00000112035.1:Gm49335	5.67187	2.29662	5.67187	2.82148	0.0047802	0.7539
ENSMUSG00000003581.14:Rnf215	5.22147	2.44294	5.22147	2.78842	0.00529661	0.7539
ENSMUSG00000020605.9:Hs1bp3	4.23989	2.86507	4.23989	2.80978	0.00495747	0.7539
ENSMUSG00000113798.1:Gm47385	1.79248	-1.58496	1.79248	-2.78432	0.00536393	0.7539
ENSMUSG00000044147.8:Arf6	6.16026	2.23173	6.16026	2.80315	0.00506069	0.7539
ENSMUSG00000114639.1:Gm31946	5.53941	2.29418	5.53941	2.81637	0.00485694	0.7539
ENSMUSG00000114201.1:Gm18079	3.01118	-1.37851	3.01118	-2.79581	0.00517704	0.7539
ENSMUSG00000091140.1:Gm17124	3.19616	-1.22239	3.19616	-2.78078	0.00542282	0.7539
ENSMUSG00000115818.1:Gm18580	2.35022	4.70044	2.35022	2.80331	0.00505813	0.7539
ENSMUSG00000022587.14:Ly6e	4.23989	2.86507	4.23989	2.80978	0.00495747	0.7539
ENSMUSG00000116079.1:Gm36245	4.67215	2.70044	4.67215	2.82691	0.00469998	0.7539
ENSMUSG00000062279.6:Gm10237	4.40368	2.80735	4.40368	2.8035	0.00505511	0.7539
ENSMUSG00000081303.2:Gm16011	2.35022	4.70044	2.35022	2.80331	0.00505813	0.7539
ENSMUSG00000116878.1:AC164165.2	3.19616	-1.22239	3.19616	-2.78078	0.00542282	0.7539
ENSMUSG00000116935.1:AC117241.2	4.76276	2.60666	4.76276	2.7861	0.00533457	0.7539
ENSMUSG00000045053.2:Kcng3	1.79248	-1.58496	1.79248	-2.78432	0.00536393	0.7539
ENSMUSG00000117421.1:AC091309.1	2.35022	4.70044	2.35022	2.80331	0.00505813	0.7539
ENSMUSG00000009207.15:Lnpk	4.08496	3	4.08496	2.83651	0.00456092	0.7539
ENSMUSG00000109403.2:Olfr1311	2.37744	-1.58496	2.37744	-2.78432	0.00536393	0.7539
ENSMUSG00000027246.12:Ell3	2.35022	4.70044	2.35022	2.80331	0.00505813	0.7539
ENSMUSG00000086999.1:Bcas1os2	4.23989	2.86507	4.23989	2.80978	0.00495747	0.7539
ENSMUSG00000083481.4:Rps8-ps2	3.98864	-0.807355	3.98864	-2.83161	0.00463142	0.7539
ENSMUSG00000038932.13:Tcfl5	1.79248	-1.58496	1.79248	-2.78432	0.00536393	0.7539
ENSMUSG00000069114.8:Zbtb10	5.13222	2.45066	5.13222	2.80315	0.00506067	0.7539
ENSMUSG00000060798.7:Intu	3.98864	-0.807355	3.98864	-2.83161	0.00463142	0.7539
ENSMUSG00000087936.1:Gm23675	3.89068	-0.862496	3.89068	-2.82912	0.00466767	0.7539
ENSMUSG00000104874.1:Gm43387	4.16546	-0.716207	4.16546	-2.79533	0.0051847	0.7539
ENSMUSG00000081384.1:Gm12752	3.19616	-1.22239	3.19616	-2.78078	0.00542282	0.7539
ENSMUSG00000083629.1:Gm11262	3.01118	-1.37851	3.01118	-2.79581	0.00517704	0.7539
ENSMUSG00000083998.1:Prdx2-rs3	1.79248	-1.58496	1.79248	-2.78432	0.00536393	0.7539
ENSMUSG00000070933.10:Speer4d	4.40368	2.80735	4.40368	2.8035	0.00505511	0.7539
ENSMUSG00000106762.3:4930478P22Rik	3.98864	-0.807355	3.98864	-2.83161	0.00463142	0.7539
ENSMUSG00000068082.12:Grxcr1	2.35022	4.70044	2.35022	2.80331	0.00505813	0.7539
ENSMUSG00000105089.2:Gm43717	2.35022	4.70044	2.35022	2.80331	0.00505813	0.7539
ENSMUSG00000034573.14:Ptpn13	5.43864	2.38143	5.43864	2.82378	0.00474605	0.7539
ENSMUSG00000104559.1:Gm43118	4.06978	2.96963	4.06978	2.79089	0.00525638	0.7539
ENSMUSG00000105901.1:Gm7291	3.89068	-0.862496	3.89068	-2.82912	0.00466767	0.7539
ENSMUSG00000106946.1:Gm42856	2.35022	4.70044	2.35022	2.80331	0.00505813	0.7539
ENSMUSG00000099229.1:Gm27383	3.89068	-0.862496	3.89068	-2.82912	0.00466767	0.7539
ENSMUSG00000093747.1:Gm20673	2.35022	4.70044	2.35022	2.80331	0.00505813	0.7539
ENSMUSG00000092561.1:Gm4011	1.79248	-1.58496	1.79248	-2.78432	0.00536393	0.7539
ENSMUSG00000092551.3:Gm20287	1.79248	-1.58496	1.79248	-2.78432	0.00536393	0.7539
ENSMUSG00000048920.8:Fkrp	5.54638	2.30812	5.54638	2.84565	0.00443208	0.7539
ENSMUSG00000101765.1:Gm21673	0.792481	-1.58496	0.792481	-2.78432	0.00536393	0.7539
ENSMUSG00000096387.1:Gm26488	2.37744	-1.58496	2.37744	-2.78432	0.00536393	0.7539
ENSMUSG00000047545.5:Olfr629	2.37744	-1.58496	2.37744	-2.78432	0.00536393	0.7539
ENSMUSG00000066258.13:Trim12a	4.08496	3	4.08496	2.83651	0.00456092	0.7539
ENSMUSG00000085686.1:Gm9498	3.19616	-1.22239	3.19616	-2.78078	0.00542282	0.7539
ENSMUSG00000085706.1:Gm9428	0.792481	-1.58496	0.792481	-2.78432	0.00536393	0.7539
ENSMUSG00000071788.5:Gm14525	1.79248	-1.58496	1.79248	-2.78432	0.00536393	0.7539
ENSMUSG00000073257.3:Gm10488	3.01118	-1.37851	3.01118	-2.79581	0.00517704	0.7539
ENSMUSG00000094945.3:Rhox4a2	1.79248	-1.58496	1.79248	-2.78432	0.00536393	0.7539
ENSMUSG00000077674.1:Gm24470	1.79248	-1.58496	1.79248	-2.78432	0.00536393	0.7539
ENSMUSG00000081807.1:Gm14849	0.792481	-1.58496	0.792481	-2.78432	0.00536393	0.7539
ENSMUSG00000081587.1:Gm14926	2.37744	-1.58496	2.37744	-2.78432	0.00536393	0.7539
ENSMUSG00000031364.2:Grpr	3.19616	-1.22239	3.19616	-2.78078	0.00542282	0.7539
ENSMUSG00000093987.7:Gm21704	0.792481	-1.58496	0.792481	-2.78432	0.00536393	0.7539
ENSMUSG00000095948.7:Gm21708	0.792481	-1.58496	0.792481	-2.78432	0.00536393	0.7539
ENSMUSG00000102039.1:Gm20788	0.792481	-1.58496	0.792481	-2.78432	0.00536393	0.7539
ENSMUSG00000095900.2:Gm20773	0.792481	-1.58496	0.792481	-2.78432	0.00536393	0.7539
ENSMUSG00000095520.2:Gm20877	1.79248	-1.58496	1.79248	-2.78432	0.00536393	0.7539
ENSMUSG00000102304.1:Gm35843	0.792481	-1.58496	0.792481	-2.78432	0.00536393	0.7539
ENSMUSG00000103689.1:Gm30598	1.79248	-1.58496	1.79248	-2.78432	0.00536393	0.7539
ENSMUSG00000100644.1:Gm20793	0.792481	-1.58496	0.792481	-2.78432	0.00536393	0.7539
ENSMUSG00000101471.1:Gm29276	1.79248	-1.58496	1.79248	-2.78432	0.00536393	0.7539
ENSMUSG00000100052.1:Gm28353	0.792481	-1.58496	0.792481	-2.78432	0.00536393	0.7539
ENSMUSG00000096016.7:Gm20937	0.792481	-1.58496	0.792481	-2.78432	0.00536393	0.7539
ENSMUSG00000099914.1:Gm28837	0.792481	-1.58496	0.792481	-2.78432	0.00536393	0.7539
ENSMUSG00000100226.1:Gm20904	1.79248	-1.58496	1.79248	-2.78432	0.00536393	0.7539
ENSMUSG00000101733.1:Gm29189	0.792481	-1.58496	0.792481	-2.78432	0.00536393	0.7539
ENSMUSG00000083017.1:Gm12163	3.5	-1	3.5	-2.76973	0.00561029	0.774196
ENSMUSG00000049246.5:Hspe1-ps2	3.5	-1	3.5	-2.76973	0.00561029	0.774196
ENSMUSG00000028959.14:Fastk	6.19562	2.21632	6.19562	2.76959	0.00561277	0.774196
ENSMUSG00000043419.11:Rnf227	3.90689	3.16993	3.90689	2.76248	0.00573636	0.781853
ENSMUSG00000065395.1:Mir193a	2.32193	4.64386	2.32193	2.75301	0.00590508	0.781853
ENSMUSG00000113601.1:Gm48735	3.47126	3.77259	3.47126	2.75804	0.00581491	0.781853
ENSMUSG00000075245.4:Gm6043	4.22561	2.8365	4.22561	2.76502	0.00569185	0.781853
ENSMUSG00000038037.5:Socs1	6.35368	2.2115	6.35368	2.7591	0.00579602	0.781853
ENSMUSG00000117575.1:AC163635.1	5.21313	2.42626	5.21313	2.75659	0.00584072	0.781853
ENSMUSG00000026984.4:Il1f6	2.32193	4.64386	2.32193	2.75301	0.00590508	0.781853
ENSMUSG00000106995.1:Gm33167	2.32193	4.64386	2.32193	2.75301	0.00590508	0.781853
ENSMUSG00000105579.2:Gm43251	2.32193	4.64386	2.32193	2.75301	0.00590508	0.781853
ENSMUSG00000081256.1:Gm15791	2.32193	4.64386	2.32193	2.75301	0.00590508	0.781853
ENSMUSG00000034219.15:Sept14	2.32193	4.64386	2.32193	2.75301	0.00590508	0.781853
ENSMUSG00000103899.1:Gm37940	5.06464	2.51457	5.06464	2.76045	0.00577211	0.781853
ENSMUSG00000108231.1:Gm4045	2.32193	4.64386	2.32193	2.75301	0.00590508	0.781853
ENSMUSG00000063415.12:Cyp26b1	4.42118	-0.667425	4.42118	-2.75454	0.00587748	0.781853
ENSMUSG00000107413.1:Gm20553	2.32193	4.64386	2.32193	2.75301	0.00590508	0.781853
ENSMUSG00000094667.1:Gm24872	3.90689	3.16993	3.90689	2.76248	0.00573636	0.781853
ENSMUSG00000110110.1:Gm30978	4.6496	2.65535	4.6496	2.75076	0.00594564	0.785255
ENSMUSG00000112199.1:Gm19090	3.62869	-0.917538	3.62869	-2.7439	0.00607145	0.786148
ENSMUSG00000045967.11:Gpr158	4.75191	2.58496	4.75191	2.74811	0.00599408	0.786148
ENSMUSG00000105504.4:Gbp5	4.75191	2.58496	4.75191	2.74811	0.00599408	0.786148
ENSMUSG00000093185.1:Gm25692	3.62869	-0.917538	3.62869	-2.7439	0.00607145	0.786148
ENSMUSG00000065373.1:Gm22740	4.05426	2.9386	4.05426	2.74428	0.00606437	0.786148
ENSMUSG00000031176.8:Dynlt3	4.05426	2.9386	4.05426	2.74428	0.00606437	0.786148
ENSMUSG00000084907.1:Gm14505	3.62869	-0.917538	3.62869	-2.7439	0.00607145	0.786148
ENSMUSG00000076005.1:Mir547	3.62869	-0.917538	3.62869	-2.7439	0.00607145	0.786148
ENSMUSG00000017264.16:Exosc10	5.90929	2.20387	5.90929	2.74249	0.00609762	0.787607
ENSMUSG00000001227.12:Sema6b	4.24593	-0.678072	4.24593	-2.74133	0.00611915	0.78846
ENSMUSG00000017999.16:Ddx27	5.65246	2.2578	5.65246	2.73995	0.00614492	0.789854
ENSMUSG00000116793.1:AC161376.2	5.49718	-0.350497	5.49718	-2.73866	0.00616895	0.791018
ENSMUSG00000039913.12:Pak7	5.33886	2.33787	5.33886	2.73667	0.00620643	0.793897
ENSMUSG00000088002.1:Gm24775	3.74593	-0.847997	3.74593	-2.7345	0.00624744	0.795292
ENSMUSG00000086430.1:4930551O13Rik	5.11441	2.41504	5.11441	2.73517	0.00623484	0.795292
ENSMUSG00000076006.2:Mir376c	3.69616	3.39232	3.69616	2.72619	0.00640706	0.805901
ENSMUSG00000005371.15:Fbxo11	5.05557	2.49643	5.05557	2.72731	0.00638535	0.805901
ENSMUSG00000065083.1:n-R5s205	4.72972	-0.540568	4.72972	-2.72631	0.00640469	0.805901
ENSMUSG00000035539.13:Ccdc180	3.69616	3.39232	3.69616	2.72619	0.00640706	0.805901
ENSMUSG00000095651.1:Gm21817	3.85368	-0.788496	3.85368	-2.7265	0.00640094	0.805901
ENSMUSG00000080927.1:Gm11430	3.35712	-1.09954	3.35712	-2.72099	0.00650866	0.805988
ENSMUSG00000000690.5:Hoxb6	3.35712	-1.09954	3.35712	-2.72099	0.00650866	0.805988
ENSMUSG00000065421.3:Mirlet7a-1	3.89068	3.1375	3.89068	2.71753	0.00657721	0.805988
ENSMUSG00000099300.1:Mir6356	3.45345	3.73697	3.45345	2.71734	0.00658085	0.805988
ENSMUSG00000086494.1:2210417A02Rik	3.45345	3.73697	3.45345	2.71734	0.00658085	0.805988
ENSMUSG00000104325.1:Gm37321	4.32193	-0.643856	4.32193	-2.71684	0.00659083	0.805988
ENSMUSG00000030363.8:Clec2j	3.89068	3.1375	3.89068	2.71753	0.00657721	0.805988
ENSMUSG00000109292.1:Gm44564	3.45345	3.73697	3.45345	2.71734	0.00658085	0.805988
ENSMUSG00000108737.1:BC060293	4.37744	2.75489	4.37744	2.71958	0.00653654	0.805988
ENSMUSG00000109046.1:Gm44571	5.79763	2.19438	5.79763	2.72181	0.00649252	0.805988
ENSMUSG00000032415.14:Ube2cbp	4.37744	2.75489	4.37744	2.71958	0.00653654	0.805988
ENSMUSG00000064574.1:Gm25797	3.35712	-1.09954	3.35712	-2.72099	0.00650866	0.805988
ENSMUSG00000101328.1:Rpl30-ps6	2.29248	4.58496	2.29248	2.70065	0.0069204	0.808845
ENSMUSG00000093938.2:Evi2b	5.33089	2.32193	5.33089	2.70479	0.00683475	0.808845
ENSMUSG00000046756.10:Mrps7	5.95119	2.18641	5.95119	2.70447	0.00684138	0.808845
ENSMUSG00000055360.13:Prl2c5	3.95345	-0.736966	3.95345	-2.70631	0.0068035	0.808845
ENSMUSG00000113006.1:Gm48316	2.29248	4.58496	2.29248	2.70065	0.0069204	0.808845
ENSMUSG00000095926.1:Gm24039	2.29248	4.58496	2.29248	2.70065	0.0069204	0.808845
ENSMUSG00000091373.4:Gm8810	2.29248	4.58496	2.29248	2.70065	0.0069204	0.808845
ENSMUSG00000095858.4:Olfr104-ps	2.29248	4.58496	2.29248	2.70065	0.0069204	0.808845
ENSMUSG00000084474.1:Gm25783	2.29248	4.58496	2.29248	2.70065	0.0069204	0.808845
ENSMUSG00000039195.4:1110008P14Rik	5.04638	-0.478047	5.04638	-2.70555	0.00681913	0.808845
ENSMUSG00000083034.2:Olfr334-ps1	2.29248	4.58496	2.29248	2.70065	0.0069204	0.808845
ENSMUSG00000039304.11:Tnfsf10	4.63806	2.63227	4.63806	2.71178	0.00669228	0.808845
ENSMUSG00000104730.1:Gm42511	2.29248	4.58496	2.29248	2.70065	0.0069204	0.808845
ENSMUSG00000106053.1:Gm20752	3.95345	-0.736966	3.95345	-2.70631	0.0068035	0.808845
ENSMUSG00000096561.1:Gm24097	2.29248	4.58496	2.29248	2.70065	0.0069204	0.808845
ENSMUSG00000088595.1:Gm24601	2.29248	4.58496	2.29248	2.70065	0.0069204	0.808845
ENSMUSG00000031727.8:Pmfbp1	2.29248	4.58496	2.29248	2.70065	0.0069204	0.808845
ENSMUSG00000032258.15:Lca5	5.8487	2.18763	5.8487	2.70711	0.00678715	0.808845
ENSMUSG00000073173.1:Gm10477	2.29248	4.58496	2.29248	2.70065	0.0069204	0.808845
ENSMUSG00000031293.13:Rs1	2.29248	4.58496	2.29248	2.70065	0.0069204	0.808845
ENSMUSG00000083163.1:Gm11429	3.16096	4.32193	3.16096	2.69779	0.00698021	0.810456
ENSMUSG00000105137.1:Gm42869	3.16096	4.32193	3.16096	2.69779	0.00698021	0.810456
ENSMUSG00000076484.1:Trbj1-2	3.16096	4.32193	3.16096	2.69779	0.00698021	0.810456
ENSMUSG00000080810.1:Gm11737	4.13339	-0.652077	4.13339	-2.69624	0.00701272	0.810667
ENSMUSG00000030873.9:Scnn1b	4.13339	-0.652077	4.13339	-2.69624	0.00701272	0.810667
ENSMUSG00000097159.1:Gm26517	5.19616	2.39232	5.19616	2.69181	0.00710647	0.819711
ENSMUSG00000097173.1:Gm26829	4.93518	-0.469485	4.93518	-2.68991	0.00714708	0.8226
ENSMUSG00000094013.1:Gm25829	3.43518	3.70044	3.43518	2.67561	0.00745924	0.824246
ENSMUSG00000026567.16:Adcy10	3.67878	3.35755	3.67878	2.68187	0.00732126	0.824246
ENSMUSG00000094146.1:Gm10142	2.72972	-1.45943	2.72972	-2.67273	0.00752368	0.824246
ENSMUSG00000100113.1:Gm28592	5.73202	2.17632	5.73202	2.6825	0.00730749	0.824246
ENSMUSG00000084085.2:Gm16140	3.43518	3.70044	3.43518	2.67561	0.00745924	0.824246
ENSMUSG00000085979.1:Gm12055	3.43518	3.70044	3.43518	2.67561	0.00745924	0.824246
ENSMUSG00000114158.1:Gm49372	2.72972	-1.45943	2.72972	-2.67273	0.00752368	0.824246
ENSMUSG00000036144.6:Meox2	4.04638	-0.691878	4.04638	-2.6631	0.00774245	0.824246
ENSMUSG00000097931.1:Gm11392	2.72972	-1.45943	2.72972	-2.67273	0.00752368	0.824246
ENSMUSG00000114903.1:Gm46419	4.39395	-0.612977	4.39395	-2.66745	0.00764297	0.824246
ENSMUSG00000096901.7:Gm3029	2.72972	-1.45943	2.72972	-2.67273	0.00752368	0.824246
ENSMUSG00000115373.1:Gm49194	4.39395	-0.612977	4.39395	-2.66745	0.00764297	0.824246
ENSMUSG00000106169.1:Mir6948	4.04638	-0.691878	4.04638	-2.6631	0.00774245	0.824246
ENSMUSG00000097903.2:Gm26679	3.67878	3.35755	3.67878	2.68187	0.00732126	0.824246
ENSMUSG00000009585.18:Apobec3	5.32283	2.30581	5.32283	2.67255	0.00752763	0.824246
ENSMUSG00000065811.1:Gm24695	4.62633	2.60881	4.62633	2.67216	0.00753638	0.824246
ENSMUSG00000117110.1:AC105304.1	5.09615	2.37851	5.09615	2.66547	0.00768811	0.824246
ENSMUSG00000002500.15:Rpl3l	3.8741	3.10434	3.8741	2.67153	0.00755054	0.824246
ENSMUSG00000093628.1:Gm20616	3.1427	4.2854	3.1427	2.66259	0.00775426	0.824246
ENSMUSG00000082328.1:Gm13921	3.43518	3.70044	3.43518	2.67561	0.00745924	0.824246
ENSMUSG00000068264.11:Ap5s1	3.43518	3.70044	3.43518	2.67561	0.00745924	0.824246
ENSMUSG00000097365.7:C030034L19Rik	4.93518	2.46949	4.93518	2.6781	0.00740409	0.824246
ENSMUSG00000085677.7:4930594O21Rik	3.8741	3.10434	3.8741	2.67153	0.00755054	0.824246
ENSMUSG00000036894.3:Rap2b	3.1427	4.2854	3.1427	2.66259	0.00775426	0.824246
ENSMUSG00000102846.1:Gm10292	4.39395	-0.612977	4.39395	-2.66745	0.00764297	0.824246
ENSMUSG00000077996.1:Mir190b	3.67878	3.35755	3.67878	2.68187	0.00732126	0.824246
ENSMUSG00000083685.1:Gm12412	4.04638	-0.691878	4.04638	-2.6631	0.00774245	0.824246
ENSMUSG00000100081.1:Gm29434	4.36396	2.72792	4.36396	2.67644	0.00744083	0.824246
ENSMUSG00000105213.1:Gm43037	3.67878	3.35755	3.67878	2.68187	0.00732126	0.824246
ENSMUSG00000076483.1:Trbj1-1	3.1427	4.2854	3.1427	2.66259	0.00775426	0.824246
ENSMUSG00000038540.14:Tmc3	3.67878	3.35755	3.67878	2.68187	0.00732126	0.824246
ENSMUSG00000109621.1:Gm45370	2.72972	-1.45943	2.72972	-2.67273	0.00752368	0.824246
ENSMUSG00000109743.1:Gm45255	4.04638	-0.691878	4.04638	-2.6631	0.00774245	0.824246
ENSMUSG00000070000.13:Fcho1	4.98217	-0.454566	4.98217	-2.66266	0.00775253	0.824246
ENSMUSG00000031981.7:Capn9	3.1427	4.2854	3.1427	2.66259	0.00775426	0.824246
ENSMUSG00000111404.1:Gm47169	3.1427	4.2854	3.1427	2.66259	0.00775426	0.824246
ENSMUSG00000032350.9:Gclc	5.21313	-0.426265	5.21313	-2.68664	0.00721737	0.824246
ENSMUSG00000031328.15:Flna	3.8741	3.10434	3.8741	2.67153	0.00755054	0.824246
ENSMUSG00000109809.1:Gm34066	4.58995	-0.536053	4.58995	-2.63884	0.00831909	0.837581
ENSMUSG00000026489.13:Coq8a	3.66096	3.32193	3.66096	2.63645	0.00837781	0.837581
ENSMUSG00000112177.1:Gm18188	3.58496	-0.830075	3.58496	-2.63524	0.00840784	0.837581
ENSMUSG00000085784.1:Gm12158	3.66096	3.32193	3.66096	2.63645	0.00837781	0.837581
ENSMUSG00000020701.12:Tmem132e	5.34674	-0.353637	5.34674	-2.64591	0.00814716	0.837581
ENSMUSG00000083581.1:Gm14186	3.58496	-0.830075	3.58496	-2.63524	0.00840784	0.837581
ENSMUSG00000090225.1:Gm11559	2.26178	4.52356	2.26178	2.64607	0.00814339	0.837581
ENSMUSG00000112933.1:Gm47491	3.41645	3.66297	3.41645	2.6328	0.00846836	0.837581
ENSMUSG00000072949.6:Acot1	5.9346	2.15325	5.9346	2.63225	0.00848219	0.837581
ENSMUSG00000113052.1:Gm31513	3.66096	3.32193	3.66096	2.63645	0.00837781	0.837581
ENSMUSG00000094952.1:Mir3070b	3.66096	3.32193	3.66096	2.63645	0.00837781	0.837581
ENSMUSG00000096908.3:Trav7-3	2.29248	-1.41504	2.29248	-2.63326	0.00845686	0.837581
ENSMUSG00000116546.1:AC163720.1	2.26178	4.52356	2.26178	2.64607	0.00814339	0.837581
ENSMUSG00000002847.7:Pla1a	4.21103	2.80735	4.21103	2.64898	0.00807354	0.837581
ENSMUSG00000088703.1:Gm25555	2.26178	4.52356	2.26178	2.64607	0.00814339	0.837581
ENSMUSG00000117093.1:CT573017.2	2.26178	4.52356	2.26178	2.64607	0.00814339	0.837581
ENSMUSG00000117582.1:AC144860.2	2.26178	4.52356	2.26178	2.64607	0.00814339	0.837581
ENSMUSG00000042942.18:Greb1l	3.41645	3.66297	3.41645	2.6328	0.00846836	0.837581
ENSMUSG00000102222.1:Pcdhga10	2.26178	4.52356	2.26178	2.64607	0.00814339	0.837581
ENSMUSG00000084512.1:Gm22482	3.41645	3.66297	3.41645	2.6328	0.00846836	0.837581
ENSMUSG00000089151.1:Mir1950	3.58496	-0.830075	3.58496	-2.63524	0.00840784	0.837581
ENSMUSG00000074939.3:Chrm5	2.26178	4.52356	2.26178	2.64607	0.00814339	0.837581
ENSMUSG00000085691.1:Gm14216	3.41645	3.66297	3.41645	2.6328	0.00846836	0.837581
ENSMUSG00000088957.1:Gm24946	2.26178	4.52356	2.26178	2.64607	0.00814339	0.837581
ENSMUSG00000074486.2:Bglap2	3.66096	3.32193	3.66096	2.63645	0.00837781	0.837581
ENSMUSG00000105325.1:Gm30946	3.41645	3.66297	3.41645	2.6328	0.00846836	0.837581
ENSMUSG00000028262.13:Clca3a2	2.26178	4.52356	2.26178	2.64607	0.00814339	0.837581
ENSMUSG00000090338.1:Gm17081	3.66096	3.32193	3.66096	2.63645	0.00837781	0.837581
ENSMUSG00000067919.8:Rex2	2.26178	4.52356	2.26178	2.64607	0.00814339	0.837581
ENSMUSG00000062524.4:Ncr1	2.26178	4.52356	2.26178	2.64607	0.00814339	0.837581
ENSMUSG00000059146.12:Ntrk3	3.58496	-0.830075	3.58496	-2.63524	0.00840784	0.837581
ENSMUSG00000073916.3:Olfr669	2.29248	-1.41504	2.29248	-2.63326	0.00845686	0.837581
ENSMUSG00000109056.1:A630009H07Rik	4.84674	2.52356	4.84674	2.64056	0.00827689	0.837581
ENSMUSG00000064213.5:Defa24	2.29248	-1.41504	2.29248	-2.63326	0.00845686	0.837581
ENSMUSG00000094182.2:Olfr937	2.29248	-1.41504	2.29248	-2.63326	0.00845686	0.837581
ENSMUSG00000066442.17:Mthfs	4.84674	2.52356	4.84674	2.64056	0.00827689	0.837581
ENSMUSG00000031103.12:Elf4	2.26178	4.52356	2.26178	2.64607	0.00814339	0.837581
ENSMUSG00000084920.1:Gm15230	2.26178	4.52356	2.26178	2.64607	0.00814339	0.837581
ENSMUSG00000104503.1:Gm37738	4.03841	2.90689	4.03841	2.58845	0.00964095	0.837632
ENSMUSG00000090489.3:Gm17415	4.43518	-0.530515	4.43518	-2.59131	0.00956107	0.837632
ENSMUSG00000084093.1:Gm16418	3.30735	-1	3.30735	-2.61273	0.00898228	0.837632
ENSMUSG00000091191.1:Gm17334	5.02764	2.44057	5.02764	2.62529	0.00865747	0.837632
ENSMUSG00000082370.1:Gm12313	2.22972	4.45943	2.22972	2.58906	0.00962396	0.837632
ENSMUSG00000038700.4:Hoxb5	3.30735	-1	3.30735	-2.61273	0.00898228	0.837632
ENSMUSG00000112811.1:Gm7422	4.03841	2.90689	4.03841	2.58845	0.00964095	0.837632
ENSMUSG00000034145.14:Tmem63c	3.7047	-0.765535	3.7047	-2.62616	0.0086355	0.837632
ENSMUSG00000064452.1:Gm24564	2.22972	4.45943	2.22972	2.58906	0.00962396	0.837632
ENSMUSG00000021340.13:Gpld1	4.76178	-0.476438	4.76178	-2.61398	0.00894932	0.837632
ENSMUSG00000022886.5:Prl2a1	3.6427	3.2854	3.6427	2.58989	0.00960075	0.837632
ENSMUSG00000114886.1:Gm48432	2.22972	4.45943	2.22972	2.58906	0.00962396	0.837632
ENSMUSG00000114320.1:Gm30839	3.30735	-1	3.30735	-2.61273	0.00898228	0.837632
ENSMUSG00000090827.8:Gm8297	2.22972	4.45943	2.22972	2.58906	0.00962396	0.837632
ENSMUSG00000114538.1:Gm31517	4.6496	-0.514573	4.6496	-2.60256	0.00925299	0.837632
ENSMUSG00000115370.1:Gm15667	2.22972	4.45943	2.22972	2.58906	0.00962396	0.837632
ENSMUSG00000068417.8:Pnp2	4.03841	2.90689	4.03841	2.58845	0.00964095	0.837632
ENSMUSG00000115342.1:Gm49095	3.45345	-0.906891	3.45345	-2.58791	0.00965602	0.837632
ENSMUSG00000115093.1:Gm8047	2.22972	4.45943	2.22972	2.58906	0.00962396	0.837632
ENSMUSG00000057346.12:Apol9a	3.85712	3.07039	3.85712	2.62446	0.00867863	0.837632
ENSMUSG00000048546.8:Tob2	5.29436	-0.330149	5.29436	-2.59894	0.00935131	0.837632
ENSMUSG00000116439.1:Gm49528	3.91645	-0.662965	3.91645	-2.6008	0.00930062	0.837632
ENSMUSG00000044626.13:Liph	4.76178	-0.476438	4.76178	-2.61398	0.00894932	0.837632
ENSMUSG00000085398.1:4931406G06Rik	6.57169	-0.257496	6.57169	-2.61709	0.00886835	0.837632
ENSMUSG00000043286.12:Pnpla1	2.22972	4.45943	2.22972	2.58906	0.00962396	0.837632
ENSMUSG00000082103.1:Gm15320	5.30643	2.27302	5.30643	2.60698	0.00913449	0.837632
ENSMUSG00000092304.2:Gm20530	3.85712	3.07039	3.85712	2.62446	0.00867863	0.837632
ENSMUSG00000117175.1:AC161258.2	3.91645	-0.662965	3.91645	-2.6008	0.00930062	0.837632
ENSMUSG00000117476.1:AC159289.2	2.22972	4.45943	2.22972	2.58906	0.00962396	0.837632
ENSMUSG00000102260.1:D330025C20Rik	3.30735	-1	3.30735	-2.61273	0.00898228	0.837632
ENSMUSG00000098670.1:Gm27818	3.85712	3.07039	3.85712	2.62446	0.00867863	0.837632
ENSMUSG00000026921.18:Egfl7	3.85712	3.07039	3.85712	2.62446	0.00867863	0.837632
ENSMUSG00000098660.1:Mir6336	3.39721	3.62449	3.39721	2.58885	0.00962974	0.837632
ENSMUSG00000083707.1:Gm13592	3.6427	3.2854	3.6427	2.58989	0.00960075	0.837632
ENSMUSG00000057761.1:Olfr1022	2.22972	4.45943	2.22972	2.58906	0.00962396	0.837632
ENSMUSG00000081834.1:Gm13770	3.12396	4.24793	3.12396	2.62647	0.00862752	0.837632
ENSMUSG00000098406.1:Mir7222	3.6427	3.2854	3.6427	2.58989	0.00960075	0.837632
ENSMUSG00000081701.1:Gm13890	3.39721	3.62449	3.39721	2.58885	0.00962974	0.837632
ENSMUSG00000093368.1:Gm22800	3.6427	3.2854	3.6427	2.58989	0.00960075	0.837632
ENSMUSG00000040007.8:Bahd1	2.22972	4.45943	2.22972	2.58906	0.00962396	0.837632
ENSMUSG00000082436.1:Gm11688	4.03841	2.90689	4.03841	2.58845	0.00964095	0.837632
ENSMUSG00000035238.4:Kcnk15	3.7047	-0.765535	3.7047	-2.62616	0.0086355	0.837632
ENSMUSG00000027710.14:Acad9	5.30643	2.27302	5.30643	2.60698	0.00913449	0.837632
ENSMUSG00000098871.1:Mir6381	4.03841	2.90689	4.03841	2.58845	0.00964095	0.837632
ENSMUSG00000106043.1:Gm42968	4.03841	2.90689	4.03841	2.58845	0.00964095	0.837632
ENSMUSG00000082601.1:Gm12700	3.6427	3.2854	3.6427	2.58989	0.00960075	0.837632
ENSMUSG00000042476.12:Abcb4	5.19616	-0.392317	5.19616	-2.62187	0.00874499	0.837632
ENSMUSG00000095550.2:Gm21671	3.10473	4.20945	3.10473	2.58939	0.00961452	0.837632
ENSMUSG00000051022.7:Hs3st1	3.30735	-1	3.30735	-2.61273	0.00898228	0.837632
ENSMUSG00000093311.1:Mir3965	4.83621	2.5025	4.83621	2.60367	0.00922311	0.837632
ENSMUSG00000057137.9:Tmem140	4.03841	2.90689	4.03841	2.58845	0.00964095	0.837632
ENSMUSG00000029851.5:Tcaf2	5.07741	2.34104	5.07741	2.59396	0.00948778	0.837632
ENSMUSG00000105248.1:Gm5310	2.22972	4.45943	2.22972	2.58906	0.00962396	0.837632
ENSMUSG00000107719.1:Gm43937	4.60229	2.56071	4.60229	2.59094	0.00957134	0.837632
ENSMUSG00000100616.1:Gm28076	3.45345	-0.906891	3.45345	-2.58791	0.00965602	0.837632
ENSMUSG00000047085.14:Lrrc4b	4.43518	-0.530515	4.43518	-2.59131	0.00956107	0.837632
ENSMUSG00000077681.1:Gm22496	3.6427	3.2854	3.6427	2.58989	0.00960075	0.837632
ENSMUSG00000030830.18:Itgal	3.45345	-0.906891	3.45345	-2.58791	0.00965602	0.837632
ENSMUSG00000108696.1:Gm5738	3.91645	-0.662965	3.91645	-2.6008	0.00930062	0.837632
ENSMUSG00000109069.1:Gm2734	3.10473	4.20945	3.10473	2.58939	0.00961452	0.837632
ENSMUSG00000110641.1:Gm45826	3.7047	-0.765535	3.7047	-2.62616	0.0086355	0.837632
ENSMUSG00000037921.15:Ddx60	5.77296	2.14505	5.77296	2.6144	0.00893839	0.837632
ENSMUSG00000110438.1:Gm45756	3.7047	-0.765535	3.7047	-2.62616	0.0086355	0.837632
ENSMUSG00000098391.2:Gm27208	3.85712	3.07039	3.85712	2.62446	0.00867863	0.837632
ENSMUSG00000034224.14:Slc38a8	3.6427	3.2854	3.6427	2.58989	0.00960075	0.837632
ENSMUSG00000102141.1:Gm3952	4.03841	2.90689	4.03841	2.58845	0.00964095	0.837632
ENSMUSG00000003309.14:Ap1m2	2.22972	4.45943	2.22972	2.58906	0.00962396	0.837632
ENSMUSG00000110836.1:Gm48801	5.30643	2.27302	5.30643	2.60698	0.00913449	0.837632
ENSMUSG00000060594.6:Layn	5.29436	-0.330149	5.29436	-2.59894	0.00935131	0.837632
ENSMUSG00000111819.1:Gm47110	4.43518	-0.530515	4.43518	-2.59131	0.00956107	0.837632
ENSMUSG00000083731.1:Gm16202	3.91645	-0.662965	3.91645	-2.6008	0.00930062	0.837632
ENSMUSG00000100922.1:Gm8520	2.22972	4.45943	2.22972	2.58906	0.00962396	0.837632
ENSMUSG00000083445.1:Gm15038	3.30735	-1	3.30735	-2.61273	0.00898228	0.837632
ENSMUSG00000084080.1:Gm15227	3.45345	-0.906891	3.45345	-2.58791	0.00965602	0.837632
ENSMUSG00000018387.12:Shroom1	4.81468	-0.459432	4.81468	-2.5842	0.0097606	0.841729
ENSMUSG00000010021.13:Kif19a	4.81468	-0.459432	4.81468	-2.5842	0.0097606	0.841729
ENSMUSG00000106592.1:Gm43070	3.81468	-0.710493	3.81468	-2.58397	0.00976698	0.841729
ENSMUSG00000108952.1:Gm39117	3.81468	-0.710493	3.81468	-2.58397	0.00976698	0.841729
ENSMUSG00000064181.6:Rab3ip	5.37786	2.25987	5.37786	2.58068	0.00986064	0.848416
ENSMUSG00000102254.1:Gm7496	4.36566	-0.556393	4.36566	-2.57694	0.00996791	0.856251
ENSMUSG00000049907.8:Rasl11b	5.13806	-0.367732	5.13806	-2.57495	0.0100254	0.858401
ENSMUSG00000050866.7:Clrn3	4.47564	2.61143	4.47564	2.57517	0.0100189	0.858401
ENSMUSG00000025977.15:Boll	4.01118	-0.621488	4.01118	-2.56038	0.0104557	0.87015
ENSMUSG00000112747.1:Gm48721	3.08496	4.16993	3.08496	2.5513	0.0107322	0.87015
ENSMUSG00000057337.13:Chst3	4.90448	2.40808	4.90448	2.56595	0.0102893	0.87015
ENSMUSG00000020604.13:Arsg	5.86905	2.12338	5.86905	2.56722	0.0102517	0.87015
ENSMUSG00000069609.7:Cd300ld4	3.08496	4.16993	3.08496	2.5513	0.0107322	0.87015
ENSMUSG00000049957.14:Ccdc137	6.10213	2.11548	6.10213	2.55001	0.0107721	0.87015
ENSMUSG00000021260.8:Hhipl1	4.18097	2.74723	4.18097	2.55609	0.0105857	0.87015
ENSMUSG00000113841.1:Gm48701	2.66096	-1.32193	2.66096	-2.55049	0.0107571	0.87015
ENSMUSG00000113790.1:Gm17872	4.70681	-0.494765	4.70681	-2.56911	0.010196	0.87015
ENSMUSG00000079371.9:Gm3476	3.08496	4.16993	3.08496	2.5513	0.0107322	0.87015
ENSMUSG00000044286.6:Olfr221	2.66096	-1.32193	2.66096	-2.55049	0.0107571	0.87015
ENSMUSG00000054391.12:4930517O19Rik	4.82553	2.48113	4.82553	2.56624	0.0102809	0.87015
ENSMUSG00000096339.1:Gm24713	3.08496	4.16993	3.08496	2.5513	0.0107322	0.87015
ENSMUSG00000108464.4:Olfr192	1.66096	-1.32193	1.66096	-2.55049	0.0107571	0.87015
ENSMUSG00000000386.15:Mx1	5.54439	2.16993	5.54439	2.55537	0.0106074	0.87015
ENSMUSG00000090700.2:Cyp4f40	3.08496	4.16993	3.08496	2.5513	0.0107322	0.87015
ENSMUSG00000058216.12:Gstp3	3.08496	4.16993	3.08496	2.5513	0.0107322	0.87015
ENSMUSG00000096365.4:Olfr1463	2.66096	-1.32193	2.66096	-2.55049	0.0107571	0.87015
ENSMUSG00000095213.1:Gm9944	1.66096	-1.32193	1.66096	-2.55049	0.0107571	0.87015
ENSMUSG00000073102.7:Drc1	4.70681	-0.494765	4.70681	-2.56911	0.010196	0.87015
ENSMUSG00000053208.10:Kat2b-ps	2.66096	-1.32193	2.66096	-2.55049	0.0107571	0.87015
ENSMUSG00000109577.1:Gm44543	2.66096	-1.32193	2.66096	-2.55049	0.0107571	0.87015
ENSMUSG00000040601.13:Nlrp4a	1.66096	-1.32193	1.66096	-2.55049	0.0107571	0.87015
ENSMUSG00000095479.1:Gm25074	4.90448	2.40808	4.90448	2.56595	0.0102893	0.87015
ENSMUSG00000108383.1:Gm6567	3.08496	4.16993	3.08496	2.5513	0.0107322	0.87015
ENSMUSG00000030811.14:Fbxl19	5.17878	-0.357552	5.17878	-2.55553	0.0106027	0.87015
ENSMUSG00000025887.10:Casp12	5.0084	2.4021	5.0084	2.55502	0.0106182	0.87015
ENSMUSG00000100346.2:Gm28996	2.66096	-1.32193	2.66096	-2.55049	0.0107571	0.87015
ENSMUSG00000087041.1:Gm16295	3.08496	4.16993	3.08496	2.5513	0.0107322	0.87015
ENSMUSG00000070258.1:Gm25207	1.66096	-1.32193	1.66096	-2.55049	0.0107571	0.87015
ENSMUSG00000064740.1:Gm24706	1.66096	-1.32193	1.66096	-2.55049	0.0107571	0.87015
ENSMUSG00000096831.1:Rps12-ps6	1.66096	-1.32193	1.66096	-2.55049	0.0107571	0.87015
ENSMUSG00000100709.6:Gm28295	1.66096	-1.32193	1.66096	-2.55049	0.0107571	0.87015
ENSMUSG00000100385.1:Gm29227	1.66096	-1.32193	1.66096	-2.55049	0.0107571	0.87015
ENSMUSG00000100263.1:Gm28468	1.66096	-1.32193	1.66096	-2.55049	0.0107571	0.87015
ENSMUSG00000101177.6:Gm29586	1.66096	-1.32193	1.66096	-2.55049	0.0107571	0.87015
ENSMUSG00000101961.1:Gm28220	1.66096	-1.32193	1.66096	-2.55049	0.0107571	0.87015
ENSMUSG00000004872.15:Pax3	4.09984	-0.584963	4.09984	-2.54859	0.0108159	0.871029
ENSMUSG00000096367.1:n-R5s107	4.09984	-0.584963	4.09984	-2.54859	0.0108159	0.871029
ENSMUSG00000020070.18:Rufy2	5.69937	2.11103	5.69937	2.54033	0.0110749	0.873249
ENSMUSG00000112830.1:Gm47765	4.18316	-0.552541	4.18316	-2.54245	0.011008	0.873249
ENSMUSG00000114436.1:Gm48283	4.18316	-0.552541	4.18316	-2.54245	0.011008	0.873249
ENSMUSG00000024039.14:Cbs	5.05295	-0.389947	5.05295	-2.54463	0.0109392	0.873249
ENSMUSG00000108889.2:Olfr1555-ps1	4.18316	-0.552541	4.18316	-2.54245	0.011008	0.873249
ENSMUSG00000084891.1:Gm12958	3.1427	-1.11548	3.1427	-2.54232	0.011012	0.873249
ENSMUSG00000106714.1:Gm42546	4.32193	2.64386	4.32193	2.54198	0.0110227	0.873249
ENSMUSG00000088900.1:Gm25436	3.1427	-1.11548	3.1427	-2.54232	0.011012	0.873249
ENSMUSG00000108371.1:Gm38832	4.18316	-0.552541	4.18316	-2.54245	0.011008	0.873249
ENSMUSG00000096660.1:Gm22863	5.60503	2.16294	5.60503	2.5407	0.0110631	0.873249
ENSMUSG00000030555.16:Ttc23	4.18316	-0.552541	4.18316	-2.54245	0.011008	0.873249
ENSMUSG00000087947.1:Gm24249	4.0222	2.87447	4.0222	2.54114	0.0110493	0.873249
ENSMUSG00000048787.13:Dcun1d3	6.69616	-0.222392	6.69616	-2.54065	0.0110647	0.873249
ENSMUSG00000110606.1:Gm45829	3.1427	-1.11548	3.1427	-2.54232	0.011012	0.873249
ENSMUSG00000098216.1:Gm5181	2.19616	4.39232	2.19616	2.52939	0.011426	0.873555
ENSMUSG00000081153.1:Gm11401	2.19616	4.39232	2.19616	2.52939	0.011426	0.873555
ENSMUSG00000087245.1:Gm12126	2.19616	4.39232	2.19616	2.52939	0.011426	0.873555
ENSMUSG00000083825.2:Olfr1376-ps1	2.19616	4.39232	2.19616	2.52939	0.011426	0.873555
ENSMUSG00000093356.1:Gm23289	4.46241	2.58496	4.46241	2.53164	0.0113529	0.873555
ENSMUSG00000088609.1:Gm24187	4.46241	2.58496	4.46241	2.53164	0.0113529	0.873555
ENSMUSG00000112941.1:Gm48623	4.46241	2.58496	4.46241	2.53164	0.0113529	0.873555
ENSMUSG00000085500.9:Gm16976	2.19616	4.39232	2.19616	2.52939	0.011426	0.873555
ENSMUSG00000114488.1:Gm5802	2.19616	4.39232	2.19616	2.52939	0.011426	0.873555
ENSMUSG00000116367.1:Gm49414	2.19616	4.39232	2.19616	2.52939	0.011426	0.873555
ENSMUSG00000116961.1:AC117662.4	4.46241	2.58496	4.46241	2.53164	0.0113529	0.873555
ENSMUSG00000103585.1:Pcdhgb4	2.19616	4.39232	2.19616	2.52939	0.011426	0.873555
ENSMUSG00000043484.3:Gm5867	2.19616	4.39232	2.19616	2.52939	0.011426	0.873555
ENSMUSG00000088572.1:Gm25454	2.19616	4.39232	2.19616	2.52939	0.011426	0.873555
ENSMUSG00000109339.1:Gm18127	2.19616	4.39232	2.19616	2.52939	0.011426	0.873555
ENSMUSG00000098816.1:Gm27786	2.19616	4.39232	2.19616	2.52939	0.011426	0.873555
ENSMUSG00000109994.1:Gm45459	2.19616	4.39232	2.19616	2.52939	0.011426	0.873555
ENSMUSG00000110607.1:Gm45843	2.19616	4.39232	2.19616	2.52939	0.011426	0.873555
ENSMUSG00000042812.5:Foxf1	2.19616	4.39232	2.19616	2.52939	0.011426	0.873555
ENSMUSG00000074448.2:Gm5615	2.19616	4.39232	2.19616	2.52939	0.011426	0.873555
ENSMUSG00000032332.17:Col12a1	4.73888	-0.430634	4.73888	-2.53376	0.0112847	0.873555
ENSMUSG00000031897.9:Psmb10	4.81468	2.45943	4.81468	2.52824	0.0114637	0.87517
ENSMUSG00000090363.8:Gm3512	5.23989	2.30485	5.23989	2.52492	0.0115726	0.880936
ENSMUSG00000027770.5:Dhx36	5.23989	2.30485	5.23989	2.52492	0.0115726	0.880936
ENSMUSG00000092021.8:Gbp11	5.15189	2.30378	5.15189	2.52287	0.0116403	0.884811
ENSMUSG00000087396.7:4933407K13Rik	5.25686	-0.338802	5.25686	-2.51975	0.0117439	0.891408
ENSMUSG00000110070.1:Gm45619	5.31468	-0.289507	5.31468	-2.51766	0.0118138	0.895422
ENSMUSG00000021933.11:Gucy1b2	5.36183	2.22781	5.36183	2.51656	0.0118506	0.89693
ENSMUSG00000100966.1:Gm5700	3.06464	4.12928	3.06464	2.51213	0.0120004	0.901806
ENSMUSG00000089021.1:Gm25012	3.06464	4.12928	3.06464	2.51213	0.0120004	0.901806
ENSMUSG00000114973.1:Gm19156	3.06464	4.12928	3.06464	2.51213	0.0120004	0.901806
ENSMUSG00000088993.1:Gm22770	3.06464	4.12928	3.06464	2.51213	0.0120004	0.901806
ENSMUSG00000050896.12:Rtn4rl2	3.06464	4.12928	3.06464	2.51213	0.0120004	0.901806
ENSMUSG00000087150.7:BC064078	5.69266	2.09761	5.69266	2.5111	0.0120355	0.903155
ENSMUSG00000103441.1:7530428D23Rik	4.16546	2.71621	4.16546	2.50814	0.0121367	0.908171
ENSMUSG00000103539.1:Gm37834	4.16546	2.71621	4.16546	2.50814	0.0121367	0.908171
ENSMUSG00000076337.1:Gm24714	4.26178	-0.523562	4.26178	-2.49925	0.0124455	0.926034
ENSMUSG00000044177.4:Wfikkn2	4.26178	-0.523562	4.26178	-2.49925	0.0124455	0.926034
ENSMUSG00000084600.1:Gm22201	4.26178	-0.523562	4.26178	-2.49925	0.0124455	0.926034
ENSMUSG00000107219.1:Gm42738	4.26178	-0.523562	4.26178	-2.49925	0.0124455	0.926034
ENSMUSG00000081957.5:Ak3l2-ps	2.95345	-1.26303	2.95345	-2.49814	0.0124848	0.927654
ENSMUSG00000103922.1:Gm6123	3.0222	4.04439	3.0222	2.43032	0.0150853	0.928839
ENSMUSG00000067773.6:Defb41	2.16096	4.32193	2.16096	2.46682	0.013632	0.928839
ENSMUSG00000105982.1:Mir6896	4.1496	2.6845	4.1496	2.45915	0.0139266	0.928839
ENSMUSG00000064601.1:Gm25634	4.1496	2.6845	4.1496	2.45915	0.0139266	0.928839
ENSMUSG00000104136.1:Gm36955	3.62396	3.24793	3.62396	2.43109	0.0150534	0.928839
ENSMUSG00000086204.1:Gm15668	3.83974	3.03562	3.83974	2.46047	0.0138756	0.928839
ENSMUSG00000104219.1:Gm37989	2.16096	4.32193	2.16096	2.46682	0.013632	0.928839
ENSMUSG00000103984.1:Gm37447	4.69508	2.47131	4.69508	2.43995	0.0146893	0.928839
ENSMUSG00000100762.1:Gm8403	2.16096	4.32193	2.16096	2.46682	0.013632	0.928839
ENSMUSG00000088715.1:Gm22727	3.97418	-0.547488	3.97418	-2.43615	0.0148444	0.928839
ENSMUSG00000026686.14:Lmx1a	3.53841	-0.736966	3.53841	-2.45563	0.0140636	0.928839
ENSMUSG00000112200.1:Gm19161	3.66096	-0.678072	3.66096	-2.46295	0.0137801	0.928839
ENSMUSG00000019820.11:Utrn	4.79248	2.41504	4.79248	2.45048	0.0142666	0.928839
ENSMUSG00000111730.1:Gm5950	3.97418	-0.547488	3.97418	-2.43615	0.0148444	0.928839
ENSMUSG00000111609.1:Gm6713	2.16096	4.32193	2.16096	2.46682	0.013632	0.928839
ENSMUSG00000112596.1:Gm48804	3.97418	-0.547488	3.97418	-2.43615	0.0148444	0.928839
ENSMUSG00000051346.9:Spryd4	5.45345	-0.263034	5.45345	-2.46472	0.0137121	0.928839
ENSMUSG00000034493.1:4930556J24Rik	3.62396	3.24793	3.62396	2.43109	0.0150534	0.928839
ENSMUSG00000020176.17:Grb10	3.87744	-0.584963	3.87744	-2.44427	0.0145145	0.928839
ENSMUSG00000086459.2:1700030C12Rik	5.73431	2.06774	5.73431	2.44607	0.0144423	0.928839
ENSMUSG00000068314.4:Gm6899	4.1496	-0.485427	4.1496	-2.43875	0.0147383	0.928839
ENSMUSG00000083542.2:Olfr1379-ps1	4.1496	2.6845	4.1496	2.45915	0.0139266	0.928839
ENSMUSG00000086666.1:Gm12249	3.77345	-0.628031	3.77345	-2.47293	0.013401	0.928839
ENSMUSG00000001123.15:Lgals9	4.1496	2.6845	4.1496	2.45915	0.0139266	0.928839
ENSMUSG00000082981.1:Polr2k-ps	4.43518	2.53051	4.43518	2.44211	0.0146016	0.928839
ENSMUSG00000093013.1:Gm22461	3.0222	4.04439	3.0222	2.43032	0.0150853	0.928839
ENSMUSG00000034947.13:Tmem106a	4.1496	2.6845	4.1496	2.45915	0.0139266	0.928839
ENSMUSG00000112799.1:Gm48100	3.40368	-0.807355	3.40368	-2.4742	0.0133536	0.928839
ENSMUSG00000113803.1:Gm18615	3.04373	4.08746	3.04373	2.47183	0.0134424	0.928839
ENSMUSG00000113083.1:Gm48513	3.04373	4.08746	3.04373	2.47183	0.0134424	0.928839
ENSMUSG00000113139.1:Gm48011	3.53841	-0.736966	3.53841	-2.45563	0.0140636	0.928839
ENSMUSG00000113704.1:Gm27528	3.66096	-0.678072	3.66096	-2.46295	0.0137801	0.928839
ENSMUSG00000114110.1:Gm46379	4.40689	-0.473931	4.40689	-2.44504	0.0144836	0.928839
ENSMUSG00000106077.1:Gm5660	3.04373	4.08746	3.04373	2.47183	0.0134424	0.928839
ENSMUSG00000113885.1:Gm47802	3.04373	4.08746	3.04373	2.47183	0.0134424	0.928839
ENSMUSG00000089092.1:Gm25654	4.00561	2.8413	4.00561	2.49274	0.0126763	0.928839
ENSMUSG00000043190.14:Rfesd	5.94779	2.08179	5.94779	2.47666	0.0132617	0.928839
ENSMUSG00000114812.1:Gm48254	3.98864	2.80735	3.98864	2.4432	0.0145577	0.928839
ENSMUSG00000090636.1:Gm17069	3.40368	-0.807355	3.40368	-2.4742	0.0133536	0.928839
ENSMUSG00000095528.8:Gm10375	3.83974	3.03562	3.83974	2.46047	0.0138756	0.928839
ENSMUSG00000090249.9:Gm3287	3.08496	-1	3.08496	-2.43103	0.015056	0.928839
ENSMUSG00000096081.1:Gm21991	2.16096	4.32193	2.16096	2.46682	0.013632	0.928839
ENSMUSG00000093949.2:Gm21754	3.0222	4.04439	3.0222	2.43032	0.0150853	0.928839
ENSMUSG00000021848.16:Otx2	2.19616	-1.22239	2.19616	-2.46201	0.0138163	0.928839
ENSMUSG00000072492.5:Gm10364	2.16096	4.32193	2.16096	2.46682	0.013632	0.928839
ENSMUSG00000115612.1:Gm29800	3.40368	-0.807355	3.40368	-2.4742	0.0133536	0.928839
ENSMUSG00000077181.1:Gm25093	2.16096	4.32193	2.16096	2.46682	0.013632	0.928839
ENSMUSG00000115862.1:Gm41333	3.08496	-1	3.08496	-2.43103	0.015056	0.928839
ENSMUSG00000101082.1:Gm28069	3.66096	-0.678072	3.66096	-2.46295	0.0137801	0.928839
ENSMUSG00000065939.1:Snora2b	4.1496	2.6845	4.1496	2.45915	0.0139266	0.928839
ENSMUSG00000116132.1:Gm49428	3.62396	3.24793	3.62396	2.43109	0.0150534	0.928839
ENSMUSG00000063661.6:Krt73	4.47418	-0.452512	4.47418	-2.46305	0.0137761	0.928839
ENSMUSG00000116151.1:Gm49535	3.98864	2.80735	3.98864	2.4432	0.0145577	0.928839
ENSMUSG00000068071.2:Gm6358	3.08496	-1	3.08496	-2.43103	0.015056	0.928839
ENSMUSG00000076274.1:Gm25083	3.87744	-0.584963	3.87744	-2.44427	0.0145145	0.928839
ENSMUSG00000094884.3:Olfr105-ps	3.2539	-0.893085	3.2539	-2.43968	0.0147004	0.928839
ENSMUSG00000092396.2:Olfr758-ps1	2.16096	4.32193	2.16096	2.46682	0.013632	0.928839
ENSMUSG00000024059.10:Clip4	3.0222	4.04439	3.0222	2.43032	0.0150853	0.928839
ENSMUSG00000071035.5:Gm5499	3.98864	2.80735	3.98864	2.4432	0.0145577	0.928839
ENSMUSG00000083160.1:Gm15967	2.16096	4.32193	2.16096	2.46682	0.013632	0.928839
ENSMUSG00000086174.1:Gm6425	3.53841	-0.736966	3.53841	-2.45563	0.0140636	0.928839
ENSMUSG00000103126.2:Gm37387	5.42275	2.20163	5.42275	2.46422	0.0137311	0.928839
ENSMUSG00000067555.2:Gm10212	2.16096	4.32193	2.16096	2.46682	0.013632	0.928839
ENSMUSG00000098069.1:Gm26942	3.40368	-0.807355	3.40368	-2.4742	0.0133536	0.928839
ENSMUSG00000114859.1:Gm47735	3.62396	3.24793	3.62396	2.43109	0.0150534	0.928839
ENSMUSG00000015619.10:Gata3	3.53841	-0.736966	3.53841	-2.45563	0.0140636	0.928839
ENSMUSG00000111590.2:Olfr1192-ps1	2.16096	4.32193	2.16096	2.46682	0.013632	0.928839
ENSMUSG00000081009.1:Gm14065	3.53841	-0.736966	3.53841	-2.45563	0.0140636	0.928839
ENSMUSG00000086630.1:Gm14397	3.62396	3.24793	3.62396	2.43109	0.0150534	0.928839
ENSMUSG00000078742.1:Gm10985	3.77345	-0.628031	3.77345	-2.47293	0.013401	0.928839
ENSMUSG00000027748.11:Trpc4	4.40689	-0.473931	4.40689	-2.44504	0.0144836	0.928839
ENSMUSG00000098401.1:Mir6377	3.40368	-0.807355	3.40368	-2.4742	0.0133536	0.928839
ENSMUSG00000090120.1:A730090N16Rik	3.62396	3.24793	3.62396	2.43109	0.0150534	0.928839
ENSMUSG00000102188.1:Gm37193	3.62396	3.24793	3.62396	2.43109	0.0150534	0.928839
ENSMUSG00000105448.1:Gm25820	3.83974	3.03562	3.83974	2.46047	0.0138756	0.928839
ENSMUSG00000105288.1:Gm25820	3.83974	3.03562	3.83974	2.46047	0.0138756	0.928839
ENSMUSG00000054379.7:2410024N13Rik	4.33621	-0.4975	4.33621	-2.48274	0.0130377	0.928839
ENSMUSG00000105777.1:Gm43049	3.62396	3.24793	3.62396	2.43109	0.0150534	0.928839
ENSMUSG00000083280.1:Gm11838	3.04373	4.08746	3.04373	2.47183	0.0134424	0.928839
ENSMUSG00000073876.3:Gm13305	2.16096	4.32193	2.16096	2.46682	0.013632	0.928839
ENSMUSG00000086043.1:Gm12473	3.66096	-0.678072	3.66096	-2.46295	0.0137801	0.928839
ENSMUSG00000082628.1:Gm12566	2.16096	4.32193	2.16096	2.46682	0.013632	0.928839
ENSMUSG00000070990.2:Foxe1	3.66096	-0.678072	3.66096	-2.46295	0.0137801	0.928839
ENSMUSG00000066154.11:Mup3	2.19616	-1.22239	2.19616	-2.46201	0.0138163	0.928839
ENSMUSG00000081150.1:Gm12684	4.06464	-0.514573	4.06464	-2.44286	0.0145716	0.928839
ENSMUSG00000103575.1:Gm37117	3.04373	4.08746	3.04373	2.47183	0.0134424	0.928839
ENSMUSG00000065299.1:Gm23138	3.66096	-0.678072	3.66096	-2.46295	0.0137801	0.928839
ENSMUSG00000066071.6:Cyp4a12a	2.16096	4.32193	2.16096	2.46682	0.013632	0.928839
ENSMUSG00000033872.6:Best4-ps	3.2539	-0.893085	3.2539	-2.43968	0.0147004	0.928839
ENSMUSG00000087449.1:Gm12971	4.06464	-0.514573	4.06464	-2.44286	0.0145716	0.928839
ENSMUSG00000039410.16:Prdm16	3.77345	-0.628031	3.77345	-2.47293	0.013401	0.928839
ENSMUSG00000059179.6:Gm8991	3.97418	-0.547488	3.97418	-2.43615	0.0148444	0.928839
ENSMUSG00000093574.1:Gm20671	3.62396	3.24793	3.62396	2.43109	0.0150534	0.928839
ENSMUSG00000055944.3:E130018O15Rik	3.53841	-0.736966	3.53841	-2.45563	0.0140636	0.928839
ENSMUSG00000106543.1:Gm43378	6.56545	2.08377	6.56545	2.48096	0.0131029	0.928839
ENSMUSG00000075543.4:Urad	3.2539	-0.893085	3.2539	-2.43968	0.0147004	0.928839
ENSMUSG00000087863.1:Gm24442	3.40368	-0.807355	3.40368	-2.4742	0.0133536	0.928839
ENSMUSG00000105163.1:Gm4873	2.19616	-1.22239	2.19616	-2.46201	0.0138163	0.928839
ENSMUSG00000104995.1:Gm42925	3.08496	-1	3.08496	-2.43103	0.015056	0.928839
ENSMUSG00000107548.1:Gm43866	3.62396	3.24793	3.62396	2.43109	0.0150534	0.928839
ENSMUSG00000107915.1:Gm44014	4.43518	2.53051	4.43518	2.44211	0.0146016	0.928839
ENSMUSG00000030107.10:Usp18	6.15955	2.06054	6.15955	2.43039	0.0150828	0.928839
ENSMUSG00000107582.2:Gm44133	3.0222	4.04439	3.0222	2.43032	0.0150853	0.928839
ENSMUSG00000108239.1:Gm19434	3.97418	-0.547488	3.97418	-2.43615	0.0148444	0.928839
ENSMUSG00000078795.2:Ceacam15	3.83974	3.03562	3.83974	2.46047	0.0138756	0.928839
ENSMUSG00000109136.1:Gm45114	3.53841	-0.736966	3.53841	-2.45563	0.0140636	0.928839
ENSMUSG00000095758.1:Vmn1r128	2.19616	-1.22239	2.19616	-2.46201	0.0138163	0.928839
ENSMUSG00000094905.1:Vmn1r155	2.19616	-1.22239	2.19616	-2.46201	0.0138163	0.928839
ENSMUSG00000088307.1:Gm24505	3.87744	-0.584963	3.87744	-2.44427	0.0145145	0.928839
ENSMUSG00000066515.3:Klk1b3	3.66096	-0.678072	3.66096	-2.46295	0.0137801	0.928839
ENSMUSG00000109702.1:Gm45674	3.98864	2.80735	3.98864	2.4432	0.0145577	0.928839
ENSMUSG00000095031.1:Gm22348	2.16096	4.32193	2.16096	2.46682	0.013632	0.928839
ENSMUSG00000095587.1:Gm22629	3.98864	2.80735	3.98864	2.4432	0.0145577	0.928839
ENSMUSG00000108473.1:Gm44739	2.16096	4.32193	2.16096	2.46682	0.013632	0.928839
ENSMUSG00000084462.1:n-R5s154	3.87744	-0.584963	3.87744	-2.44427	0.0145145	0.928839
ENSMUSG00000059319.3:Olfr295	2.16096	4.32193	2.16096	2.46682	0.013632	0.928839
ENSMUSG00000109872.1:Gm45312	3.40368	-0.807355	3.40368	-2.4742	0.0133536	0.928839
ENSMUSG00000044265.16:Olfm5	3.2539	-0.893085	3.2539	-2.43968	0.0147004	0.928839
ENSMUSG00000030917.13:Tmem159	3.97418	-0.547488	3.97418	-2.43615	0.0148444	0.928839
ENSMUSG00000086254.1:3100003L05Rik	4.43518	2.53051	4.43518	2.44211	0.0146016	0.928839
ENSMUSG00000041309.17:Nkx6-2	3.87744	-0.584963	3.87744	-2.44427	0.0145145	0.928839
ENSMUSG00000059463.7:Spag11b	3.77345	-0.628031	3.77345	-2.47293	0.013401	0.928839
ENSMUSG00000082710.1:Defa-ps14	2.19616	-1.22239	2.19616	-2.46201	0.0138163	0.928839
ENSMUSG00000074443.1:Defa22	2.16096	4.32193	2.16096	2.46682	0.013632	0.928839
ENSMUSG00000063206.4:Defa34	2.19616	-1.22239	2.19616	-2.46201	0.0138163	0.928839
ENSMUSG00000110281.1:Gm2516	3.08496	-1	3.08496	-2.43103	0.015056	0.928839
ENSMUSG00000109963.1:Gm45635	3.87744	-0.584963	3.87744	-2.44427	0.0145145	0.928839
ENSMUSG00000109729.1:Gm45418	5.90025	2.08453	5.90025	2.48263	0.0130417	0.928839
ENSMUSG00000110515.1:Gm9644	3.0222	4.04439	3.0222	2.43032	0.0150853	0.928839
ENSMUSG00000098684.1:Gm27246	3.66096	-0.678072	3.66096	-2.46295	0.0137801	0.928839
ENSMUSG00000110708.1:Gnb1-ps3	3.97418	-0.547488	3.97418	-2.43615	0.0148444	0.928839
ENSMUSG00000111249.1:Gm47717	2.16096	4.32193	2.16096	2.46682	0.013632	0.928839
ENSMUSG00000111188.1:Gm19709	3.40368	-0.807355	3.40368	-2.4742	0.0133536	0.928839
ENSMUSG00000038112.15:AW551984	3.66096	-0.678072	3.66096	-2.46295	0.0137801	0.928839
ENSMUSG00000111133.1:Gm5831	4.70681	2.49476	4.70681	2.47957	0.0131542	0.928839
ENSMUSG00000098362.1:Mir130c	3.98864	2.80735	3.98864	2.4432	0.0145577	0.928839
ENSMUSG00000088810.1:Gm22382	3.2539	-0.893085	3.2539	-2.43968	0.0147004	0.928839
ENSMUSG00000046186.8:Cd109	3.66096	-0.678072	3.66096	-2.46295	0.0137801	0.928839
ENSMUSG00000092581.1:Gm3211	3.87744	-0.584963	3.87744	-2.44427	0.0145145	0.928839
ENSMUSG00000102461.1:Gm37166	4.1496	2.6845	4.1496	2.45915	0.0139266	0.928839
ENSMUSG00000082426.1:Gm14610	2.16096	4.32193	2.16096	2.46682	0.013632	0.928839
ENSMUSG00000031376.15:Atp2b3	2.19616	-1.22239	2.19616	-2.46201	0.0138163	0.928839
ENSMUSG00000081379.1:Gm14771	2.19616	-1.22239	2.19616	-2.46201	0.0138163	0.928839
ENSMUSG00000088036.1:Gm24993	2.19616	-1.22239	2.19616	-2.46201	0.0138163	0.928839
ENSMUSG00000083210.1:Gm14869	3.08496	-1	3.08496	-2.43103	0.015056	0.928839
ENSMUSG00000086907.1:Gm15298	2.16096	4.32193	2.16096	2.46682	0.013632	0.928839
ENSMUSG00000084191.1:Gm15167	2.19616	-1.22239	2.19616	-2.46201	0.0138163	0.928839
ENSMUSG00000069620.6:Gm5250	4.19616	-0.392317	4.19616	-2.29488	0.0217399	0.937517
ENSMUSG00000100450.1:Gm9443	4.02764	-0.440573	4.02764	-2.29638	0.0216542	0.937517
ENSMUSG00000064433.1:Gm25586	3.48864	-0.63743	3.48864	-2.33678	0.0194508	0.937517
ENSMUSG00000101838.6:Gm18800	2.04373	4.08746	2.04373	2.25838	0.023922	0.937517
ENSMUSG00000103307.1:Gm19335	4.27729	2.55459	4.27729	2.32335	0.0201605	0.937517
ENSMUSG00000099804.1:Gm28497	3.58496	3.16993	3.58496	2.33419	0.019586	0.937517
ENSMUSG00000055197.4:Fev	2.04373	4.08746	2.04373	2.25838	0.023922	0.937517
ENSMUSG00000065055.1:n-R5s213	3.35712	3.54432	3.35712	2.33004	0.019804	0.937517
ENSMUSG00000091199.9:Gm2619	3.58496	3.16993	3.58496	2.33419	0.019586	0.937517
ENSMUSG00000070031.11:Sp140	4.42118	2.5025	4.42118	2.31587	0.0205651	0.937517
ENSMUSG00000092220.1:Gm20528	5.46574	2.14684	5.46574	2.35465	0.0185404	0.937517
ENSMUSG00000100794.1:Gm29667	2.12396	4.24793	2.12396	2.40103	0.0163489	0.937517
ENSMUSG00000102033.1:Gm28263	2.82193	-1	2.82193	-2.2643	0.0235556	0.937517
ENSMUSG00000101373.2:Zfp813-ps	2.5	-1	2.5	-2.2643	0.0235556	0.937517
ENSMUSG00000050534.8:Htr5b	4.27729	2.55459	4.27729	2.32335	0.0201605	0.937517
ENSMUSG00000026409.14:Pfkfb2	3.80367	2.96347	3.80367	2.36331	0.0181124	0.937517
ENSMUSG00000101909.2:Gm28724	2.08496	4.16993	2.08496	2.33169	0.0197171	0.937517
ENSMUSG00000089640.1:Gm6397	3.78493	2.926	3.78493	2.31285	0.0207309	0.937517
ENSMUSG00000103199.1:Gm37648	3.80367	2.96347	3.80367	2.36331	0.0181124	0.937517
ENSMUSG00000103102.1:Gm37049	3.97126	2.77259	3.97126	2.29765	0.0215819	0.937517
ENSMUSG00000026560.13:Fmo9	3.60473	3.20945	3.60473	2.38329	0.0171585	0.937517
ENSMUSG00000103267.1:Gm36980	3.37744	3.58496	3.37744	2.37425	0.0175848	0.937517
ENSMUSG00000038473.14:Nos1ap	5.37242	-0.174029	5.37242	-2.28672	0.022212	0.937517
ENSMUSG00000107114.1:Gm43440	3.72972	-0.540568	3.72972	-2.33058	0.0197758	0.937517
ENSMUSG00000104206.1:Gm32250	4.26178	2.52356	4.26178	2.27474	0.0229217	0.937517
ENSMUSG00000060487.7:Samd5	4.5736	-0.36257	4.5736	-2.34586	0.0189831	0.937517
ENSMUSG00000045455.8:Gm9797	2.12396	4.24793	2.12396	2.40103	0.0163489	0.937517
ENSMUSG00000019982.15:Myb	4.65871	-0.398549	4.65871	-2.40662	0.0161008	0.937517
ENSMUSG00000037370.13:Enpp1	4.11441	-0.415037	4.11441	-2.29334	0.0218285	0.937517
ENSMUSG00000112280.1:A830082N09Rik	3.56464	3.12928	3.56464	2.28369	0.0223896	0.937517
ENSMUSG00000019843.14:Fyn	4.37744	-0.415037	4.37744	-2.35084	0.0187313	0.937517
ENSMUSG00000111045.1:Gm47598	2.04373	4.08746	2.04373	2.25838	0.023922	0.937517
ENSMUSG00000093933.1:Gm25526	4.63339	-0.347923	4.63339	-2.32113	0.02028	0.937517
ENSMUSG00000071324.11:Armc2	4.13339	2.65208	4.13339	2.40906	0.0159938	0.937517
ENSMUSG00000094852.3:Gm9034	2.08496	4.16993	2.08496	2.33169	0.0197171	0.937517
ENSMUSG00000071317.4:Bves	3.61441	-0.584963	3.61441	-2.33072	0.0197681	0.937517
ENSMUSG00000111262.1:Gm47354	3.48864	-0.63743	3.48864	-2.33678	0.0194508	0.937517
ENSMUSG00000104481.1:Gm38063	3.72972	-0.540568	3.72972	-2.33058	0.0197758	0.937517
ENSMUSG00000095970.1:Gm19402	4.85022	-0.29956	4.85022	-2.30418	0.0212125	0.937517
ENSMUSG00000094913.3:Gm9507	3.83621	-0.5025	3.83621	-2.30389	0.0212287	0.937517
ENSMUSG00000020312.12:Shc2	4.79903	-0.31034	4.79903	-2.32306	0.0201759	0.937517
ENSMUSG00000090230.1:Gm16315	4.11681	2.61891	4.11681	2.26406	0.0235702	0.937517
ENSMUSG00000112051.1:Gm8158	2.04373	4.08746	2.04373	2.25838	0.023922	0.937517
ENSMUSG00000112451.1:Gm6714	3.35712	3.54432	3.35712	2.33004	0.019804	0.937517
ENSMUSG00000112115.1:Gm21027	2.08496	4.16993	2.08496	2.33169	0.0197171	0.937517
ENSMUSG00000084899.1:Gm15344	4.85022	-0.29956	4.85022	-2.30418	0.0212125	0.937517
ENSMUSG00000112201.1:4930532I03Rik	3.93518	-0.469485	3.93518	-2.32494	0.0200754	0.937517
ENSMUSG00000112246.1:Gm40761	3.48864	-0.63743	3.48864	-2.33678	0.0194508	0.937517
ENSMUSG00000102896.1:Gm37852	3.72972	-0.540568	3.72972	-2.33058	0.0197758	0.937517
ENSMUSG00000112741.1:Gm47341	3.60473	3.20945	3.60473	2.38329	0.0171585	0.937517
ENSMUSG00000047631.3:Apof	4.67104	2.42321	4.67104	2.35873	0.0183377	0.937517
ENSMUSG00000112365.1:AC117232.1	4.30735	2.61471	4.30735	2.41754	0.0156258	0.937517
ENSMUSG00000095002.3:Olfr798	2.04373	4.08746	2.04373	2.25838	0.023922	0.937517
ENSMUSG00000095401.2:Olfr804	2.08496	4.16993	2.08496	2.33169	0.0197171	0.937517
ENSMUSG00000020128.15:Vps54	5.53908	2.03103	5.53908	2.26362	0.0235973	0.937517
ENSMUSG00000078157.1:4931440F15Rik	4.37744	-0.415037	4.37744	-2.35084	0.0187313	0.937517
ENSMUSG00000086909.1:Gm4926	3.61441	-0.584963	3.61441	-2.33072	0.0197681	0.937517
ENSMUSG00000046879.7:Irgm1	6.49185	2	6.49185	2.29856	0.0215301	0.937517
ENSMUSG00000065417.1:Mir340	3.80367	2.96347	3.80367	2.36331	0.0181124	0.937517
ENSMUSG00000083986.1:Gm12213	3.58496	3.16993	3.58496	2.33419	0.019586	0.937517
ENSMUSG00000018899.16:Irf1	6.55074	1.99231	6.55074	2.2818	0.0225009	0.937517
ENSMUSG00000086020.1:Gm12239	2.82193	-1	2.82193	-2.2643	0.0235556	0.937517
ENSMUSG00000050818.7:Olfr330	3.61441	-0.584963	3.61441	-2.33072	0.0197681	0.937517
ENSMUSG00000077457.1:Snord65	4.64616	2.37346	4.64616	2.27471	0.0229235	0.937517
ENSMUSG00000018736.14:Ndel1	3.97126	2.77259	3.97126	2.29765	0.0215819	0.937517
ENSMUSG00000082098.1:Gm15377	3.56464	3.12928	3.56464	2.28369	0.0223896	0.937517
ENSMUSG00000086943.2:4732414G09Rik	5.40689	-0.169925	5.40689	-2.27852	0.0226959	0.937517
ENSMUSG00000038224.12:Serpinf2	3.93518	-0.469485	3.93518	-2.32494	0.0200754	0.937517
ENSMUSG00000017639.13:Rab11fip4	4.22972	-0.459432	4.22972	-2.39878	0.0164498	0.937517
ENSMUSG00000087211.7:Lhx1os	4.44589	-0.395929	4.44589	-2.37	0.0177879	0.937517
ENSMUSG00000020872.4:Tac4	4.02764	-0.440573	4.02764	-2.29638	0.0216542	0.937517
ENSMUSG00000097176.1:Gm26830	4.44589	-0.395929	4.44589	-2.37	0.0177879	0.937517
ENSMUSG00000065262.1:Gm23451	4.13339	2.65208	4.13339	2.40906	0.0159938	0.937517
ENSMUSG00000020916.8:Krt36	2.04373	4.08746	2.04373	2.25838	0.023922	0.937517
ENSMUSG00000010358.13:Ifi35	4.88326	2.36565	4.88326	2.36398	0.01808	0.937517
ENSMUSG00000049506.7:Sppl2c	3.97126	2.77259	3.97126	2.29765	0.0215819	0.937517
ENSMUSG00000083465.1:Gm11652	3.60473	3.20945	3.60473	2.38329	0.0171585	0.937517
ENSMUSG00000001027.7:Scn4a	3.35022	-0.70044	3.35022	-2.2869	0.0222016	0.937517
ENSMUSG00000088529.1:Gm26083	5.45794	2.13124	5.45794	2.32345	0.0201548	0.937517
ENSMUSG00000020592.14:Sdc1	4.55164	2.45943	4.55164	2.32523	0.0200598	0.937517
ENSMUSG00000113330.1:Gm34237	2.12396	4.24793	2.12396	2.40103	0.0163489	0.937517
ENSMUSG00000112951.2:Gm40881	1.5	-1	1.5	-2.2643	0.0235556	0.937517
ENSMUSG00000092597.2:Gm20486	0.5	-1	0.5	-2.2643	0.0235556	0.937517
ENSMUSG00000113233.1:Gm31063	3.97126	2.77259	3.97126	2.29765	0.0215819	0.937517
ENSMUSG00000113878.1:Gm19045	3.72972	-0.540568	3.72972	-2.33058	0.0197758	0.937517
ENSMUSG00000097010.2:Gm26709	2.5	-1	2.5	-2.2643	0.0235556	0.937517
ENSMUSG00000097575.2:Gm26796	2.5	-1	2.5	-2.2643	0.0235556	0.937517
ENSMUSG00000113431.1:Gm6722	3.35022	-0.70044	3.35022	-2.2869	0.0222016	0.937517
ENSMUSG00000113748.1:Gm18628	2.04373	4.08746	2.04373	2.25838	0.023922	0.937517
ENSMUSG00000041716.7:Gm20604	5.30089	-0.182864	5.30089	-2.30439	0.0212007	0.937517
ENSMUSG00000071177.4:Serpina1d	2.08496	4.16993	2.08496	2.33169	0.0197171	0.937517
ENSMUSG00000041323.6:Ak7	4.11441	-0.415037	4.11441	-2.29334	0.0218285	0.937517
ENSMUSG00000070101.1:Mir341	2.08496	4.16993	2.08496	2.33169	0.0197171	0.937517
ENSMUSG00000113193.1:Gm40576	3.72972	-0.540568	3.72972	-2.33058	0.0197758	0.937517
ENSMUSG00000076666.2:Ighv14-4	2.04373	4.08746	2.04373	2.25838	0.023922	0.937517
ENSMUSG00000094174.2:Ighv6-4	0.5	-1	0.5	-2.2643	0.0235556	0.937517
ENSMUSG00000105680.1:Gm18340	2.08496	4.16993	2.08496	2.33169	0.0197171	0.937517
ENSMUSG00000094940.1:Ighv1-84	2.04373	4.08746	2.04373	2.25838	0.023922	0.937517
ENSMUSG00000113445.1:Gm48661	2.82193	-1	2.82193	-2.2643	0.0235556	0.937517
ENSMUSG00000036376.3:Abt1	5.45607	-0.197037	5.45607	-2.33273	0.0196621	0.937517
ENSMUSG00000090135.1:Gm15809	3.93518	-0.469485	3.93518	-2.32494	0.0200754	0.937517
ENSMUSG00000021379.2:Id4	5.65474	-0.200299	5.65474	-2.42318	0.0153854	0.937517
ENSMUSG00000021496.12:Pcbd2	5.53908	2.03103	5.53908	2.26362	0.0235973	0.937517
ENSMUSG00000113946.1:Gm47250	3.61441	-0.584963	3.61441	-2.33072	0.0197681	0.937517
ENSMUSG00000074847.2:Gm10775	2.04373	4.08746	2.04373	2.25838	0.023922	0.937517
ENSMUSG00000113253.1:Gm48241	1.5	-1	1.5	-2.2643	0.0235556	0.937517
ENSMUSG00000051037.15:Zfp455	5.10473	2.20945	5.10473	2.34287	0.0191361	0.937517
ENSMUSG00000077337.1:Gm23012	3.82193	3	3.82193	2.4125	0.0158436	0.937517
ENSMUSG00000045509.7:Gpr150	4.19616	-0.392317	4.19616	-2.29488	0.0217399	0.937517
ENSMUSG00000114836.1:Gm18517	3.78493	2.926	3.78493	2.31285	0.0207309	0.937517
ENSMUSG00000106655.1:Mir3961	2.04373	4.08746	2.04373	2.25838	0.023922	0.937517
ENSMUSG00000074768.6:Bhmt	3.72972	-0.540568	3.72972	-2.33058	0.0197758	0.937517
ENSMUSG00000114926.1:Gm2379	3.83621	-0.5025	3.83621	-2.30389	0.0212287	0.937517
ENSMUSG00000052727.6:Map1b	5.37242	-0.174029	5.37242	-2.28672	0.022212	0.937517
ENSMUSG00000114587.1:Gm48533	3.60473	3.20945	3.60473	2.38329	0.0171585	0.937517
ENSMUSG00000074634.12:Tmem267	5.32866	2.16146	5.32866	2.38389	0.0171309	0.937517
ENSMUSG00000074635.2:3110070M22Rik	5.76812	2.02647	5.76812	2.3562	0.018463	0.937517
ENSMUSG00000095368.7:Gm3012	3.37744	3.58496	3.37744	2.37425	0.0175848	0.937517
ENSMUSG00000096775.1:Gm5796	4.26178	2.52356	4.26178	2.27474	0.0229217	0.937517
ENSMUSG00000090872.8:Gm3239	3.72972	-0.540568	3.72972	-2.33058	0.0197758	0.937517
ENSMUSG00000114711.1:Gm47759	4.11681	2.61891	4.11681	2.26406	0.0235702	0.937517
ENSMUSG00000105635.1:Gm44469	2.08496	4.16993	2.08496	2.33169	0.0197171	0.937517
ENSMUSG00000114498.1:Gm48339	3.61441	-0.584963	3.61441	-2.33072	0.0197681	0.937517
ENSMUSG00000114779.1:Gm17940	4.02764	-0.440573	4.02764	-2.29638	0.0216542	0.937517
ENSMUSG00000114739.1:Gm47885	2.08496	4.16993	2.08496	2.33169	0.0197171	0.937517
ENSMUSG00000090731.1:Gm2959	2.04373	4.08746	2.04373	2.25838	0.023922	0.937517
ENSMUSG00000091605.2:Gm8256	2.12396	4.24793	2.12396	2.40103	0.0163489	0.937517
ENSMUSG00000090736.1:Gm9593	2.04373	4.08746	2.04373	2.25838	0.023922	0.937517
ENSMUSG00000096656.6:Trav12-2	3.35022	-0.70044	3.35022	-2.2869	0.0222016	0.937517
ENSMUSG00000087666.3:B230359F08Rik	4.85022	-0.29956	4.85022	-2.30418	0.0212125	0.937517
ENSMUSG00000022225.7:Cma1	3.82193	3	3.82193	2.4125	0.0158436	0.937517
ENSMUSG00000088761.1:Gm24392	2.89068	-1.1375	2.89068	-2.38654	0.0170077	0.937517
ENSMUSG00000114368.1:Gm47953	4.27345	-0.371969	4.27345	-2.26175	0.0237129	0.937517
ENSMUSG00000092972.1:Mir3078	5.12396	2.24793	5.12396	2.41629	0.0156797	0.937517
ENSMUSG00000098064.1:Gm9192	3.97126	2.77259	3.97126	2.29765	0.0215819	0.937517
ENSMUSG00000033470.12:Cysltr2	5.03841	2.26303	5.03841	2.30102	0.0213905	0.937517
ENSMUSG00000115291.1:Gm18605	2.82193	-1	2.82193	-2.2643	0.0235556	0.937517
ENSMUSG00000115031.1:Gm49051	3.72972	-0.540568	3.72972	-2.33058	0.0197758	0.937517
ENSMUSG00000115797.1:Gm48981	2.82193	-1	2.82193	-2.2643	0.0235556	0.937517
ENSMUSG00000025557.10:Slc15a1	3.97126	2.77259	3.97126	2.29765	0.0215819	0.937517
ENSMUSG00000090674.1:Gm17082	3.56464	3.12928	3.56464	2.28369	0.0223896	0.937517
ENSMUSG00000082738.1:Gm15422	3.83621	-0.5025	3.83621	-2.30389	0.0212287	0.937517
ENSMUSG00000090199.1:Gm16029	4.22972	-0.459432	4.22972	-2.39878	0.0164498	0.937517
ENSMUSG00000115434.1:Gm6479	2.04373	4.08746	2.04373	2.25838	0.023922	0.937517
ENSMUSG00000115428.1:Gm41290	3.35022	-0.70044	3.35022	-2.2869	0.0222016	0.937517
ENSMUSG00000038879.8:Nipal2	4.02764	-0.440573	4.02764	-2.29638	0.0216542	0.937517
ENSMUSG00000100880.2:Gm6610	3.37744	3.58496	3.37744	2.37425	0.0175848	0.937517
ENSMUSG00000063875.6:Rps6-ps1	3.33621	3.5025	3.33621	2.28455	0.022339	0.937517
ENSMUSG00000010601.14:Apol7a	3.56464	3.12928	3.56464	2.28369	0.0223896	0.937517
ENSMUSG00000022471.14:Xrcc6	4.37744	-0.415037	4.37744	-2.35084	0.0187313	0.937517
ENSMUSG00000054117.8:Zdhhc25	3.60473	3.20945	3.60473	2.38329	0.0171585	0.937517
ENSMUSG00000115921.1:Gm18685	3.56464	3.12928	3.56464	2.28369	0.0223896	0.937517
ENSMUSG00000097587.2:4930578M01Rik	4.26178	2.52356	4.26178	2.27474	0.0229217	0.937517
ENSMUSG00000078907.2:Fam186b	4.30735	2.61471	4.30735	2.41754	0.0156258	0.937517
ENSMUSG00000098572.1:Gm27443	3.19616	-0.777608	3.19616	-2.32006	0.0203374	0.937517
ENSMUSG00000039209.12:Rpl39l	2.04373	4.08746	2.04373	2.25838	0.023922	0.937517
ENSMUSG00000083536.1:Gm15808	4.51118	-0.378512	4.51118	-2.34136	0.0192134	0.937517
ENSMUSG00000089036.1:Gm22158	2.08496	-1	2.08496	-2.2643	0.0235556	0.937517
ENSMUSG00000022818.13:Cyp2ab1	3.37744	3.58496	3.37744	2.37425	0.0175848	0.937517
ENSMUSG00000116732.1:AC158985.2	3.80367	2.96347	3.80367	2.36331	0.0181124	0.937517
ENSMUSG00000043065.12:Spice1	4.30551	-0.436099	4.30551	-2.36222	0.0181657	0.937517
ENSMUSG00000101810.1:1700066C05Rik	3.35712	3.54432	3.35712	2.33004	0.019804	0.937517
ENSMUSG00000088476.1:Gm23083	4.27729	2.55459	4.27729	2.32335	0.0201605	0.937517
ENSMUSG00000114988.1:Gm49226	4.42118	2.5025	4.42118	2.31587	0.0205651	0.937517
ENSMUSG00000116822.1:AC165271.2	4.76958	2.36923	4.76958	2.37025	0.0177759	0.937517
ENSMUSG00000077789.1:n-R5s26	3.82193	3	3.82193	2.4125	0.0158436	0.937517
ENSMUSG00000104466.1:Gm10513	3.56464	3.12928	3.56464	2.28369	0.0223896	0.937517
ENSMUSG00000093648.1:Vmn1r-ps148	3.19616	-0.777608	3.19616	-2.32006	0.0203374	0.937517
ENSMUSG00000071266.13:Zfp946	5.18643	2.19794	5.18643	2.3209	0.0202923	0.937517
ENSMUSG00000037649.9:H2-DMa	4.26178	2.52356	4.26178	2.27474	0.0229217	0.937517
ENSMUSG00000092557.1:Gm8696	4.29248	2.58496	4.29248	2.37093	0.0177432	0.937517
ENSMUSG00000084750.1:Gm22453	3.0222	-0.874469	3.0222	-2.31005	0.0208852	0.937517
ENSMUSG00000092077.2:Olfr101	2.12396	4.24793	2.12396	2.40103	0.0163489	0.937517
ENSMUSG00000117057.1:AC161605.1	2.04373	4.08746	2.04373	2.25838	0.023922	0.937517
ENSMUSG00000091636.2:Akain1	4.44589	-0.395929	4.44589	-2.37	0.0177879	0.937517
ENSMUSG00000117202.1:AC169506.3	2.08496	4.16993	2.08496	2.33169	0.0197171	0.937517
ENSMUSG00000066958.1:Gm16391	2.04373	4.08746	2.04373	2.25838	0.023922	0.937517
ENSMUSG00000088193.1:Gm23905	3.80367	2.96347	3.80367	2.36331	0.0181124	0.937517
ENSMUSG00000036225.15:Kctd1	5.22251	-0.270089	5.22251	-2.38863	0.0169114	0.937517
ENSMUSG00000039616.10:Mocos	3.61441	-0.584963	3.61441	-2.33072	0.0197681	0.937517
ENSMUSG00000089296.1:Gm23205	4.53841	2.43296	4.53841	2.2817	0.0225072	0.937517
ENSMUSG00000033871.14:Ppargc1b	4.93672	2.25873	4.93672	2.29317	0.0218385	0.937517
ENSMUSG00000093283.1:Gm22567	2.08496	-1	2.08496	-2.2643	0.0235556	0.937517
ENSMUSG00000114302.1:Gm48683	3.58496	3.16993	3.58496	2.33419	0.019586	0.937517
ENSMUSG00000037451.7:Slc22a20	4.11441	-0.415037	4.11441	-2.29334	0.0218285	0.937517
ENSMUSG00000084221.1:Hmgb1-ps4	3.35712	3.54432	3.35712	2.33004	0.019804	0.937517
ENSMUSG00000057817.6:Olfr1446	2.08496	4.16993	2.08496	2.33169	0.0197171	0.937517
ENSMUSG00000062892.4:Olfr1450	3.19616	-0.777608	3.19616	-2.32006	0.0203374	0.937517
ENSMUSG00000062844.6:Olfr1458	2.04373	4.08746	2.04373	2.25838	0.023922	0.937517
ENSMUSG00000039126.10:Prune2	5.68589	2.08406	5.68589	2.37503	0.0175477	0.937517
ENSMUSG00000085003.1:Pip5k1bos	4.79903	-0.31034	4.79903	-2.32306	0.0201759	0.937517
ENSMUSG00000094457.1:Gm22626	4.11681	2.61891	4.11681	2.26406	0.0235702	0.937517
ENSMUSG00000093914.1:Gm22166	4.27729	2.55459	4.27729	2.32335	0.0201605	0.937517
ENSMUSG00000082727.2:Gm13260	2.08496	4.16993	2.08496	2.33169	0.0197171	0.937517
ENSMUSG00000076364.1:Gm24049	4.30551	-0.436099	4.30551	-2.36222	0.0181657	0.937517
ENSMUSG00000026815.14:Gfi1b	3.35712	3.54432	3.35712	2.33004	0.019804	0.937517
ENSMUSG00000026785.14:Pkn3	5.2608	-0.263034	5.2608	-2.37517	0.0175411	0.937517
ENSMUSG00000107884.1:Gm44144	4.11441	-0.415037	4.11441	-2.29334	0.0218285	0.937517
ENSMUSG00000100496.1:Gm28639	4.02764	-0.440573	4.02764	-2.29638	0.0216542	0.937517
ENSMUSG00000085315.7:A430018G15Rik	5.31148	2.12711	5.31148	2.31519	0.0206026	0.937517
ENSMUSG00000089272.1:Gm24549	4.11441	-0.415037	4.11441	-2.29334	0.0218285	0.937517
ENSMUSG00000026896.14:Ifih1	5.85174	1.98751	5.85174	2.27136	0.0231252	0.937517
ENSMUSG00000084104.1:Gm13578	2.04373	4.08746	2.04373	2.25838	0.023922	0.937517
ENSMUSG00000049044.16:Rapgef4	4.30551	-0.436099	4.30551	-2.36222	0.0181657	0.937517
ENSMUSG00000081487.1:Gm13689	4.13339	2.65208	4.13339	2.40906	0.0159938	0.937517
ENSMUSG00000075249.12:Fsip2	3.0222	-0.874469	3.0222	-2.31005	0.0208852	0.937517
ENSMUSG00000094336.1:Gm13693	4.02764	-0.440573	4.02764	-2.29638	0.0216542	0.937517
ENSMUSG00000075201.2:Olfr1043	2.08496	-1	2.08496	-2.2643	0.0235556	0.937517
ENSMUSG00000075181.1:Olfr1066	2.04373	4.08746	2.04373	2.25838	0.023922	0.937517
ENSMUSG00000110886.1:Olfr1108-ps1	2.12396	4.24793	2.12396	2.40103	0.0163489	0.937517
ENSMUSG00000027220.2:Syt13	4.71523	-0.383329	4.71523	-2.38092	0.0172695	0.937517
ENSMUSG00000084407.1:Gm14018	3.37744	3.58496	3.37744	2.37425	0.0175848	0.937517
ENSMUSG00000060802.8:B2m	6.43874	2.02495	6.43874	2.35288	0.0186287	0.937517
ENSMUSG00000087017.7:4930417H01Rik	5.14616	-0.203533	5.14616	-2.26163	0.0237206	0.937517
ENSMUSG00000027330.16:Cdc25b	5.62751	-0.145851	5.62751	-2.30881	0.020954	0.937517
ENSMUSG00000085631.1:9630028H03Rik	4.30551	-0.436099	4.30551	-2.36222	0.0181657	0.937517
ENSMUSG00000089898.2:Gm14199	3.56464	3.12928	3.56464	2.28369	0.0223896	0.937517
ENSMUSG00000083975.1:Gm14215	3.35712	3.54432	3.35712	2.33004	0.019804	0.937517
ENSMUSG00000081800.3:Gm14200	3.83621	-0.5025	3.83621	-2.30389	0.0212287	0.937517
ENSMUSG00000082543.1:Gm14336	2.82193	-1	2.82193	-2.2643	0.0235556	0.937517
ENSMUSG00000078881.10:Gm14434	4.65871	-0.398549	4.65871	-2.40662	0.0161008	0.937517
ENSMUSG00000095362.7:Gm14325	5.43826	-0.232661	5.43826	-2.40398	0.0162178	0.937517
ENSMUSG00000038963.15:Slco4a1	4.11681	2.61891	4.11681	2.26406	0.0235702	0.937517
ENSMUSG00000086224.8:2700069I18Rik	3.35022	-0.70044	3.35022	-2.2869	0.0222016	0.937517
ENSMUSG00000105222.1:Gm42205	4.11681	2.61891	4.11681	2.26406	0.0235702	0.937517
ENSMUSG00000103654.1:Gm37203	3.61441	-0.584963	3.61441	-2.33072	0.0197681	0.937517
ENSMUSG00000102785.5:Gm2447	3.48864	-0.63743	3.48864	-2.33678	0.0194508	0.937517
ENSMUSG00000027793.6:Ccna1	3.56464	3.12928	3.56464	2.28369	0.0223896	0.937517
ENSMUSG00000106006.1:Gm17951	3.80367	2.96347	3.80367	2.36331	0.0181124	0.937517
ENSMUSG00000107270.1:Tgif1-ps	3.78493	2.926	3.78493	2.31285	0.0207309	0.937517
ENSMUSG00000102914.1:Gm35106	3.83621	-0.5025	3.83621	-2.30389	0.0212287	0.937517
ENSMUSG00000077487.1:Gm23440	3.37744	3.58496	3.37744	2.37425	0.0175848	0.937517
ENSMUSG00000033860.13:Fgg	4.02764	-0.440573	4.02764	-2.29638	0.0216542	0.937517
ENSMUSG00000103304.1:Gm5979	3.83621	-0.5025	3.83621	-2.30389	0.0212287	0.937517
ENSMUSG00000049128.7:Ivl	2.5	-1	2.5	-2.2643	0.0235556	0.937517
ENSMUSG00000103210.1:Gm5852	2.5	-1	2.5	-2.2643	0.0235556	0.937517
ENSMUSG00000105272.1:Gm43071	3.48864	-0.63743	3.48864	-2.33678	0.0194508	0.937517
ENSMUSG00000014599.10:Csf1	6.31285	1.98185	6.31285	2.25904	0.0238807	0.937517
ENSMUSG00000097311.7:Gm26871	4.37744	-0.415037	4.37744	-2.35084	0.0187313	0.937517
ENSMUSG00000105119.1:Gm43765	4.26178	2.52356	4.26178	2.27474	0.0229217	0.937517
ENSMUSG00000105568.1:Gm42971	3.61441	-0.584963	3.61441	-2.33072	0.0197681	0.937517
ENSMUSG00000105969.1:Gm42525	3.35712	3.54432	3.35712	2.33004	0.019804	0.937517
ENSMUSG00000054690.17:Emcn	3.37744	3.58496	3.37744	2.37425	0.0175848	0.937517
ENSMUSG00000090095.1:Rpl29-ps1	4.37744	-0.415037	4.37744	-2.35084	0.0187313	0.937517
ENSMUSG00000078161.8:Erich3	5.02832	2.24286	5.02832	2.26416	0.023564	0.937517
ENSMUSG00000040569.13:Slc26a7	4.8614	2.32193	4.8614	2.2874	0.0221727	0.937517
ENSMUSG00000081120.1:Gm12458	2.08496	-1	2.08496	-2.2643	0.0235556	0.937517
ENSMUSG00000081186.1:Gm12578	4.11441	-0.415037	4.11441	-2.29334	0.0218285	0.937517
ENSMUSG00000078685.6:Mup-ps4	2.82193	-1	2.82193	-2.2643	0.0235556	0.937517
ENSMUSG00000084309.1:Mup-ps20	2.82193	-1	2.82193	-2.2643	0.0235556	0.937517
ENSMUSG00000077214.1:Gm23950	2.82193	-1	2.82193	-2.2643	0.0235556	0.937517
ENSMUSG00000096011.1:Ifna15	3.72972	-0.540568	3.72972	-2.33058	0.0197758	0.937517
ENSMUSG00000080756.1:Gm12633	3.72972	-0.540568	3.72972	-2.33058	0.0197758	0.937517
ENSMUSG00000087517.1:4930577H14Rik	2.5	-1	2.5	-2.2643	0.0235556	0.937517
ENSMUSG00000081046.1:Gm12846	2.08496	4.16993	2.08496	2.33169	0.0197171	0.937517
ENSMUSG00000083780.8:Gm12728	2.08496	4.16993	2.08496	2.33169	0.0197171	0.937517
ENSMUSG00000060491.14:4930522H14Rik	3.93518	-0.469485	3.93518	-2.32494	0.0200754	0.937517
ENSMUSG00000081813.1:Gm12806	2.08496	4.16993	2.08496	2.33169	0.0197171	0.937517
ENSMUSG00000082825.1:Gm15741	3.19616	-0.777608	3.19616	-2.32006	0.0203374	0.937517
ENSMUSG00000083615.1:Gm12878	0.5	-1	0.5	-2.2643	0.0235556	0.937517
ENSMUSG00000078554.2:Fam229a	4.11441	-0.415037	4.11441	-2.29334	0.0218285	0.937517
ENSMUSG00000037583.2:Nr0b2	3.58496	3.16993	3.58496	2.33419	0.019586	0.937517
ENSMUSG00000084789.1:Gm12974	4.65871	-0.398549	4.65871	-2.40662	0.0161008	0.937517
ENSMUSG00000098364.1:Gm27646	6.03237	-0.110183	6.03237	-2.29632	0.0216578	0.937517
ENSMUSG00000028756.12:Pink1	5.55164	-0.184425	5.55164	-2.38984	0.0168559	0.937517
ENSMUSG00000088589.1:Gm22961	4.37744	-0.415037	4.37744	-2.35084	0.0187313	0.937517
ENSMUSG00000078512.8:Pramef6	2.89068	-1.1375	2.89068	-2.38654	0.0170077	0.937517
ENSMUSG00000084987.1:Gm13134	3.80367	2.96347	3.80367	2.36331	0.0181124	0.937517
ENSMUSG00000104834.1:Gm8861	3.35022	-0.70044	3.35022	-2.2869	0.0222016	0.937517
ENSMUSG00000094036.1:Gm6465	2.08496	4.16993	2.08496	2.33169	0.0197171	0.937517
ENSMUSG00000104905.1:Gm43718	4.30551	-0.436099	4.30551	-2.36222	0.0181657	0.937517
ENSMUSG00000091897.1:Gm17019	5.32866	2.16146	5.32866	2.38389	0.0171309	0.937517
ENSMUSG00000106558.1:Gm5552	4.11681	2.61891	4.11681	2.26406	0.0235702	0.937517
ENSMUSG00000044576.6:Garem2	5.08496	2.16993	5.08496	2.26744	0.0233633	0.937517
ENSMUSG00000087703.1:Gm15650	4.11681	2.61891	4.11681	2.26406	0.0235702	0.937517
ENSMUSG00000106573.1:Gm43183	3.72972	-0.540568	3.72972	-2.33058	0.0197758	0.937517
ENSMUSG00000104889.1:Gm43043	3.35022	-0.70044	3.35022	-2.2869	0.0222016	0.937517
ENSMUSG00000105105.1:Gm31363	3.58496	3.16993	3.58496	2.33419	0.019586	0.937517
ENSMUSG00000107290.1:Gm43282	4.29248	2.58496	4.29248	2.37093	0.0177432	0.937517
ENSMUSG00000029156.11:Sgcb	4.26178	2.52356	4.26178	2.27474	0.0229217	0.937517
ENSMUSG00000080700.2:Gm15981	4.67104	2.42321	4.67104	2.35873	0.0183377	0.937517
ENSMUSG00000099863.1:1700031L13Rik	3.78493	2.926	3.78493	2.31285	0.0207309	0.937517
ENSMUSG00000029254.16:Stap1	2.08496	4.16993	2.08496	2.33169	0.0197171	0.937517
ENSMUSG00000105246.1:Gm21043	2.04373	4.08746	2.04373	2.25838	0.023922	0.937517
ENSMUSG00000106954.1:Gm43226	1.5	-1	1.5	-2.2643	0.0235556	0.937517
ENSMUSG00000098393.1:Gm28000	3.0222	-0.874469	3.0222	-2.31005	0.0208852	0.937517
ENSMUSG00000097986.2:Gm26953	3.82193	3	3.82193	2.4125	0.0158436	0.937517
ENSMUSG00000105031.1:Gm3511	4.22972	-0.459432	4.22972	-2.39878	0.0164498	0.937517
ENSMUSG00000087386.1:Gm15637	5.72689	-0.108934	5.72689	-2.2936	0.0218136	0.937517
ENSMUSG00000106849.1:Gm43418	2.08496	-1	2.08496	-2.2643	0.0235556	0.937517
ENSMUSG00000106969.1:Gm42882	5.26374	2.18763	5.26374	2.30122	0.0213792	0.937517
ENSMUSG00000040013.11:Fkbp6	3.37744	3.58496	3.37744	2.37425	0.0175848	0.937517
ENSMUSG00000081142.1:Gm15497	2.12396	4.24793	2.12396	2.40103	0.0163489	0.937517
ENSMUSG00000104875.1:Gm43397	4.37744	-0.415037	4.37744	-2.35084	0.0187313	0.937517
ENSMUSG00000108207.2:1810059H22Rik	4.11681	2.61891	4.11681	2.26406	0.0235702	0.937517
ENSMUSG00000093651.1:Gm5873	3.72972	-0.540568	3.72972	-2.33058	0.0197758	0.937517
ENSMUSG00000107403.1:Gm8820	2.08496	-1	2.08496	-2.2643	0.0235556	0.937517
ENSMUSG00000051855.15:Mest	2.04373	4.08746	2.04373	2.25838	0.023922	0.937517
ENSMUSG00000102988.1:Trbv22	2.12396	4.24793	2.12396	2.40103	0.0163489	0.937517
ENSMUSG00000099173.1:Gm27985	4.19616	-0.392317	4.19616	-2.29488	0.0217399	0.937517
ENSMUSG00000038058.14:Nod1	5.06785	2.32193	5.06785	2.40859	0.0160143	0.937517
ENSMUSG00000094335.2:Igkv1-117	3.19616	-0.777608	3.19616	-2.32006	0.0203374	0.937517
ENSMUSG00000096490.1:Igkv10-94	1.5	-1	1.5	-2.2643	0.0235556	0.937517
ENSMUSG00000076543.2:Igkv4-74	2.5	-1	2.5	-2.2643	0.0235556	0.937517
ENSMUSG00000105989.1:Igkv13-73-1	1.5	-1	1.5	-2.2643	0.0235556	0.937517
ENSMUSG00000105451.1:Gm43220	2.5	-1	2.5	-2.2643	0.0235556	0.937517
ENSMUSG00000105687.1:Gm6157	3.0222	-0.874469	3.0222	-2.31005	0.0208852	0.937517
ENSMUSG00000071356.7:Reg3b	3.19616	-0.777608	3.19616	-2.32006	0.0203374	0.937517
ENSMUSG00000098591.1:Gm27631	2.08496	4.16993	2.08496	2.33169	0.0197171	0.937517
ENSMUSG00000107629.1:Gm44011	3.56464	3.12928	3.56464	2.28369	0.0223896	0.937517
ENSMUSG00000084613.1:n-R5s164	3.97126	2.77259	3.97126	2.29765	0.0215819	0.937517
ENSMUSG00000094553.3:Vmn1r50	2.82193	-1	2.82193	-2.2643	0.0235556	0.937517
ENSMUSG00000060816.3:Vmn1r52	4.19616	-0.392317	4.19616	-2.29488	0.0217399	0.937517
ENSMUSG00000057697.2:Vmn1r53	2.12396	4.24793	2.12396	2.40103	0.0163489	0.937517
ENSMUSG00000107903.1:Gm43930	3.0222	-0.874469	3.0222	-2.31005	0.0208852	0.937517
ENSMUSG00000030144.4:Clec4d	2.04373	4.08746	2.04373	2.25838	0.023922	0.937517
ENSMUSG00000059410.5:Tas2r125	2.12396	4.24793	2.12396	2.40103	0.0163489	0.937517
ENSMUSG00000108229.1:1700102F20Rik	2.08496	4.16993	2.08496	2.33169	0.0197171	0.937517
ENSMUSG00000045929.8:Gm20715	4.79903	-0.31034	4.79903	-2.32306	0.0201759	0.937517
ENSMUSG00000093534.1:Vmn1r-ps51	2.04373	4.08746	2.04373	2.25838	0.023922	0.937517
ENSMUSG00000066804.3:Vmn1r83	2.04373	4.08746	2.04373	2.25838	0.023922	0.937517
ENSMUSG00000099242.1:Obox4-ps3	2.5	-1	2.5	-2.2643	0.0235556	0.937517
ENSMUSG00000041596.12:Nlrp5-ps	1.5	-1	1.5	-2.2643	0.0235556	0.937517
ENSMUSG00000098508.1:Ranbp2-ps2	2.5	-1	2.5	-2.2643	0.0235556	0.937517
ENSMUSG00000091435.1:Vmn1r115	2.12396	4.24793	2.12396	2.40103	0.0163489	0.937517
ENSMUSG00000115021.1:Vmn1r173	3.48864	-0.63743	3.48864	-2.33678	0.0194508	0.937517
ENSMUSG00000008496.19:Pou2f2	5.08496	2.16993	5.08496	2.26744	0.0233633	0.937517
ENSMUSG00000108431.1:Gm42375	1.5	-1	1.5	-2.2643	0.0235556	0.937517
ENSMUSG00000108731.1:Api5-ps	2.89068	-1.1375	2.89068	-2.38654	0.0170077	0.937517
ENSMUSG00000108546.1:Gm44662	3.72972	-0.540568	3.72972	-2.33058	0.0197758	0.937517
ENSMUSG00000001249.14:Hpn	3.60473	3.20945	3.60473	2.38329	0.0171585	0.937517
ENSMUSG00000099581.1:Scgb1b10	1.5	-1	1.5	-2.2643	0.0235556	0.937517
ENSMUSG00000101196.2:Gm6866	2.12396	4.24793	2.12396	2.40103	0.0163489	0.937517
ENSMUSG00000092257.1:Gm2308	1.5	-1	1.5	-2.2643	0.0235556	0.937517
ENSMUSG00000092301.1:Gm6887	2.08496	4.16993	2.08496	2.33169	0.0197171	0.937517
ENSMUSG00000087376.3:Gm15517	3.83621	-0.5025	3.83621	-2.30389	0.0212287	0.937517
ENSMUSG00000008028.15:1700008O03Rik	3.48864	-0.63743	3.48864	-2.33678	0.0194508	0.937517
ENSMUSG00000064767.1:Snord35b	4.30551	-0.436099	4.30551	-2.36222	0.0181657	0.937517
ENSMUSG00000110206.1:Flt3l	5.53908	2.03103	5.53908	2.26362	0.0235973	0.937517
ENSMUSG00000100470.1:Gm29479	2.5	-1	2.5	-2.2643	0.0235556	0.937517
ENSMUSG00000070550.2:Mrgprb4	2.08496	4.16993	2.08496	2.33169	0.0197171	0.937517
ENSMUSG00000108950.1:9130015G15Rik	4.30735	2.61471	4.30735	2.41754	0.0156258	0.937517
ENSMUSG00000094997.1:Gm22047	3.61441	-0.584963	3.61441	-2.33072	0.0197681	0.937517
ENSMUSG00000096190.1:Snord116l6	4.29248	2.58496	4.29248	2.37093	0.0177432	0.937517
ENSMUSG00000097685.2:Gm26646	4.92587	-0.237039	4.92587	-2.26535	0.0234912	0.937517
ENSMUSG00000097912.1:6330403N20Rik	4.76958	2.36923	4.76958	2.37025	0.0177759	0.937517
ENSMUSG00000083774.1:Gm7180	2.12396	4.24793	2.12396	2.40103	0.0163489	0.937517
ENSMUSG00000065822.1:Snord15a	5.95999	2.01159	5.95999	2.32379	0.0201367	0.937517
ENSMUSG00000030708.14:Dnajb13	3.48864	-0.63743	3.48864	-2.33678	0.0194508	0.937517
ENSMUSG00000109171.1:Gm5735	5.1427	-0.285402	5.1427	-2.41785	0.0156126	0.937517
ENSMUSG00000056144.14:Trim34a	5.06785	2.32193	5.06785	2.40859	0.0160143	0.937517
ENSMUSG00000087175.7:Gm15133	4.40689	2.47393	4.40689	2.27018	0.0231968	0.937517
ENSMUSG00000096029.4:Olfr679	2.04373	4.08746	2.04373	2.25838	0.023922	0.937517
ENSMUSG00000110117.1:Gm17990	2.04373	4.08746	2.04373	2.25838	0.023922	0.937517
ENSMUSG00000098426.1:Gm27149	2.08496	4.16993	2.08496	2.33169	0.0197171	0.937517
ENSMUSG00000056863.5:Olfr702	2.12396	4.24793	2.12396	2.40103	0.0163489	0.937517
ENSMUSG00000108419.1:Gm45020	3.97126	2.77259	3.97126	2.29765	0.0215819	0.937517
ENSMUSG00000109337.1:Gm45047	4.13339	2.65208	4.13339	2.40906	0.0159938	0.937517
ENSMUSG00000108504.1:Gm4265	3.80367	2.96347	3.80367	2.36331	0.0181124	0.937517
ENSMUSG00000030930.14:Chst15	4.64616	2.37346	4.64616	2.27471	0.0229235	0.937517
ENSMUSG00000098629.1:Gm27975	2.58496	-1.16993	2.58496	-2.41536	0.0157196	0.937517
ENSMUSG00000109551.1:4930435N07Rik	2.58496	-1.16993	2.58496	-2.41536	0.0157196	0.937517
ENSMUSG00000109418.1:Gm44800	3.37744	3.58496	3.37744	2.37425	0.0175848	0.937517
ENSMUSG00000109810.1:Gm45592	4.44589	-0.395929	4.44589	-2.37	0.0177879	0.937517
ENSMUSG00000095328.1:Defa-ps6	1.5	-1	1.5	-2.2643	0.0235556	0.937517
ENSMUSG00000095703.1:Gm24829	2.08496	4.16993	2.08496	2.33169	0.0197171	0.937517
ENSMUSG00000037738.11:Nek5	2.04373	4.08746	2.04373	2.25838	0.023922	0.937517
ENSMUSG00000097776.1:Gm26795	3.0222	-0.874469	3.0222	-2.31005	0.0208852	0.937517
ENSMUSG00000109807.1:Gm45244	3.35022	-0.70044	3.35022	-2.2869	0.0222016	0.937517
ENSMUSG00000098106.1:Gm5350	3.19616	-0.777608	3.19616	-2.32006	0.0203374	0.937517
ENSMUSG00000107280.1:Gm9495	3.78493	2.926	3.78493	2.31285	0.0207309	0.937517
ENSMUSG00000098594.1:Gm27628	2.08496	4.16993	2.08496	2.33169	0.0197171	0.937517
ENSMUSG00000055148.7:Klf2	5.25489	2.16993	5.25489	2.26744	0.0233633	0.937517
ENSMUSG00000099079.1:Mir7068	3.61441	-0.584963	3.61441	-2.33072	0.0197681	0.937517
ENSMUSG00000061959.13:Ces1e	3.0222	-0.874469	3.0222	-2.31005	0.0208852	0.937517
ENSMUSG00000105690.1:Gm26265	3.58496	3.16993	3.58496	2.33419	0.019586	0.937517
ENSMUSG00000065211.3:Gm26265	3.58496	3.16993	3.58496	2.33419	0.019586	0.937517
ENSMUSG00000033633.14:Clec18a	3.48864	-0.63743	3.48864	-2.33678	0.0194508	0.937517
ENSMUSG00000110592.1:4930488N15Rik	4.11441	-0.415037	4.11441	-2.29334	0.0218285	0.937517
ENSMUSG00000097960.1:A330074K22Rik	3.61441	-0.584963	3.61441	-2.33072	0.0197681	0.937517
ENSMUSG00000025888.5:Casp1	3.78493	2.926	3.78493	2.31285	0.0207309	0.937517
ENSMUSG00000096815.1:Gm25086	4.11441	-0.415037	4.11441	-2.29334	0.0218285	0.937517
ENSMUSG00000050803.4:Olfr866	2.12396	4.24793	2.12396	2.40103	0.0163489	0.937517
ENSMUSG00000078934.4:9230113P08Rik	3.48864	-0.63743	3.48864	-2.33678	0.0194508	0.937517
ENSMUSG00000111619.1:Gm48348	2.04373	4.08746	2.04373	2.25838	0.023922	0.937517
ENSMUSG00000049926.5:Olfr921	3.56464	3.12928	3.56464	2.28369	0.0223896	0.937517
ENSMUSG00000105072.1:Gm44335	5.76666	-0.13245	5.76666	-2.3448	0.0190371	0.937517
ENSMUSG00000111065.1:Gm47676	3.83621	-0.5025	3.83621	-2.30389	0.0212287	0.937517
ENSMUSG00000098778.1:Gm27231	4.26178	2.52356	4.26178	2.27474	0.0229217	0.937517
ENSMUSG00000043289.12:Mei4	4.53841	2.43296	4.53841	2.2817	0.0225072	0.937517
ENSMUSG00000065440.1:Mirlet7g	4.42118	2.5025	4.42118	2.31587	0.0205651	0.937517
ENSMUSG00000091669.1:Gm17117	3.80367	2.96347	3.80367	2.36331	0.0181124	0.937517
ENSMUSG00000105191.1:Gm4644	2.12396	4.24793	2.12396	2.40103	0.0163489	0.937517
ENSMUSG00000087925.1:Gm23232	3.35712	3.54432	3.35712	2.33004	0.019804	0.937517
ENSMUSG00000066235.7:Pomgnt2	3.82193	3	3.82193	2.4125	0.0158436	0.937517
ENSMUSG00000048521.8:Cxcr6	3.97126	2.77259	3.97126	2.29765	0.0215819	0.937517
ENSMUSG00000082975.1:Gm14363	2.04373	4.08746	2.04373	2.25838	0.023922	0.937517
ENSMUSG00000087644.1:Gm14703	2.04373	4.08746	2.04373	2.25838	0.023922	0.937517
ENSMUSG00000080645.1:Mir1198	3.56464	3.12928	3.56464	2.28369	0.0223896	0.937517
ENSMUSG00000081763.1:Gm9435	2.12396	4.24793	2.12396	2.40103	0.0163489	0.937517
ENSMUSG00000068122.10:Agtr2	2.08496	4.16993	2.08496	2.33169	0.0197171	0.937517
ENSMUSG00000080862.3:Gm14523	4.13339	2.65208	4.13339	2.40906	0.0159938	0.937517
ENSMUSG00000036782.13:Klhl13	4.13339	2.65208	4.13339	2.40906	0.0159938	0.937517
ENSMUSG00000099711.1:Btbd35f21	2.5	-1	2.5	-2.2643	0.0235556	0.937517
ENSMUSG00000085107.3:Gm4764	2.08496	-1	2.08496	-2.2643	0.0235556	0.937517
ENSMUSG00000064137.6:Rhox8	2.82193	-1	2.82193	-2.2643	0.0235556	0.937517
ENSMUSG00000081300.1:Gm14587	2.12396	4.24793	2.12396	2.40103	0.0163489	0.937517
ENSMUSG00000095890.1:Gm7958	1.5	-1	1.5	-2.2643	0.0235556	0.937517
ENSMUSG00000064016.4:Gm648	2.82193	-1	2.82193	-2.2643	0.0235556	0.937517
ENSMUSG00000081100.1:Gm14630	1.5	-1	1.5	-2.2643	0.0235556	0.937517
ENSMUSG00000084305.1:Gm14645	2.04373	4.08746	2.04373	2.25838	0.023922	0.937517
ENSMUSG00000086989.3:Gm16441	2.08496	4.16993	2.08496	2.33169	0.0197171	0.937517
ENSMUSG00000079536.1:Gm6880	3.19616	-0.777608	3.19616	-2.32006	0.0203374	0.937517
ENSMUSG00000043715.12:Olfr1326-ps1	2.89068	-1.1375	2.89068	-2.38654	0.0170077	0.937517
ENSMUSG00000081781.1:Gm14753	2.12396	4.24793	2.12396	2.40103	0.0163489	0.937517
ENSMUSG00000081881.1:Gm14752	2.08496	-1	2.08496	-2.2643	0.0235556	0.937517
ENSMUSG00000081212.1:Gm6964	1.5	-1	1.5	-2.2643	0.0235556	0.937517
ENSMUSG00000078122.4:F630028O10Rik	2.89068	-1.1375	2.89068	-2.38654	0.0170077	0.937517
ENSMUSG00000082035.1:Rpl17-ps8	2.5	-1	2.5	-2.2643	0.0235556	0.937517
ENSMUSG00000083350.1:Gm9060	2.08496	-1	2.08496	-2.2643	0.0235556	0.937517
ENSMUSG00000065907.1:Gm26108	2.89068	-1.1375	2.89068	-2.38654	0.0170077	0.937517
ENSMUSG00000073001.3:Cylc1	3.48864	-0.63743	3.48864	-2.33678	0.0194508	0.937517
ENSMUSG00000080965.1:Gm6461	2.08496	-1	2.08496	-2.2643	0.0235556	0.937517
ENSMUSG00000084172.1:Gm16420	3.19616	-0.777608	3.19616	-2.32006	0.0203374	0.937517
ENSMUSG00000095034.1:Gm17577	2.08496	-1	2.08496	-2.2643	0.0235556	0.937517
ENSMUSG00000009596.9:Taf7l	0.5	-1	0.5	-2.2643	0.0235556	0.937517
ENSMUSG00000052854.15:Nrk	2.82193	-1	2.82193	-2.2643	0.0235556	0.937517
ENSMUSG00000042525.5:4933428M09Rik	3.0222	-0.874469	3.0222	-2.31005	0.0208852	0.937517
ENSMUSG00000081197.1:Gm15076	2.08496	-1	2.08496	-2.2643	0.0235556	0.937517
ENSMUSG00000095534.1:Gm15102	0.5	-1	0.5	-2.2643	0.0235556	0.937517
ENSMUSG00000059663.1:4930524N10Rik	1.5	-1	1.5	-2.2643	0.0235556	0.937517
ENSMUSG00000084246.1:Gm15162	3.83621	-0.5025	3.83621	-2.30389	0.0212287	0.937517
ENSMUSG00000087201.1:Gm15261	2.08496	4.16993	2.08496	2.33169	0.0197171	0.937517
ENSMUSG00000069044.6:Usp9y	0.5	-1	0.5	-2.2643	0.0235556	0.937517
ENSMUSG00000099728.1:Gm8510	3.19616	-0.777608	3.19616	-2.32006	0.0203374	0.937517
ENSMUSG00000100656.1:Gm8525	0.5	-1	0.5	-2.2643	0.0235556	0.937517
ENSMUSG00000100958.1:Gm29351	0.5	-1	0.5	-2.2643	0.0235556	0.937517
ENSMUSG00000101041.1:Gm29353	1.5	-1	1.5	-2.2643	0.0235556	0.937517
ENSMUSG00000101081.1:Gm29193	0.5	-1	0.5	-2.2643	0.0235556	0.937517
ENSMUSG00000100275.1:Gm28915	0.5	-1	0.5	-2.2643	0.0235556	0.937517
ENSMUSG00000100933.1:Gm28143	0.5	-1	0.5	-2.2643	0.0235556	0.937517
ENSMUSG00000100804.1:Gm28150	0.5	-1	0.5	-2.2643	0.0235556	0.937517
ENSMUSG00000101977.1:Gm28846	0.5	-1	0.5	-2.2643	0.0235556	0.937517
ENSMUSG00000094838.2:Gm20828	0.5	-1	0.5	-2.2643	0.0235556	0.937517
ENSMUSG00000103802.1:Gm21660	0.5	-1	0.5	-2.2643	0.0235556	0.937517
ENSMUSG00000103005.1:Gm37898	0.5	-1	0.5	-2.2643	0.0235556	0.937517
ENSMUSG00000104131.5:Gm36950	0.5	-1	0.5	-2.2643	0.0235556	0.937517
ENSMUSG00000102318.1:Gm37627	1.5	-1	1.5	-2.2643	0.0235556	0.937517
ENSMUSG00000103074.1:Gm20925	0.5	-1	0.5	-2.2643	0.0235556	0.937517
ENSMUSG00000101971.1:Gm28246	0.5	-1	0.5	-2.2643	0.0235556	0.937517
ENSMUSG00000101311.1:Gm28250	0.5	-1	0.5	-2.2643	0.0235556	0.937517
ENSMUSG00000100467.1:Gm29582	0.5	-1	0.5	-2.2643	0.0235556	0.937517
ENSMUSG00000095192.2:Gm21529	0.5	-1	0.5	-2.2643	0.0235556	0.937517
ENSMUSG00000100399.6:Gm28491	1.5	-1	1.5	-2.2643	0.0235556	0.937517
ENSMUSG00000094789.7:Gm28490	0.5	-1	0.5	-2.2643	0.0235556	0.937517
ENSMUSG00000096777.2:Gm21723	2.08496	-1	2.08496	-2.2643	0.0235556	0.937517
ENSMUSG00000101820.1:Gm29023	0.5	-1	0.5	-2.2643	0.0235556	0.937517
ENSMUSG00000100705.1:Gm28227	0.5	-1	0.5	-2.2643	0.0235556	0.937517
ENSMUSG00000101124.1:Gm28371	0.5	-1	0.5	-2.2643	0.0235556	0.937517
ENSMUSG00000098868.1:Gm27466	1.5	-1	1.5	-2.2643	0.0235556	0.937517
ENSMUSG00000100989.1:Gm29647	0.5	-1	0.5	-2.2643	0.0235556	0.937517
ENSMUSG00000101109.6:Gm28697	0.5	-1	0.5	-2.2643	0.0235556	0.937517
ENSMUSG00000100970.1:Gm29270	1.5	-1	1.5	-2.2643	0.0235556	0.937517
ENSMUSG00000099831.1:Gm28683	0.5	-1	0.5	-2.2643	0.0235556	0.937517
ENSMUSG00000100072.1:Gm21275	1.5	-1	1.5	-2.2643	0.0235556	0.937517
ENSMUSG00000099466.1:Gm29304	1.5	-1	1.5	-2.2643	0.0235556	0.937517
ENSMUSG00000100195.1:Gm29244	0.5	-1	0.5	-2.2643	0.0235556	0.937517
ENSMUSG00000099595.1:Gm29406	0.5	-1	0.5	-2.2643	0.0235556	0.937517
ENSMUSG00000100539.1:Gm20913	0.5	-1	0.5	-2.2643	0.0235556	0.937517
ENSMUSG00000100295.1:Gm28165	1.5	-1	1.5	-2.2643	0.0235556	0.937517
ENSMUSG00000100614.1:Gm28963	0.5	-1	0.5	-2.2643	0.0235556	0.937517
ENSMUSG00000100076.1:Gm20963	1.5	-1	1.5	-2.2643	0.0235556	0.937517
ENSMUSG00000095141.7:Gm28891	0.5	-1	0.5	-2.2643	0.0235556	0.937517
ENSMUSG00000100609.6:Gm28687	1.5	-1	1.5	-2.2643	0.0235556	0.937517
ENSMUSG00000101170.1:Gm29343	0.5	-1	0.5	-2.2643	0.0235556	0.937517
ENSMUSG00000099434.1:Gm20934	0.5	-1	0.5	-2.2643	0.0235556	0.937517
ENSMUSG00000101143.1:Gm21151	1.5	-1	1.5	-2.2643	0.0235556	0.937517
ENSMUSG00000094052.2:Gm21118	0.5	-1	0.5	-2.2643	0.0235556	0.937517
ENSMUSG00000101725.6:Gm29423	1.5	-1	1.5	-2.2643	0.0235556	0.937517
ENSMUSG00000099530.1:Gm29644	1.5	-1	1.5	-2.2643	0.0235556	0.937517
ENSMUSG00000101213.1:Gm28788	0.5	-1	0.5	-2.2643	0.0235556	0.937517
ENSMUSG00000099606.1:Gm28537	1.5	-1	1.5	-2.2643	0.0235556	0.937517
ENSMUSG00000101194.1:Gm29149	0.5	-1	0.5	-2.2643	0.0235556	0.937517
ENSMUSG00000100879.1:Gm28743	0.5	-1	0.5	-2.2643	0.0235556	0.937517
ENSMUSG00000100298.1:Gm28126	0.5	-1	0.5	-2.2643	0.0235556	0.937517
ENSMUSG00000100951.1:Gm29339	0.5	-1	0.5	-2.2643	0.0235556	0.937517
ENSMUSG00000094399.7:Gm21477	1.5	-1	1.5	-2.2643	0.0235556	0.937517
ENSMUSG00000100930.1:Gm28866	1.5	-1	1.5	-2.2643	0.0235556	0.937517
ENSMUSG00000101850.1:Gm29437	1.5	-1	1.5	-2.2643	0.0235556	0.937517
ENSMUSG00000100330.1:Gm28531	0.5	-1	0.5	-2.2643	0.0235556	0.937517
ENSMUSG00000063296.5:Tmem117	4.72147	-0.273018	4.72147	-2.25769	0.0239649	0.938503
ENSMUSG00000004748.5:Mtfp1	5.58371	-0.120294	5.58371	-2.25513	0.024125	0.944075
ENSMUSG00000064742.1:Gm24705	4.34674	-0.353637	4.34674	-2.25262	0.0242829	0.947444
ENSMUSG00000040055.9:Gjb6	4.34674	-0.353637	4.34674	-2.25262	0.0242829	0.947444
ENSMUSG00000022206.7:Npr3	4.34674	-0.353637	4.34674	-2.25262	0.0242829	0.947444
ENSMUSG00000106568.1:Gm42814	4.34674	-0.353637	4.34674	-2.25262	0.0242829	0.947444
ENSMUSG00000021217.7:Tshz3	5.1677	2.16046	5.1677	2.24939	0.0244878	0.954734
ENSMUSG00000097109.1:Gm26580	4.48289	-0.321928	4.48289	-2.24832	0.0245557	0.955972
ENSMUSG00000049047.11:Armcx3	4.48289	-0.321928	4.48289	-2.24832	0.0245557	0.955972
ENSMUSG00000084153.2:Gm12186	3.95345	2.73697	3.95345	2.24685	0.0246494	0.956119
ENSMUSG00000113676.1:Gm18621	3.95345	2.73697	3.95345	2.24685	0.0246494	0.956119
ENSMUSG00000079740.1:Gm11172	3.95345	2.73697	3.95345	2.24685	0.0246494	0.956119
ENSMUSG00000105857.1:Gm42817	6.04373	-0.0874628	6.04373	-2.24684	0.02465	0.956119
ENSMUSG00000098939.1:Gm27919	3.95345	2.73697	3.95345	2.24685	0.0246494	0.956119
ENSMUSG00000080851.1:Gm12094	4.7338	2.29768	4.7338	2.24493	0.0247729	0.958345
ENSMUSG00000042821.7:Snai1	5.29389	2.09192	5.29389	2.24482	0.0247799	0.958345
ENSMUSG00000087477.1:Gm13822	4.7338	2.29768	4.7338	2.24493	0.0247729	0.958345
ENSMUSG00000029470.15:P2rx4	5.6427	-0.115477	5.6427	-2.24501	0.0247672	0.958345
ENSMUSG00000026051.8:1500015O10Rik	3.31468	3.45943	3.31468	2.23771	0.0252401	0.963632
ENSMUSG00000082658.1:Fau-ps2	7.07408	1.97323	7.07408	2.24027	0.0250732	0.963632
ENSMUSG00000020280.12:Pus10	5.01809	-0.222392	5.01809	-2.2386	0.0251821	0.963632
ENSMUSG00000104657.1:Gm47297	3.31468	3.45943	3.31468	2.23771	0.0252401	0.963632
ENSMUSG00000112308.1:Gm48512	3.31468	3.45943	3.31468	2.23771	0.0252401	0.963632
ENSMUSG00000020647.10:Ncoa1	5.01809	-0.222392	5.01809	-2.2386	0.0251821	0.963632
ENSMUSG00000071235.12:Vrtn	3.31468	3.45943	3.31468	2.23771	0.0252401	0.963632
ENSMUSG00000071637.5:Cebpd	4.77537	-0.263034	4.77537	-2.2402	0.0250777	0.963632
ENSMUSG00000043301.16:Kcnj6	5.01809	-0.222392	5.01809	-2.2386	0.0251821	0.963632
ENSMUSG00000035678.8:Tnfsf9	5.01809	-0.222392	5.01809	-2.2386	0.0251821	0.963632
ENSMUSG00000117004.1:CT573017.1	4.52492	2.40599	4.52492	2.23735	0.0252632	0.963632
ENSMUSG00000093746.1:Mir5622	3.31468	3.45943	3.31468	2.23771	0.0252401	0.963632
ENSMUSG00000106524.1:Gm42706	3.31468	3.45943	3.31468	2.23771	0.0252401	0.963632
ENSMUSG00000075598.5:Smok3c	3.31468	3.45943	3.31468	2.23771	0.0252401	0.963632
ENSMUSG00000079654.3:Prrt4	4.52492	2.40599	4.52492	2.23735	0.0252632	0.963632
ENSMUSG00000094466.1:Gm24308	3.31468	3.45943	3.31468	2.23771	0.0252401	0.963632
ENSMUSG00000096814.1:Gm25085	3.31468	3.45943	3.31468	2.23771	0.0252401	0.963632
ENSMUSG00000031635.14:Anxa10	3.31468	3.45943	3.31468	2.23771	0.0252401	0.963632
ENSMUSG00000059854.8:Hydin	4.52492	2.40599	4.52492	2.23735	0.0252632	0.963632
ENSMUSG00000072963.2:Gm10447	4.60716	-0.295456	4.60716	-2.23252	0.0255806	0.972928
ENSMUSG00000114820.1:Gm48200	4.60716	-0.295456	4.60716	-2.23252	0.0255806	0.972928
ENSMUSG00000075289.4:Carns1	4.60716	-0.295456	4.60716	-2.23252	0.0255806	0.972928
ENSMUSG00000053399.9:Adamts18	4.60716	-0.295456	4.60716	-2.23252	0.0255806	0.972928
ENSMUSG00000098134.1:Rnf113a2	5.26374	-0.187627	5.26374	-2.23127	0.0256631	0.975363
ENSMUSG00000110273.1:Gm41231	5.59244	2.01495	5.59244	2.22986	0.025757	0.97823
ENSMUSG00000101726.1:Gm7858	3.29248	-0.584963	3.29248	-2.1613	0.0306722	0.980629
ENSMUSG00000103482.1:Gm37999	4.08245	2.5502	4.08245	2.16085	0.0307071	0.980629
ENSMUSG00000026102.9:Inpp1	5.34848	2.05311	5.34848	2.1672	0.0302196	0.980629
ENSMUSG00000101895.1:Gm28981	4.83886	2.27684	4.83886	2.20842	0.0272147	0.980629
ENSMUSG00000045005.9:Fzd5	5.01809	2.22239	5.01809	2.22679	0.0259615	0.980629
ENSMUSG00000079445.3:B3gnt7	3.29248	3.41504	3.29248	2.18942	0.0285662	0.980629
ENSMUSG00000101940.2:Akp-ps1	4.09984	2.58496	4.09984	2.21307	0.0268928	0.980629
ENSMUSG00000098997.1:Mir6901	2	4	2	2.18063	0.029211	0.980629
ENSMUSG00000103724.1:Gm37096	3.79248	-0.415037	3.79248	-2.18612	0.028807	0.980629
ENSMUSG00000104016.1:Gm37362	4.09984	2.58496	4.09984	2.21307	0.0268928	0.980629
ENSMUSG00000090222.2:Ifi203-ps	2	4	2	2.18063	0.029211	0.980629
ENSMUSG00000026535.9:Ifi202b	4.09984	2.58496	4.09984	2.21307	0.0268928	0.980629
ENSMUSG00000102749.1:Gm37598	3.98864	-0.36257	3.98864	-2.18255	0.0290687	0.980629
ENSMUSG00000026618.11:Iars2	5.9771	-0.0458037	5.9771	-2.15613	0.0310733	0.980629
ENSMUSG00000085687.1:Gm16153	4.66546	-0.283793	4.66546	-2.21282	0.0269098	0.980629
ENSMUSG00000111165.1:4930553I21Rik	4.91486	2.21501	4.91486	2.21331	0.0268764	0.980629
ENSMUSG00000112868.1:4930520K02Rik	3.29248	-0.584963	3.29248	-2.1613	0.0306722	0.980629
ENSMUSG00000059763.4:Taar2	4.23989	-0.304855	4.23989	-2.1566	0.0310368	0.980629
ENSMUSG00000088925.1:Gm24297	3.76569	2.88753	3.76569	2.17357	0.0297373	0.980629
ENSMUSG00000102584.1:Gm37438	4.16096	-0.321928	4.16096	-2.18612	0.0288067	0.980629
ENSMUSG00000035745.9:Grin3b	3.29248	-0.584963	3.29248	-2.1613	0.0306722	0.980629
ENSMUSG00000035529.10:Prdm4	5.93054	-0.0473057	5.93054	-2.1594	0.0308189	0.980629
ENSMUSG00000112346.1:Gm48768	4.82732	-0.253757	4.82732	-2.22395	0.0261515	0.980629
ENSMUSG00000096744.1:Gm4307	3.43518	-0.530515	3.43518	-2.15793	0.0309333	0.980629
ENSMUSG00000044921.5:Rassf9	3.56464	-0.485427	3.56464	-2.20706	0.0273097	0.980629
ENSMUSG00000035923.4:Myf6	4.23989	-0.304855	4.23989	-2.1566	0.0310368	0.980629
ENSMUSG00000111973.1:Gm48827	4.09984	2.58496	4.09984	2.21307	0.0268928	0.980629
ENSMUSG00000082364.1:Gm11955	3.29248	3.41504	3.29248	2.18942	0.0285662	0.980629
ENSMUSG00000086839.7:Gm11973	5.12692	-0.165059	5.12692	-2.18821	0.0286544	0.980629
ENSMUSG00000089247.1:Gm24051	4.08245	2.5502	4.08245	2.16085	0.0307071	0.980629
ENSMUSG00000082312.1:Gm11996	2	4	2	2.18063	0.029211	0.980629
ENSMUSG00000082390.1:Gm12136	4.16096	-0.321928	4.16096	-2.18612	0.0288067	0.980629
ENSMUSG00000080918.1:Gm12202	2	4	2	2.18063	0.029211	0.980629
ENSMUSG00000084884.1:Gm12289	4.23989	-0.304855	4.23989	-2.1566	0.0310368	0.980629
ENSMUSG00000085952.1:Gm12315	4.08245	2.5502	4.08245	2.16085	0.0307071	0.980629
ENSMUSG00000070390.12:Nlrp1b	4.09984	2.58496	4.09984	2.21307	0.0268928	0.980629
ENSMUSG00000069476.13:Zfp616	3.68316	-0.447459	3.68316	-2.16895	0.0300866	0.980629
ENSMUSG00000070374.7:Olfr59	4.08245	2.5502	4.08245	2.16085	0.0307071	0.980629
ENSMUSG00000104813.1:Mir451b	3.29248	3.41504	3.29248	2.18942	0.0285662	0.980629
ENSMUSG00000060727.4:Gm12571	4.39232	2.44478	4.39232	2.22356	0.0261783	0.980629
ENSMUSG00000048895.13:Cdk5r1	5.23685	2.13386	5.23685	2.19861	0.0279054	0.980629
ENSMUSG00000105196.1:Mir142	3.43518	-0.530515	3.43518	-2.15793	0.0309333	0.980629
ENSMUSG00000076435.3:Acsf2	5.08496	-0.169925	5.08496	-2.19749	0.0279852	0.980629
ENSMUSG00000078257.2:2300003K06Rik	3.43518	-0.530515	3.43518	-2.15793	0.0309333	0.980629
ENSMUSG00000087265.1:Gm12349	4.24593	2.49185	4.24593	2.22506	0.0260774	0.980629
ENSMUSG00000086163.1:Gm14206	4.22972	2.45943	4.22972	2.17426	0.0296855	0.980629
ENSMUSG00000047002.2:Msgn1	3	4	3	2.18063	0.029211	0.980629
ENSMUSG00000077010.1:Gm22189	2	4	2	2.18063	0.029211	0.980629
ENSMUSG00000001225.12:Slc26a3	3.43518	-0.530515	3.43518	-2.15793	0.0309333	0.980629
ENSMUSG00000065645.1:Gm23875	3.29248	-0.584963	3.29248	-2.1613	0.0306722	0.980629
ENSMUSG00000112076.1:Gm9368	4.09984	2.58496	4.09984	2.21307	0.0268928	0.980629
ENSMUSG00000089603.1:Gm23059	2	4	2	2.18063	0.029211	0.980629
ENSMUSG00000114078.1:Tspyl-ps	2	4	2	2.18063	0.029211	0.980629
ENSMUSG00000113035.1:5830428M24Rik	2	4	2	2.18063	0.029211	0.980629
ENSMUSG00000113497.1:Gm18030	3.43518	-0.530515	3.43518	-2.15793	0.0309333	0.980629
ENSMUSG00000113441.1:Gm40438	3.68316	-0.447459	3.68316	-2.16895	0.0300866	0.980629
ENSMUSG00000021108.18:Prkch	4.39232	2.44478	4.39232	2.22356	0.0261783	0.980629
ENSMUSG00000113658.1:Gm46993	2	4	2	2.18063	0.029211	0.980629
ENSMUSG00000071207.4:Gm8587	3.68316	-0.447459	3.68316	-2.16895	0.0300866	0.980629
ENSMUSG00000095799.1:Gm8332	3.56464	-0.485427	3.56464	-2.20706	0.0273097	0.980629
ENSMUSG00000093876.1:Ighd5-3	3.29248	-0.584963	3.29248	-2.1613	0.0306722	0.980629
ENSMUSG00000113740.1:Gm8598	3.43518	-0.530515	3.43518	-2.15793	0.0309333	0.980629
ENSMUSG00000113799.1:Gm47487	2	4	2	2.18063	0.029211	0.980629
ENSMUSG00000110123.1:Gm18562	3.68316	-0.447459	3.68316	-2.16895	0.0300866	0.980629
ENSMUSG00000060147.15:Serpinb6a	5.43403	2.08342	5.43403	2.2278	0.0258935	0.980629
ENSMUSG00000093269.1:Mir5124a	3.56464	-0.485427	3.56464	-2.20706	0.0273097	0.980629
ENSMUSG00000025867.8:Cplx2	3.56464	-0.485427	3.56464	-2.20706	0.0273097	0.980629
ENSMUSG00000114604.1:2010203P06Rik	3.93518	2.70044	3.93518	2.19478	0.0281797	0.980629
ENSMUSG00000113050.1:Gm8016	3.29248	-0.584963	3.29248	-2.1613	0.0306722	0.980629
ENSMUSG00000113594.1:Gm4052	2	4	2	2.18063	0.029211	0.980629
ENSMUSG00000098087.1:Gm17750	4.99718	-0.180572	4.99718	-2.16221	0.0306017	0.980629
ENSMUSG00000102793.1:Gm37708	3.79248	-0.415037	3.79248	-2.18612	0.028807	0.980629
ENSMUSG00000114569.1:Gm35215	3.93518	2.70044	3.93518	2.19478	0.0281797	0.980629
ENSMUSG00000098067.1:Gm26943	4.09984	2.58496	4.09984	2.21307	0.0268928	0.980629
ENSMUSG00000097278.7:Gm26650	3.29248	3.41504	3.29248	2.18942	0.0285662	0.980629
ENSMUSG00000097349.1:Gm26731	2	4	2	2.18063	0.029211	0.980629
ENSMUSG00000090691.3:Gm3667	3.93518	2.70044	3.93518	2.19478	0.0281797	0.980629
ENSMUSG00000025290.17:Rps24	5.87619	1.9386	5.87619	2.16486	0.0303984	0.980629
ENSMUSG00000072674.10:Plac9b	3.76569	2.88753	3.76569	2.17357	0.0297373	0.980629
ENSMUSG00000021922.17:Itih4	4.08245	2.5502	4.08245	2.16085	0.0307071	0.980629
ENSMUSG00000042286.13:Stab1	4.09984	2.58496	4.09984	2.21307	0.0268928	0.980629
ENSMUSG00000094784.1:Gm8122	2	4	2	2.18063	0.029211	0.980629
ENSMUSG00000115828.1:Gm18761	3.68316	-0.447459	3.68316	-2.16895	0.0300866	0.980629
ENSMUSG00000115690.1:Gm48924	3.98864	-0.36257	3.98864	-2.18255	0.0290687	0.980629
ENSMUSG00000097633.2:Gm16617	4.09984	2.58496	4.09984	2.21307	0.0268928	0.980629
ENSMUSG00000106533.1:Trav3d-2	3.43518	-0.530515	3.43518	-2.15793	0.0309333	0.980629
ENSMUSG00000106165.1:Gm3922	4.16096	-0.321928	4.16096	-2.18612	0.0288067	0.980629
ENSMUSG00000022229.3:Atp12a	3.29248	-0.584963	3.29248	-2.1613	0.0306722	0.980629
ENSMUSG00000065374.1:Gm22738	3.93518	2.70044	3.93518	2.19478	0.0281797	0.980629
ENSMUSG00000003469.9:Phyhip	4.07741	-0.341037	4.07741	-2.18218	0.0290962	0.980629
ENSMUSG00000115427.1:Gm49174	3.29248	3.41504	3.29248	2.18942	0.0285662	0.980629
ENSMUSG00000115653.1:Gm49059	3.29248	-0.584963	3.29248	-2.1613	0.0306722	0.980629
ENSMUSG00000089455.1:Gm24229	3.68316	-0.447459	3.68316	-2.16895	0.0300866	0.980629
ENSMUSG00000114970.1:Gm49069	3	4	3	2.18063	0.029211	0.980629
ENSMUSG00000115543.1:B230362B09Rik	4.23989	-0.304855	4.23989	-2.1566	0.0310368	0.980629
ENSMUSG00000088364.2:Gm28020	2	4	2	2.18063	0.029211	0.980629
ENSMUSG00000082585.3:Gm15387	3.56464	-0.485427	3.56464	-2.20706	0.0273097	0.980629
ENSMUSG00000022596.3:Slurp1	4.24593	2.49185	4.24593	2.22506	0.0260774	0.980629
ENSMUSG00000063354.7:Slc39a4	4.07741	-0.341037	4.07741	-2.18218	0.0290962	0.980629
ENSMUSG00000076395.1:Gm25990	3.98864	-0.36257	3.98864	-2.18255	0.0290687	0.980629
ENSMUSG00000041708.12:Mpped1	3.79248	-0.415037	3.79248	-2.18612	0.028807	0.980629
ENSMUSG00000096607.1:7530416G11Rik	4.82732	-0.253757	4.82732	-2.22395	0.0261515	0.980629
ENSMUSG00000055782.9:Abcd2	5.48361	2.04836	5.48361	2.1577	0.0309508	0.980629
ENSMUSG00000022987.12:Zfp641	5.12692	-0.165059	5.12692	-2.18821	0.0286544	0.980629
ENSMUSG00000051793.4:Olfr284	3.56464	-0.485427	3.56464	-2.20706	0.0273097	0.980629
ENSMUSG00000036678.8:Aaas	6.41763	-0.0506261	6.41763	-2.16663	0.0302628	0.980629
ENSMUSG00000076940.3:Iglv2	3.29248	-0.584963	3.29248	-2.1613	0.0306722	0.980629
ENSMUSG00000084834.1:4930565N06Rik	4.08245	2.5502	4.08245	2.16085	0.0307071	0.980629
ENSMUSG00000116759.1:AC154555.1	3.68316	-0.447459	3.68316	-2.16895	0.0300866	0.980629
ENSMUSG00000022892.11:App	5.58496	2	5.58496	2.19845	0.0279168	0.980629
ENSMUSG00000043537.2:Vmn1r225	2	4	2	2.18063	0.029211	0.980629
ENSMUSG00000098964.1:Gm27700	3.98864	-0.36257	3.98864	-2.18255	0.0290687	0.980629
ENSMUSG00000036322.10:H2-Ea-ps	4.22972	2.45943	4.22972	2.17426	0.0296855	0.980629
ENSMUSG00000098269.1:Mir8094	3.76569	2.88753	3.76569	2.17357	0.0297373	0.980629
ENSMUSG00000101932.1:Gm10074	4.23989	-0.304855	4.23989	-2.1566	0.0310368	0.980629
ENSMUSG00000117214.1:AC134471.2	2	4	2	2.18063	0.029211	0.980629
ENSMUSG00000095188.1:Gm26376	2	4	2	2.18063	0.029211	0.980629
ENSMUSG00000036858.8:Ptcra	4.08245	2.5502	4.08245	2.16085	0.0307071	0.980629
ENSMUSG00000064120.14:Mocs1	5.34848	2.05311	5.34848	2.1672	0.0302196	0.980629
ENSMUSG00000117117.1:AC132235.2	3.79248	-0.415037	3.79248	-2.18612	0.028807	0.980629
ENSMUSG00000077691.1:Gm25344	3.93518	2.70044	3.93518	2.19478	0.0281797	0.980629
ENSMUSG00000036368.8:Rmdn2	3.56464	-0.485427	3.56464	-2.20706	0.0273097	0.980629
ENSMUSG00000038805.10:Six3	2	4	2	2.18063	0.029211	0.980629
ENSMUSG00000024134.11:Six2	3.56464	-0.485427	3.56464	-2.20706	0.0273097	0.980629
ENSMUSG00000081412.1:Gm15403	2	4	2	2.18063	0.029211	0.980629
ENSMUSG00000047879.17:Usp14	3.29248	3.41504	3.29248	2.18942	0.0285662	0.980629
ENSMUSG00000005836.10:Gata6	3.89395	-0.387023	3.89395	-2.1698	0.0300223	0.980629
ENSMUSG00000117576.1:AC156981.1	3.93518	2.70044	3.93518	2.19478	0.0281797	0.980629
ENSMUSG00000097965.1:Gm5839	3.68316	-0.447459	3.68316	-2.16895	0.0300866	0.980629
ENSMUSG00000091957.3:Rps2-ps10	4.16096	-0.321928	4.16096	-2.18612	0.0288067	0.980629
ENSMUSG00000024818.14:Slc25a45	4.72147	2.27302	4.72147	2.20173	0.0276844	0.980629
ENSMUSG00000024749.8:Tmc1	4.09984	2.58496	4.09984	2.21307	0.0268928	0.980629
ENSMUSG00000089143.2:Gm25268	3.76569	2.88753	3.76569	2.17357	0.0297373	0.980629
ENSMUSG00000096592.1:Gm15801	3.79248	-0.415037	3.79248	-2.18612	0.028807	0.980629
ENSMUSG00000079602.2:9230102O04Rik	3.56464	-0.485427	3.56464	-2.20706	0.0273097	0.980629
ENSMUSG00000102258.1:Gm38257	5.53841	-0.0931094	5.53841	-2.19803	0.0279469	0.980629
ENSMUSG00000026743.16:Mllt10	4.51118	2.37851	4.51118	2.19217	0.0283675	0.980629
ENSMUSG00000083796.3:Gm13369	3.98864	-0.36257	3.98864	-2.18255	0.0290687	0.980629
ENSMUSG00000026923.15:Notch1	3.93518	2.70044	3.93518	2.19478	0.0281797	0.980629
ENSMUSG00000086560.1:Gm13372	4.24593	2.49185	4.24593	2.22506	0.0260774	0.980629
ENSMUSG00000059013.12:Sh2d3c	3.56464	-0.485427	3.56464	-2.20706	0.0273097	0.980629
ENSMUSG00000086904.1:Gm13404	3.68316	-0.447459	3.68316	-2.16895	0.0300866	0.980629
ENSMUSG00000084768.2:Gm13605	4.08245	2.5502	4.08245	2.16085	0.0307071	0.980629
ENSMUSG00000036249.16:Rbm43	5.23685	2.13386	5.23685	2.19861	0.0279054	0.980629
ENSMUSG00000026827.12:Gpd2	4.72147	2.27302	4.72147	2.20173	0.0276844	0.980629
ENSMUSG00000086578.2:Gm13583	2	4	2	2.18063	0.029211	0.980629
ENSMUSG00000115973.1:Gm36002	4.23989	-0.304855	4.23989	-2.1566	0.0310368	0.980629
ENSMUSG00000083519.1:Gm13674	3.79248	-0.415037	3.79248	-2.18612	0.028807	0.980629
ENSMUSG00000089606.1:Gm22501	4.07741	-0.341037	4.07741	-2.18218	0.0290962	0.980629
ENSMUSG00000074965.5:Olfr1277	3.79248	-0.415037	3.79248	-2.18612	0.028807	0.980629
ENSMUSG00000080747.1:Gm14016	3.93518	2.70044	3.93518	2.19478	0.0281797	0.980629
ENSMUSG00000097458.1:Gm26697	3.43518	-0.530515	3.43518	-2.15793	0.0309333	0.980629
ENSMUSG00000063873.10:Slc24a3	5.20734	-0.156119	5.20734	-2.17115	0.0299199	0.980629
ENSMUSG00000087521.2:AI646519	3.68316	-0.447459	3.68316	-2.16895	0.0300866	0.980629
ENSMUSG00000062175.13:Tgif2	4.41645	-0.337035	4.41645	-2.22607	0.0260096	0.980629
ENSMUSG00000087179.8:Gm14230	4.07741	-0.341037	4.07741	-2.18218	0.0290962	0.980629
ENSMUSG00000087536.1:Gm14246	3.76569	2.88753	3.76569	2.17357	0.0297373	0.980629
ENSMUSG00000086238.1:Gm14258	3.68316	-0.447459	3.68316	-2.16895	0.0300866	0.980629
ENSMUSG00000005883.15:Spo11	4.90368	2.19265	4.90368	2.17245	0.0298214	0.980629
ENSMUSG00000093499.1:Gm25442	3.29248	-0.584963	3.29248	-2.1613	0.0306722	0.980629
ENSMUSG00000065945.1:Gm23796	4.07741	-0.341037	4.07741	-2.18218	0.0290962	0.980629
ENSMUSG00000103947.1:Gm37345	3.89395	-0.387023	3.89395	-2.1698	0.0300223	0.980629
ENSMUSG00000102589.1:Gm37445	3.89395	-0.387023	3.89395	-2.1698	0.0300223	0.980629
ENSMUSG00000063273.11:Naa15	4.66546	-0.283793	4.66546	-2.21282	0.0269098	0.980629
ENSMUSG00000105226.1:A930028O11Rik	2	4	2	2.18063	0.029211	0.980629
ENSMUSG00000102480.1:Gm37926	3.29248	-0.584963	3.29248	-2.1613	0.0306722	0.980629
ENSMUSG00000103502.1:9330121J05Rik	4.82732	2.25376	4.82732	2.16799	0.0301592	0.980629
ENSMUSG00000063001.10:Gm9701	3.43518	-0.530515	3.43518	-2.15793	0.0309333	0.980629
ENSMUSG00000102919.1:Gm37726	4.08245	2.5502	4.08245	2.16085	0.0307071	0.980629
ENSMUSG00000028070.7:Naxe	5.50701	-0.0951572	5.50701	-2.20233	0.0276418	0.980629
ENSMUSG00000084846.1:A730011C13Rik	4.90368	2.19265	4.90368	2.17245	0.0298214	0.980629
ENSMUSG00000082185.1:Gm12428	3.29248	-0.584963	3.29248	-2.1613	0.0306722	0.980629
ENSMUSG00000104976.1:Gm43060	3.43518	-0.530515	3.43518	-2.15793	0.0309333	0.980629
ENSMUSG00000104592.1:Gm42721	3.43518	-0.530515	3.43518	-2.15793	0.0309333	0.980629
ENSMUSG00000027901.12:Dennd2d	3.56464	-0.485427	3.56464	-2.20706	0.0273097	0.980629
ENSMUSG00000083079.4:Amy2b	3.29248	-0.584963	3.29248	-2.1613	0.0306722	0.980629
ENSMUSG00000023057.5:Fabp2	3	4	3	2.18063	0.029211	0.980629
ENSMUSG00000106369.1:Gm43355	3.29248	3.41504	3.29248	2.18942	0.0285662	0.980629
ENSMUSG00000083725.1:Gm11865	3.43518	-0.530515	3.43518	-2.15793	0.0309333	0.980629
ENSMUSG00000086355.1:4933428C19Rik	3.56464	-0.485427	3.56464	-2.20706	0.0273097	0.980629
ENSMUSG00000094793.1:Mup12	2	4	2	2.18063	0.029211	0.980629
ENSMUSG00000083044.1:Gm12416	4.09984	2.58496	4.09984	2.21307	0.0268928	0.980629
ENSMUSG00000028556.15:Dock7	4.22972	2.45943	4.22972	2.17426	0.0296855	0.980629
ENSMUSG00000055198.3:Gm12830	3.98864	-0.36257	3.98864	-2.18255	0.0290687	0.980629
ENSMUSG00000099202.1:Mir7017	3.93518	2.70044	3.93518	2.19478	0.0281797	0.980629
ENSMUSG00000028840.10:Zfp593	5.91842	-0.0715533	5.91842	-2.2122	0.0269527	0.980629
ENSMUSG00000098569.1:Mir7020	4.08245	2.5502	4.08245	2.16085	0.0307071	0.980629
ENSMUSG00000058498.12:Rnf207	3.56464	-0.485427	3.56464	-2.20706	0.0273097	0.980629
ENSMUSG00000106026.1:Gm43131	2	4	2	2.18063	0.029211	0.980629
ENSMUSG00000072188.4:Gm10354	5.14846	2.12199	5.14846	2.17597	0.0295574	0.980629
ENSMUSG00000104634.1:Gm42461	3.43518	-0.530515	3.43518	-2.15793	0.0309333	0.980629
ENSMUSG00000100557.1:1700029E06Rik	3.56464	-0.485427	3.56464	-2.20706	0.0273097	0.980629
ENSMUSG00000096290.1:Gm23932	3.68316	-0.447459	3.68316	-2.16895	0.0300866	0.980629
ENSMUSG00000029217.16:Tec	4.72147	2.27302	4.72147	2.20173	0.0276844	0.980629
ENSMUSG00000107020.1:Gm6051	3.76569	2.88753	3.76569	2.17357	0.0297373	0.980629
ENSMUSG00000104753.1:Gm35172	4.90368	-0.192645	4.90368	-2.18427	0.0289428	0.980629
ENSMUSG00000057315.14:Arhgap24	4.87744	-0.245112	4.87744	-2.20881	0.0271876	0.980629
ENSMUSG00000106392.1:Gm5870	2	4	2	2.18063	0.029211	0.980629
ENSMUSG00000085919.1:Gm16019	4.54638	-0.308122	4.54638	-2.22562	0.0260397	0.980629
ENSMUSG00000088293.1:Gm26411	3.98864	-0.36257	3.98864	-2.18255	0.0290687	0.980629
ENSMUSG00000001166.17:Oas1c	5.83908	1.9622	5.83908	2.21624	0.0266747	0.980629
ENSMUSG00000106188.1:Gm9710	3.43518	-0.530515	3.43518	-2.15793	0.0309333	0.980629
ENSMUSG00000108249.1:Gm43960	3.89395	-0.387023	3.89395	-2.1698	0.0300223	0.980629
ENSMUSG00000039841.14:Zfp800	4.08245	2.5502	4.08245	2.16085	0.0307071	0.980629
ENSMUSG00000043931.10:Gimap7	3.93518	2.70044	3.93518	2.19478	0.0281797	0.980629
ENSMUSG00000107990.1:Gm7890	4.09984	2.58496	4.09984	2.21307	0.0268928	0.980629
ENSMUSG00000090624.1:Gm17060	2	4	2	2.18063	0.029211	0.980629
ENSMUSG00000114982.1:Vmn1r14	3.68316	-0.447459	3.68316	-2.16895	0.0300866	0.980629
ENSMUSG00000079524.2:Gm15402	4.09984	2.58496	4.09984	2.21307	0.0268928	0.980629
ENSMUSG00000107830.1:4933439N06Rik	4.07741	-0.341037	4.07741	-2.18218	0.0290962	0.980629
ENSMUSG00000107655.1:Gm44220	4.08245	2.5502	4.08245	2.16085	0.0307071	0.980629
ENSMUSG00000030111.9:A2m	3.89395	-0.387023	3.89395	-2.1698	0.0300223	0.980629
ENSMUSG00000107773.1:Gm43971	4.07741	-0.341037	4.07741	-2.18218	0.0290962	0.980629
ENSMUSG00000097525.2:Platr31	3.56464	-0.485427	3.56464	-2.20706	0.0273097	0.980629
ENSMUSG00000108267.1:Gm44190	5.83908	1.9622	5.83908	2.21624	0.0266747	0.980629
ENSMUSG00000104234.1:5330439B14Rik	3.98864	-0.36257	3.98864	-2.18255	0.0290687	0.980629
ENSMUSG00000087157.1:Sox5os2	4.39232	2.44478	4.39232	2.22356	0.0261783	0.980629
ENSMUSG00000107420.1:Gm43910	4.08245	2.5502	4.08245	2.16085	0.0307071	0.980629
ENSMUSG00000116184.1:4632433K11Rik	3.93518	2.70044	3.93518	2.19478	0.0281797	0.980629
ENSMUSG00000074401.2:Vmn1r59	2	4	2	2.18063	0.029211	0.980629
ENSMUSG00000109971.1:Gm45279	2	4	2	2.18063	0.029211	0.980629
ENSMUSG00000040705.2:A930016O22Rik	5.08496	-0.169925	5.08496	-2.19749	0.0279852	0.980629
ENSMUSG00000109546.1:Gm18468	3.43518	-0.530515	3.43518	-2.15793	0.0309333	0.980629
ENSMUSG00000109477.1:Gm18306	2	4	2	2.18063	0.029211	0.980629
ENSMUSG00000097653.2:Gm16387	3.68316	-0.447459	3.68316	-2.16895	0.0300866	0.980629
ENSMUSG00000094917.1:Gm26390	3.29248	-0.584963	3.29248	-2.1613	0.0306722	0.980629
ENSMUSG00000095501.1:Gm22449	2	4	2	2.18063	0.029211	0.980629
ENSMUSG00000093971.1:Snord116l4	3.93518	2.70044	3.93518	2.19478	0.0281797	0.980629
ENSMUSG00000092517.1:Art2a-ps	3.29248	3.41504	3.29248	2.18942	0.0285662	0.980629
ENSMUSG00000109906.1:Olfr546-ps1	3.29248	-0.584963	3.29248	-2.1613	0.0306722	0.980629
ENSMUSG00000110008.4:Olfr560	2	4	2	2.18063	0.029211	0.980629
ENSMUSG00000073964.3:Olfr570	3.43518	-0.530515	3.43518	-2.15793	0.0309333	0.980629
ENSMUSG00000108551.1:Gm20274	4.16096	-0.321928	4.16096	-2.18612	0.0288067	0.980629
ENSMUSG00000042462.4:Dctpp1	6.49965	-0.0478285	6.49965	-2.16054	0.0307308	0.980629
ENSMUSG00000066979.6:Bub3	4.95119	-0.186413	4.95119	-2.17288	0.0297892	0.980629
ENSMUSG00000109442.1:Gm34964	4.23989	-0.304855	4.23989	-2.1566	0.0310368	0.980629
ENSMUSG00000109117.1:Gm18393	2	4	2	2.18063	0.029211	0.980629
ENSMUSG00000089459.1:Gm24222	4.09984	2.58496	4.09984	2.21307	0.0268928	0.980629
ENSMUSG00000074442.4:Defa31	3.43518	-0.530515	3.43518	-2.15793	0.0309333	0.980629
ENSMUSG00000063626.6:Unc5d	4.08245	2.5502	4.08245	2.16085	0.0307071	0.980629
ENSMUSG00000065457.3:Mir383	3.56464	-0.485427	3.56464	-2.20706	0.0273097	0.980629
ENSMUSG00000003824.12:Syce2	3.76569	2.88753	3.76569	2.17357	0.0297373	0.980629
ENSMUSG00000045333.15:Zfp423	3.89395	-0.387023	3.89395	-2.1698	0.0300223	0.980629
ENSMUSG00000097194.2:9330175E14Rik	4.82732	2.25376	4.82732	2.16799	0.0301592	0.980629
ENSMUSG00000063605.5:Ccdc102a	3.68316	-0.447459	3.68316	-2.16895	0.0300866	0.980629
ENSMUSG00000110517.1:Gm31224	3.29248	3.41504	3.29248	2.18942	0.0285662	0.980629
ENSMUSG00000102989.1:Gm38318	3.89395	-0.387023	3.89395	-2.1698	0.0300223	0.980629
ENSMUSG00000033594.11:Spata2l	4.82732	-0.253757	4.82732	-2.22395	0.0261515	0.980629
ENSMUSG00000095966.1:n-R5s105	3.79248	-0.415037	3.79248	-2.18612	0.028807	0.980629
ENSMUSG00000096710.1:n-R5s117	4.07741	-0.341037	4.07741	-2.18218	0.0290962	0.980629
ENSMUSG00000110932.1:Gm48640	2	4	2	2.18063	0.029211	0.980629
ENSMUSG00000105847.1:Mir7650	4.54638	-0.308122	4.54638	-2.22562	0.0260397	0.980629
ENSMUSG00000074501.6:Gm5612	2	4	2	2.18063	0.029211	0.980629
ENSMUSG00000079644.2:Gm1110	3.68316	-0.447459	3.68316	-2.16895	0.0300866	0.980629
ENSMUSG00000016087.13:Fli1	3.29248	-0.584963	3.29248	-2.1613	0.0306722	0.980629
ENSMUSG00000099256.1:Gm27165	3.79248	-0.415037	3.79248	-2.18612	0.028807	0.980629
ENSMUSG00000032110.4:Acrv1	4.07741	-0.341037	4.07741	-2.18218	0.0290962	0.980629
ENSMUSG00000111681.1:Gm47640	3	4	3	2.18063	0.029211	0.980629
ENSMUSG00000001946.14:Esam	3.29248	-0.584963	3.29248	-2.1613	0.0306722	0.980629
ENSMUSG00000110991.1:Olfr908	3.29248	-0.584963	3.29248	-2.1613	0.0306722	0.980629
ENSMUSG00000093745.1:Gm24420	4.39232	2.44478	4.39232	2.22356	0.0261783	0.980629
ENSMUSG00000111126.1:Gm39329	3.93518	2.70044	3.93518	2.19478	0.0281797	0.980629
ENSMUSG00000032053.8:Pou2af1	3.29248	-0.584963	3.29248	-2.1613	0.0306722	0.980629
ENSMUSG00000036867.7:Smad6	3.98864	-0.36257	3.98864	-2.18255	0.0290687	0.980629
ENSMUSG00000111822.1:Gm48831	2	4	2	2.18063	0.029211	0.980629
ENSMUSG00000102684.1:Gm37374	3.43518	-0.530515	3.43518	-2.15793	0.0309333	0.980629
ENSMUSG00000084652.1:Gm22717	3.29248	3.41504	3.29248	2.18942	0.0285662	0.980629
ENSMUSG00000049493.13:Pls1	4.23989	-0.304855	4.23989	-2.1566	0.0310368	0.980629
ENSMUSG00000103276.1:Gm37917	4.09984	2.58496	4.09984	2.21307	0.0268928	0.980629
ENSMUSG00000098490.1:Mir7089	4.22972	2.45943	4.22972	2.17426	0.0296855	0.980629
ENSMUSG00000111324.1:Gm31410	3	4	3	2.18063	0.029211	0.980629
ENSMUSG00000110730.1:Gm19385	5.9771	-0.0458037	5.9771	-2.15613	0.0310733	0.980629
ENSMUSG00000086473.1:Gm16265	3.43518	-0.530515	3.43518	-2.15793	0.0309333	0.980629
ENSMUSG00000084830.2:Gm14539	3.29248	-0.584963	3.29248	-2.1613	0.0306722	0.980629
ENSMUSG00000097037.1:Gm26818	2	4	2	2.18063	0.029211	0.980629
ENSMUSG00000071773.4:Rhox1	3.29248	-0.584963	3.29248	-2.1613	0.0306722	0.980629
ENSMUSG00000085635.1:Gm14565	3.29248	-0.584963	3.29248	-2.1613	0.0306722	0.980629
ENSMUSG00000080714.1:Gm14602	3.29248	-0.584963	3.29248	-2.1613	0.0306722	0.980629
ENSMUSG00000092787.1:Mir5116	2	4	2	2.18063	0.029211	0.980629
ENSMUSG00000031390.8:Avpr2	2	4	2	2.18063	0.029211	0.980629
ENSMUSG00000082995.1:Gm15126	2	4	2	2.18063	0.029211	0.980629
ENSMUSG00000083906.1:Gm15186	2	4	2	2.18063	0.029211	0.980629
ENSMUSG00000088195.1:Gm23901	2	4	2	2.18063	0.029211	0.980629
ENSMUSG00000103197.1:Gm37642	2.9771	3.9542	2.9771	2.13991	0.0323622	0.987673
ENSMUSG00000038481.13:Cdk19	2.9771	3.9542	2.9771	2.13991	0.0323622	0.987673
ENSMUSG00000112530.1:Gm47738	3.91645	2.66297	3.91645	2.14134	0.0322464	0.987673
ENSMUSG00000112533.1:Gm20758	3.91645	2.66297	3.91645	2.14134	0.0322464	0.987673
ENSMUSG00000088184.1:Gm23137	3.91645	2.66297	3.91645	2.14134	0.0322464	0.987673
ENSMUSG00000001240.13:Ramp2	4.80367	-0.206451	4.80367	-2.1411	0.0322662	0.987673
ENSMUSG00000034768.4:Asb16	2.9771	3.9542	2.9771	2.13991	0.0323622	0.987673
ENSMUSG00000097800.1:B230344G16Rik	3.91645	2.66297	3.91645	2.14134	0.0322464	0.987673
ENSMUSG00000025165.12:Sectm1a	3.91645	2.66297	3.91645	2.14134	0.0322464	0.987673
ENSMUSG00000099360.1:1700022H16Rik	2.9771	3.9542	2.9771	2.13991	0.0323622	0.987673
ENSMUSG00000004791.7:Pgf	2.9771	3.9542	2.9771	2.13991	0.0323622	0.987673
ENSMUSG00000100789.6:Gm29508	4.99718	2.18057	4.99718	2.1504	0.0315234	0.987673
ENSMUSG00000099299.1:Gm27722	2.9771	3.9542	2.9771	2.13991	0.0323622	0.987673
ENSMUSG00000065599.2:Mir23b	4.57994	-0.241008	4.57994	-2.14057	0.0323088	0.987673
ENSMUSG00000090004.1:Gm16125	3.91645	2.66297	3.91645	2.14134	0.0322464	0.987673
ENSMUSG00000091481.1:Gm17154	3.91645	2.66297	3.91645	2.14134	0.0322464	0.987673
ENSMUSG00000115273.1:Gm9335	3.91645	2.66297	3.91645	2.14134	0.0322464	0.987673
ENSMUSG00000099414.1:Gm28113	2.9771	3.9542	2.9771	2.13991	0.0323622	0.987673
ENSMUSG00000116469.1:Gm49448	4.60716	2.29546	4.60716	2.14298	0.032115	0.987673
ENSMUSG00000090176.1:Cd200r2	2.9771	3.9542	2.9771	2.13991	0.0323622	0.987673
ENSMUSG00000086076.1:Ncr3-ps	3.91645	2.66297	3.91645	2.14134	0.0322464	0.987673
ENSMUSG00000098247.1:Mir7220	3.91645	2.66297	3.91645	2.14134	0.0322464	0.987673
ENSMUSG00000047992.10:Fam69c	4.80367	-0.206451	4.80367	-2.1411	0.0322662	0.987673
ENSMUSG00000024965.8:Fermt3	4.49718	2.3505	4.49718	2.1461	0.031865	0.987673
ENSMUSG00000098010.1:Gm21542	2.9771	3.9542	2.9771	2.13991	0.0323622	0.987673
ENSMUSG00000027247.16:Arhgap1	6.32148	1.92785	6.32148	2.14145	0.0322375	0.987673
ENSMUSG00000089152.1:Gm22424	2.9771	3.9542	2.9771	2.13991	0.0323622	0.987673
ENSMUSG00000027438.14:Napb	5.72069	1.93161	5.72069	2.14965	0.0315832	0.987673
ENSMUSG00000050700.11:Emilin3	2.9771	3.9542	2.9771	2.13991	0.0323622	0.987673
ENSMUSG00000078872.9:Gm14401	3.91645	2.66297	3.91645	2.14134	0.0322464	0.987673
ENSMUSG00000033831.5:Fgb	4.31468	-0.289507	4.31468	-2.15005	0.0315516	0.987673
ENSMUSG00000057123.14:Gja5	4.49718	2.3505	4.49718	2.1461	0.031865	0.987673
ENSMUSG00000106251.1:Gm42658	2.9771	3.9542	2.9771	2.13991	0.0323622	0.987673
ENSMUSG00000023151.9:Lrrc69	3.91645	2.66297	3.91645	2.14134	0.0322464	0.987673
ENSMUSG00000095101.2:Gm13285	4.60716	2.29546	4.60716	2.14298	0.032115	0.987673
ENSMUSG00000087228.1:Gm12827	4.45345	-0.263034	4.45345	-2.15148	0.0314384	0.987673
ENSMUSG00000082779.1:Gm13162	3.91645	2.66297	3.91645	2.14134	0.0322464	0.987673
ENSMUSG00000064453.1:Snord21	2.9771	3.9542	2.9771	2.13991	0.0323622	0.987673
ENSMUSG00000079906.2:Gm15846	4.49718	2.3505	4.49718	2.1461	0.031865	0.987673
ENSMUSG00000034173.13:Zbed5	5.3741	-0.104337	5.3741	-2.14735	0.0317655	0.987673
ENSMUSG00000094372.1:Gm21839	3.91645	2.66297	3.91645	2.14134	0.0322464	0.987673
ENSMUSG00000050552.8:Lamtor4	5.04174	-0.175087	5.04174	-2.15219	0.031382	0.987673
ENSMUSG00000098715.6:Gm28053	3.91645	2.66297	3.91645	2.14134	0.0322464	0.987673
ENSMUSG00000107869.1:Gm29848	3.91645	2.66297	3.91645	2.14134	0.0322464	0.987673
ENSMUSG00000108435.1:Gm45051	5.04174	-0.175087	5.04174	-2.15219	0.031382	0.987673
ENSMUSG00000107780.1:9530013L04Rik	2.9771	3.9542	2.9771	2.13991	0.0323622	0.987673
ENSMUSG00000030364.6:Clec2h	4.49718	2.3505	4.49718	2.1461	0.031865	0.987673
ENSMUSG00000098558.1:Mir7049	6.10837	-0.0418202	6.10837	-2.14746	0.0317568	0.987673
ENSMUSG00000065389.1:Gm23100	4.45345	-0.263034	4.45345	-2.15148	0.0314384	0.987673
ENSMUSG00000085118.2:Gm15774	4.45345	-0.263034	4.45345	-2.15148	0.0314384	0.987673
ENSMUSG00000103791.1:Gm38095	4.80367	-0.206451	4.80367	-2.1411	0.0322662	0.987673
ENSMUSG00000095507.1:Gm22447	2.9771	3.9542	2.9771	2.13991	0.0323622	0.987673
ENSMUSG00000110180.1:Gm32567	2.9771	3.9542	2.9771	2.13991	0.0323622	0.987673
ENSMUSG00000094086.1:Gm23992	2.9771	3.9542	2.9771	2.13991	0.0323622	0.987673
ENSMUSG00000111829.1:Gm47475	2.9771	3.9542	2.9771	2.13991	0.0323622	0.987673
ENSMUSG00000092805.2:Gm26461	2.9771	3.9542	2.9771	2.13991	0.0323622	0.987673
ENSMUSG00000111371.1:Gm47162	4.31468	-0.289507	4.31468	-2.15005	0.0315516	0.987673
ENSMUSG00000115813.1:Gm46447	5.13864	2.10236	5.13864	2.13852	0.0324749	0.990541
ENSMUSG00000042447.13:Mios	5.44209	-0.0995357	5.44209	-2.13775	0.0325372	0.991869
ENSMUSG00000071265.10:1700086L19Rik	5.62928	1.97085	5.62928	2.13723	0.0325791	0.992572
ENSMUSG00000102693.1:4933401J01Rik	2.87744	2.58496	2.87744	0.922679	0.356175	0.994488
ENSMUSG00000064842.1:Gm26206	2.79248	1.58496	2.79248	0.0336932	0.973122	0.994488
ENSMUSG00000102851.1:Gm18956	3.37744	1.58496	3.37744	0.198885	0.842352	0.994488
ENSMUSG00000103377.1:Gm37180	4.69616	0.607683	4.69616	-0.707312	0.479373	0.994488
ENSMUSG00000104017.1:Gm37363	2.87744	-0.584963	2.87744	-1.89534	0.0580475	0.994488
ENSMUSG00000089699.1:Gm1992	3.90368	1.80735	3.90368	0.873061	0.38263	0.994488
ENSMUSG00000103025.1:Gm37686	3.96241	1.58496	3.96241	0.604316	0.545633	0.994488
ENSMUSG00000103201.1:Gm37329	3.42275	2.20163	3.42275	0.963343	0.335376	0.994488
ENSMUSG00000103161.1:Gm38148	3.44741	1.28011	3.44741	-0.0894306	0.92874	0.994488
ENSMUSG00000102331.1:Gm19938	3.24593	1.32193	3.24593	-0.145317	0.88446	0.994488
ENSMUSG00000051951.5:Xkr4	4.29248	1.41504	4.29248	0.537989	0.590585	0.994488
ENSMUSG00000102348.1:Gm10568	3.19616	2.39232	3.19616	0.963416	0.335339	0.994488
ENSMUSG00000102592.1:Gm38385	2.45345	1.73697	2.45345	0.168822	0.865937	0.994488
ENSMUSG00000088333.2:Gm27396	3.37744	1.58496	3.37744	0.198885	0.842352	0.994488
ENSMUSG00000102343.1:Gm37381	3.24593	-0.152003	3.24593	-1.67205	0.0945148	0.994488
ENSMUSG00000102948.1:Gm6101	3.12396	2.24793	3.12396	0.699044	0.484525	0.994488
ENSMUSG00000104123.1:Gm37483	2.98864	2.80735	2.98864	1.12038	0.262551	0.994488
ENSMUSG00000025900.12:Rp1	3.44741	1.28011	3.44741	-0.0894306	0.92874	0.994488
ENSMUSG00000104238.1:Gm37587	3.69616	0.222392	3.69616	-1.31499	0.188514	0.994488
ENSMUSG00000025902.13:Sox17	2.58496	1.16993	2.58496	-0.335269	0.737422	0.994488
ENSMUSG00000102269.1:Gm7357	3.35712	1.09954	3.35712	-0.329104	0.742077	0.994488
ENSMUSG00000096126.1:Gm22307	3.62869	0.917538	3.62869	-0.464081	0.64259	0.994488
ENSMUSG00000103003.1:Gm38076	2.95345	1.26303	2.95345	-0.252496	0.800657	0.994488
ENSMUSG00000104328.1:Gm37323	3.5222	0.125531	3.5222	-1.42571	0.153952	0.994488
ENSMUSG00000102735.1:Gm7369	3.43518	0.530515	3.43518	-0.945784	0.344259	0.994488
ENSMUSG00000102175.1:Gm6119	3.35712	1.09954	3.35712	-0.329104	0.742077	0.994488
ENSMUSG00000088000.1:Gm25493	3.69616	-0.222392	3.69616	-1.88202	0.059833	0.994488
ENSMUSG00000103265.1:Gm2053	2.79248	2.41504	2.79248	0.771618	0.440341	0.994488
ENSMUSG00000102275.1:Gm37144	3.7047	2.76553	3.7047	2.01329	0.0440842	0.994488
ENSMUSG00000033845.13:Mrpl15	6.17823	0.690672	6.17823	-0.552474	0.580624	0.994488
ENSMUSG00000025903.14:Lypla1	5.71313	0.573735	5.71313	-0.807101	0.419608	0.994488
ENSMUSG00000104217.1:Gm37988	5.56946	0.423808	5.56946	-1.11227	0.266022	0.994488
ENSMUSG00000033813.15:Tcea1	6.55148	0.352881	6.55148	-1.28801	0.197744	0.994488
ENSMUSG00000062588.4:Gm6104	4.0222	0.874469	4.0222	-0.377388	0.705885	0.994488
ENSMUSG00000103280.1:Gm37277	3.92899	1.85798	3.92899	0.993589	0.320423	0.994488
ENSMUSG00000091305.1:Gm17100	4.41486	1.42884	4.41486	0.59852	0.549493	0.994488
ENSMUSG00000102653.1:Gm37079	3.58496	1.16993	3.58496	-0.150526	0.880349	0.994488
ENSMUSG00000085623.1:Gm16041	5.50945	1.73118	5.50945	1.63382	0.102298	0.994488
ENSMUSG00000091665.1:Gm17101	3.01118	1.37851	3.01118	-0.138824	0.889589	0.994488
ENSMUSG00000033793.12:Atp6v1h	4.16096	1.67807	4.16096	0.904107	0.365939	0.994488
ENSMUSG00000002459.17:Rgs20	4.92587	1.06711	4.92587	0.116678	0.907115	0.994488
ENSMUSG00000104352.1:Gm7182	3.7047	0.765535	3.7047	-0.614496	0.538888	0.994488
ENSMUSG00000104046.1:Gm37567	3.22972	2.45943	3.22972	1.03293	0.301634	0.994488
ENSMUSG00000102907.1:Gm38264	3.26178	2.52356	3.26178	1.09936	0.27161	0.994488
ENSMUSG00000025905.13:Oprk1	3.85712	0.0995357	3.85712	-1.4951	0.134887	0.994488
ENSMUSG00000103936.1:Gm36965	3.66993	1	3.66993	-0.323656	0.746198	0.994488
ENSMUSG00000093015.1:Gm22463	3.78493	0.925999	3.78493	-0.380306	0.703718	0.994488
ENSMUSG00000103519.1:Gm37429	3.5	1	3.5	-0.381489	0.70284	0.994488
ENSMUSG00000033774.4:Npbwr1	3.30735	1	3.30735	-0.437367	0.661845	0.994488
ENSMUSG00000103090.1:Gm19214	2.22972	2.45943	2.22972	0.811084	0.417318	0.994488
ENSMUSG00000025907.14:Rb1cc1	3.93518	1.53051	3.93518	0.526684	0.598413	0.994488
ENSMUSG00000090031.2:4732440D04Rik	5.76374	1.18763	5.76374	0.529634	0.596365	0.994488
ENSMUSG00000087247.3:Alkal1	3.35712	2.07039	3.35712	0.726875	0.467303	0.994488
ENSMUSG00000103355.1:Gm2147	3.2539	0.893085	3.2539	-0.589523	0.555511	0.994488
ENSMUSG00000102706.1:Gm7417	4.54373	0.912537	4.54373	-0.21842	0.827102	0.994488
ENSMUSG00000103845.1:Gm19026	3.87744	0.584963	3.87744	-0.821982	0.411087	0.994488
ENSMUSG00000103329.2:Gm42492	3.81468	1.28951	3.81468	0.109185	0.913056	0.994488
ENSMUSG00000104385.1:Gm7449	3.9915	1.06413	3.9915	-0.100623	0.91985	0.994488
ENSMUSG00000102135.1:Gm37108	3.11441	1.58496	3.11441	0.0601351	0.952048	0.994488
ENSMUSG00000103282.1:Gm37275	4.17215	0.943416	4.17215	-0.23102	0.817299	0.994488
ENSMUSG00000102534.1:Gm37225	3.48864	1.36257	3.48864	0.0514633	0.958956	0.994488
ENSMUSG00000102213.1:Gm37489	3	2	3	0.402656	0.687202	0.994488
ENSMUSG00000103629.1:Gm5694	3.95345	0.0931094	3.95345	-1.52278	0.127813	0.994488
ENSMUSG00000051285.17:Pcmtd1	6.83676	0.564352	6.83676	-0.827532	0.407936	0.994488
ENSMUSG00000098201.1:Gm26983	4.80735	1.61471	4.80735	1.04869	0.294319	0.994488
ENSMUSG00000103509.1:Gm38372	4.30735	1	4.30735	-0.112259	0.910618	0.994488
ENSMUSG00000048538.7:Gm9826	3.37744	1.58496	3.37744	0.198885	0.842352	0.994488
ENSMUSG00000103709.1:Nras-ps2	2.85022	1.70044	2.85022	0.136351	0.891544	0.994488
ENSMUSG00000077244.1:Gm23274	4.01118	1.37851	4.01118	0.358142	0.720237	0.994488
ENSMUSG00000102768.1:Gm19002	3	2	3	0.402656	0.687202	0.994488
ENSMUSG00000097797.6:Gm26901	6.46463	1.52838	6.46463	1.27161	0.20351	0.994488
ENSMUSG00000103498.1:Gm18984	1.85022	3.70044	1.85022	1.91432	0.055579	0.994488
ENSMUSG00000103067.1:Gm30414	2.87744	2.58496	2.87744	0.922679	0.356175	0.994488
ENSMUSG00000102320.1:Gm37791	3.68316	0.447459	3.68316	-1.02806	0.30392	0.994488
ENSMUSG00000104226.1:Gm7470	3.33621	1.5025	3.33621	0.109193	0.91305	0.994488
ENSMUSG00000103903.1:Rps2-ps2	3.58496	1.16993	3.58496	-0.150526	0.880349	0.994488
ENSMUSG00000103557.1:Gm38216	3.59984	1.58496	3.59984	0.365098	0.715038	0.994488
ENSMUSG00000102647.1:Gm38024	4.04373	-0.0874628	4.04373	-1.7811	0.0748962	0.994488
ENSMUSG00000086235.1:Gm16284	1.85022	3.70044	1.85022	1.91432	0.055579	0.994488
ENSMUSG00000102253.1:Gm38259	3.16096	1.67807	3.16096	0.149866	0.88087	0.994488
ENSMUSG00000093970.1:Gm23358	3.37744	0.415037	3.37744	-1.07362	0.282993	0.994488
ENSMUSG00000103884.1:Gm37005	3.84674	1.35364	3.84674	0.243908	0.807302	0.994488
ENSMUSG00000084353.1:Gm15452	3.58496	0	3.58496	-1.60399	0.108716	0.994488
ENSMUSG00000103933.1:Gm36964	3.7047	0.765535	3.7047	-0.614496	0.538888	0.994488
ENSMUSG00000076135.1:Gm24276	3.61441	0.584963	3.61441	-0.877258	0.380347	0.994488
ENSMUSG00000086195.1:Gm6152	3.78493	0.925999	3.78493	-0.380306	0.703718	0.994488
ENSMUSG00000104504.1:Gm7445	3.35712	1.09954	3.35712	-0.329104	0.742077	0.994488
ENSMUSG00000066693.2:Gm7493	4.01118	1.37851	4.01118	0.358142	0.720237	0.994488
ENSMUSG00000102316.1:Gm37629	3.89068	0.862496	3.89068	-0.437137	0.662012	0.994488
ENSMUSG00000103819.1:Gm38008	4.37744	1.58496	4.37744	0.848238	0.396305	0.994488
ENSMUSG00000102871.1:Gm37143	3.35022	0.70044	3.35022	-0.763193	0.445348	0.994488
ENSMUSG00000025909.16:Sntg1	4.91645	0.662965	4.91645	-0.621498	0.534272	0.994488
ENSMUSG00000101571.2:Gm6187	3.51118	0.378512	3.51118	-1.12362	0.261174	0.994488
ENSMUSG00000104428.1:Gm18299	3.54373	1.08746	3.54373	-0.277048	0.781743	0.994488
ENSMUSG00000102272.1:Gm7512	3.16096	1.67807	3.16096	0.149866	0.88087	0.994488
ENSMUSG00000065625.1:Gm24765	3.5222	0.125531	3.5222	-1.42571	0.153952	0.994488
ENSMUSG00000103411.1:Gm18300	2.40368	2.80735	2.40368	1.12038	0.262551	0.994488
ENSMUSG00000061024.8:Rrs1	5.66742	0.619728	5.66742	-0.700748	0.48346	0.994488
ENSMUSG00000025911.14:Adhfe1	5.17823	1.8606	5.17823	1.67718	0.0935079	0.994488
ENSMUSG00000081441.3:Gm6161	3.74593	0.321928	3.74593	-1.19735	0.231171	0.994488
ENSMUSG00000067879.3:Vxn	5.90929	0.966053	5.90929	0.0471614	0.962385	0.994488
ENSMUSG00000079671.8:2610203C22Rik	5.09922	0.910733	5.09922	-0.135367	0.892321	0.994488
ENSMUSG00000099827.1:Gm29520	3.84674	1.35364	3.84674	0.243908	0.807302	0.994488
ENSMUSG00000025912.16:Mybl1	5.77777	1.29698	5.77777	0.767752	0.442635	0.994488
ENSMUSG00000097893.8:1700034P13Rik	4.85022	1.70044	4.85022	1.19885	0.230586	0.994488
ENSMUSG00000045210.8:Vcpip1	6.41842	0.928447	6.41842	-0.0347247	0.972299	0.994488
ENSMUSG00000025915.14:Sgk3	5.59615	0.852443	5.59615	-0.21194	0.832153	0.994488
ENSMUSG00000046334.4:Gm6195	4.19616	0.392317	4.19616	-1.08253	0.279017	0.994488
ENSMUSG00000088916.1:Gm22607	4.35022	1.29956	4.35022	0.391727	0.69526	0.994488
ENSMUSG00000093178.1:Snord87	5.30367	0.0365259	5.30367	-1.86565	0.0620908	0.994488
ENSMUSG00000098234.7:Snhg6	6.20017	1.0555	6.20017	0.24192	0.808842	0.994488
ENSMUSG00000104025.1:E330040D14Rik	3.32193	0	3.32193	-1.52505	0.127247	0.994488
ENSMUSG00000099032.2:Tcf24	4.03841	0.263034	4.03841	-1.26963	0.204216	0.994488
ENSMUSG00000087199.1:Gm15818	3.94741	2.28011	3.94741	1.59546	0.110609	0.994488
ENSMUSG00000025916.10:Ppp1r42	4.70681	0.494765	4.70681	-0.898006	0.369182	0.994488
ENSMUSG00000095780.1:Gm24674	3.53841	2.43296	3.53841	1.32964	0.183638	0.994488
ENSMUSG00000056763.16:Cspp1	6.7573	0.764512	6.7573	-0.391689	0.695288	0.994488
ENSMUSG00000025917.9:Cops5	6.2468	0.113956	6.2468	-1.80826	0.0705662	0.994488
ENSMUSG00000102356.1:1700047N06Rik	5.5	1	5.5	0.097997	0.921935	0.994488
ENSMUSG00000102556.1:Gm37569	3.80735	2	3.80735	1.06592	0.28646	0.994488
ENSMUSG00000067851.11:Arfgef1	5.75662	1.09433	5.75662	0.326477	0.744064	0.994488
ENSMUSG00000103810.1:Gm38005	3.9915	1.06413	3.9915	-0.100623	0.91985	0.994488
ENSMUSG00000083422.1:Gm15604	2.40368	2.80735	2.40368	1.12038	0.262551	0.994488
ENSMUSG00000094979.1:Gm25253	1.72972	3.45943	1.72972	1.70007	0.0891179	0.994488
ENSMUSG00000081417.1:Gm15603	4.07741	0.341037	4.07741	-1.15761	0.247022	0.994488
ENSMUSG00000042501.12:Cpa6	4.54373	0.912537	4.54373	-0.21842	0.827102	0.994488
ENSMUSG00000103448.1:Gm37133	3.82193	1	3.82193	-0.280659	0.778972	0.994488
ENSMUSG00000100212.1:Gm5522	3.72972	0.540568	3.72972	-0.910078	0.362781	0.994488
ENSMUSG00000100648.1:Gm28659	3.80735	2	3.80735	1.06592	0.28646	0.994488
ENSMUSG00000088585.1:Gm22963	4.29248	0.584963	4.29248	-0.762506	0.445758	0.994488
ENSMUSG00000048960.13:Prex2	3.69616	2.22239	3.69616	1.23471	0.216939	0.994488
ENSMUSG00000077318.1:Gm24173	3.94741	0.280108	3.94741	-1.25616	0.209058	0.994488
ENSMUSG00000101827.1:Gm28686	4.0222	0.874469	4.0222	-0.377388	0.705885	0.994488
ENSMUSG00000103494.1:Gm37410	2.79248	1.58496	2.79248	0.0336932	0.973122	0.994488
ENSMUSG00000057715.13:A830018L16Rik	3.74593	2.32193	3.74593	1.43044	0.152591	0.994488
ENSMUSG00000103825.1:Gm38178	3.19616	0.777608	3.19616	-0.709137	0.47824	0.994488
ENSMUSG00000099845.1:Gm29273	3.16993	3.16993	3.16993	1.76888	0.0769139	0.994488
ENSMUSG00000103561.1:Gm38069	3.61441	2.05889	3.61441	0.953889	0.34014	0.994488
ENSMUSG00000101610.1:Gm7560	2.87744	2.58496	2.87744	0.922679	0.356175	0.994488
ENSMUSG00000093864.1:Gm22633	2.89068	1.1375	2.89068	-0.364091	0.71579	0.994488
ENSMUSG00000098555.1:Mir6341	3.58496	2	3.58496	0.880722	0.378468	0.994488
ENSMUSG00000097628.1:Gm2383	4.1496	1.95936	4.1496	1.33873	0.18066	0.994488
ENSMUSG00000098163.1:Gm6216	3	2	3	0.402656	0.687202	0.994488
ENSMUSG00000097171.1:Gm17644	2.87744	2.58496	2.87744	0.922679	0.356175	0.994488
ENSMUSG00000101314.1:Gm29663	3.44741	1.28011	3.44741	-0.0894306	0.92874	0.994488
ENSMUSG00000016918.15:Sulf1	3.89395	0.387023	3.89395	-1.09646	0.272879	0.994488
ENSMUSG00000025938.16:Slco5a1	5.51084	1.5119	5.51084	1.17322	0.240708	0.994488
ENSMUSG00000104518.1:Gm37162	3.32193	0	3.32193	-1.52505	0.127247	0.994488
ENSMUSG00000099498.1:Gm29283	4.30367	1.20645	4.30367	0.211192	0.832737	0.994488
ENSMUSG00000042414.7:Prdm14	2.58496	0	2.58496	-1.37532	0.169034	0.994488
ENSMUSG00000103506.1:Gm38376	4.58496	1.16993	4.58496	0.242195	0.808629	0.994488
ENSMUSG00000099183.1:Gm27881	3.7539	0.106915	3.7539	-1.47985	0.138913	0.994488
ENSMUSG00000102639.1:Gm38223	4.81468	1.28951	4.81468	0.479095	0.631871	0.994488
ENSMUSG00000104170.1:Gm37702	4.42899	0.857981	4.42899	-0.308129	0.757984	0.994488
ENSMUSG00000087782.1:Gm23169	3.5	1	3.5	-0.381489	0.70284	0.994488
ENSMUSG00000103085.1:Gm38120	4.33089	0.847997	4.33089	-0.330566	0.740973	0.994488
ENSMUSG00000102664.1:Gm38380	3.24593	1.848	3.24593	0.399597	0.689454	0.994488
ENSMUSG00000005886.14:Ncoa2	5.67326	1.43812	5.67326	1.01825	0.308559	0.994488
ENSMUSG00000101476.1:Gm29570	4.01395	1.68806	4.01395	0.809848	0.418027	0.994488
ENSMUSG00000101171.1:Gm7593	4.12396	0.247928	4.12396	-1.29748	0.194468	0.994488
ENSMUSG00000025935.10:Tram1	4.73074	1.6477	4.73074	1.10647	0.268522	0.994488
ENSMUSG00000102982.1:Gm38319	3.52764	1.44057	3.52764	0.144608	0.885021	0.994488
ENSMUSG00000025937.6:Lactb2	5.25686	0.338802	5.25686	-1.22673	0.219923	0.994488
ENSMUSG00000067813.3:Xkr9	4.44741	1.28011	4.44741	0.385998	0.699498	0.994488
ENSMUSG00000077368.1:Gm26273	2.62396	3.24793	2.62396	1.51205	0.130522	0.994488
ENSMUSG00000097711.1:Gm5523	3.66096	2.67807	3.66096	1.81563	0.0694268	0.994488
ENSMUSG00000102166.1:Gm36947	3.83621	0.5025	3.83621	-0.950581	0.341817	0.994488
ENSMUSG00000089358.1:Gm25491	3.69616	1.39232	3.69616	0.176489	0.85991	0.994488
ENSMUSG00000104209.1:Gm37400	3.13339	0.652077	3.13339	-0.8389	0.401525	0.994488
ENSMUSG00000095853.1:Gm22616	5.08245	0.550197	5.08245	-0.823346	0.410311	0.994488
ENSMUSG00000102588.1:Gm37444	3.90368	-0.192645	3.90368	-1.90026	0.057399	0.994488
ENSMUSG00000025932.14:Eya1	5.31468	0.289507	5.31468	-1.35973	0.173917	0.994488
ENSMUSG00000054493.2:Gm9947	3.33621	1.5025	3.33621	0.109193	0.91305	0.994488
ENSMUSG00000025930.6:Msc	3.69616	1.39232	3.69616	0.176489	0.85991	0.994488
ENSMUSG00000103492.1:Gm37412	3.42275	2.20163	3.42275	0.963343	0.335376	0.994488
ENSMUSG00000081201.1:Smt3h2-ps4	3.87744	1.41504	3.87744	0.32905	0.742118	0.994488
ENSMUSG00000082193.1:Rpl5-ps1	3.37744	0.415037	3.37744	-1.07362	0.282993	0.994488
ENSMUSG00000032769.5:Trpa1	3.69616	1.39232	3.69616	0.176489	0.85991	0.994488
ENSMUSG00000088159.1:Gm26345	3.85022	1.70044	3.85022	0.724806	0.468571	0.994488
ENSMUSG00000073737.3:Gm10566	3.76178	1.52356	3.76178	0.38147	0.702854	0.994488
ENSMUSG00000092083.4:Kcnb2	3.66993	1	3.66993	-0.323656	0.746198	0.994488
ENSMUSG00000104149.1:Gm37138	4.08496	0.169925	4.08496	-1.41465	0.157172	0.994488
ENSMUSG00000088829.1:Gm25227	3	2	3	0.402656	0.687202	0.994488
ENSMUSG00000077377.1:Gm25168	3.98864	0.807355	3.98864	-0.475326	0.634555	0.994488
ENSMUSG00000100814.1:Gm28669	2.95345	0.736966	2.95345	-0.720164	0.471424	0.994488
ENSMUSG00000101652.1:Gm6060	3.30735	1	3.30735	-0.437367	0.661845	0.994488
ENSMUSG00000025925.14:Terf1	6.41881	0.976153	6.41881	0.0691552	0.944866	0.994488
ENSMUSG00000088943.1:Gm23259	3.56464	0.485427	3.56464	-1.00092	0.316867	0.994488
ENSMUSG00000032719.4:Sbspon	3.82193	1.64386	3.82193	0.586344	0.557644	0.994488
ENSMUSG00000100652.1:Gm7634	3.9915	1.06413	3.9915	-0.100623	0.91985	0.994488
ENSMUSG00000067795.13:4930444P10Rik	4.18316	1.44746	4.18316	0.547784	0.58384	0.994488
ENSMUSG00000043716.13:Rpl7	6.53883	1.03291	6.53883	0.192752	0.847153	0.994488
ENSMUSG00000025921.7:Rdh10	5.345	1.07529	5.345	0.211711	0.832333	0.994488
ENSMUSG00000104165.1:Gm38249	3.78493	0.925999	3.78493	-0.380306	0.703718	0.994488
ENSMUSG00000100868.1:Gm28095	3.4771	2.9542	3.4771	1.95206	0.0509315	0.994488
ENSMUSG00000089982.7:Gm7568	3.57994	0.241008	3.57994	-1.30457	0.192039	0.994488
ENSMUSG00000025920.19:Stau2	4.64846	1.12199	4.64846	0.161244	0.871901	0.994488
ENSMUSG00000102457.1:Gm38342	5.54174	1.17509	5.54174	0.465759	0.641388	0.994488
ENSMUSG00000025939.17:Ube2w	5.38863	1.26748	5.38863	0.596064	0.551132	0.994488
ENSMUSG00000079658.9:Eloc	6.26533	0.669176	6.26533	-0.599282	0.548985	0.994488
ENSMUSG00000097744.1:D030040B21Rik	6.08684	0.610958	6.08684	-0.72605	0.467808	0.994488
ENSMUSG00000100959.1:Gm7654	3.5222	0.125531	3.5222	-1.42571	0.153952	0.994488
ENSMUSG00000025940.6:Tmem70	5.68969	1.03953	5.68969	0.207153	0.83589	0.994488
ENSMUSG00000025779.10:Ly96	4.37744	0.754888	4.37744	-0.479498	0.631585	0.994488
ENSMUSG00000091020.3:Gm5828	3.72561	1.8365	3.72561	0.792639	0.427988	0.994488
ENSMUSG00000101640.1:Gm28376	4.40368	1.19265	4.40368	0.220712	0.825317	0.994488
ENSMUSG00000104133.1:4921511E07Rik	4.29248	1.41504	4.29248	0.537989	0.590585	0.994488
ENSMUSG00000042686.5:Jph1	4.01118	1.37851	4.01118	0.358142	0.720237	0.994488
ENSMUSG00000100110.1:Gm28783	3.0222	2.87447	3.0222	1.30285	0.192626	0.994488
ENSMUSG00000025777.8:Gdap1	4.98864	1.19265	4.98864	0.34596	0.729373	0.994488
ENSMUSG00000099899.1:Gm28784	3.45345	0.263034	3.45345	-1.25136	0.210803	0.994488
ENSMUSG00000100272.1:Gm28785	3.89068	0.862496	3.89068	-0.437137	0.662012	0.994488
ENSMUSG00000100398.1:Gm5251	3.0222	0.874469	3.0222	-0.624577	0.532249	0.994488
ENSMUSG00000102048.1:Gm6075	3.19616	2.39232	3.19616	0.963416	0.335339	0.994488
ENSMUSG00000089534.1:Gm25166	3.92899	1.85798	3.92899	0.993589	0.320423	0.994488
ENSMUSG00000067780.3:Pi15	3.77345	0.628031	3.77345	-0.781544	0.434483	0.994488
ENSMUSG00000100053.1:Gm28154	3.58496	2	3.58496	0.880722	0.378468	0.994488
ENSMUSG00000025776.13:Crispld1	4.08496	1.83007	4.08496	1.07913	0.280532	0.994488
ENSMUSG00000085125.7:Gm16070	3.54373	1.08746	3.54373	-0.277048	0.781743	0.994488
ENSMUSG00000099895.1:Gm28153	3.82193	1	3.82193	-0.280659	0.778972	0.994488
ENSMUSG00000100554.1:Gm7690	3.63339	-0.347923	3.63339	-2.04206	0.041146	0.994488
ENSMUSG00000099591.1:Gm17969	4.11441	1.58496	4.11441	0.710933	0.477126	0.994488
ENSMUSG00000099473.1:Gm18775	3.16096	2.32193	3.16096	0.770359	0.441087	0.994488
ENSMUSG00000102001.1:Gm28755	3.68316	2.72247	3.68316	1.87223	0.0611751	0.994488
ENSMUSG00000101717.2:Gm45784	3.37744	0.415037	3.37744	-1.07362	0.282993	0.994488
ENSMUSG00000109887.1:Gm28756	2.29248	2.58496	2.29248	0.922679	0.356175	0.994488
ENSMUSG00000025774.14:Crisp4	3.45345	1.73697	3.45345	0.432495	0.665382	0.994488
ENSMUSG00000070977.4:Defb44-ps	3.16096	1.67807	3.16096	0.149866	0.88087	0.994488
ENSMUSG00000073735.1:Defb18	3.19616	1.22239	3.19616	-0.248418	0.803811	0.994488
ENSMUSG00000101685.1:Gm17837	3.48864	1.36257	3.48864	0.0514633	0.958956	0.994488
ENSMUSG00000101306.1:Gm5252	2.95345	0.736966	2.95345	-0.720164	0.471424	0.994488
ENSMUSG00000088800.1:Gm24075	4.01118	1.37851	4.01118	0.358142	0.720237	0.994488
ENSMUSG00000101644.1:Gm28343	3.37744	1.58496	3.37744	0.198885	0.842352	0.994488
ENSMUSG00000099433.1:Gm28344	2.90368	1.80735	2.90368	0.231397	0.817007	0.994488
ENSMUSG00000042596.7:Tfap2d	3.19616	1.22239	3.19616	-0.248418	0.803811	0.994488
ENSMUSG00000089787.2:Gm15825	3.29248	0.584963	3.29248	-0.888795	0.374113	0.994488
ENSMUSG00000100538.1:Gm28340	2.29248	-0.584963	2.29248	-1.89534	0.0580475	0.994488
ENSMUSG00000101117.1:Gm28341	1.66096	1.32193	1.66096	-0.200141	0.841371	0.994488
ENSMUSG00000100204.1:Gm4849	2.6427	2.11548	2.6427	0.505313	0.613339	0.994488
ENSMUSG00000084668.1:Gm24633	4.112	0.823122	4.112	-0.433455	0.664684	0.994488
ENSMUSG00000102597.1:Gm38382	2.29248	2.58496	2.29248	0.922679	0.356175	0.994488
ENSMUSG00000104095.1:Gm37315	4.18316	0.552541	4.18316	-0.834967	0.403736	0.994488
ENSMUSG00000089914.2:4930486I03Rik	3.74593	0.847997	3.74593	-0.50615	0.612752	0.994488
ENSMUSG00000090142.2:Gm15795	4	2	4	1.26506	0.205851	0.994488
ENSMUSG00000070175.1:Gm24162	3.85712	2.09954	3.85712	1.27822	0.201173	0.994488
ENSMUSG00000043760.16:Pkhd1	4.16096	1.67807	4.16096	0.904107	0.365939	0.994488
ENSMUSG00000099906.2:Gm28653	4.03841	1.43296	4.03841	0.437596	0.661679	0.994488
ENSMUSG00000065559.1:Mir206	4.15871	1.39855	4.15871	0.472213	0.636775	0.994488
ENSMUSG00000065480.1:Mir133b	4.05164	1.18442	4.05164	0.109271	0.912988	0.994488
ENSMUSG00000025929.4:Il17a	3.78493	0.925999	3.78493	-0.380306	0.703718	0.994488
ENSMUSG00000041872.9:Il17f	4.45345	0.906891	4.45345	-0.227705	0.819876	0.994488
ENSMUSG00000041859.10:Mcm3	5.62928	0.0291463	5.62928	-1.94124	0.0522293	0.994488
ENSMUSG00000099714.1:Gm20587	4.35712	1.09954	4.35712	0.07178	0.942777	0.994488
ENSMUSG00000102121.1:Gm28065	3.37744	0.415037	3.37744	-1.07362	0.282993	0.994488
ENSMUSG00000088858.1:Gm24723	4.02764	0.440573	4.02764	-1.01056	0.312228	0.994488
ENSMUSG00000025931.15:Paqr8	5.60716	1.12553	5.60716	0.361669	0.717599	0.994488
ENSMUSG00000097934.1:6720483E21Rik	5.67987	1.0199	5.67987	0.139795	0.888822	0.994488
ENSMUSG00000077314.1:Gm24171	4.40368	1.19265	4.40368	0.220712	0.825317	0.994488
ENSMUSG00000100929.1:Gm28064	2.72972	1.45943	2.72972	-0.077902	0.937906	0.994488
ENSMUSG00000041809.5:Efhc1	6.32012	1.02554	6.32012	0.176683	0.859757	0.994488
ENSMUSG00000041779.5:Tram2	5.56012	0.335603	5.56012	-1.29754	0.194446	0.994488
ENSMUSG00000100819.1:Gm2693	3.81468	0.710493	3.81468	-0.670502	0.502538	0.994488
ENSMUSG00000025933.15:Tmem14a	5.43054	1.04731	5.43054	0.155751	0.87623	0.994488
ENSMUSG00000102633.1:Gm38224	3.45345	1.73697	3.45345	0.432495	0.665382	0.994488
ENSMUSG00000025934.15:Gsta3	3.4771	2.9542	3.4771	1.95206	0.0509315	0.994488
[truncated: 50,830 more rows]

## Sheet: H3K27me3_IFNgvsCtr
	A	log2FC	sd	zscore	P-val	Adj_pval
ENSMUSG00000050908.12:Tvp23a	6.48063	-3.67356	6.48063	-7.88816	3.0667e-15	1.67702e-10
ENSMUSG00000028270.12:Gbp2	6.6006	-3.02628	6.6006	-6.29472	3.07962e-10	8.42045e-06
ENSMUSG00000073421.5:H2-Ab1	7.34385	-2.97174	7.34385	-6.16046	7.2535e-10	1.32219e-05
ENSMUSG00000034422.14:Parp14	6.60974	-2.72362	6.60974	-5.54963	2.86275e-08	0.000391373
ENSMUSG00000095448.3:Olfr859	2.32193	4.64386	2.32193	5.44993	5.03892e-08	0.000551107
ENSMUSG00000084885.7:3010001F23Rik	4.93054	-3.21723	4.93054	-5.24293	1.58046e-07	0.00144046
ENSMUSG00000111787.1:Gm5035	2.16096	4.32193	2.16096	5.09822	3.42868e-07	0.00219746
ENSMUSG00000034855.13:Cxcl10	7.40262	-2.54667	7.40262	-5.11404	3.1534e-07	0.00219746
ENSMUSG00000088036.1:Gm24993	4.5084	-3.4021	4.5084	-5.08811	3.61655e-07	0.00219746
ENSMUSG00000070692.6:Rps12-ps10	2.45345	-4.90689	2.45345	-4.9845	6.21214e-07	0.00322399
ENSMUSG00000086233.1:Gm11816	6.9855	1.5521	6.9855	4.97618	6.48513e-07	0.00322399
ENSMUSG00000081397.1:Gm14815	5.7967	1.77961	5.7967	4.92944	8.24651e-07	0.003758
ENSMUSG00000024338.14:Psmb8	6.63901	-2.42548	6.63901	-4.8157	1.46685e-06	0.00617037
ENSMUSG00000001983.7:Taco1	4.81285	-2.98185	4.81285	-4.71246	2.44749e-06	0.00887007
ENSMUSG00000105879.1:Gm6204	2.32193	-4.64386	2.32193	-4.69713	2.63841e-06	0.00887007
ENSMUSG00000029826.14:Zc3hav1	7.83311	-2.37851	7.83311	-4.70006	2.6008e-06	0.00887007
ENSMUSG00000081996.1:Gm7153	5.21836	-2.822	5.21836	-4.68487	2.80143e-06	0.00887007
ENSMUSG00000081217.1:Gm15268	3.30735	-4.61471	3.30735	-4.66529	3.08186e-06	0.00887007
ENSMUSG00000087340.1:Gm15228	3.96537	-3.93074	3.96537	-4.66651	3.06356e-06	0.00887007
ENSMUSG00000060183.6:Cxcl11	8.32679	-2.35408	8.32679	-4.63992	3.48552e-06	0.00953029
ENSMUSG00000088451.1:Gm26368	3.94132	-3.88264	3.94132	-4.60386	4.14728e-06	0.0107997
ENSMUSG00000099875.1:Rbm3-ps	2.26178	-4.52356	2.26178	-4.56571	4.97815e-06	0.0113429
ENSMUSG00000112411.1:Gm19337	2.26178	-4.52356	2.26178	-4.56571	4.97815e-06	0.0113429
ENSMUSG00000092243.8:Gm7030	7.20972	-2.33065	7.20972	-4.58223	4.60048e-06	0.0113429
ENSMUSG00000099679.1:Gm28899	1.90368	3.80735	1.90368	4.53603	5.73223e-06	0.0125387
ENSMUSG00000104452.1:Ighv8-8	2.22972	-4.45943	2.22972	-4.49564	6.93603e-06	0.0135463
ENSMUSG00000019210.10:Atp6v1e1	5.17326	-2.7318	5.17326	-4.50971	6.49173e-06	0.0135463
ENSMUSG00000099532.1:Gm29098	2.22972	-4.45943	2.22972	-4.49564	6.93603e-06	0.0135463
ENSMUSG00000031329.4:Tsx	5.59615	-2.54844	5.59615	-4.45885	8.23988e-06	0.0155379
ENSMUSG00000056679.13:Gpr173	5.44209	-2.54432	5.44209	-4.32546	1.52216e-05	0.0277465
ENSMUSG00000094217.2:Gm20794	1.79248	3.58496	1.79248	4.29306	1.76225e-05	0.0301152
ENSMUSG00000101444.6:Gm29179	1.79248	3.58496	1.79248	4.29306	1.76225e-05	0.0301152
ENSMUSG00000090350.1:Gm17148	2.12396	-4.24793	2.12396	-4.26457	2.00289e-05	0.0322141
ENSMUSG00000088303.1:Gm23382	2.12396	-4.24793	2.12396	-4.26457	2.00289e-05	0.0322141
ENSMUSG00000093219.1:Mir3113	4.58496	-2.83007	4.58496	-4.20381	2.62456e-05	0.0410069
ENSMUSG00000105692.1:Gm43737	2.08496	-4.16993	2.08496	-4.17935	2.92345e-05	0.0439135
ENSMUSG00000084341.1:Gm3928	4.345	-3.07529	4.345	-4.17566	2.9712e-05	0.0439135
ENSMUSG00000099822.6:Gm28332	1.72972	3.45943	1.72972	4.15592	3.23985e-05	0.0442928
ENSMUSG00000100649.1:Gm28428	1.72972	3.45943	1.72972	4.15592	3.23985e-05	0.0442928
ENSMUSG00000100902.1:Gm20850	1.72972	3.45943	1.72972	4.15592	3.23985e-05	0.0442928
ENSMUSG00000081029.1:Gm15077	4.44132	-2.88264	4.44132	-4.14122	3.45467e-05	0.0460778
ENSMUSG00000034040.16:Galnt17	3.04373	-4.08746	3.04373	-4.08926	4.32757e-05	0.0537848
ENSMUSG00000081255.1:Gm5380	3.04373	-4.08746	3.04373	-4.08926	4.32757e-05	0.0537848
ENSMUSG00000101614.1:Gm29547	2.04373	-4.08746	2.04373	-4.08926	4.32757e-05	0.0537848
ENSMUSG00000037321.17:Tap1	6.7203	-2.09576	6.7203	-4.00399	6.22823e-05	0.0667825
ENSMUSG00000083936.1:Gm14829	4.29436	-2.974	4.29436	-4.02182	5.77508e-05	0.0667825
ENSMUSG00000083805.2:Gm14848	4.03841	-3.43296	4.03841	-4.01808	5.86748e-05	0.0667825
ENSMUSG00000100542.1:Gm28097	1.66096	3.32193	1.66096	4.00569	6.18363e-05	0.0667825
ENSMUSG00000103758.1:Gm37287	1.66096	3.32193	1.66096	4.00569	6.18363e-05	0.0667825
ENSMUSG00000100233.1:Gm20811	1.66096	3.32193	1.66096	4.00569	6.18363e-05	0.0667825
ENSMUSG00000100299.1:Gm28584	1.66096	3.32193	1.66096	4.00569	6.18363e-05	0.0667825
ENSMUSG00000085238.1:4930479D17Rik	2	-4	2	-3.9937	6.50497e-05	0.0671178
ENSMUSG00000100271.1:Gm21127	2	-4	2	-3.9937	6.50497e-05	0.0671178
ENSMUSG00000084180.1:Gm15237	5.04638	-2.47805	5.04638	-3.90857	9.28448e-05	0.0940226
ENSMUSG00000088027.1:Gm22144	1.95345	-3.90689	1.95345	-3.89198	9.94306e-05	0.0970958
ENSMUSG00000049013.3:Prss48	2.95345	-3.90689	2.95345	-3.89198	9.94306e-05	0.0970958
ENSMUSG00000031330.8:Zcchc13	5.2047	-2.40939	5.2047	-3.8836	0.000102922	0.0987419
ENSMUSG00000112392.1:Gm35240	4.50141	-2.66297	4.50141	-3.8672	0.000110093	0.102042
ENSMUSG00000073008.11:Gpr174	4.50141	-2.66297	4.50141	-3.8672	0.000110093	0.102042
ENSMUSG00000019338.13:Zfp687	5.68969	-2.20945	5.68969	-3.83341	0.000126379	0.103778
ENSMUSG00000108902.1:Gm9377	2.58496	3.16993	2.58496	3.83962	0.000123223	0.103778
ENSMUSG00000080995.1:Gm15165	4.62633	-2.60881	4.62633	-3.83198	0.000127116	0.103778
ENSMUSG00000083889.4:E530001F21Rik	4.92509	-2.44931	4.92509	-3.83192	0.000127149	0.103778
ENSMUSG00000099791.1:Gm20891	1.58496	3.16993	1.58496	3.83962	0.000123223	0.103778
ENSMUSG00000101377.1:Gm28336	1.58496	3.16993	1.58496	3.83962	0.000123223	0.103778
ENSMUSG00000100647.6:Gm29027	2.58496	3.16993	2.58496	3.83962	0.000123223	0.103778
ENSMUSG00000099832.1:Gm29025	1.58496	3.16993	1.58496	3.83962	0.000123223	0.103778
ENSMUSG00000084214.1:Gm14825	4.82553	-2.48113	4.82553	-3.81484	0.00013627	0.107999
ENSMUSG00000081414.2:Gm3943	4.82553	-2.48113	4.82553	-3.81484	0.00013627	0.107999
ENSMUSG00000096293.2:Gm3683	1.90368	-3.80735	1.90368	-3.78323	0.000154805	0.120936
ENSMUSG00000071014.10:Ndufb6	5.09615	-2.37851	5.09615	-3.75958	0.000170198	0.131089
ENSMUSG00000101260.1:Gm28780	2.54373	3.08746	2.54373	3.74953	0.000177165	0.134559
ENSMUSG00000087620.7:5330434G04Rik	4.12869	-3.08746	4.12869	-3.72636	0.000194262	0.145523
ENSMUSG00000081993.1:Gm8475	4.58995	-2.53605	4.58995	-3.70972	0.000207492	0.153334
ENSMUSG00000116638.1:CT030255.1	2.85022	-3.70044	2.85022	-3.66642	0.000245966	0.164188
ENSMUSG00000085956.1:4930481B07Rik	5.76666	-2.13245	5.76666	-3.66426	0.000248059	0.164188
ENSMUSG00000065499.1:Mir384	4.46241	-2.58496	4.46241	-3.65993	0.000252283	0.164188
ENSMUSG00000081748.1:Gm14870	1.85022	-3.70044	1.85022	-3.66642	0.000245966	0.164188
ENSMUSG00000083898.2:Gm7340	1.85022	-3.70044	1.85022	-3.66642	0.000245966	0.164188
ENSMUSG00000025051.1:Samt4	1.85022	-3.70044	1.85022	-3.66642	0.000245966	0.164188
ENSMUSG00000104247.1:Gm21768	1.5	3	1.5	3.65398	0.00025821	0.164188
ENSMUSG00000101669.1:Gm28937	1.5	3	1.5	3.65398	0.00025821	0.164188
ENSMUSG00000101091.1:Gm29384	1.5	3	1.5	3.65398	0.00025821	0.164188
ENSMUSG00000100972.1:Gm28553	1.85022	-3.70044	1.85022	-3.66642	0.000245966	0.164188
ENSMUSG00000099942.1:Gm28275	1.5	3	1.5	3.65398	0.00025821	0.164188
ENSMUSG00000099778.1:Gm28134	1.5	3	1.5	3.65398	0.00025821	0.164188
ENSMUSG00000029417.9:Cxcl9	7.0819	-1.94676	7.0819	-3.63719	0.000275632	0.173252
ENSMUSG00000105504.4:Gbp5	5.6427	-2.11548	5.6427	-3.62697	0.000286766	0.178202
ENSMUSG00000062638.10:Btnl1	5.67712	1.17932	5.67712	3.61078	0.000305276	0.184311
ENSMUSG00000104672.1:Gm43665	2.82193	-3.64386	2.82193	-3.60461	0.000312628	0.184311
ENSMUSG00000083435.2:Gm15824	2.82193	-3.64386	2.82193	-3.60461	0.000312628	0.184311
ENSMUSG00000034842.16:Art3	6.15474	-1.96963	6.15474	-3.60392	0.000313448	0.184311
ENSMUSG00000109459.1:Gm39526	2.82193	-3.64386	2.82193	-3.60461	0.000312628	0.184311
ENSMUSG00000111165.1:4930553I21Rik	3.05426	2.9386	3.05426	3.5869	0.000334639	0.194678
ENSMUSG00000096094.2:A630095N17Rik	7.03908	0.968973	7.03908	3.54066	0.000399123	0.203541
ENSMUSG00000026270.11:Capn10	5.47345	-2.16227	5.47345	-3.53878	0.000401983	0.203541
ENSMUSG00000055763.9:Rybp-ps	2.45345	2.90689	2.45345	3.55225	0.000381948	0.203541
ENSMUSG00000047921.16:Trappc9	5.13339	-2.26679	5.13339	-3.54762	0.000388736	0.203541
ENSMUSG00000061232.15:H2-K1	6.44637	-1.90903	6.44637	-3.5443	0.000393657	0.203541
ENSMUSG00000025025.13:Mxi1	4.65871	-2.39855	4.65871	-3.55375	0.000379783	0.203541
ENSMUSG00000083587.1:Gm14741	1.79248	-3.58496	1.79248	-3.54026	0.000399729	0.203541
ENSMUSG00000081960.3:Mageb17-ps	2.45345	2.90689	2.45345	3.55225	0.000381948	0.203541
ENSMUSG00000082759.1:Gm14826	5.8764	-2.03684	5.8764	-3.5629	0.000366783	0.203541
ENSMUSG00000083520.1:Gm6418	1.79248	-3.58496	1.79248	-3.54026	0.000399729	0.203541
ENSMUSG00000082961.1:Gm15131	2.79248	-3.58496	2.79248	-3.54026	0.000399729	0.203541
ENSMUSG00000103909.1:Gm31511	2.45345	2.90689	2.45345	3.55225	0.000381948	0.203541
ENSMUSG00000099527.1:Gm21819	1.79248	-3.58496	1.79248	-3.54026	0.000399729	0.203541
ENSMUSG00000099416.1:Gm28540	1.79248	-3.58496	1.79248	-3.54026	0.000399729	0.203541
ENSMUSG00000078657.6:Crnn	3.98864	2.36257	3.98864	3.53151	0.000413189	0.205413
ENSMUSG00000082068.1:Gm2673	8.29951	-1.90157	8.29951	-3.52595	0.000421974	0.205413
ENSMUSG00000092071.1:A230065N10Rik	4.94892	1.558	4.94892	3.53127	0.00041357	0.205413
ENSMUSG00000073274.4:Gm14636	4.42118	-2.5025	4.42118	-3.52661	0.00042092	0.205413
ENSMUSG00000018595.6:Glra4	4.05426	-2.9386	4.05426	-3.52439	0.000424462	0.205413
ENSMUSG00000076137.1:Gm26384	4.48864	1.80735	4.48864	3.51693	0.000436565	0.207596
ENSMUSG00000091541.2:Vmn1r9	4.48864	1.80735	4.48864	3.51693	0.000436565	0.207596
ENSMUSG00000107873.1:Gm19065	4.64616	-2.37346	4.64616	-3.51061	0.000447082	0.210764
ENSMUSG00000105544.1:Gm44477	5.03841	-2.26303	5.03841	-3.50792	0.000451621	0.211085
ENSMUSG00000022504.10:Ciita	5.72766	-2.05445	5.72766	-3.49291	0.000477795	0.221425
ENSMUSG00000023926.8:Rhag	5.21523	1.38333	5.21523	3.48166	0.000498317	0.228996
ENSMUSG00000100759.6:1700029B22Rik	5.37744	1.24511	5.37744	3.47737	0.000506356	0.230751
ENSMUSG00000075192.4:Olfr1053	2.40368	2.80735	2.40368	3.44351	0.000574221	0.237889
ENSMUSG00000019055.15:Plod1	4.7338	-2.29768	4.7338	-3.46184	0.000536489	0.237889
ENSMUSG00000080903.1:Gm16383	1.40368	2.80735	1.40368	3.44351	0.000574221	0.237889
ENSMUSG00000081167.1:Gm8880	1.40368	2.80735	1.40368	3.44351	0.000574221	0.237889
ENSMUSG00000081458.2:Gm14796	1.40368	2.80735	1.40368	3.44351	0.000574221	0.237889
ENSMUSG00000084450.1:Gm24595	3.90689	-3.16993	3.90689	-3.45325	0.000553872	0.237889
ENSMUSG00000082927.3:Gm5863	2.40368	2.80735	2.40368	3.44351	0.000574221	0.237889
ENSMUSG00000100730.1:Gm20776	2.40368	2.80735	2.40368	3.44351	0.000574221	0.237889
ENSMUSG00000104131.5:Gm36950	1.40368	2.80735	1.40368	3.44351	0.000574221	0.237889
ENSMUSG00000095353.1:Gm21783	2.40368	2.80735	2.40368	3.44351	0.000574221	0.237889
ENSMUSG00000101139.1:Gm29639	1.40368	2.80735	1.40368	3.44351	0.000574221	0.237889
ENSMUSG00000100140.1:Gm28789	2.40368	2.80735	2.40368	3.44351	0.000574221	0.237889
ENSMUSG00000020926.16:Adam11	6.41881	0.976153	6.41881	3.43667	0.000588914	0.242141
ENSMUSG00000087569.1:Gm8464	5.01809	-2.22239	5.01809	-3.43219	0.000598725	0.244338
ENSMUSG00000034164.17:Emid1	6.41278	0.96408	6.41278	3.40781	0.000654854	0.252275
ENSMUSG00000062906.12:Hdac10	5.33886	1.27684	5.33886	3.39826	0.000678147	0.252275
ENSMUSG00000092213.1:Gm18522	2.72972	-3.45943	2.72972	-3.40312	0.000666218	0.252275
ENSMUSG00000063146.11:Clip2	4.91486	-2.21501	4.91486	-3.40141	0.000670384	0.252275
ENSMUSG00000077501.1:Gm24230	5.93653	-1.96467	5.93653	-3.39945	0.000675207	0.252275
ENSMUSG00000025645.8:Ccdc51	4.82732	-2.25376	4.82732	-3.40725	0.000656206	0.252275
ENSMUSG00000083174.1:Gm7190	1.72972	-3.45943	1.72972	-3.40312	0.000666218	0.252275
ENSMUSG00000080765.1:Gm8908	1.72972	-3.45943	1.72972	-3.40312	0.000666218	0.252275
ENSMUSG00000081689.1:Gm9166	4.72147	-2.27302	4.72147	-3.41831	0.00063011	0.252275
ENSMUSG00000083928.1:Gm4991	1.72972	-3.45943	1.72972	-3.40312	0.000666218	0.252275
ENSMUSG00000084324.1:Gm6500	1.72972	-3.45943	1.72972	-3.40312	0.000666218	0.252275
ENSMUSG00000101657.1:Gm20864	1.72972	-3.45943	1.72972	-3.40312	0.000666218	0.252275
ENSMUSG00000099992.1:Gm21435	1.72972	-3.45943	1.72972	-3.40312	0.000666218	0.252275
ENSMUSG00000101389.1:Ms4a4a	5.97564	1.03242	5.97564	3.38813	0.000703721	0.259752
ENSMUSG00000055691.5:Gja6	4.40689	-2.47393	4.40689	-3.38656	0.000707744	0.259752
ENSMUSG00000091972.2:Tmem207	6.42909	-1.87447	6.42909	-3.37649	0.000734163	0.265879
ENSMUSG00000100714.6:2010308F09Rik	4.16546	-2.71621	4.16546	-3.37758	0.000731258	0.265879
ENSMUSG00000084106.4:Gm6136	2.95345	2.73697	2.95345	3.3666	0.000760996	0.271994
ENSMUSG00000100468.1:Tmem167-ps1	2.95345	2.73697	2.95345	3.3666	0.000760996	0.271994
ENSMUSG00000094186.2:Gm1553	5.51014	1.11189	5.51014	3.33997	0.00083787	0.289993
ENSMUSG00000110273.1:Gm41231	4.39232	-2.44478	4.39232	-3.34065	0.000835812	0.289993
ENSMUSG00000098511.1:Mir7072	4.39232	-2.44478	4.39232	-3.34065	0.000835812	0.289993
ENSMUSG00000043068.6:Fam89a	6.78433	0.888969	6.78433	3.34371	0.000826658	0.289993
ENSMUSG00000083053.1:Gm15001	4.39232	-2.44478	4.39232	-3.34065	0.000835812	0.289993
ENSMUSG00000088299.1:Gm26414	2.69616	-3.39232	2.69616	-3.32979	0.000869106	0.295377
ENSMUSG00000110479.1:Gm5743	4.54638	1.69188	4.54638	3.32619	0.000880432	0.295377
ENSMUSG00000095259.1:Gm14357	2.35022	2.70044	2.35022	3.3267	0.000878811	0.295377
ENSMUSG00000080073.2:Gm9427	2.35022	2.70044	2.35022	3.3267	0.000878811	0.295377
ENSMUSG00000102421.1:Gm37325	2.35022	2.70044	2.35022	3.3267	0.000878811	0.295377
ENSMUSG00000026275.13:Ppp1r7	5.36566	-2.08746	5.36566	-3.31276	0.000923817	0.306175
ENSMUSG00000097953.1:Gm26952	5.22766	-2.11548	5.22766	-3.31283	0.000923559	0.306175
ENSMUSG00000031310.16:Zmym3	3.26958	-3.36923	3.26958	-3.30457	0.000951211	0.311479
ENSMUSG00000031377.11:Bmx	3.26958	-3.36923	3.26958	-3.30457	0.000951211	0.311479
ENSMUSG00000115047.1:4930540I17Rik	4.69937	1.58496	4.69937	3.29511	0.000983823	0.317954
ENSMUSG00000083181.1:Gm13903	4.69937	1.58496	4.69937	3.29511	0.000983823	0.317954
ENSMUSG00000067567.12:Hdac8	4.37744	-2.41504	4.37744	-3.2938	0.000988427	0.317954
ENSMUSG00000104467.1:Gm37660	3.67878	-3.35755	3.67878	-3.29181	0.000995446	0.318339
ENSMUSG00000026203.16:Dnajb2	7.65066	0.862981	7.65066	3.27973	0.00103905	0.318728
ENSMUSG00000113713.1:Gm48240	1.66096	-3.32193	1.66096	-3.25289	0.00114237	0.318728
ENSMUSG00000115392.1:Gm17882	2.66096	-3.32193	2.66096	-3.25289	0.00114237	0.318728
ENSMUSG00000117128.1:AC165960.2	2.66096	-3.32193	2.66096	-3.25289	0.00114237	0.318728
ENSMUSG00000082879.1:Gm13525	3.24593	-3.32193	3.24593	-3.25289	0.00114237	0.318728
ENSMUSG00000080946.1:Gm12985	3.24593	-3.32193	3.24593	-3.25289	0.00114237	0.318728
ENSMUSG00000087541.1:Hopxos	5.90609	-1.90378	5.90609	-3.26157	0.00110796	0.318728
ENSMUSG00000106840.1:Gm42790	3.24593	-3.32193	3.24593	-3.25289	0.00114237	0.318728
ENSMUSG00000108291.1:Gm44292	2.66096	-3.32193	2.66096	-3.25289	0.00114237	0.318728
ENSMUSG00000053175.17:Bcl3	8.18111	-1.79141	8.18111	-3.25476	0.00113486	0.318728
ENSMUSG00000090774.2:Vmn2r74	2.91645	2.66297	2.91645	3.28576	0.00101709	0.318728
ENSMUSG00000081001.1:Gm14678	1.66096	-3.32193	1.66096	-3.25289	0.00114237	0.318728
ENSMUSG00000082403.1:Gm14916	1.66096	-3.32193	1.66096	-3.25289	0.00114237	0.318728
ENSMUSG00000095965.1:Gm17693	1.66096	-3.32193	1.66096	-3.25289	0.00114237	0.318728
ENSMUSG00000083250.1:Gm5403	1.66096	-3.32193	1.66096	-3.25289	0.00114237	0.318728
ENSMUSG00000088464.1:Mir1970	3.24593	-3.32193	3.24593	-3.25289	0.00114237	0.318728
ENSMUSG00000083474.1:Gm15267	4.88078	-2.14684	4.88078	-3.27615	0.00105232	0.318728
ENSMUSG00000096247.1:Gm24268	2.91645	2.66297	2.91645	3.28576	0.00101709	0.318728
ENSMUSG00000031379.13:Pir	3.66096	-3.32193	3.66096	-3.25289	0.00114237	0.318728
ENSMUSG00000096686.2:Gm20830	1.66096	-3.32193	1.66096	-3.25289	0.00114237	0.318728
ENSMUSG00000101775.6:Gm28088	2.66096	-3.32193	2.66096	-3.25289	0.00114237	0.318728
ENSMUSG00000099737.6:Gm29655	1.66096	-3.32193	1.66096	-3.25289	0.00114237	0.318728
ENSMUSG00000099589.1:Gm21898	1.66096	-3.32193	1.66096	-3.25289	0.00114237	0.318728
ENSMUSG00000099636.1:Gm28422	2.66096	-3.32193	2.66096	-3.25289	0.00114237	0.318728
ENSMUSG00000100284.1:Gm29239	1.66096	-3.32193	1.66096	-3.25289	0.00114237	0.318728
ENSMUSG00000020248.18:Nfyb	5.27585	-2.05585	5.27585	-3.2497	0.00115526	0.319068
ENSMUSG00000030654.9:Arl6ip1	5.27585	-2.05585	5.27585	-3.2497	0.00115526	0.319068
ENSMUSG00000097149.1:G630030J09Rik	4.36226	-2.38466	4.36226	-3.24596	0.00117055	0.321667
ENSMUSG00000038037.5:Socs1	5.20893	-2.078	5.20893	-3.24006	0.00119505	0.326756
ENSMUSG00000043716.13:Rpl7	5.13864	-2.10236	5.13864	-3.23567	0.00121359	0.328076
ENSMUSG00000064841.1:Gm26205	5.13864	-2.10236	5.13864	-3.23567	0.00121359	0.328076
ENSMUSG00000031364.2:Grpr	4.48289	-2.32193	4.48289	-3.23466	0.00121787	0.328076
ENSMUSG00000020134.13:Peli1	5.56978	-1.96963	5.56978	-3.22562	0.001257	0.333684
ENSMUSG00000065866.1:Gm24032	4.26178	-2.52356	4.26178	-3.2258	0.00125621	0.333684
ENSMUSG00000070900.1:Gm10306	4.26178	-2.52356	4.26178	-3.2258	0.00125621	0.333684
ENSMUSG00000116674.1:CT027693.2	3.22147	-3.27302	3.22147	-3.19946	0.00137687	0.337643
ENSMUSG00000078898.9:Zfp968	2.87744	2.58496	2.87744	3.20054	0.00137171	0.337643
ENSMUSG00000027506.15:Tpd52	3.98864	-2.80735	3.98864	-3.20313	0.00135943	0.337643
ENSMUSG00000108484.1:Gm18537	1.29248	2.58496	1.29248	3.20054	0.00137171	0.337643
ENSMUSG00000107732.1:Gm44204	4.57994	-2.24101	4.57994	-3.2139	0.00130945	0.337643
ENSMUSG00000034023.16:Fancd2	4.68316	-2.1964	4.68316	-3.20619	0.00134506	0.337643
ENSMUSG00000082586.2:Sult2a-ps1	3.29248	2.58496	3.29248	3.20054	0.00137171	0.337643
ENSMUSG00000073069.2:Mageb2	1.29248	2.58496	1.29248	3.20054	0.00137171	0.337643
ENSMUSG00000081703.1:Gm6285	4.68316	-2.1964	4.68316	-3.20619	0.00134506	0.337643
ENSMUSG00000093990.1:Rps12-ps12	1.29248	2.58496	1.29248	3.20054	0.00137171	0.337643
ENSMUSG00000094342.2:Gm17522	1.29248	2.58496	1.29248	3.20054	0.00137171	0.337643
ENSMUSG00000081187.1:3110067C02Rik	3.22147	-3.27302	3.22147	-3.19946	0.00137687	0.337643
ENSMUSG00000077793.1:Gm25565	2.29248	2.58496	2.29248	3.20054	0.00137171	0.337643
ENSMUSG00000101157.1:Gm20905	2.29248	2.58496	2.29248	3.20054	0.00137171	0.337643
ENSMUSG00000101704.1:Gm21878	1.29248	2.58496	1.29248	3.20054	0.00137171	0.337643
ENSMUSG00000100797.1:Gm28596	1.29248	2.58496	1.29248	3.20054	0.00137171	0.337643
ENSMUSG00000099897.6:Gm28426	2.29248	2.58496	2.29248	3.20054	0.00137171	0.337643
ENSMUSG00000057778.14:Cyb5d2	4.95345	-2.09311	4.95345	-3.17742	0.0014859	0.362752
ENSMUSG00000032977.9:Fam207a	5.45119	-1.98351	5.45119	-3.17069	0.00152075	0.364746
ENSMUSG00000099446.1:2310005E17Rik	5.40609	1.09622	5.40609	3.17078	0.00152032	0.364746
ENSMUSG00000110422.1:Gm17999	2.62396	-3.24793	2.62396	-3.17204	0.0015137	0.364746
ENSMUSG00000081395.1:Gm14879	2.62396	-3.24793	2.62396	-3.17204	0.0015137	0.364746
ENSMUSG00000111776.1:Gm47124	4.56593	-2.21299	4.56593	-3.16682	0.00154114	0.366424
ENSMUSG00000099072.1:Mir7673	5.97564	-1.8625	5.97564	-3.16807	0.00153457	0.366424
ENSMUSG00000110484.1:Gm45712	4.66993	-2.16993	4.66993	-3.16067	0.00157405	0.372627
ENSMUSG00000108134.1:Gm9560	4.33444	1.75002	4.33444	3.15378	0.0016117	0.379896
ENSMUSG00000092040.1:Gm17198	3.58995	2.53605	3.58995	3.1471	0.00164897	0.387013
ENSMUSG00000098242.1:Gm26929	3.19616	-3.22239	3.19616	-3.14415	0.00166573	0.387618
ENSMUSG00000044206.3:Vsig4	3.19616	-3.22239	3.19616	-3.14415	0.00166573	0.387618
ENSMUSG00000027994.14:Mcub	5.03304	-2.06609	5.03304	-3.14094	0.00168405	0.390221
ENSMUSG00000031278.12:Acsl4	4.94209	-2.07039	4.94209	-3.13568	0.00171458	0.395621
ENSMUSG00000097379.2:Gm26873	7.61264	-1.74235	7.61264	-3.13398	0.00172453	0.396244
ENSMUSG00000080825.1:Gm14892	4.22972	-2.45943	4.22972	-3.13156	0.00173879	0.397847
ENSMUSG00000045216.7:Hs6st1	4.91645	1.33703	4.91645	3.12527	0.00177643	0.404768
ENSMUSG00000113609.1:Gm47190	3.90368	2.19265	3.90368	3.12152	0.00179917	0.40656
ENSMUSG00000078624.4:Olfr613	3.90368	2.19265	3.90368	3.12152	0.00179917	0.40656
ENSMUSG00000090228.1:Gm16289	4.0222	2.04439	4.0222	3.11704	0.00182677	0.411027
ENSMUSG00000028488.15:Sh3gl2	6.14889	0.841935	6.14889	3.11588	0.00183397	0.411027
ENSMUSG00000051224.13:Tceanc	4.65644	-2.14296	4.65644	-3.11431	0.00184376	0.411535
ENSMUSG00000115198.1:AC131068.1	4.71313	1.42626	4.71313	3.11149	0.00186146	0.411913
ENSMUSG00000105356.1:Gm42603	4.71313	1.42626	4.71313	3.11149	0.00186146	0.411913
ENSMUSG00000100544.1:Gm28606	2.83621	2.5025	2.83621	3.11045	0.00186805	0.411913
ENSMUSG00000092764.1:Gm23362	5.07994	1.24101	5.07994	3.1074	0.00188743	0.414514
ENSMUSG00000060613.10:Cyp2c70	5.23837	1.18903	5.23837	3.10435	0.00190698	0.417133
ENSMUSG00000071265.10:1700086L19Rik	5.53841	-1.90689	5.53841	-3.09195	0.00198844	0.425508
ENSMUSG00000027716.13:Trpc3	5.97491	0.902703	5.97491	3.09435	0.00197246	0.425508
ENSMUSG00000107225.1:Gm43637	3.16993	-3.16993	3.16993	-3.08682	0.00202308	0.425508
ENSMUSG00000071763.9:4933416I08Rik	2.58496	-3.16993	2.58496	-3.08682	0.00202308	0.425508
ENSMUSG00000096374.1:Gm6664	3.56464	2.48543	3.56464	3.09179	0.00198952	0.425508
ENSMUSG00000085982.1:9530051G07Rik	4.43826	-2.23266	4.43826	-3.09033	0.00199931	0.425508
ENSMUSG00000100587.1:Gm28797	1.58496	-3.16993	1.58496	-3.08682	0.00202308	0.425508
ENSMUSG00000100244.1:Gm29279	1.58496	-3.16993	1.58496	-3.08682	0.00202308	0.425508
ENSMUSG00000101368.1:Gm28290	1.58496	-3.16993	1.58496	-3.08682	0.00202308	0.425508
ENSMUSG00000101146.1:Gm20814	1.58496	-3.16993	1.58496	-3.08682	0.00202308	0.425508
ENSMUSG00000088482.1:Gm23641	4.21313	-2.42626	4.21313	-3.08283	0.00205045	0.426346
ENSMUSG00000096482.1:Gm23977	4.21313	-2.42626	4.21313	-3.08283	0.00205045	0.426346
ENSMUSG00000106151.1:Gm44351	4.21313	-2.42626	4.21313	-3.08283	0.00205045	0.426346
ENSMUSG00000054000.5:Tusc1	4.34674	-2.35364	4.34674	-3.0795	0.00207345	0.429495
ENSMUSG00000112378.1:Gm47261	4.6427	-2.11548	4.6427	-3.06706	0.00216175	0.441603
ENSMUSG00000108077.1:6330415B21Rik	2.22972	2.45943	2.22972	3.06339	0.00218843	0.441603
ENSMUSG00000043659.11:Npsr1	4.6427	-2.11548	4.6427	-3.06706	0.00216175	0.441603
ENSMUSG00000100584.6:Gm28733	2.22972	2.45943	2.22972	3.06339	0.00218843	0.441603
ENSMUSG00000101245.1:Gm28965	2.22972	2.45943	2.22972	3.06339	0.00218843	0.441603
ENSMUSG00000101910.1:Gm28691	2.22972	2.45943	2.22972	3.06339	0.00218843	0.441603
ENSMUSG00000099438.1:Gm21808	2.22972	2.45943	2.22972	3.06339	0.00218843	0.441603
ENSMUSG00000058252.6:Tcp11x2	5.01118	-2.02237	5.01118	-3.05947	0.00221726	0.445775
ENSMUSG00000112892.1:Gm8613	5.57678	0.978626	5.57678	3.05603	0.0022429	0.449277
ENSMUSG00000039879.9:Heca	4.91881	-2.02385	4.91881	-3.05016	0.00228722	0.453176
ENSMUSG00000106261.1:Gm34086	4.91881	-2.02385	4.91881	-3.05016	0.00228722	0.453176
ENSMUSG00000032305.15:Fam219b	4.91881	-2.02385	4.91881	-3.05016	0.00228722	0.453176
ENSMUSG00000106275.1:Gm42495	5.90368	-1.80735	5.90368	-3.04319	0.00234088	0.462134
ENSMUSG00000064481.1:Gm23737	4.42275	-2.20163	4.42275	-3.04017	0.00236444	0.463439
ENSMUSG00000088839.2:Gm27510	4.42275	-2.20163	4.42275	-3.04017	0.00236444	0.463439
ENSMUSG00000103972.1:Gm37466	4.29436	1.66985	4.29436	3.03201	0.00242935	0.47446
ENSMUSG00000049411.15:Tmem241	4.53707	-2.15528	4.53707	-3.02859	0.00245695	0.476741
ENSMUSG00000082024.1:Gm11794	3.1427	-3.11548	3.1427	-3.02734	0.00246718	0.476741
ENSMUSG00000107997.1:Gm44243	3.1427	-3.11548	3.1427	-3.02734	0.00246718	0.476741
ENSMUSG00000107992.1:Gm44223	5.37031	1.02466	5.37031	3.02344	0.00249917	0.481223
ENSMUSG00000089849.1:Runx2os2	5.15644	1.14296	5.15644	3.01487	0.00257087	0.488154
ENSMUSG00000064551.1:Gm24624	2.79248	2.41504	2.79248	3.01489	0.00257072	0.488154
ENSMUSG00000101594.1:Gm21779	2.79248	2.41504	2.79248	3.01489	0.00257072	0.488154
ENSMUSG00000100048.1:Gm28603	2.79248	2.41504	2.79248	3.01489	0.00257072	0.488154
ENSMUSG00000047511.6:Olfr1396	5.63515	-1.86942	5.63515	-3.01211	0.00259439	0.489222
ENSMUSG00000089639.1:Gm2862	6.10579	0.866733	6.10579	3.01289	0.00258775	0.489222
ENSMUSG00000056211.13:R3hdm1	5.66993	-1.83007	5.66993	-3.00002	0.0026996	0.494141
ENSMUSG00000094509.1:Ighv14-1	2.54373	-3.08746	2.54373	-2.99673	0.00272891	0.494141
ENSMUSG00000047938.7:4930483J18Rik	5.47491	-1.9027	5.47491	-3.0043	0.00266192	0.494141
ENSMUSG00000007338.9:Mrpl49	5.35712	-1.92961	5.35712	-2.99788	0.00271868	0.494141
ENSMUSG00000066278.6:Vps37b	4.82012	-2.02554	4.82012	-2.99814	0.00271637	0.494141
ENSMUSG00000076320.1:Gm26340	3.54373	-3.08746	3.54373	-2.99673	0.00272891	0.494141
ENSMUSG00000055027.17:Smyd1	2.54373	-3.08746	2.54373	-2.99673	0.00272891	0.494141
ENSMUSG00000071337.11:Tia1	5.69884	0.90182	5.69884	3.00118	0.00268933	0.494141
ENSMUSG00000109209.1:Gm45104	2.54373	-3.08746	2.54373	-2.99673	0.00272891	0.494141
ENSMUSG00000110624.1:Gm32052	3.54373	-3.08746	3.54373	-2.99673	0.00272891	0.494141
ENSMUSG00000031384.2:Asb9	3.54373	-3.08746	3.54373	-2.99673	0.00272891	0.494141
ENSMUSG00000101198.6:Gm29021	2.54373	-3.08746	2.54373	-2.99673	0.00272891	0.494141
ENSMUSG00000058503.11:Fam133b	5.40849	-1.89812	5.40849	-2.99486	0.00274566	0.495533
ENSMUSG00000084050.3:Gm14439	3.19616	2.39232	3.19616	2.99007	0.00278915	0.501726
ENSMUSG00000097193.1:Gm26664	4.71418	-2.02748	4.71418	-2.9849	0.00283672	0.506947
ENSMUSG00000103341.1:1700051O22Rik	4.71418	-2.02748	4.71418	-2.9849	0.00283672	0.506947
ENSMUSG00000103282.1:Gm37275	4.5222	-2.12553	4.5222	-2.97946	0.0028876	0.509382
ENSMUSG00000075327.10:Zbtb2	4.31468	-2.28951	4.31468	-2.98209	0.00286285	0.509382
ENSMUSG00000104675.1:Gm43689	4.5222	-2.12553	4.5222	-2.97946	0.0028876	0.509382
ENSMUSG00000097598.1:Gm26677	4.5222	-2.12553	4.5222	-2.97946	0.0028876	0.509382
ENSMUSG00000109149.1:Gm19656	5.9493	0.851477	5.9493	2.97834	0.00289817	0.509603
ENSMUSG00000085817.1:Gm12668	4.2047	1.76553	4.2047	2.97484	0.00293137	0.513788
ENSMUSG00000082577.2:Olfr1003-ps1	3.11441	-3.05889	3.11441	-2.96552	0.00302173	0.524581
ENSMUSG00000081182.2:Gm14935	3.11441	-3.05889	3.11441	-2.96552	0.00302173	0.524581
ENSMUSG00000080939.1:Gm9208	3.11441	-3.05889	3.11441	-2.96552	0.00302173	0.524581
ENSMUSG00000022565.15:Plec	7.49456	-1.67271	7.49456	-2.96253	0.00305119	0.52802
ENSMUSG00000073633.9:Fbxo36	5.19884	-1.90182	5.19884	-2.89792	0.00375644	0.555192
ENSMUSG00000110723.1:Gm49353	2.5	-3	2.5	-2.90118	0.00371765	0.555192
ENSMUSG00000112469.1:Gm47823	3.08496	-3	3.08496	-2.90118	0.00371765	0.555192
ENSMUSG00000098650.1:Gm28048	5.65474	-1.7997	5.65474	-2.9333	0.0033538	0.555192
ENSMUSG00000057967.12:Fgf18	6.35937	0.764187	6.35937	2.93006	0.003389	0.555192
ENSMUSG00000082405.1:Gm16021	4.19616	-2.39232	4.19616	-2.9185	0.00351718	0.555192
ENSMUSG00000082544.1:Gm11667	4.19616	-2.39232	4.19616	-2.9185	0.00351718	0.555192
ENSMUSG00000089806.1:Gm16570	4.04638	-2.47805	4.04638	-2.89952	0.00373738	0.555192
ENSMUSG00000012211.13:Tex22	4.40689	-2.16993	4.40689	-2.90773	0.00364059	0.555192
ENSMUSG00000112957.1:4930547H16Rik	3.16096	2.32193	3.16096	2.91317	0.00357784	0.555192
ENSMUSG00000042275.9:Pelo	5.64702	-1.78427	5.64702	-2.8994	0.00373873	0.555192
ENSMUSG00000115943.1:Gm49455	5.71757	0.864345	5.71757	2.91886	0.00351313	0.555192
ENSMUSG00000090304.4:Vmn2r99	4.35712	1.54432	4.35712	2.94244	0.00325639	0.555192
ENSMUSG00000088591.1:Gm23964	2.5	-3	2.5	-2.90118	0.00371765	0.555192
ENSMUSG00000017300.9:Tnnc2	4.98864	1.19265	4.98864	2.93124	0.00337607	0.555192
ENSMUSG00000081326.1:Gm14417	3.16096	2.32193	3.16096	2.91317	0.00357784	0.555192
ENSMUSG00000080961.1:Gm11798	4.08496	1.83007	4.08496	2.94569	0.00322239	0.555192
ENSMUSG00000028221.3:Pip4p2	5.49718	-1.82443	5.49718	-2.91626	0.00354258	0.555192
ENSMUSG00000054892.14:Txk	4.18316	1.72247	4.18316	2.9138	0.0035706	0.555192
ENSMUSG00000105817.1:Igkv15-97	2.5	-3	2.5	-2.90118	0.00371765	0.555192
ENSMUSG00000038271.17:Iffo1	4.79436	-1.974	4.79436	-2.90576	0.00366361	0.555192
ENSMUSG00000035545.13:Leng8	5.4493	-1.85148	5.4493	-2.89882	0.00374567	0.555192
ENSMUSG00000085886.1:D030047H15Rik	6.00596	-1.75336	6.00596	-2.9209	0.0034902	0.555192
ENSMUSG00000040660.6:Cyp2b9	3.48289	2.32193	3.48289	2.91317	0.00357784	0.555192
ENSMUSG00000099689.6:Zfp383	4.19616	-2.39232	4.19616	-2.9185	0.00351718	0.555192
ENSMUSG00000066306.13:Numa1	5.19884	-1.90182	5.19884	-2.89792	0.00375644	0.555192
ENSMUSG00000037214.12:Thap1	4.9771	-1.9542	4.9771	-2.93245	0.00336303	0.555192
ENSMUSG00000089370.1:Gm22140	3.16096	2.32193	3.16096	2.91317	0.00357784	0.555192
ENSMUSG00000034218.16:Atm	5.7581	-1.80023	5.7581	-2.93446	0.00334126	0.555192
ENSMUSG00000079701.7:Ssxb3	1.5	-3	1.5	-2.90118	0.00371765	0.555192
ENSMUSG00000079697.1:Gm5751	2.16096	2.32193	2.16096	2.91317	0.00357784	0.555192
ENSMUSG00000081089.1:Gm14624	1.5	-3	1.5	-2.90118	0.00371765	0.555192
ENSMUSG00000084396.1:Gm14657	2.5	-3	2.5	-2.90118	0.00371765	0.555192
ENSMUSG00000083912.1:Gm5391	2.5	-3	2.5	-2.90118	0.00371765	0.555192
ENSMUSG00000089205.1:Gm24577	4.40689	-2.16993	4.40689	-2.90773	0.00364059	0.555192
ENSMUSG00000031327.10:Chic1	6.05033	-1.76081	6.05033	-2.93778	0.00330573	0.555192
ENSMUSG00000083263.1:Gm14874	5.75092	-1.78588	5.75092	-2.90293	0.00369692	0.555192
ENSMUSG00000064876.1:Gm23378	4.04638	-2.47805	4.04638	-2.89952	0.00373738	0.555192
ENSMUSG00000073016.3:Uprt	5.33886	-1.89308	5.33886	-2.92502	0.00344439	0.555192
ENSMUSG00000031224.6:Magee2	5.55979	-1.83188	5.55979	-2.93213	0.00336648	0.555192
ENSMUSG00000084776.1:Gm14951	2.74593	2.32193	2.74593	2.91317	0.00357784	0.555192
ENSMUSG00000031250.8:Tnmd	4.19616	-2.39232	4.19616	-2.9185	0.00351718	0.555192
ENSMUSG00000089382.1:Gm24675	2.5	-3	2.5	-2.90118	0.00371765	0.555192
ENSMUSG00000080922.1:Gm2214	1.5	-3	1.5	-2.90118	0.00371765	0.555192
ENSMUSG00000081845.1:Prkaca-ps1	4.04638	-2.47805	4.04638	-2.89952	0.00373738	0.555192
ENSMUSG00000099505.1:Gm28442	2.5	-3	2.5	-2.90118	0.00371765	0.555192
ENSMUSG00000102507.1:Gm21350	2.16096	2.32193	2.16096	2.91317	0.00357784	0.555192
ENSMUSG00000100171.1:Gm21201	1.5	-3	1.5	-2.90118	0.00371765	0.555192
ENSMUSG00000101057.1:Gm29057	2.16096	2.32193	2.16096	2.91317	0.00357784	0.555192
ENSMUSG00000099350.1:Gm29623	1.16096	2.32193	1.16096	2.91317	0.00357784	0.555192
ENSMUSG00000095634.2:Gm20816	2.16096	2.32193	2.16096	2.91317	0.00357784	0.555192
ENSMUSG00000100756.1:Gm21257	2.16096	2.32193	2.16096	2.91317	0.00357784	0.555192
ENSMUSG00000101160.1:Gm29338	2.16096	2.32193	2.16096	2.91317	0.00357784	0.555192
ENSMUSG00000099982.1:Gm28670	2.16096	2.32193	2.16096	2.91317	0.00357784	0.555192
ENSMUSG00000081367.2:Gm13265	4.43518	1.46949	4.43518	2.89525	0.00378862	0.556937
ENSMUSG00000108869.1:Gm44532	4.43518	1.46949	4.43518	2.89525	0.00378862	0.556937
ENSMUSG00000115253.1:Vmn1r20	6.90599	0.702799	6.90599	2.8854	0.00390911	0.573109
ENSMUSG00000091832.1:Gm17155	5.86311	0.807355	5.86311	2.87841	0.00399683	0.577383
ENSMUSG00000024304.14:Cdh2	4.28112	-2.22239	4.28112	-2.88015	0.00397486	0.577383
ENSMUSG00000024962.13:Vegfb	4.4915	-2.06413	4.4915	-2.87803	0.00400161	0.577383
ENSMUSG00000072955.14:Tmsb15l	4.4915	-2.06413	4.4915	-2.87803	0.00400161	0.577383
ENSMUSG00000089768.2:Tmsb15b1	4.4915	-2.06413	4.4915	-2.87803	0.00400161	0.577383
ENSMUSG00000072934.10:Trpc5os	4.4915	-2.06413	4.4915	-2.87803	0.00400161	0.577383
ENSMUSG00000096796.1:1700021P04Rik	4.92275	1.20163	4.92275	2.87648	0.00402143	0.578715
ENSMUSG00000096727.2:Psmb9	5.99363	-1.7287	5.99363	-2.86505	0.00416945	0.598442
ENSMUSG00000115157.1:Gm49397	4.59984	-2.02975	4.59984	-2.85888	0.00425138	0.600395
ENSMUSG00000016757.11:Ttll12	5.5434	-1.79909	5.5434	-2.86226	0.00420626	0.600395
ENSMUSG00000059743.12:Fdps	5.78966	-1.76553	5.78966	-2.85825	0.00425991	0.600395
ENSMUSG00000110390.1:Gm45869	5.03707	1.15528	5.03707	2.86162	0.00421486	0.600395
ENSMUSG00000030306.14:Tmtc1	6.74649	-1.63151	6.74649	-2.86111	0.00422164	0.600395
ENSMUSG00000073951.4:Olfr598	3.72147	2.27302	3.72147	2.85973	0.00424001	0.600395
ENSMUSG00000108921.1:Gm4083	4.59984	-2.02975	4.59984	-2.85888	0.00425138	0.600395
ENSMUSG00000087534.1:Gm11418	4.39068	-2.1375	4.39068	-2.85667	0.00428115	0.601837
ENSMUSG00000097749.2:Gm16938	5.04373	-1.91254	5.04373	-2.85482	0.00430612	0.603795
ENSMUSG00000026546.16:Cfap45	3.4771	-2.9542	3.4771	-2.85113	0.00435636	0.609277
ENSMUSG00000034998.18:Foxn2	5.32012	-1.85561	5.32012	-2.85026	0.00436832	0.609392
ENSMUSG00000081014.1:Gm13714	5.25489	1	5.25489	2.84603	0.00442678	0.615976
ENSMUSG00000103980.1:Gm37450	6.43025	0.728327	6.43025	2.84435	0.00445023	0.617668
ENSMUSG00000114185.1:Gm47662	4.66096	1.32193	4.66096	2.84288	0.00447083	0.618956
ENSMUSG00000104427.1:Gm38368	3.12396	2.24793	3.12396	2.83232	0.00462118	0.623654
ENSMUSG00000087836.1:Gm23956	3.12396	2.24793	3.12396	2.83232	0.00462118	0.623654
ENSMUSG00000097039.8:Pvt1	3.91645	-2.66297	3.91645	-2.83169	0.00463022	0.623654
ENSMUSG00000022382.15:Wnt7b	8.44984	0.682638	8.44984	2.83577	0.00457148	0.623654
ENSMUSG00000036855.3:Gjd4	3.91645	-2.66297	3.91645	-2.83169	0.00463022	0.623654
ENSMUSG00000097330.2:Gm26672	3.05426	-2.9386	3.05426	-2.83409	0.00459558	0.623654
ENSMUSG00000107620.1:Gm44256	3.05426	-2.9386	3.05426	-2.83409	0.00459558	0.623654
ENSMUSG00000092376.1:Gm19203	4.72251	1.27009	4.72251	2.83582	0.00457088	0.623654
ENSMUSG00000083637.1:Gm14754	3.12396	2.24793	3.12396	2.83232	0.00462118	0.623654
ENSMUSG00000083625.1:Gm15188	3.05426	-2.9386	3.05426	-2.83409	0.00459558	0.623654
ENSMUSG00000103352.1:Gm38084	3.12396	2.24793	3.12396	2.83232	0.00462118	0.623654
ENSMUSG00000022428.8:Cby1	5.53506	-1.78241	5.53506	-2.82673	0.00470262	0.629476
ENSMUSG00000045257.10:Morn2	5.43171	-1.81629	5.43171	-2.82636	0.00470798	0.629476
ENSMUSG00000028344.12:Invs	5.53506	-1.78241	5.53506	-2.82673	0.00470262	0.629476
ENSMUSG00000115902.1:AC113595.1	4.16096	-2.32193	4.16096	-2.81873	0.00482138	0.639026
ENSMUSG00000024331.11:Dsc2	4.95794	1.13124	4.95794	2.81683	0.00484996	0.639026
ENSMUSG00000064698.1:Gm24152	5.12869	1.08746	5.12869	2.81609	0.0048612	0.639026
ENSMUSG00000029491.7:Pde6b	5.52083	0.866733	5.52083	2.81763	0.00483801	0.639026
ENSMUSG00000012396.12:Nanog	5.52083	0.866733	5.52083	2.81763	0.00483801	0.639026
ENSMUSG00000045659.18:Plekha7	5.65701	0.818162	5.65701	2.81741	0.00484127	0.639026
ENSMUSG00000065425.1:Mir325	4.68643	-1.97199	4.68643	-2.82036	0.00479704	0.639026
ENSMUSG00000026028.12:Trak2	5.48864	-1.80735	5.48864	-2.80797	0.00498549	0.648591
ENSMUSG00000110794.1:4930401A07Rik	5.0222	1.12553	5.0222	2.80619	0.00501316	0.648591
ENSMUSG00000104278.1:Ighv5-10	2.69616	2.22239	2.69616	2.80442	0.00504071	0.648591
ENSMUSG00000064584.1:Gm25130	3.69616	2.22239	3.69616	2.80442	0.00504071	0.648591
ENSMUSG00000094967.1:Obox4-ps18	4.85368	1.2115	4.85368	2.80467	0.00503688	0.648591
ENSMUSG00000073862.4:Gm5600	4.85368	1.2115	4.85368	2.80467	0.00503688	0.648591
ENSMUSG00000082162.1:Gm14701	2.69616	2.22239	2.69616	2.80442	0.00504071	0.648591
ENSMUSG00000081466.1:Gm14912	2.69616	2.22239	2.69616	2.80442	0.00504071	0.648591
ENSMUSG00000103361.1:Gm36928	2.69616	2.22239	2.69616	2.80442	0.00504071	0.648591
ENSMUSG00000088436.1:Gm25382	3.45345	-2.90689	3.45345	-2.79945	0.00511895	0.649489
ENSMUSG00000094828.5:Trav3-3	2.45345	-2.90689	2.45345	-2.79945	0.00511895	0.649489
ENSMUSG00000107757.1:Gm43898	2.45345	-2.90689	2.45345	-2.79945	0.00511895	0.649489
ENSMUSG00000025860.15:Xiap	2.45345	-2.90689	2.45345	-2.79945	0.00511895	0.649489
ENSMUSG00000084269.1:Gm14784	2.45345	-2.90689	2.45345	-2.79945	0.00511895	0.649489
ENSMUSG00000106465.1:Mir374c	2.45345	-2.90689	2.45345	-2.79945	0.00511895	0.649489
ENSMUSG00000064127.13:Med14	4.76764	-1.92057	4.76764	-2.79618	0.00517109	0.654586
ENSMUSG00000038242.12:Aox4	4.13806	1.63227	4.13806	2.78595	0.00533707	0.655103
ENSMUSG00000112680.1:Gm48760	4.13806	1.63227	4.13806	2.78595	0.00533707	0.655103
ENSMUSG00000111356.1:Rpl32l	5.42275	-1.79837	5.42275	-2.78946	0.00527959	0.655103
ENSMUSG00000112418.1:Gm9466	5.72561	0.807355	5.72561	2.79367	0.00521136	0.655103
ENSMUSG00000020288.13:Ahsa2	5.93441	-1.6939	5.93441	-2.78623	0.00533244	0.655103
ENSMUSG00000112127.1:Gm48886	4.13806	1.63227	4.13806	2.78595	0.00533707	0.655103
ENSMUSG00000021786.13:Oxsm	4.94132	-1.88264	4.94132	-2.7907	0.00525937	0.655103
ENSMUSG00000101132.2:Gm8000	5.42275	-1.79837	5.42275	-2.78946	0.00527959	0.655103
ENSMUSG00000062760.10:Shisal1	6.63478	0.662004	6.63478	2.78498	0.00535318	0.655103
ENSMUSG00000005687.14:Bcas2	5.42275	-1.79837	5.42275	-2.78946	0.00527959	0.655103
ENSMUSG00000105769.1:Gm43351	3.89721	-2.62449	3.89721	-2.78452	0.00536066	0.655103
ENSMUSG00000030127.15:Cops7a	5.42275	-1.79837	5.42275	-2.78946	0.00527959	0.655103
ENSMUSG00000087088.2:Gm16638	5.67326	-1.7318	5.67326	-2.78415	0.00536685	0.655103
ENSMUSG00000031662.8:Snx20	3.89721	-2.62449	3.89721	-2.78452	0.00536066	0.655103
ENSMUSG00000111810.1:Gm29785	4.13806	1.63227	4.13806	2.78595	0.00533707	0.655103
ENSMUSG00000050394.14:Armcx6	5.24593	-1.848	5.24593	-2.7934	0.0052157	0.655103
ENSMUSG00000110635.1:Gm45853	4.48864	1.36257	4.48864	2.78223	0.00539865	0.657518
ENSMUSG00000112481.1:Gm29684	7.0084	-1.5979	7.0084	-2.77838	0.00546301	0.663583
ENSMUSG00000101511.1:Gm5681	4.33621	1.5025	4.33621	2.77781	0.00547272	0.663583
ENSMUSG00000097744.1:D030040B21Rik	5.23584	-1.82782	5.23584	-2.75422	0.00588328	0.666718
ENSMUSG00000065468.1:Mir26b	4.1427	-2.2854	4.1427	-2.76696	0.00565817	0.666718
ENSMUSG00000026421.14:Csrp1	4.35712	-2.07039	4.35712	-2.75096	0.00594213	0.666718
ENSMUSG00000087064.1:Sap30bpos	4.56978	-1.96963	4.56978	-2.75785	0.0058183	0.666718
ENSMUSG00000113863.1:Gm7126	3.42899	-2.85798	3.42899	-2.74602	0.00603237	0.666718
ENSMUSG00000113075.1:Rpl7a-ps1	3.0222	-2.87447	3.0222	-2.76403	0.00570922	0.666718
ENSMUSG00000112489.1:9230116L04Rik	4.41486	1.42884	4.41486	2.76055	0.00577035	0.666718
ENSMUSG00000113759.1:Gm47695	4.41486	1.42884	4.41486	2.76055	0.00577035	0.666718
ENSMUSG00000051029.8:Serpinb1b	4.41486	1.42884	4.41486	2.76055	0.00577035	0.666718
ENSMUSG00000114229.1:Gm47072	4.7047	1.23447	4.7047	2.77293	0.00555533	0.666718
ENSMUSG00000089092.1:Gm25654	3.0222	-2.87447	3.0222	-2.76403	0.00570922	0.666718
ENSMUSG00000089972.3:Gm16318	3.42899	-2.85798	3.42899	-2.74602	0.00603237	0.666718
ENSMUSG00000021796.15:Bmpr1a	3.42899	-2.85798	3.42899	-2.74602	0.00603237	0.666718
ENSMUSG00000004562.16:Arhgef40	5.02083	-1.86673	5.02083	-2.76947	0.00561473	0.666718
ENSMUSG00000115257.1:Gm30467	3.0222	-2.87447	3.0222	-2.76403	0.00570922	0.666718
ENSMUSG00000090964.1:Gm17206	4.78112	1.22239	4.78112	2.75162	0.00593006	0.666718
ENSMUSG00000116424.1:Gm7167	5.09615	-1.85244	5.09615	-2.76152	0.00575331	0.666718
ENSMUSG00000086550.2:Pla2g10os	5.05426	1.0614	5.05426	2.76664	0.00566365	0.666718
ENSMUSG00000038274.12:Fau	5.30089	-1.81714	5.30089	-2.77351	0.00554543	0.666718
ENSMUSG00000083197.1:Gm13581	5.02083	-1.86673	5.02083	-2.76947	0.00561473	0.666718
ENSMUSG00000111179.1:Olfr996	4.8371	1.17834	4.8371	2.74521	0.00604722	0.666718
ENSMUSG00000075024.2:Gm10803	4.89068	1.1375	4.89068	2.75864	0.00580424	0.666718
ENSMUSG00000105125.1:Gm43468	3.08496	2.16993	3.08496	2.7471	0.0060125	0.666718
ENSMUSG00000078057.1:Mir873a	4.41486	1.42884	4.41486	2.76055	0.00577035	0.666718
ENSMUSG00000028420.13:Tmem38b	5.40609	0.903785	5.40609	2.77454	0.00552794	0.666718
ENSMUSG00000070697.4:Utp3	6.26812	-1.61738	6.26812	-2.76204	0.00574408	0.666718
ENSMUSG00000092166.1:Gm7942	4.22972	1.54057	4.22972	2.74629	0.00602735	0.666718
ENSMUSG00000093856.1:Gm24311	3.42899	-2.85798	3.42899	-2.74602	0.00603237	0.666718
ENSMUSG00000076518.6:Igkv2-112	3.0222	-2.87447	3.0222	-2.76403	0.00570922	0.666718
ENSMUSG00000100985.1:Gm10640	5.05426	1.0614	5.05426	2.76664	0.00566365	0.666718
ENSMUSG00000095910.2:Olfr469	4.41486	1.42884	4.41486	2.76055	0.00577035	0.666718
ENSMUSG00000109749.1:Gm18907	3.42899	-2.85798	3.42899	-2.74602	0.00603237	0.666718
ENSMUSG00000031508.14:Ankrd10	5.41367	-1.78022	5.41367	-2.75209	0.00592156	0.666718
ENSMUSG00000109584.1:Gm7997	3.0222	-2.87447	3.0222	-2.76403	0.00570922	0.666718
ENSMUSG00000103466.1:Gm37247	4.85712	-1.90046	4.85712	-2.77393	0.00553835	0.666718
ENSMUSG00000065935.1:Gm25629	2.08496	2.16993	2.08496	2.7471	0.0060125	0.666718
ENSMUSG00000031381.16:Piga	4.92899	-1.85798	4.92899	-2.74539	0.00604394	0.666718
ENSMUSG00000094276.1:Gm15068	3.0222	-2.87447	3.0222	-2.76403	0.00570922	0.666718
ENSMUSG00000102339.1:Gm21443	2.08496	2.16993	2.08496	2.7471	0.0060125	0.666718
ENSMUSG00000101681.6:Gm28522	2.08496	2.16993	2.08496	2.7471	0.0060125	0.666718
ENSMUSG00000099790.1:Gm28457	2.08496	2.16993	2.08496	2.7471	0.0060125	0.666718
ENSMUSG00000101170.1:Gm29343	2.08496	2.16993	2.08496	2.7471	0.0060125	0.666718
ENSMUSG00000101530.1:Gm29259	2.08496	2.16993	2.08496	2.7471	0.0060125	0.666718
ENSMUSG00000094654.1:Gm25359	2.08496	2.16993	2.08496	2.7471	0.0060125	0.666718
ENSMUSG00000101931.1:Gm28108	2.08496	2.16993	2.08496	2.7471	0.0060125	0.666718
ENSMUSG00000111152.1:Gm48490	6.10183	0.747813	6.10183	2.74357	0.00607759	0.668718
ENSMUSG00000091812.1:Ear-ps5	5.28112	0.947533	5.28112	2.74137	0.00611834	0.669945
ENSMUSG00000083038.1:Gm13233	5.28112	0.947533	5.28112	2.74137	0.00611834	0.669945
ENSMUSG00000058200.2:Olfr66	4.55817	1.30256	4.55817	2.74099	0.00612549	0.669945
ENSMUSG00000112757.1:Gm10743	3.74593	-2.848	3.74593	-2.73511	0.00623597	0.675317
ENSMUSG00000056553.14:Ptprn2	5.15701	-1.81816	5.15701	-2.73546	0.00622926	0.675317
ENSMUSG00000116129.1:Gm5477	5.67575	0.780687	5.67575	2.73509	0.00623635	0.675317
ENSMUSG00000089605.1:Gm22093	3.74593	-2.848	3.74593	-2.73511	0.00623597	0.675317
ENSMUSG00000082223.1:Gm15079	3.87744	-2.58496	3.87744	-2.73606	0.00621799	0.675317
ENSMUSG00000036086.16:Zranb3	5.56335	-1.72583	5.56335	-2.70617	0.00680643	0.680946
ENSMUSG00000111442.1:Gm48334	1.40368	-2.80735	1.40368	-2.69071	0.00713009	0.680946
ENSMUSG00000032834.11:Pwp2	4.91645	-1.83289	4.91645	-2.69928	0.00694887	0.680946
ENSMUSG00000094076.7:Gm4767	5.61591	0.812914	5.61591	2.70296	0.00687255	0.680946
ENSMUSG00000094144.8:Gm21312	4.39395	1.38702	4.39395	2.69468	0.00704553	0.680946
ENSMUSG00000088465.1:Gm24745	4.76374	1.18763	4.76374	2.69026	0.00713969	0.680946
ENSMUSG00000050763.4:Olfr1395	6.75988	0.633872	6.75988	2.71572	0.00661313	0.680946
ENSMUSG00000002057.4:Foxn1	4.73989	-1.86507	4.73989	-2.69822	0.00697113	0.680946
ENSMUSG00000098881.1:Mir6927	2.98864	-2.80735	2.98864	-2.69071	0.00713009	0.680946
ENSMUSG00000043485.2:Krt34	5.39354	0.878694	5.39354	2.72288	0.0064716	0.680946
ENSMUSG00000051235.10:Gen1	5.82911	-1.65821	5.82911	-2.70542	0.00682188	0.680946
ENSMUSG00000113250.1:Gm48585	5.08496	-1.83007	5.08496	-2.71908	0.00654632	0.680946
ENSMUSG00000113726.1:Gm36099	3.92899	1.85798	3.92899	2.71121	0.00670381	0.680946
ENSMUSG00000113599.1:9530014B07Rik	4.9915	1.06413	4.9915	2.69178	0.00710727	0.680946
ENSMUSG00000114377.1:Gm48247	4.31468	1.45943	4.31468	2.71239	0.00668006	0.680946
ENSMUSG00000006529.16:Itih1	4.8741	1.10434	4.8741	2.6977	0.00698208	0.680946
ENSMUSG00000033004.15:Mycbp2	5.40448	-1.76184	5.40448	-2.71425	0.0066426	0.680946
ENSMUSG00000098996.1:Mir7676-1	4.31468	1.45943	4.31468	2.71239	0.00668006	0.680946
ENSMUSG00000005980.15:Dnase1	3.39068	2.1375	3.39068	2.71168	0.00669437	0.680946
ENSMUSG00000116639.1:AC129574.2	4.02764	-2.44057	4.02764	-2.72534	0.00642358	0.680946
ENSMUSG00000080750.2:Gm15553	3.6427	2.11548	3.6427	2.68761	0.00719647	0.680946
ENSMUSG00000117120.1:AC132460.1	7.55915	0.622437	7.55915	2.68757	0.00719735	0.680946
ENSMUSG00000067150.6:Xpo5	5.46241	-1.75489	5.46241	-2.69993	0.00693533	0.680946
ENSMUSG00000100430.1:1700095A13Rik	4.45943	-2	4.45943	-2.71417	0.00664417	0.680946
ENSMUSG00000071645.5:Tut1	6.1204	-1.59694	6.1204	-2.71317	0.0066643	0.680946
ENSMUSG00000097719.1:Rpl31-ps18	2.40368	-2.80735	2.40368	-2.69071	0.00713009	0.680946
ENSMUSG00000039063.5:Echdc3	5.49718	0.819428	5.49718	2.71683	0.00659095	0.680946
ENSMUSG00000068882.13:Ssb	5.40448	-1.76184	5.40448	-2.71425	0.0066426	0.680946
ENSMUSG00000036834.16:Plch1	5.35368	-1.7885	5.35368	-2.71638	0.00659992	0.680946
ENSMUSG00000093671.1:Gm20656	3.39068	2.1375	3.39068	2.71168	0.00669437	0.680946
ENSMUSG00000028078.14:Dclk2	4.91645	-1.83289	4.91645	-2.69928	0.00694887	0.680946
ENSMUSG00000074479.3:Gm10704	5.88574	0.724366	5.88574	2.69046	0.00713528	0.680946
ENSMUSG00000105619.1:9530034A14Rik	4.94209	1.09954	4.94209	2.68888	0.0071693	0.680946
ENSMUSG00000041216.15:Clvs1	7.58383	0.63408	7.58383	2.71624	0.0066029	0.680946
ENSMUSG00000039809.10:Gabbr2	7.20919	0.628744	7.20919	2.7031	0.00686963	0.680946
ENSMUSG00000061455.13:Stx17	5.92118	-1.66742	5.92118	-2.72628	0.00640523	0.680946
ENSMUSG00000040928.15:S100pbp	5.65757	-1.70044	5.65757	-2.71525	0.00662258	0.680946
ENSMUSG00000106498.1:Gm43032	4.02764	-2.44057	4.02764	-2.72534	0.00642358	0.680946
ENSMUSG00000043496.7:Tril	5.46241	-1.75489	5.46241	-2.69993	0.00693533	0.680946
ENSMUSG00000093504.1:Vmn1r-ps24	4.76374	1.18763	4.76374	2.69026	0.00713969	0.680946
ENSMUSG00000081935.1:Gm16186	5.31967	0.923379	5.31967	2.69319	0.0070772	0.680946
ENSMUSG00000004500.9:Zfp324	4.73989	-1.86507	4.73989	-2.69822	0.00697113	0.680946
ENSMUSG00000101008.1:Gm29442	4.91645	-1.83289	4.91645	-2.69928	0.00694887	0.680946
ENSMUSG00000087206.1:Gm16175	6.82955	-1.57032	6.82955	-2.71047	0.00671872	0.680946
ENSMUSG00000094213.1:Gm23449	2.98864	-2.80735	2.98864	-2.69071	0.00713009	0.680946
ENSMUSG00000030527.15:Crtc3	4.65757	-1.91427	4.65757	-2.72113	0.00650601	0.680946
ENSMUSG00000055571.4:Olfr305	4.39395	1.38702	4.39395	2.69468	0.00704553	0.680946
ENSMUSG00000048236.8:Ovch2	5.61591	0.812914	5.61591	2.70296	0.00687255	0.680946
ENSMUSG00000108511.1:Gm44987	4.94209	1.09954	4.94209	2.68888	0.0071693	0.680946
ENSMUSG00000013668.9:4933402N03Rik	5.09984	1.02975	5.09984	2.70659	0.00679778	0.680946
ENSMUSG00000014846.12:Tppp3	5.7534	-1.69302	5.7534	-2.69896	0.00695574	0.680946
ENSMUSG00000032202.11:Rab27a	5.7047	0.765535	5.7047	2.7018	0.00689646	0.680946
ENSMUSG00000046699.14:Slitrk4	4.45943	-2	4.45943	-2.71417	0.00664417	0.680946
ENSMUSG00000043929.16:Klhl15	6.1204	-1.59694	6.1204	-2.71317	0.0066643	0.680946
ENSMUSG00000015668.13:Pdzd11	3.40368	-2.80735	3.40368	-2.69071	0.00713009	0.680946
ENSMUSG00000082729.3:Gm14845	4.02764	-2.44057	4.02764	-2.72534	0.00642358	0.680946
ENSMUSG00000104064.1:Gm37956	5.28112	-1.77761	5.28112	-2.69466	0.00704595	0.680946
ENSMUSG00000082245.1:Gm6292	5.35368	-1.7885	5.35368	-2.71638	0.00659992	0.680946
ENSMUSG00000081681.1:Gm14868	2.98864	-2.80735	2.98864	-2.69071	0.00713009	0.680946
ENSMUSG00000084138.1:Gm14915	2.40368	-2.80735	2.40368	-2.69071	0.00713009	0.680946
ENSMUSG00000095850.1:Gm17361	2.40368	-2.80735	2.40368	-2.69071	0.00713009	0.680946
ENSMUSG00000042595.7:Fam199x	6.00141	-1.66297	6.00141	-2.71618	0.00660397	0.680946
ENSMUSG00000084645.1:Gm24380	4.65757	-1.91427	4.65757	-2.72113	0.00650601	0.680946
ENSMUSG00000031274.16:Col4a5	4.02764	-2.44057	4.02764	-2.72534	0.00642358	0.680946
ENSMUSG00000031283.16:Chrdl1	4.45943	-2	4.45943	-2.71417	0.00664417	0.680946
ENSMUSG00000025268.15:Maged2	5.28112	-1.77761	5.28112	-2.69466	0.00704595	0.680946
ENSMUSG00000082810.1:Gm8682	2.98864	-2.80735	2.98864	-2.69071	0.00713009	0.680946
ENSMUSG00000085880.4:Gm15229	2.98864	-2.80735	2.98864	-2.69071	0.00713009	0.680946
ENSMUSG00000094829.2:Gm21809	1.40368	-2.80735	1.40368	-2.69071	0.00713009	0.680946
ENSMUSG00000102402.1:Gm20840	1.40368	-2.80735	1.40368	-2.69071	0.00713009	0.680946
ENSMUSG00000100609.6:Gm28687	2.6427	2.11548	2.6427	2.68761	0.00719647	0.680946
ENSMUSG00000095302.2:Ssty2	3.39068	2.1375	3.39068	2.71168	0.00669437	0.680946
ENSMUSG00000099912.1:Gm28368	1.40368	-2.80735	1.40368	-2.69071	0.00713009	0.680946
ENSMUSG00000064613.1:Gm24621	3.85712	-2.54432	3.85712	-2.68623	0.00722634	0.681332
ENSMUSG00000107511.1:Gm44440	3.85712	-2.54432	3.85712	-2.68623	0.00722634	0.681332
ENSMUSG00000041736.7:Tspo	6.28433	-1.58496	6.28433	-2.68455	0.00726266	0.681638
ENSMUSG00000034437.8:Gm9761	5.2414	0.973033	5.2414	2.68489	0.00725543	0.681638
ENSMUSG00000110853.1:Gm47436	4.82012	1.14439	4.82012	2.68436	0.00726699	0.681638
ENSMUSG00000107681.1:4930528H21Rik	6.03237	0.719892	6.03237	2.68033	0.0073549	0.688605
ENSMUSG00000108353.1:Gm45205	4.24593	-2.152	4.24593	-2.67981	0.00736644	0.688605
ENSMUSG00000098998.1:Gm27913	4.0084	-2.4021	4.0084	-2.67522	0.00746805	0.694541
ENSMUSG00000110789.1:Gm33053	4.0084	-2.4021	4.0084	-2.67522	0.00746805	0.694541
ENSMUSG00000085695.1:Gm15243	4.0084	-2.4021	4.0084	-2.67522	0.00746805	0.694541
ENSMUSG00000032737.13:Inppl1	5.21523	-1.7866	5.21523	-2.67416	0.00749157	0.695546
ENSMUSG00000024007.15:Ppil1	4.55426	-1.9386	4.55426	-2.67068	0.00756975	0.701613
ENSMUSG00000046432.12:Bex3	4.6427	-1.88452	4.6427	-2.66998	0.00758556	0.701889
ENSMUSG00000098023.1:Gm19200	5.45345	-1.73697	5.45345	-2.66303	0.00774403	0.715342
ENSMUSG00000021054.6:Sgpp1	4.44285	-1.96683	4.44285	-2.66055	0.00780136	0.717004
ENSMUSG00000113459.1:Gm30655	4.44285	-1.96683	4.44285	-2.66055	0.00780136	0.717004
ENSMUSG00000002846.9:Timmdc1	5.60716	-1.70454	5.60716	-2.66083	0.00779489	0.717004
ENSMUSG00000028986.12:Klhl7	5.79178	-1.67516	5.79178	-2.65972	0.00782061	0.717567
ENSMUSG00000117485.1:AC132455.2	4.46832	1.32193	4.46832	2.65668	0.00789149	0.719244
ENSMUSG00000032966.14:Fkbp1a	6.21313	-1.57374	6.21313	-2.65772	0.00786711	0.719244
ENSMUSG00000056270.3:Prr9	3.04373	2.08746	3.04373	2.65701	0.00788379	0.719244
ENSMUSG00000094789.7:Gm28490	3.04373	2.08746	3.04373	2.65701	0.00788379	0.719244
ENSMUSG00000024515.13:Smad4	5.14616	-1.79647	5.14616	-2.65532	0.0079233	0.720009
ENSMUSG00000030068.4:Gm20696	6.02747	-1.63604	6.02747	-2.6552	0.00792622	0.720009
ENSMUSG00000068522.4:Aard	5.79809	0.74366	5.79809	2.65375	0.00796026	0.721901
ENSMUSG00000073926.4:Olfr653	4.01395	1.68806	4.01395	2.65285	0.00798147	0.722627
ENSMUSG00000095371.1:Gm9611	4.29248	1.41504	4.29248	2.64495	0.0081702	0.724129
ENSMUSG00000115213.1:Gm49315	5.08496	1	5.08496	2.65015	0.00804549	0.724129
ENSMUSG00000022157.8:Mcpt8	3.90368	1.80735	3.90368	2.64914	0.00806969	0.724129
ENSMUSG00000065464.2:Mir185	3.7047	-2.76553	3.7047	-2.64502	0.00816869	0.724129
ENSMUSG00000068267.5:Cenpb	4.72561	-1.8365	4.72561	-2.64779	0.00810195	0.724129
ENSMUSG00000102345.1:Gm37377	4.29248	1.41504	4.29248	2.64495	0.0081702	0.724129
ENSMUSG00000105549.1:Gm43540	4.62396	1.24793	4.62396	2.64917	0.00806888	0.724129
ENSMUSG00000077454.1:Gm25918	4.62396	1.24793	4.62396	2.64917	0.00806888	0.724129
ENSMUSG00000107932.1:Gm44432	4.29248	1.41504	4.29248	2.64495	0.0081702	0.724129
ENSMUSG00000099256.1:Gm27165	4.29248	1.41504	4.29248	2.64495	0.0081702	0.724129
ENSMUSG00000094656.1:Gm25358	4.72561	-1.8365	4.72561	-2.64779	0.00810195	0.724129
ENSMUSG00000072966.11:Gprasp2	3.7047	-2.76553	3.7047	-2.64502	0.00816869	0.724129
ENSMUSG00000087403.9:Kantr	6.10213	-1.63346	6.10213	-2.64936	0.00806436	0.724129
ENSMUSG00000090042.1:Gm8550	4.98505	-1.79518	4.98505	-2.63614	0.00838545	0.729519
ENSMUSG00000056268.15:Dennd1b	5.33444	-1.75002	5.33444	-2.63964	0.00829948	0.729519
ENSMUSG00000019777.16:Hdac2	5.2047	-1.76553	5.2047	-2.63326	0.00845686	0.729519
ENSMUSG00000083657.1:Gm12245	4.97564	1.03242	4.97564	2.63269	0.00847114	0.729519
ENSMUSG00000103901.1:Gm37499	3.37744	-2.75489	3.37744	-2.63338	0.00845386	0.729519
ENSMUSG00000080716.1:Gm13503	3.37744	-2.75489	3.37744	-2.63338	0.00845386	0.729519
ENSMUSG00000075284.10:Wipf1	4.98505	-1.79518	4.98505	-2.63614	0.00838545	0.729519
ENSMUSG00000040329.14:Il7	5.85841	-1.62803	5.85841	-2.63707	0.00836265	0.729519
ENSMUSG00000029564.12:4930519G04Rik	6.2031	0.640919	6.2031	2.63544	0.00840286	0.729519
ENSMUSG00000088358.1:Gm24008	5.2539	0.893085	5.2539	2.63276	0.00846942	0.729519
ENSMUSG00000062434.2:Olfr516	4.97564	1.03242	4.97564	2.63269	0.00847114	0.729519
ENSMUSG00000096919.1:Gm26775	3.37744	-2.75489	3.37744	-2.63338	0.00845386	0.729519
ENSMUSG00000035454.1:Samt3	3.37744	-2.75489	3.37744	-2.63338	0.00845386	0.729519
ENSMUSG00000035427.18:Mageb4	3.83621	-2.5025	3.83621	-2.63496	0.00841482	0.729519
ENSMUSG00000081943.1:Gm9078	3.83621	-2.5025	3.83621	-2.63496	0.00841482	0.729519
ENSMUSG00000025270.13:Alas2	3.83621	-2.5025	3.83621	-2.63496	0.00841482	0.729519
ENSMUSG00000041133.11:Smc1a	5.2047	-1.76553	5.2047	-2.63326	0.00845686	0.729519
ENSMUSG00000041096.13:Tspyl2	5.38574	-1.72437	5.38574	-2.63709	0.00836216	0.729519
ENSMUSG00000086311.1:Gm12122	4.81741	-1.82103	4.81741	-2.63153	0.00850003	0.730855
ENSMUSG00000116478.1:Gm18890	5.03908	1.03103	5.03908	2.63009	0.00853617	0.732811
ENSMUSG00000056728.6:Ctsll3	4.92587	1.06711	4.92587	2.6293	0.00855599	0.733361
ENSMUSG00000026430.16:Rassf5	7.05181	0.593841	7.05181	2.61717	0.0088661	0.733381
ENSMUSG00000100830.1:Gm28441	4.53841	-1.90689	4.53841	-2.6183	0.0088368	0.733381
ENSMUSG00000102187.1:Gm7897	4.11441	1.58496	4.11441	2.61312	0.00897196	0.733381
ENSMUSG00000083196.1:Gm15272	4.37242	1.34395	4.37242	2.62685	0.00861797	0.733381
ENSMUSG00000081552.1:Gm12328	3.98864	-2.36257	3.98864	-2.62373	0.00869735	0.733381
ENSMUSG00000043993.6:2900052L18Rik	5.2608	-1.73697	5.2608	-2.61359	0.00895957	0.733381
ENSMUSG00000041846.15:Ppp4r3a	4.53841	-1.90689	4.53841	-2.6183	0.0088368	0.733381
ENSMUSG00000115210.1:Gm49308	2.95345	-2.73697	2.95345	-2.6138	0.00895403	0.733381
ENSMUSG00000091031.1:Gm17063	4.11441	1.58496	4.11441	2.61312	0.00897196	0.733381
ENSMUSG00000115548.1:5430440P10Rik	4.74593	1.152	4.74593	2.62738	0.00860462	0.733381
ENSMUSG00000103457.1:Gm37042	5.2608	-1.73697	5.2608	-2.61359	0.00895957	0.733381
ENSMUSG00000116345.1:Gm19141	4.53841	-1.90689	4.53841	-2.6183	0.0088368	0.733381
ENSMUSG00000022982.10:Sod1	5.2608	-1.73697	5.2608	-2.61359	0.00895957	0.733381
ENSMUSG00000049823.9:Zbtb12	5.13515	-1.77444	5.13515	-2.61353	0.00896115	0.733381
ENSMUSG00000100458.2:Olfr1060-ps1	3.61441	2.05889	3.61441	2.62579	0.00864471	0.733381
ENSMUSG00000059361.6:Nrsn2	6.17492	0.633872	6.17492	2.6186	0.00882924	0.733381
ENSMUSG00000035268.14:Pkig	4.53841	-1.90689	4.53841	-2.6183	0.0088368	0.733381
ENSMUSG00000091237.1:Gm17114	3.98864	-2.36257	3.98864	-2.62373	0.00869735	0.733381
ENSMUSG00000087451.1:Gm12970	2.95345	-2.73697	2.95345	-2.6138	0.00895403	0.733381
ENSMUSG00000086632.1:1700112J05Rik	4.53841	1.26303	4.53841	2.61782	0.00884942	0.733381
ENSMUSG00000092503.1:Gm20484	5.72251	0.729911	5.72251	2.62355	0.00870193	0.733381
ENSMUSG00000108237.1:Gm19757	2.95345	-2.73697	2.95345	-2.6138	0.00895403	0.733381
ENSMUSG00000107744.1:1700072O05Rik	4.80274	1.10962	4.80274	2.62203	0.00874068	0.733381
ENSMUSG00000090460.3:Gm17511	4.80274	1.10962	4.80274	2.62203	0.00874068	0.733381
ENSMUSG00000031637.13:Lrp2bp	4.37242	1.34395	4.37242	2.62685	0.00861797	0.733381
ENSMUSG00000057672.16:Pkn1	5.36778	0.827163	5.36778	2.61677	0.00887657	0.733381
ENSMUSG00000089148.1:Gm23408	5.51809	0.777608	5.51809	2.62773	0.00859564	0.733381
ENSMUSG00000060509.4:Xcr1	4.80274	1.10962	4.80274	2.62203	0.00874068	0.733381
ENSMUSG00000062393.13:Dgkk	6.22302	0.632268	6.22302	2.61476	0.00892894	0.733381
ENSMUSG00000081587.1:Gm14926	2.95345	-2.73697	2.95345	-2.6138	0.00895403	0.733381
ENSMUSG00000087677.1:Gm15226	3.98864	-2.36257	3.98864	-2.62373	0.00869735	0.733381
ENSMUSG00000097354.7:2310001H17Rik	6.71901	-1.52962	6.71901	-2.61029	0.00904657	0.738376
ENSMUSG00000086195.1:Gm6152	3.58496	2	3.58496	2.56145	0.0104236	0.739577
ENSMUSG00000064433.1:Gm25586	3.87744	1.75489	3.87744	2.58481	0.0097432	0.739577
ENSMUSG00000059647.5:Cbx3-ps7	4.95943	1	4.95943	2.57228	0.0101032	0.739577
ENSMUSG00000090550.2:Prlh	4.42587	-1.93289	4.42587	-2.60566	0.00916968	0.739577
ENSMUSG00000103516.1:Gm37431	4.87744	-1.75489	4.87744	-2.55596	0.0105895	0.739577
ENSMUSG00000095168.1:Gm4795	4.5222	-1.87447	4.5222	-2.56475	0.010325	0.739577
ENSMUSG00000019848.14:Popdc3	5.40368	0.807355	5.40368	2.57598	0.00999553	0.739577
ENSMUSG00000003746.16:Man1a	7.23504	-1.51862	7.23504	-2.58321	0.00978854	0.739577
ENSMUSG00000112460.1:Gm48120	4.20893	-2.078	4.20893	-2.57107	0.0101386	0.739577
ENSMUSG00000111657.1:Gm31592	4.42587	-1.93289	4.42587	-2.60566	0.00916968	0.739577
ENSMUSG00000018899.16:Irf1	5.529	-1.65711	5.529	-2.55977	0.0104742	0.739577
ENSMUSG00000098547.1:Mir6921	3.98864	1.63743	3.98864	2.5869	0.00968425	0.739577
ENSMUSG00000111450.1:Gm33351	4.97272	-1.77052	4.97272	-2.59019	0.00959235	0.739577
ENSMUSG00000111168.1:Gm48468	6.3513	0.613817	6.3513	2.57066	0.0101504	0.739577
ENSMUSG00000091396.2:Spanxn4	3.58496	2	3.58496	2.56145	0.0104236	0.739577
ENSMUSG00000094694.6:Ighv1-9	2.35022	-2.70044	2.35022	-2.5739	0.010056	0.739577
ENSMUSG00000094787.2:Ighv1-54	2.35022	-2.70044	2.35022	-2.5739	0.010056	0.739577
ENSMUSG00000081191.1:Gm11271	4.5222	-1.87447	4.5222	-2.56475	0.010325	0.739577
ENSMUSG00000113173.1:Gm48221	2.35022	-2.70044	2.35022	-2.5739	0.010056	0.739577
ENSMUSG00000114960.1:Gm47649	3.98864	1.63743	3.98864	2.5869	0.00968425	0.739577
ENSMUSG00000046005.4:D830044D21Rik	3.96832	-2.32193	3.96832	-2.57078	0.0101469	0.739577
ENSMUSG00000041078.7:Grid1	4.33974	-2.03562	4.33974	-2.59646	0.00941909	0.739577
ENSMUSG00000115511.1:Gm49072	4.60473	1.20945	4.60473	2.58452	0.0097515	0.739577
ENSMUSG00000053815.5:Olfr744	3.96832	-2.32193	3.96832	-2.57078	0.0101469	0.739577
ENSMUSG00000095088.3:Trav11d	3.81468	-2.45943	3.81468	-2.58215	0.00981864	0.739577
ENSMUSG00000076826.5:Trav4-2	2	2	2	2.56145	0.0104236	0.739577
ENSMUSG00000075572.1:Defb43	4.20893	-2.078	4.20893	-2.57107	0.0101386	0.739577
ENSMUSG00000115002.1:Gm10847	3	2	3	2.56145	0.0104236	0.739577
ENSMUSG00000065968.8:Ifitm7	4.5222	-1.87447	4.5222	-2.56475	0.010325	0.739577
ENSMUSG00000095033.1:Gm22349	4.72766	1.11548	4.72766	2.5629	0.0103801	0.739577
ENSMUSG00000040785.19:Ttc3	5.82193	-1.64386	5.82193	-2.59095	0.00957109	0.739577
ENSMUSG00000079657.10:Rab26	3.96832	-2.32193	3.96832	-2.57078	0.0101469	0.739577
ENSMUSG00000013236.17:Ptprs	5.58182	0.744743	5.58182	2.55771	0.0105364	0.739577
ENSMUSG00000034459.8:Ifit1	4.87744	-1.75489	4.87744	-2.55596	0.0105895	0.739577
ENSMUSG00000051984.13:Sec31b	6.97194	0.570887	6.97194	2.56067	0.0104471	0.739577
ENSMUSG00000026728.9:Vim	4.89068	-1.78136	4.89068	-2.6046	0.00919813	0.739577
ENSMUSG00000087467.1:Gm13601	3.96832	-2.32193	3.96832	-2.57078	0.0101469	0.739577
ENSMUSG00000005232.11:G6pc2	5.58182	0.744743	5.58182	2.55771	0.0105364	0.739577
ENSMUSG00000075223.4:Olfr987	6.43883	0.578173	6.43883	2.57861	0.00992001	0.739577
ENSMUSG00000070853.5:Olfr1150-ps1	3.98864	1.63743	3.98864	2.5869	0.00968425	0.739577
ENSMUSG00000084620.1:Gm25103	4.42587	-1.93289	4.42587	-2.60566	0.00916968	0.739577
ENSMUSG00000060802.8:B2m	5.68289	-1.64981	5.68289	-2.60404	0.00921324	0.739577
ENSMUSG00000088808.1:Gm24077	4.44741	1.28011	4.44741	2.58906	0.00962375	0.739577
ENSMUSG00000028060.14:Khdc4	5.49185	-1.69599	5.49185	-2.57867	0.00991827	0.739577
ENSMUSG00000001016.12:Ilf2	5.49185	-1.69599	5.49185	-2.57867	0.00991827	0.739577
ENSMUSG00000105818.1:Gm43256	3.58496	2	3.58496	2.56145	0.0104236	0.739577
ENSMUSG00000106359.1:4930554G22Rik	4.78493	1.074	4.78493	2.55817	0.0105224	0.739577
ENSMUSG00000098871.1:Mir6381	4.12396	-2.24793	4.12396	-2.58729	0.00967331	0.739577
ENSMUSG00000104903.1:Gm43707	3.35022	-2.70044	3.35022	-2.5739	0.010056	0.739577
ENSMUSG00000050141.13:Fam205c	4.97272	-1.77052	4.97272	-2.59019	0.00959235	0.739577
ENSMUSG00000033365.14:Ipo13	5.89395	-1.61298	5.89395	-2.60297	0.00924194	0.739577
ENSMUSG00000107211.1:Gm5864	5.81468	-1.62936	5.81468	-2.5591	0.0104943	0.739577
ENSMUSG00000105264.1:Gm42716	4.35022	1.29956	4.35022	2.55692	0.0105602	0.739577
ENSMUSG00000054814.14:Usp46	5.529	-1.65711	5.529	-2.55977	0.0104742	0.739577
ENSMUSG00000035861.6:Tmprss11b	5.62396	0.752072	5.62396	2.57333	0.0100726	0.739577
ENSMUSG00000090006.1:Gm16227	4.87744	-1.75489	4.87744	-2.55596	0.0105895	0.739577
ENSMUSG00000089491.1:Gm26363	3.81468	-2.45943	3.81468	-2.58215	0.00981864	0.739577
ENSMUSG00000095133.1:Gm24897	3.68316	-2.72247	3.68316	-2.59796	0.00937786	0.739577
ENSMUSG00000029561.17:Oasl2	4.20893	-2.078	4.20893	-2.57107	0.0101386	0.739577
ENSMUSG00000036639.12:Nudt1	5.12396	-1.75207	5.12396	-2.5711	0.0101377	0.739577
ENSMUSG00000029634.15:Rnf6	4.80367	-1.79355	4.80367	-2.58227	0.00981523	0.739577
ENSMUSG00000093661.1:Eif4e3	6.01482	-1.61073	6.01482	-2.59787	0.00938029	0.739577
ENSMUSG00000101878.1:Gm8203	3.35022	-2.70044	3.35022	-2.5739	0.010056	0.739577
ENSMUSG00000060412.2:Tas2r124	3.35022	-2.70044	3.35022	-2.5739	0.010056	0.739577
ENSMUSG00000110307.1:Gm3816	3.87744	1.75489	3.87744	2.58481	0.0097432	0.739577
ENSMUSG00000098741.1:Obox4-ps2	3.32193	2	3.32193	2.56145	0.0104236	0.739577
ENSMUSG00000078776.9:9530053A07Rik	5.55033	0.760812	5.55033	2.59195	0.00954345	0.739577
ENSMUSG00000109308.1:Gm44743	4.35022	1.29956	4.35022	2.55692	0.0105602	0.739577
ENSMUSG00000090958.2:Lrrc32	5.59337	0.767827	5.59337	2.60689	0.00913683	0.739577
ENSMUSG00000104958.1:Mir7238	5.49185	-1.69599	5.49185	-2.57867	0.00991827	0.739577
ENSMUSG00000031557.16:Plekha2	5.05033	-1.76081	5.05033	-2.58768	0.00966254	0.739577
ENSMUSG00000025591.6:Tma16	5.529	-1.65711	5.529	-2.55977	0.0104742	0.739577
ENSMUSG00000083734.1:Gm16209	3.96832	-2.32193	3.96832	-2.57078	0.0101469	0.739577
ENSMUSG00000034424.5:Gcsh	6.12618	-1.53727	6.12618	-2.57056	0.0101535	0.739577
ENSMUSG00000110864.1:Gm31374	4.33974	-2.03562	4.33974	-2.59646	0.00941909	0.739577
ENSMUSG00000092565.1:Gm20477	4.20681	1.49476	4.20681	2.59105	0.00956823	0.739577
ENSMUSG00000092581.1:Gm3211	3.98864	1.63743	3.98864	2.5869	0.00968425	0.739577
ENSMUSG00000098727.1:1700017I07Rik	4.33974	-2.03562	4.33974	-2.59646	0.00941909	0.739577
ENSMUSG00000031161.15:Hdac6	4.20893	-2.078	4.20893	-2.57107	0.0101386	0.739577
ENSMUSG00000035371.8:Ssx9	2.58496	2	2.58496	2.56145	0.0104236	0.739577
ENSMUSG00000083262.1:Gm14470	3	2	3	2.56145	0.0104236	0.739577
ENSMUSG00000000787.12:Ddx3x	4.5222	-1.87447	4.5222	-2.56475	0.010325	0.739577
ENSMUSG00000094775.1:Gm2759	2.58496	2	2.58496	2.56145	0.0104236	0.739577
ENSMUSG00000064697.1:Gm24147	2	2	2	2.56145	0.0104236	0.739577
ENSMUSG00000031138.4:F9	2.35022	-2.70044	2.35022	-2.5739	0.010056	0.739577
ENSMUSG00000081409.1:Gm8215	2.35022	-2.70044	2.35022	-2.5739	0.010056	0.739577
ENSMUSG00000086573.1:Gm15384	2.35022	-2.70044	2.35022	-2.5739	0.010056	0.739577
ENSMUSG00000086104.1:Gm14707	3.32193	2	3.32193	2.56145	0.0104236	0.739577
ENSMUSG00000088530.1:Gm23280	2.35022	-2.70044	2.35022	-2.5739	0.010056	0.739577
ENSMUSG00000019359.14:Gdpd2	4.33974	-2.03562	4.33974	-2.59646	0.00941909	0.739577
ENSMUSG00000082229.1:Nap1l2	5.59058	-1.67138	5.59058	-2.59016	0.0095931	0.739577
ENSMUSG00000080796.1:Gm9159	2	2	2	2.56145	0.0104236	0.739577
ENSMUSG00000034607.6:Pof1b	3	2	3	2.56145	0.0104236	0.739577
ENSMUSG00000087983.1:Gm22225	2.35022	-2.70044	2.35022	-2.5739	0.010056	0.739577
ENSMUSG00000089437.1:Gm23199	6.20177	-1.55102	6.20177	-2.60342	0.00922994	0.739577
ENSMUSG00000065536.2:Mir98	4.97272	-1.77052	4.97272	-2.59019	0.00959235	0.739577
ENSMUSG00000081931.1:Gm15211	3.68316	-2.72247	3.68316	-2.59796	0.00937786	0.739577
ENSMUSG00000102088.6:Gm21064	2	2	2	2.56145	0.0104236	0.739577
ENSMUSG00000095769.1:Gm21891	2	2	2	2.56145	0.0104236	0.739577
ENSMUSG00000102787.5:Gm30174	1	2	1	2.56145	0.0104236	0.739577
ENSMUSG00000093848.2:Gm20865	2	2	2	2.56145	0.0104236	0.739577
ENSMUSG00000099541.1:Gm21488	1	2	1	2.56145	0.0104236	0.739577
ENSMUSG00000100570.6:Gm29399	2	2	2	2.56145	0.0104236	0.739577
ENSMUSG00000099910.1:Gm29651	1	2	1	2.56145	0.0104236	0.739577
ENSMUSG00000100974.1:Gm28459	2.58496	2	2.58496	2.56145	0.0104236	0.739577
ENSMUSG00000100996.1:Gm29169	2.35022	-2.70044	2.35022	-2.5739	0.010056	0.739577
ENSMUSG00000101991.1:Gm21724	2	2	2	2.56145	0.0104236	0.739577
ENSMUSG00000100032.1:Gm20817	1	2	1	2.56145	0.0104236	0.739577
ENSMUSG00000101478.1:Gm20859	2	2	2	2.56145	0.0104236	0.739577
ENSMUSG00000100925.1:Gm28898	1	2	1	2.56145	0.0104236	0.739577
ENSMUSG00000101058.1:Gm21829	1	2	1	2.56145	0.0104236	0.739577
ENSMUSG00000100125.1:Gm28739	2.35022	-2.70044	2.35022	-2.5739	0.010056	0.739577
ENSMUSG00000099824.1:Gm28218	2	2	2	2.56145	0.0104236	0.739577
ENSMUSG00000115771.1:Gm49312	5.42587	-1.68182	5.42587	-2.54949	0.0107881	0.744002
ENSMUSG00000066938.1:Gm10190	5.91645	0.662965	5.91645	2.55141	0.0107288	0.744002
ENSMUSG00000026950.17:Neb	3.66096	-2.67807	3.66096	-2.54946	0.0107889	0.744002
ENSMUSG00000107521.1:Gm43994	4.85712	1.07039	4.85712	2.5517	0.0107199	0.744002
ENSMUSG00000073944.6:Olfr619	4.51809	1.22239	4.51809	2.55068	0.0107512	0.744002
ENSMUSG00000000244.17:Tspan32	4.51809	1.22239	4.51809	2.55068	0.0107512	0.744002
ENSMUSG00000091764.3:Zfp964	5.42587	-1.68182	5.42587	-2.54949	0.0107881	0.744002
ENSMUSG00000020257.13:Wdr82	5.18316	-1.72247	5.18316	-2.54963	0.0107838	0.744002
ENSMUSG00000057836.12:Xlr3a	3.66096	-2.67807	3.66096	-2.54946	0.0107889	0.744002
ENSMUSG00000062168.12:Ppef1	3.66096	-2.67807	3.66096	-2.54946	0.0107889	0.744002
ENSMUSG00000047793.13:Sned1	6.47236	0.565063	6.47236	2.54633	0.0108862	0.746941
ENSMUSG00000083413.1:Vmn1r-ps110	4.08995	1.53605	4.08995	2.54676	0.0108728	0.746941
ENSMUSG00000051732.2:Pabpc2	4.08995	1.53605	4.08995	2.54676	0.0108728	0.746941
ENSMUSG00000101900.1:Mrgprb12-ps	4.08995	1.53605	4.08995	2.54676	0.0108728	0.746941
ENSMUSG00000040209.12:Zfp704	4.96018	-1.74543	4.96018	-2.54343	0.0109769	0.750337
ENSMUSG00000100039.1:Gm28959	4.96018	-1.74543	4.96018	-2.54343	0.0109769	0.750337
ENSMUSG00000088052.1:Gm26152	4.96018	-1.74543	4.96018	-2.54343	0.0109769	0.750337
ENSMUSG00000085675.1:Gm12022	4.32193	-2	4.32193	-2.54235	0.0110111	0.750803
ENSMUSG00000110285.1:Gm45524	4.32193	-2	4.32193	-2.54235	0.0110111	0.750803
ENSMUSG00000102590.1:Mannr	5.11441	0.941106	5.11441	2.53842	0.0111354	0.758329
ENSMUSG00000097347.1:Gm17275	4.10473	-2.20945	4.10473	-2.53509	0.0112418	0.762724
ENSMUSG00000088104.1:Gm22380	4.10473	-2.20945	4.10473	-2.53509	0.0112418	0.762724
ENSMUSG00000086008.8:Gm8817	4.10473	-2.20945	4.10473	-2.53509	0.0112418	0.762724
ENSMUSG00000058740.14:Kcnt1	6.3157	-1.52223	6.3157	-2.53461	0.0112572	0.762825
ENSMUSG00000114828.1:AI463229	5.05426	0.938599	5.05426	2.53367	0.0112876	0.762997
ENSMUSG00000104234.1:5330439B14Rik	5.05426	0.938599	5.05426	2.53367	0.0112876	0.762997
ENSMUSG00000064715.1:Gm24207	2.91645	-2.66297	2.91645	-2.53296	0.0113105	0.763598
ENSMUSG00000108727.1:Gm44779	4.78966	-1.76553	4.78966	-2.53205	0.0113397	0.764626
ENSMUSG00000033952.14:Aspm	5.03841	-1.73697	5.03841	-2.52767	0.0114823	0.768555
ENSMUSG00000098200.1:Gm7763	3.79248	-2.41504	3.79248	-2.52772	0.0114805	0.768555
ENSMUSG00000057977.10:Skint11	3.79248	-2.41504	3.79248	-2.52772	0.0114805	0.768555
ENSMUSG00000082825.1:Gm15741	3.79248	-2.41504	3.79248	-2.52772	0.0114805	0.768555
ENSMUSG00000095209.1:Gm22398	3.79248	-2.41504	3.79248	-2.52772	0.0114805	0.768555
ENSMUSG00000103536.1:Gm37837	3.79248	-2.41504	3.79248	-2.52772	0.0114805	0.768555
ENSMUSG00000058952.12:Cfi	6.72147	0.557057	6.72147	2.52662	0.0115166	0.769908
ENSMUSG00000077664.1:Gm26145	3.96241	1.58496	3.96241	2.51856	0.0117837	0.772391
ENSMUSG00000100007.1:Gm5527	4.42587	1.23704	4.42587	2.51943	0.0117545	0.772391
ENSMUSG00000073491.11:Ifi213	4.42587	1.23704	4.42587	2.51943	0.0117545	0.772391
ENSMUSG00000048240.14:Gng7	5.5736	-1.63743	5.5736	-2.51783	0.011808	0.772391
ENSMUSG00000113062.1:Gm48895	3.96241	1.58496	3.96241	2.51856	0.0117837	0.772391
ENSMUSG00000041536.13:Serpina3a	4.18316	1.44746	4.18316	2.524	0.0116027	0.772391
ENSMUSG00000076916.1:Traj13	4.18316	1.44746	4.18316	2.524	0.0116027	0.772391
ENSMUSG00000100615.1:Gm5511	5.49363	0.728698	5.49363	2.52352	0.0116185	0.772391
ENSMUSG00000024677.13:Ms4a6b	4.42587	1.23704	4.42587	2.51943	0.0117545	0.772391
ENSMUSG00000087433.1:Gm14167	6.18439	-1.51625	6.18439	-2.52033	0.0117246	0.772391
ENSMUSG00000103275.1:Gm36983	3.96241	1.58496	3.96241	2.51856	0.0117837	0.772391
ENSMUSG00000082279.1:Gm12870	3.96241	1.58496	3.96241	2.51856	0.0117837	0.772391
ENSMUSG00000108100.1:Gm5876	4.18316	1.44746	4.18316	2.524	0.0116027	0.772391
ENSMUSG00000055093.10:Gm8430	4.42587	1.23704	4.42587	2.51943	0.0117545	0.772391
ENSMUSG00000039043.5:Arpin	5.52014	-1.63941	5.52014	-2.52205	0.0116673	0.772391
ENSMUSG00000110431.1:Olfr892-ps1	4.42587	1.23704	4.42587	2.51943	0.0117545	0.772391
ENSMUSG00000111394.1:AC160637.1	3.85022	1.70044	3.85022	2.51806	0.0118004	0.772391
ENSMUSG00000111492.1:Aldoa-ps3	3.85022	1.70044	3.85022	2.51806	0.0118004	0.772391
ENSMUSG00000041735.8:Gm13178	3.94741	-2.28011	3.94741	-2.51631	0.0118592	0.774815
ENSMUSG00000104400.1:Gm38010	3.32193	-2.64386	3.32193	-2.51208	0.0120022	0.774923
ENSMUSG00000020323.14:Prss57	4.612	-1.82312	4.612	-2.51165	0.0120167	0.774923
ENSMUSG00000062078.15:Qk	4.612	-1.82312	4.612	-2.51165	0.0120167	0.774923
ENSMUSG00000117629.1:CT030642.2	3.32193	-2.64386	3.32193	-2.51208	0.0120022	0.774923
ENSMUSG00000027582.16:Zgpat	4.612	-1.82312	4.612	-2.51165	0.0120167	0.774923
ENSMUSG00000036403.15:Cep135	4.612	-1.82312	4.612	-2.51165	0.0120167	0.774923
ENSMUSG00000105084.1:Gm43365	3.32193	-2.64386	3.32193	-2.51208	0.0120022	0.774923
ENSMUSG00000029725.10:Ppp1r35	5.62515	-1.63559	5.62515	-2.51391	0.0119401	0.774923
ENSMUSG00000095596.1:Gm24303	3.32193	-2.64386	3.32193	-2.51208	0.0120022	0.774923
ENSMUSG00000030019.6:Fbxl14	5.36651	-1.68589	5.36651	-2.51171	0.0120147	0.774923
ENSMUSG00000031333.7:Abcb7	4.612	-1.82312	4.612	-2.51165	0.0120167	0.774923
ENSMUSG00000025260.10:Hsd17b10	5.41645	-1.66297	5.41645	-2.51066	0.0120507	0.776199
ENSMUSG00000087058.1:Gm12301	4.50561	-1.8413	4.50561	-2.50996	0.0120743	0.776536
ENSMUSG00000024406.16:Pou5f1	5.66096	0.678072	5.66096	2.50967	0.0120843	0.776536
ENSMUSG00000115032.1:Gm49301	5.5701	0.721284	5.5701	2.50773	0.0121511	0.778081
ENSMUSG00000116356.1:Gm49407	5.90689	0.643856	5.90689	2.50813	0.0121371	0.778081
ENSMUSG00000082815.2:Gm5678	5.5701	0.721284	5.5701	2.50773	0.0121511	0.778081
ENSMUSG00000005501.14:Usp40	4.89232	1	4.89232	2.50599	0.0122111	0.780096
ENSMUSG00000033054.7:Npat	5.82955	-1.57032	5.82955	-2.50636	0.0121983	0.780096
ENSMUSG00000117653.1:AC144860.4	3.78112	1.94753	3.78112	2.50413	0.0122753	0.780553
ENSMUSG00000024666.5:Tmem138	5.47382	-1.65992	5.47382	-2.5044	0.0122661	0.780553
ENSMUSG00000073915.5:Olfr676	3.78112	1.94753	3.78112	2.50413	0.0122753	0.780553
ENSMUSG00000083755.1:Gm14559	3.78112	1.94753	3.78112	2.50413	0.0122753	0.780553
ENSMUSG00000021411.16:Pxdc1	6.15046	0.584963	6.15046	2.5017	0.0123599	0.784107
ENSMUSG00000031808.7:Slc27a1	6.19937	0.584963	6.19937	2.5017	0.0123599	0.784107
ENSMUSG00000050201.9:Otop2	5.47272	0.770518	5.47272	2.50013	0.0124147	0.786669
ENSMUSG00000021539.9:Lect2	4.64846	1.12199	4.64846	2.49912	0.0124501	0.78709
ENSMUSG00000057143.15:Trim12c	4.64846	1.12199	4.64846	2.49912	0.0124501	0.78709
ENSMUSG00000104504.1:Gm7445	3.55426	1.9386	3.55426	2.49437	0.0126181	0.789498
ENSMUSG00000091114.1:Gm3138	4.70893	1.078	4.70893	2.49675	0.0125336	0.789498
ENSMUSG00000116593.1:AC166572.1	3.55426	1.9386	3.55426	2.49437	0.0126181	0.789498
ENSMUSG00000027566.15:Psma7	5.75439	-1.60039	5.75439	-2.49547	0.0125789	0.789498
ENSMUSG00000080754.1:Rpl36-ps7	4.70893	1.078	4.70893	2.49675	0.0125336	0.789498
ENSMUSG00000081670.1:Gm15697	4.26958	1.36923	4.26958	2.49452	0.0126128	0.789498
ENSMUSG00000107675.1:Gm30332	4.26958	1.36923	4.26958	2.49452	0.0126128	0.789498
ENSMUSG00000031591.14:Asah1	5.70734	-1.6009	5.70734	-2.4966	0.0125391	0.789498
ENSMUSG00000035443.10:Thyn1	5.79996	-1.59991	5.79996	-2.49442	0.0126163	0.789498
ENSMUSG00000016252.7:Atp5e	4.94741	-1.71989	4.94741	-2.49166	0.0127148	0.792829
ENSMUSG00000080923.1:Gm5400	4.94741	-1.71989	4.94741	-2.49166	0.0127148	0.792829
ENSMUSG00000083213.2:Gm14875	4.94741	-1.71989	4.94741	-2.49166	0.0127148	0.792829
ENSMUSG00000031158.11:Timm17b	4.83974	1.03562	4.83974	2.48938	0.0127967	0.797023
ENSMUSG00000024340.14:Btnl2	5.87221	0.635236	5.87221	2.48861	0.0128244	0.79784
ENSMUSG00000100662.1:Gm19029	4.06464	1.48543	4.06464	2.47807	0.0132095	0.798187
ENSMUSG00000019841.15:Rev3l	5.02628	-1.71272	5.02628	-2.48249	0.0130469	0.798187
ENSMUSG00000112619.1:1700030E10Rik	4.06464	1.48543	4.06464	2.47807	0.0132095	0.798187
ENSMUSG00000035963.8:Odf3l2	4.69616	-1.77761	4.69616	-2.48616	0.0129129	0.798187
ENSMUSG00000025396.7:Hsd17b6	4.08496	-2.16993	4.08496	-2.48146	0.0130845	0.798187
ENSMUSG00000020297.10:Nsg2	5.29436	-1.66985	5.29436	-2.47972	0.0131487	0.798187
ENSMUSG00000081098.1:Gm12220	4.49718	1.18057	4.49718	2.48161	0.0130792	0.798187
ENSMUSG00000085609.1:1700016P03Rik	7.22302	0.537657	7.22302	2.47886	0.0131802	0.798187
ENSMUSG00000021193.10:Pitrm1	5.56496	-1.62015	5.56496	-2.48102	0.0131008	0.798187
ENSMUSG00000113469.1:Gm7065	4.06464	1.48543	4.06464	2.47807	0.0132095	0.798187
ENSMUSG00000065899.1:Gm24523	4.30367	-1.96347	4.30367	-2.48686	0.0128875	0.798187
ENSMUSG00000098663.1:Mir6958	4.49718	1.18057	4.49718	2.48161	0.0130792	0.798187
ENSMUSG00000022956.11:Atp5o	4.08496	-2.16993	4.08496	-2.48146	0.0130845	0.798187
ENSMUSG00000092511.7:Gm20547	6.86831	-1.47805	6.86831	-2.48333	0.013016	0.798187
ENSMUSG00000092390.1:Gm20541	3.28493	1.926	3.28493	2.4806	0.013116	0.798187
ENSMUSG00000027808.8:Serp1	4.69616	-1.77761	4.69616	-2.48616	0.0129129	0.798187
ENSMUSG00000105378.1:Gm42515	4.06464	1.48543	4.06464	2.47807	0.0132095	0.798187
ENSMUSG00000028520.12:4921539E11Rik	4.40849	-1.89812	4.40849	-2.47962	0.0131521	0.798187
ENSMUSG00000106113.1:Gm43779	3.28493	1.926	3.28493	2.4806	0.013116	0.798187
ENSMUSG00000105890.1:Gm42780	4.30367	-1.96347	4.30367	-2.48686	0.0128875	0.798187
ENSMUSG00000049168.9:Olfr449	4.06464	1.48543	4.06464	2.47807	0.0132095	0.798187
ENSMUSG00000107823.1:Gm44436	4.49718	1.18057	4.49718	2.48161	0.0130792	0.798187
ENSMUSG00000040857.15:Erf	5.10106	-1.70627	5.10106	-2.4842	0.0129844	0.798187
ENSMUSG00000108601.1:Gm44645	4.08496	-2.16993	4.08496	-2.48146	0.0130845	0.798187
ENSMUSG00000109687.1:Hspd1-ps2	3.28493	1.926	3.28493	2.4806	0.013116	0.798187
ENSMUSG00000031841.19:Cdh13	5.29436	-1.66985	5.29436	-2.47972	0.0131487	0.798187
ENSMUSG00000046807.10:Lrrc75b	7.17492	0.536053	7.17492	2.47491	0.0133268	0.803502
ENSMUSG00000086794.1:Gm11642	5.23989	0.86507	5.23989	2.47523	0.0133151	0.803502
ENSMUSG00000111016.1:Gm48462	5.75686	0.661198	5.75686	2.4726	0.0134132	0.806047
ENSMUSG00000092647.1:Gm22234	5.75686	0.661198	5.75686	2.4726	0.0134132	0.806047
ENSMUSG00000030704.14:Rab6a	5.82215	-1.55552	5.82215	-2.47285	0.0134042	0.806047
ENSMUSG00000024749.8:Tmc1	4.77537	-1.73697	4.77537	-2.4721	0.0134324	0.80631
ENSMUSG00000114903.1:Gm46419	5.83665	0.626185	5.83665	2.46811	0.0135828	0.812409
ENSMUSG00000055480.7:Zfp458	5.37744	0.754888	5.37744	2.46795	0.013589	0.812409
ENSMUSG00000056116.18:H2-T22	6.4638	-1.47175	6.4638	-2.46783	0.0135934	0.812409
ENSMUSG00000070544.6:Top1	6.4638	-1.47175	6.4638	-2.46783	0.0135934	0.812409
ENSMUSG00000103706.1:6820402A03Rik	2.95345	1.90689	2.95345	2.45973	0.0139043	0.81549
ENSMUSG00000097001.1:1700054K02Rik	6.65559	0.526546	6.65559	2.45151	0.0142258	0.81549
ENSMUSG00000100484.1:Gm7133	4.56464	1.12928	4.56464	2.44979	0.0142938	0.81549
ENSMUSG00000092399.1:4930556N13Rik	4.48864	-1.80735	4.48864	-2.45389	0.014132	0.81549
ENSMUSG00000056008.1:Gm11541	4.86396	-1.72792	4.86396	-2.46462	0.0137157	0.81549
ENSMUSG00000113523.1:Gm48366	3.82193	1.64386	3.82193	2.44868	0.014338	0.81549
ENSMUSG00000032846.10:Zswim6	6.13748	-1.49033	6.13748	-2.45837	0.0139571	0.81549
ENSMUSG00000105635.1:Gm44469	3.29248	-2.58496	3.29248	-2.44774	0.0143757	0.81549
ENSMUSG00000114272.1:Gm36704	4.56464	1.12928	4.56464	2.44979	0.0142938	0.81549
ENSMUSG00000115648.1:Gm49008	4.15871	1.39855	4.15871	2.45468	0.014101	0.81549
ENSMUSG00000115896.1:Gm36677	3.82193	1.64386	3.82193	2.44868	0.014338	0.81549
ENSMUSG00000042660.7:Wdr55	4.48864	-1.80735	4.48864	-2.45389	0.014132	0.81549
ENSMUSG00000036352.16:Ubac1	6.02117	-1.54649	6.02117	-2.45239	0.0141909	0.81549
ENSMUSG00000108931.2:Olfr1284	4.15871	1.39855	4.15871	2.45468	0.014101	0.81549
ENSMUSG00000027291.15:Vps39	4.86396	-1.72792	4.86396	-2.46462	0.0137157	0.81549
ENSMUSG00000027200.17:Sema6d	4.59615	-1.79141	4.59615	-2.45837	0.0139571	0.81549
ENSMUSG00000027363.15:Usp8	6.13748	-1.49033	6.13748	-2.45837	0.0139571	0.81549
ENSMUSG00000102167.1:Gm2345	3.29248	-2.58496	3.29248	-2.44774	0.0143757	0.81549
ENSMUSG00000081460.1:Gm13168	5.46018	0.745427	5.46018	2.44847	0.0143465	0.81549
ENSMUSG00000108138.1:Gm18485	4.48864	-1.80735	4.48864	-2.45389	0.014132	0.81549
ENSMUSG00000096294.1:Gm10302	3.82193	1.64386	3.82193	2.44868	0.014338	0.81549
ENSMUSG00000094493.2:Olfr700	3.82193	1.64386	3.82193	2.44868	0.014338	0.81549
ENSMUSG00000074441.3:Gm15292	3.29248	-2.58496	3.29248	-2.44774	0.0143757	0.81549
ENSMUSG00000050914.16:Ankrd37	4.59615	-1.79141	4.59615	-2.45837	0.0139571	0.81549
ENSMUSG00000109746.1:Gm7499	2.95345	1.90689	2.95345	2.45973	0.0139043	0.81549
ENSMUSG00000111336.1:Aldoa-ps4	3.82193	1.64386	3.82193	2.44868	0.014338	0.81549
ENSMUSG00000103624.1:Gm3081	3.61441	-2.58496	3.61441	-2.44774	0.0143757	0.81549
ENSMUSG00000089127.1:Gm26401	1.29248	-2.58496	1.29248	-2.44774	0.0143757	0.81549
ENSMUSG00000025043.3:Dusp21	3.61441	-2.58496	3.61441	-2.44774	0.0143757	0.81549
ENSMUSG00000036131.12:Frmd7	4.48864	-1.80735	4.48864	-2.45389	0.014132	0.81549
ENSMUSG00000046993.6:Gm5637	2.29248	-2.58496	2.29248	-2.44774	0.0143757	0.81549
ENSMUSG00000081743.3:Gm4911	2.29248	-2.58496	2.29248	-2.44774	0.0143757	0.81549
ENSMUSG00000083414.1:Gm14840	3.29248	-2.58496	3.29248	-2.44774	0.0143757	0.81549
ENSMUSG00000083744.1:Gm14824	4.48864	-1.80735	4.48864	-2.45389	0.014132	0.81549
ENSMUSG00000106264.1:Mir7646	3.29248	-2.58496	3.29248	-2.44774	0.0143757	0.81549
ENSMUSG00000081306.1:Gm15266	5.69937	-1.58496	5.69937	-2.46158	0.0138327	0.81549
ENSMUSG00000088232.1:Gm25429	2.95345	1.90689	2.95345	2.45973	0.0139043	0.81549
ENSMUSG00000101108.1:Gm29038	2.29248	-2.58496	2.29248	-2.44774	0.0143757	0.81549
ENSMUSG00000099766.1:Gm28767	1.29248	-2.58496	1.29248	-2.44774	0.0143757	0.81549
ENSMUSG00000100460.1:Gm28145	1.29248	-2.58496	1.29248	-2.44774	0.0143757	0.81549
ENSMUSG00000100804.1:Gm28150	1.29248	-2.58496	1.29248	-2.44774	0.0143757	0.81549
[truncated: 53,729 more rows]

## Sheet: H3K4me3_IFNgvsCtr
	A	log2FC	sd	zscore	P-val	Adj_pval
[truncated: 54,712 more rows]

[truncated: 5 more sheets: number_of_interactions_per_gene, Enrichment, Bivalent, H3K4me3Only, H3K27me3Only]
