# Supplementary material for: Epigenomic priming of immune genes implicates oligodendroglia in multiple sclerosis susceptibility
Source: Neuron. Author manuscript; Available in PMC 2023 Apr 6. (PMC9810341; doi:10.1016/j.neuron.2021.12.034)
Supplement: Supplementary Material [file NIHMS1854707-supplement-Supplementary_Material.zip › 1-s2.0-S0896627321010898-mmc9.xlsx]

## Sheet: Info
Supplementary Table 8 - SNPs and outside variants associated with susceptibility in MS and their overlap with chromatin accessibility in mouse OLG and MiGl in EAE and CFA-Ctr
LDSC	ldsc (celltype specific analysis), coefficients for oligodendroglia and microglia peaks liftover to hg19 association to MS associated SNPs
GWAS_MS_MAGMA	Gene enrichment sets coefficient using MAGMA for oligodendroglia and microglia. Peaks were liftover to hg19 and annotated to nearby genes whithin a window.
MS_associated_GWAS_loci_overlap_GREGOR	SNP enrichment results for all MS associated variants together ( MHC, nonMHC, Suggestive MHC and outside variants)
	input_celltype_peaks	Tested Celltype peaks (regulatory regions)
	InBed_Index_SNP	Number of index SNPs or their LD proxies that overlaps regulatory regions in each celltype
	ExpectNum_of_InBed_SNP	Exprected number of SNPs overlaping regulatory regions in each celltype
	Pvalue	P-val calculated assuming a sum of binomial distributions to represent the number of index SNPs that overlap a dataset compared to the expectation observed in the matched control sets.
MS_nonMHC_GWAS_loci_overlap_GREGOR	SNP enrichment results for nonMHC MS associated variants.
	input_celltype_peaks	Tested Celltype peaks (regulatory regions)
	InBed_Index_SNP	Number of index SNPs or their LD proxies that overlaps regulatory regions in each celltype
	ExpectNum_of_InBed_SNP	Exprected number of SNPs overlaping regulatory regions in each celltype
	Pvalue	P-val calculated assuming a sum of binomial distributions to represent the number of index SNPs that overlap a dataset compared to the expectation observed in the matched control sets.
Intersection_peaks_SNPs_mm10_hg19	mm10 peaks lifover to hg19 intersection with published MS associated SNPs.
	mm10 scATAC-peak	scATAC peaks EAE and Ctrl in Oligodendroglia and MiGl, coordenates in mm10
		peak_chr	chromosome
		start_peak	start coordenate
		end_peak	end coordenate
		peaks_ID_mm10	peak ID
		mm10_peak_annotation	Genomic annotation
		mm10_annotated_gene/hg19_annotated_gene	Closest gene to the peak
	mm10 scATAC peaks liftover to hg19	scATAC peaks EAE and Ctrl in Oligodendroglia and MiGl Liftover to hg19
		liftover_hg19_peak_chr	chromosome
		liftover_hg19_peak_start	start
		liftover_hg19_peak_end	end
		liftover_hg19_peak_ID	ID
	SNP coordenates	MS Associated SNPs location in hg19 ( MHC, nonMHC, suggestive MHC and outside variants)
		SNP_chr	chromosome
		SNP_bp	location
		SNP_ID	rs/ID
		Published_SNP_db_Source	Souce database category (MHC, nonMHC, Suggestive MHC or outside variants)
	hg19 scATAC-seq intersecting SNPs related to mouse liftover scATAC-peaks	Overlap of mouse liftover peaks with SNPs to human healhty patiens brain samples from Corces et al. (human ATAC are specific to different brain celltypes, annotations in hg19). Celltype names in the cells when there is an overlap between mouse liftover scATAC peaks and human ATAC peaks in hg19. Empty cells, no overlap was found.
		hg19_OPC_peaks
		hg19_oligodendrocyte_peaks
		hg19_microglia_peaks
		hg19_Nigral_neurons_peaks
		hg19_inhibitory_neurons_peaks
		hg19_excitatory_neurons_peaks
		hg19_astrocytes_peaks
	Human_Gray_matter_multiome	Overlap of mouse liftover peaks with SNPs to human healhty patiens Gray Matter samples multiome data (human ATAC peaks are specific to different brain celltypes, annotations in hg19).Celltype names in the cells when there is an overlap between mouse liftover scATAC peaks and human ATAC peaks in hg19. Empty cells, no overlap was found.
		ASTRO
		ENDO
		OLIGO
		OPC
		MIGL
		INHNEU
		EXCNEU
Intersection_IFNG_peaks_SNPs_mm10_hg19	Ctr-OPC and IFNG-treated OPCSs mm10 peaks lifover to hg19 intersection with published MS associated SNPs.
	mm10 IFNg treated OPCs ATAC-peak	peak_chr
		start_peak
		end_peak
		peaks_ID_mm10
		mm10_peak_annotation
		mm10_annotated_gene
	mm10 IFNg treated OPCs ATAC peaks liftover to hg19	liftover_hg19_peak_chr
		liftover_hg19_peak_start
		liftover_hg19_peak_end
	SNP location hg19	SNP_chr	hg19
		SNP_bp
		SNP_ID
		Published_SNP_db_Source
All intersecting SNP variant with human control sampels regulatory regions (hg19) from Corces et al. And Gray matter control multiome. Each tab refers to a specific SNPs source ( MHC, nonMHC, outside variants and suggestive MHC).
Corces et al.
Intersection_Hg19_Corces_SNP_suggestive
Intersection_Hg19_Corces_SNP_MHC
Intersection_Hg19_Corces_SNP_nonMHC
Intersection_Hg19_Corces_SNP_outside_variants
Human Control Gray matter multiome
HS_GMCtr_multiome_Intersection_SNP_suggestive
HS_GMCtr_multiome_Intersection_SNP_MHC
HS_GMCtr_multiome_Intersection_SNP_nonMHC
HS_GMCtr_multiome_Intersection_SNP_outside
	closest_gene2peak	Closest annotated gene
	celltype	Annotated celltype for the regulatory region
	chr_SNP	SNP chromosome (hg19)
	SNP	SNP location (hg19)
	SNP_ID	rs/ID

## Sheet: LDSC
LDSC
Comparison	Coefficient	Coefficient_std_error	Coefficient_P_value
MiGlvsAll	4.13215e-06	8.7119e-07	1.0523e-06
MOL5/6 (CTRL vs EAE)	1.31363e-05	5.53697e-06	0.00883483
OPC (CTRL vs EAE)	2.94399e-06	1.77183e-06	0.048301
MOL5/6vsMiGl	4.00104e-06	2.45396e-06	0.051504
MOL5/6EAEvsAll	3.93015e-06	2.50669e-06	0.0584565
MOL5/6CtrvsMiGl	3.62069e-06	2.36086e-06	0.0625604
MOL5/6CtrvsAll	3.53955e-06	2.41018e-06	0.0709731
MOL2 (CTRL vs EAE)	1.30932e-06	1.12243e-06	0.121707
OPCEAEvsAll	4.89241e-07	1.26043e-06	0.348952
OPCvsMiGl	4.20959e-07	1.26122e-06	0.369276
OPCCtrvsAll	-2.72952e-07	9.44673e-07	0.613685
OPCCtrvsMiGl	-3.58477e-07	9.49467e-07	0.64712
MOL2EAEvsAll	-8.69339e-07	5.90234e-07	0.929607
MOL2vsMiGl	-8.78269e-07	5.79062e-07	0.93533
MOL2CtrvsAll	-1.06486e-06	5.4634e-07	0.974357
MOL2CtrvsMiGl	-1.01627e-06	5.18392e-07	0.975027

## Sheet: GWAS_MS_MAGMA
MAGMA
# MEAN_SAMPLE_SIZE = 26621
# TOTAL_GENES = 17074
# CONDITIONED_INTERNAL = genesize, log_genesize, genedensity, log_genedensity, inverse_mac, log_inverse_mac
SET	NGENES	BETA	BETA_STD	SE	P
MOL56Ctr	118	0.169	0.014	0.0921	0.033298
MOL56EAE	114	0.167	0.0136	0.094	0.037958
MOL2Ctr	880	0.0076	0.00168	0.0332	0.40954
MOL2EAE	697	0.0347	0.00686	0.0372	0.17535
OPCCtr	968	0.0103	0.00238	0.0325	0.37575
OPCEAE	651	0.0217	0.00415	0.0388	0.28858
MiGl	1864	0.102	0.0319	0.0226	3.0257e-06
MOL56all	118	0.169	0.014	0.0921	0.033298
MOL2all	882	0.00708	0.00157	0.0332	0.41553
OPCall	1721	0.0211	0.00635	0.0247	0.19692
Human_Ctr_Hg19_ATAC_peaks
#	MEAN_SAMPLE_SIZE			26621
#	TOTAL_GENES			17074
#	CONDITIONED_INTERNAL			genesize,	log_genesize,	genedensity,	log_genedensity,	inverse_mac,	log_inverse_mac
SET	NGENES	BETA	BETA_STD	SE	P
microglia_ctrl_Corces	12836	0.0307	0.0133	0.0167	0.032733
opc_ctrl_Corces	13020	-0.000817	-0.000348	0.0171	0.519
oligo_ctrl_Corces	13515	-0.00589	-0.00239	0.0178	0.62934
Astro_ctrl_Corces	13253	-0.0125	-0.0044	0.0223	0.71211
Inhneu_ctrl_Corces	13455	-0.00864	-0.00293	0.0228	0.64738
Excneu_ctrl_Corces	12948	-0.0188	-0.007	0.0208	0.8169
Nigneu_ctrl_Corces	11685	0.00389	0.00168	0.018	0.41417
ENDO_GMCtr_multiome	10722	-0.0457	-0.0211	0.0169	0.99662
ASTRO_GMCtr_multiome	13547	-0.00697	-0.00232	0.0236	0.61624
MIGL_GMCtr_multiome	11727	-0.00638	-0.00274	0.0182	0.63716
EXCNEU_GMCtr_multiome	12824	-0.0113	-0.00428	0.0205	0.70969
INHNEU_GMCtr_multiome	11381	-0.0134	-0.00594	0.0179	0.77402
OPC_GMCtr_multiome	12650	-0.0354	-0.0137	0.0202	0.9599
OLIGO_GMCtr_multiome	13627	-0.00721	-0.00236	0.0237	0.61935
mm10 Ifng ATAC peaks liftover to hg19
#	MEAN_SAMPLE_SIZE			26621
#	TOTAL_GENES			17074
#	CONDITIONED_INTERNAL			genesize,	log_genesize,	genedensity,	log_genedensity,	inverse_mac,	log_inverse_mac
SET	NGENES	BETA	BETA_STD	SE	P
Dexa	13644	0.0116	0.00466	0.0187	0.2665
Ctr	13781	0.0202	0.00797	0.0189	0.14299
Ifng	13716	-0.00656	-0.00261	0.0188	0.63623

## Sheet: MS_assoc_GWAS_loci_overl_GREGOR
GREGOR
input_celltype_peaks	InBed_Index_SNP	ExpectNum_of_InBed_SNP	PValue
scATAC-seq peaks EAE and Ctrl						GREGOR parameters:
MIGL	97	25.6094	8.04245e-32			neighbor	500
MOL2_Ctr	31	16.3993	0.000542403			LD_windowsize	10000
MOL2_EAE	40	17.8016	1.52496e-06
MOL56_Ctr	53	25.8087	4.22316e-07
MOL56_EAE	62	30.5069	5.15222e-08
OPC_Ctr	42	25.4579	0.000948078
OPC_EAE	52	27.9062	9.34588e-06
OPC_EAE.shuffle	0	NA	NA
Ctr.shuffle	0	NA	NA
MOL56_EAE.shuffle	0	NA	NA
MOL56_Ctr.shuffle	0	NA	NA
MOL2_EAE.shuffle	0	NA	NA
MOL2_Ctr.shuffle	0	NA	NA
MIGL.shuffle	0	NA	NA
Healthy patients scATAC-seq peaks Corces et al.
opc	63	38.0077	3.73438e-05
oligo	78	52.6691	0.000175374
Astro	89	54.1933	7.59741e-07
microglia	109	37.4193	2.625e-26
Excitatory_neurons	93	60.9066	9.69664e-06
Nigral_neurons	43	21.3509	9.7266e-06
Inhibitory_neurons	96	68.9118	0.000237945
oligo_shuffle	1	0.110291	0.106973
opc_shuffle	0	NA	NA
Astro_shuffle	0	NA	NA
microglia_shuffle	0	NA	NA
Excitatory_neurons_shuffle	0	NA	NA
Nigral_neurons_shuffle	0	NA	NA
Inhibitory_neurons_shuffle	0	NA	NA
Bulk ATAC-seq peaks, Ctr-OPCs and IFNG-treated OPCs
Bulk_ATAC_Ifng	102	59.638	1.05603e-08
Bulk_ATAC_Ctr	104	58.7284	1.01845e-09
Bulk_ATAC_Ctr_shuffle	0	NA	NA
Bulk_ATAC_Ifng_shuffle	0	NA	NA
Human Ctrl Grey Matter muilti-ome
atac_HS_GMCtr_multiome_MIGL	45	25.0641	9.49e-05
atac_HS_GMCtr_multiome_OPC	39	26.8828	0.0122572
atac_HS_GMCtr_multiome_INHNEU	27	15.8357	0.00515083
atac_HS_GMCtr_multiome_ASTRO	80	44.0948	5.73e-08
atac_HS_GMCtr_multiome_ENDO	22	11.333	0.00249429
atac_HS_GMCtr_multiome_OLIGO	72	45.2922	3.75e-05
atac_HS_GMCtr_multiome_EXCNEU	44	28.1367	0.00205
atac_HS_GMCtr_multiome_MIGL_shuffle	0	NA	NA
atac_HS_GMCtr_multiome_OPC_shuffle	0	NA	NA
atac_HS_GMCtr_multiome_INHNEU_shuffle	1	0.120038	0.115919
atac_HS_GMCtr_multiome_ASTRO_shuffle	0	NA	NA
atac_HS_GMCtr_multiome_ENDO_shuffle	0	NA	NA
atac_HS_GMCtr_multiome_OLIGO_shuffle	0	NA	NA
atac_HS_GMCtr_multiome_EXCNEU_shuffle	0	NA	NA

## Sheet: MS_nonMHC_GWAS_loci_overl_GREGO
GREGOR
input_celltype_peaks	InBed_Index_SNP	ExpectNum_of_InBed_SNP	PValue
scATAC-seq peaks Corces						GREGOR parameters:
OPC	24	17.7651	0.0767928			neighbor	500
OLIGO	33	24.6716	0.0456252			LD_windowsize	10000
MIGL	50	17.4517	1.73247e-12
ASTRO	31	25.2731	0.127199
EXCIT_NEU	38	28.4338	0.0326163
NIGRAL_NEU	18	9.82821	0.00924586
INHIB_NEU	42	31.9329	0.0307683
OLIGO_shuffle	0	NA	NA
OPC_shuffle	0	NA	NA
MIGL_shuffle	0	NA	NA
ASTRO_shuffle	0	NA	NA
EXCIT_NEU	0	NA	NA
NIGRAL_NEU	0	NA	NA
INHIB_NEU	0	NA	NA
Human Ctrl Grey Matter multi-ome
atac_HS_GMCtr_multiome_ASTRO	35	20.771	0.00114069
atac_HS_GMCtr_multiome_ENDO	7	5.14277	0.25605
atac_HS_GMCtr_multiome_EXCNEU	15	13.2265	0.343732
atac_HS_GMCtr_multiome_INHNEU	9	7.32525	0.311376
atac_HS_GMCtr_multiome_MIGL	16	11.6877	0.123468
atac_HS_GMCtr_multiome_OLIGO	29	21.2134	0.0476084
atac_HS_GMCtr_multiome_OPC	14	12.5029	0.369624
atac_HS_GMCtr_multiome_ASTRO_shuffle	0	NA	NA
atac_HS_GMCtr_multiome_ENDO_shuffle	0	NA	NA
atac_HS_GMCtr_multiome_EXCNEU_shuffle	0	NA	NA
atac_HS_GMCtr_multiome_INHNEU_shuffle	1	0.0548826	0.0552074
atac_HS_GMCtr_multiome_MIGL_shuffle	0	NA	NA
atac_HS_GMCtr_multiome_OLIGO_shuffle	0	NA	NA
atac_HS_GMCtr_multiome_OPC_shuffle	0	NA	NA

## Sheet: Intersection_peaks_SNPs_mm10_hg
mm10 scATAC-peak						mm10 scATAC peaks liftover to hg19				SNP coordenates				hg19 scATAC-seq intersecting SNPs related to mouse liftover scATAC-peaks							Human_Gray_Matter_Control_multiome (hg19)
peak_chr	start_peak	end_peak	peaks_ID_mm10	mm10_peak_annotation	mm10_annotated_gene/hg19_annotated_gene	liftover_hg19_peak_chr	liftover_hg19_peak_start	liftover_hg19_peak_end	liftover_hg19_peak_ID	SNP_chr	SNP_bp	SNP_ID	Published_SNP_db_Source	hg19_OPC_peaks	hg19_oligodendrocyte_peaks	hg19_microglia_peaks	hg19_Nigral_neurons_peaks	hg19_inhibitory_neurons_peaks	hg19_excitatory_neurons_peaks	hg19_astrocytes_peaks	ASTRO	ENDO	OLIGO	OPC	MIGL	INHNEU	EXCNEU
chr10	67695810	67696641	MiGl_EAE_merged.bam_peak_6576	Intergenic	4930563J15Rik	chr10	64397357	64398216	MiGl_EAE_merged.bam_peak_6576	chr10	64397538	rs16917546	nonMHC_sugg_science						EXCIT
chr15	5495038	5496427	MiGl_EAE_merged.bam_peak_22247	promoter-TSS (NR_045274)	5430437J10Rik	chr5	40436760	40438189	MiGl_EAE_merged.bam_peak_22247	chr5	40437948	rs9292777	outside_cell
chr2	11375017	11375445	MiGl_EAE_merged.bam_peak_35339	intron (NR_040615, intron 1 of 2)	8030442B05Rik	chr10	6389979	6390394	MiGl_EAE_merged.bam_peak_35339	chr10	6390285	chr10:6390285	nonMHC_sugg_science			MIGL		INHIB	EXCIT	ASTRO			OLIGO
chr2	11375055	11375445	MOL56_EAE_merged.bam_peak_32911	intron (NR_040615, intron 1 of 2)	8030442B05Rik	chr10	6389979	6390350	MOL56_EAE_merged.bam_peak_32911	chr10	6390285	chr10:6390285	nonMHC_sugg_science					INHIB	EXCIT	ASTRO			OLIGO
chr10	53596421	53597851	MiGl_EAE_merged.bam_peak_6114	5' UTR (NM_025541, exon 1 of 4)	Asf1a	chr6	119214854	119216503	MiGl_EAE_merged.bam_peak_6114	chr6	119215402	chr6:119215402	nonMHC_science		OLIGO	MIGL	NIGRAL	INHIB	EXCIT	ASTRO		ENDO		OPC	MIGL		EXCNEU
chr10	53596385	53597732	MOL2_Ctr_merged.bam_peak_2796	promoter-TSS (NM_025541)	Asf1a	chr6	119214818	119216321	MOL2_Ctr_merged.bam_peak_2796	chr6	119215402	chr6:119215402	nonMHC_science		OLIGO	MIGL	NIGRAL	INHIB	EXCIT	ASTRO		ENDO		OPC	MIGL		EXCNEU
chr10	53596438	53597788	MOL2_EAE_merged.bam_peak_3109	5' UTR (NM_025541, exon 1 of 4)	Asf1a	chr6	119214871	119216391	MOL2_EAE_merged.bam_peak_3109	chr6	119215402	chr6:119215402	nonMHC_science		OLIGO	MIGL	NIGRAL	INHIB	EXCIT	ASTRO		ENDO		OPC	MIGL		EXCNEU		Published_SNP_db_Source
chr10	53596454	53597801	MOL56_Ctr_merged.bam_peak_4518	5' UTR (NM_025541, exon 1 of 4)	Asf1a	chr6	119214880	119216408	MOL56_Ctr_merged.bam_peak_4518	chr6	119215402	chr6:119215402	nonMHC_science		OLIGO	MIGL	NIGRAL	INHIB	EXCIT	ASTRO		ENDO		OPC	MIGL		EXCNEU		nonMHC_science	SNPs from International ultiple Sclerosis Genetics, C. 2019 Science
chr10	53596438	53597859	MOL56_EAE_merged.bam_peak_5448	5' UTR (NM_025541, exon 1 of 4)	Asf1a	chr6	119214871	119216516	MOL56_EAE_merged.bam_peak_5448	chr6	119215402	chr6:119215402	nonMHC_science		OLIGO	MIGL	NIGRAL	INHIB	EXCIT	ASTRO		ENDO		OPC	MIGL		EXCNEU		MHC_science	SNPs from International ultiple Sclerosis Genetics, C. 2019 Science
chr10	53596332	53597801	OPC_Ctr_merged.bam_peak_4497	5' UTR (NM_025541, exon 1 of 4)	Asf1a	chr6	119214747	119216408	OPC_Ctr_merged.bam_peak_4497	chr6	119215402	chr6:119215402	nonMHC_science		OLIGO	MIGL	NIGRAL	INHIB	EXCIT	ASTRO		ENDO		OPC	MIGL		EXCNEU		outside_cell	Outside cell variants from Factor et al. 2020, Cell
chr10	53596337	53597816	OPC_EAE_merged.bam_peak_5081	5' UTR (NM_025541, exon 1 of 4)	Asf1a	chr6	119214752	119216435	OPC_EAE_merged.bam_peak_5081	chr6	119215402	chr6:119215402	nonMHC_science		OLIGO	MIGL	NIGRAL	INHIB	EXCIT	ASTRO		ENDO		OPC	MIGL		EXCNEU
chr4	32248433	32251357	MiGl_EAE_merged.bam_peak_44556	Intergenic	Bach2	chr6	90993960	90996833	MiGl_EAE_merged.bam_peak_44556	chr6	90996769	rs12212193	outside_cell
chr4	32248308	32248526	MOL56_Ctr_merged.bam_peak_34737	Intergenic	Bach2	chr6	90996736	90996974	MOL56_Ctr_merged.bam_peak_34737	chr6	90996769	rs12212193	outside_cell
chr4	32248360	32248575	MOL56_EAE_merged.bam_peak_41669	Intergenic	Bach2	chr6	90996682	90996923	MOL56_EAE_merged.bam_peak_41669	chr6	90996769	rs12212193	outside_cell
chr18	50065167	50066529	MiGl_EAE_merged.bam_peak_31664	intron (NM_134131, intron 1 of 1)	C030005K06Rik	chr5	118702767	118703775	MiGl_EAE_merged.bam_peak_31664	chr5	118703662	rs32658	nonMHC_science
chr16	44765687	44766939	MiGl_EAE_merged.bam_peak_26489	intron (NM_021325, intron 1 of 6)	Cd200r1	chr3	112692458	112694029	MiGl_EAE_merged.bam_peak_26489	chr3	112693983	chr3:112693983	nonMHC_science
chr7	45237932	45239464	MiGl_EAE_merged.bam_peak_57394	exon (NM_007645, exon 1 of 8)	Cd37	chr19	49837218	49839476	MiGl_EAE_merged.bam_peak_57394	chr19	49837246	rs1465697	nonMHC_science			MIGL
chr16	36645267	36646032	MiGl_EAE_merged.bam_peak_26319	intron (NM_019388, intron 1 of 7)	Cd86	chr3	121792785	121793637	MiGl_EAE_merged.bam_peak_26319	chr3	121793187	rs4308217	outside_cell
chr5	140505349	140505834	MiGl_EAE_merged.bam_peak_51988	promoter-TSS (NM_021528)	Chst12	chr7	2442913	2443464	MiGl_EAE_merged.bam_peak_51988	chr7	2443302	rs55858457	nonMHC_science		OLIGO	MIGL	NIGRAL	INHIB	EXCIT	ASTRO		ENDO	OLIGO	OPC	MIGL	INHNEU	EXCNEU
chr5	140505349	140505699	MOL2_Ctr_merged.bam_peak_26627	promoter-TSS (NM_021528)	Chst12	chr7	2442913	2443311	MOL2_Ctr_merged.bam_peak_26627	chr7	2443302	rs55858457	nonMHC_science		OLIGO	MIGL	NIGRAL	INHIB	EXCIT	ASTRO		ENDO	OLIGO	OPC	MIGL	INHNEU	EXCNEU
chr5	140505349	140505717	MOL2_EAE_merged.bam_peak_29690	promoter-TSS (NM_021528)	Chst12	chr7	2442913	2443328	MOL2_EAE_merged.bam_peak_29690	chr7	2443302	rs55858457	nonMHC_science		OLIGO	MIGL	NIGRAL	INHIB	EXCIT	ASTRO		ENDO	OLIGO	OPC	MIGL	INHNEU	EXCNEU
chr5	140505349	140505919	MOL56_Ctr_merged.bam_peak_41243	promoter-TSS (NM_021528)	Chst12	chr7	2442913	2443562	MOL56_Ctr_merged.bam_peak_41243	chr7	2443302	rs55858457	nonMHC_science		OLIGO	MIGL	NIGRAL	INHIB	EXCIT	ASTRO		ENDO	OLIGO	OPC	MIGL	INHNEU	EXCNEU
chr5	140505349	140506024	MOL56_EAE_merged.bam_peak_49677	promoter-TSS (NM_021528)	Chst12	chr7	2442913	2443697	MOL56_EAE_merged.bam_peak_49677	chr7	2443302	rs55858457	nonMHC_science		OLIGO	MIGL	NIGRAL	INHIB	EXCIT	ASTRO		ENDO	OLIGO	OPC	MIGL	INHNEU	EXCNEU
chr5	140505349	140505797	OPC_Ctr_merged.bam_peak_41562	promoter-TSS (NM_021528)	Chst12	chr7	2442913	2443428	OPC_Ctr_merged.bam_peak_41562	chr7	2443302	rs55858457	nonMHC_science		OLIGO	MIGL	NIGRAL	INHIB	EXCIT	ASTRO		ENDO	OLIGO	OPC	MIGL	INHNEU	EXCNEU
chr5	140505349	140506322	OPC_EAE_merged.bam_peak_46433	intron (NM_021528, intron 1 of 1)	Chst12	chr7	2442913	2444006	OPC_EAE_merged.bam_peak_46433	chr7	2443302	rs55858457	nonMHC_science		OLIGO	MIGL	NIGRAL	INHIB	EXCIT	ASTRO		ENDO	OLIGO	OPC	MIGL	INHNEU	EXCNEU
chr9	44537316	44538430	MiGl_EAE_merged.bam_peak_64493	Intergenic	Cxcr5	chr11	118742554	118744003	MiGl_EAE_merged.bam_peak_64493	chr11	118743286	rs12365699	nonMHC_science
chr5	107986271	107987993	MiGl_EAE_merged.bam_peak_50537	promoter-TSS (NM_026062)	Dipk1a	chr1	93426046	93428098	MiGl_EAE_merged.bam_peak_50537	chr1	93426869	rs1415069	nonMHC_science		OLIGO	MIGL	NIGRAL	INHIB	EXCIT	ASTRO		ENDO			MIGL	INHNEU
chr5	107986160	107987557	MOL2_Ctr_merged.bam_peak_25751	intron (NM_026062, intron 1 of 4)	Dipk1a	chr1	93425924	93427667	MOL2_Ctr_merged.bam_peak_25751	chr1	93426869	rs1415069	nonMHC_science		OLIGO	MIGL	NIGRAL	INHIB	EXCIT	ASTRO		ENDO			MIGL	INHNEU
chr5	107986264	107987490	MOL2_EAE_merged.bam_peak_28699	intron (NM_026062, intron 1 of 4)	Dipk1a	chr1	93426039	93427579	MOL2_EAE_merged.bam_peak_28699	chr1	93426869	rs1415069	nonMHC_science		OLIGO	MIGL	NIGRAL	INHIB	EXCIT	ASTRO		ENDO			MIGL	INHNEU
chr5	107986150	107987562	MOL56_Ctr_merged.bam_peak_39993	intron (NM_026062, intron 1 of 4)	Dipk1a	chr1	93425914	93427690	MOL56_Ctr_merged.bam_peak_39993	chr1	93426869	rs1415069	nonMHC_science		OLIGO	MIGL	NIGRAL	INHIB	EXCIT	ASTRO		ENDO			MIGL	INHNEU
chr5	107986171	107987521	MOL56_EAE_merged.bam_peak_48129	intron (NM_026062, intron 1 of 4)	Dipk1a	chr1	93425935	93427620	MOL56_EAE_merged.bam_peak_48129	chr1	93426869	rs1415069	nonMHC_science		OLIGO	MIGL	NIGRAL	INHIB	EXCIT	ASTRO		ENDO			MIGL	INHNEU
chr5	107986241	107987529	OPC_Ctr_merged.bam_peak_40291	intron (NM_026062, intron 1 of 4)	Dipk1a	chr1	93426016	93427628	OPC_Ctr_merged.bam_peak_40291	chr1	93426869	rs1415069	nonMHC_science		OLIGO	MIGL	NIGRAL	INHIB	EXCIT	ASTRO		ENDO			MIGL	INHNEU
chr5	107986300	107987537	OPC_EAE_merged.bam_peak_45054	intron (NM_026062, intron 1 of 4)	Dipk1a	chr1	93426075	93427643	OPC_EAE_merged.bam_peak_45054	chr1	93426869	rs1415069	nonMHC_science		OLIGO	MIGL	NIGRAL	INHIB	EXCIT	ASTRO		ENDO			MIGL	INHNEU
chr13	20184923	20185444	MiGl_EAE_merged.bam_peak_16620	intron (NM_080288, intron 1 of 21)	Elmo1	chr7	37382276	37382783	MiGl_EAE_merged.bam_peak_16620	chr7	37382465	rs60600003	nonMHC_science		OLIGO	MIGL			EXCIT
chr9	51978570	51978968	MOL56_EAE_merged.bam_peak_62925	Intergenic	Fdx1	chr11	110246393	110246796	MOL56_EAE_merged.bam_peak_62925	chr11	110246610	rs2724416	nonMHC_sugg_science
chr14	25633447	25634039	MOL56_Ctr_merged.bam_peak_15299	intron (NM_183208, intron 6 of 23)	Gm45915	chr10	81034049	81034755	MOL56_Ctr_merged.bam_peak_15299	chr10	81034670	rs1250542	outside_cell	OPC	OLIGO	MIGL	NIGRAL	INHIB	EXCIT	ASTRO					MIGL
chr14	25633885	25634303	MOL56_EAE_merged.bam_peak_18422	intron (NM_183208, intron 6 of 23)	Gm45915	chr10	81034572	81035049	MOL56_EAE_merged.bam_peak_18422	chr10	81034670	rs1250542	outside_cell	OPC	OLIGO	MIGL	NIGRAL	INHIB	EXCIT	ASTRO					MIGL
chr17	34262926	34263465	MiGl_EAE_merged.bam_peak_28916	promoter-TSS (NM_207105)	H2-Ab1	chr6	32634223	32634782	MiGl_EAE_merged.bam_peak_28916	chr6	32634302	AA_DQβ1_position_-5_L	MHC_science			MIGL	NIGRAL	INHIB	EXCIT	ASTRO	ASTRO				MIGL		EXCNEU
chr17	34263105	34263435	MOL2_Ctr_merged.bam_peak_14523	promoter-TSS (NM_207105)	H2-Ab1	chr6	32634246	32634602	MOL2_Ctr_merged.bam_peak_14523	chr6	32634302	AA_DQβ1_position_-5_L	MHC_science			MIGL	NIGRAL	INHIB	EXCIT	ASTRO	ASTRO				MIGL		EXCNEU
chr17	34263116	34263457	MOL2_EAE_merged.bam_peak_16177	promoter-TSS (NM_207105)	H2-Ab1	chr6	32634225	32634590	MOL2_EAE_merged.bam_peak_16177	chr6	32634302	AA_DQβ1_position_-5_L	MHC_science			MIGL	NIGRAL	INHIB	EXCIT	ASTRO	ASTRO				MIGL		EXCNEU
chr17	34263080	34263449	MOL56_Ctr_merged.bam_peak_22559	promoter-TSS (NM_207105)	H2-Ab1	chr6	32634232	32634628	MOL56_Ctr_merged.bam_peak_22559	chr6	32634302	AA_DQβ1_position_-5_L	MHC_science			MIGL	NIGRAL	INHIB	EXCIT	ASTRO	ASTRO				MIGL		EXCNEU
chr17	34263049	34263449	MOL56_EAE_merged.bam_peak_27145	promoter-TSS (NM_207105)	H2-Ab1	chr6	32634232	32634660	MOL56_EAE_merged.bam_peak_27145	chr6	32634302	AA_DQβ1_position_-5_L	MHC_science			MIGL	NIGRAL	INHIB	EXCIT	ASTRO	ASTRO				MIGL		EXCNEU
chr17	34263146	34263413	OPC_Ctr_merged.bam_peak_22844	promoter-TSS (NM_207105)	H2-Ab1	chr6	32634267	32634558	OPC_Ctr_merged.bam_peak_22844	chr6	32634302	AA_DQβ1_position_-5_L	MHC_science			MIGL	NIGRAL	INHIB	EXCIT	ASTRO	ASTRO				MIGL		EXCNEU
chr17	34263110	34263482	OPC_EAE_merged.bam_peak_25474	promoter-TSS (NM_207105)	H2-Ab1	chr6	32634210	32634596	OPC_EAE_merged.bam_peak_25474	chr6	32634302	AA_DQβ1_position_-5_L	MHC_science			MIGL	NIGRAL	INHIB	EXCIT	ASTRO	ASTRO				MIGL		EXCNEU
chr17	34309721	34309900	MOL2_EAE_merged.bam_peak_16178	exon (NM_010382, exon 2 of 6)	H2-Eb1	chr6	32551847	32552025	MOL2_EAE_merged.bam_peak_16178	chr6	32551948	rs67476479_CA	MHC_science					INHIB	EXCIT								EXCNEU
chr17	35262645	35263778	MiGl_EAE_merged.bam_peak_29048	promoter-TSS (NM_001267808)	H2-L	chr6	31324283	31325478	MiGl_EAE_merged.bam_peak_29048	chr6	31324602	AA_B_position_45_TK	MHC_science	OPC	OLIGO	MIGL	NIGRAL	INHIB	EXCIT	ASTRO	ASTRO		OLIGO	OPC	MIGL	INHNEU	EXCNEU
chr17	35262897	35263659	MOL2_Ctr_merged.bam_peak_14572	intron (NM_010380, intron 1 of 7)	H2-L	chr6	31324453	31325186	MOL2_Ctr_merged.bam_peak_14572	chr6	31324602	AA_B_position_45_TK	MHC_science	OPC	OLIGO	MIGL	NIGRAL	INHIB	EXCIT	ASTRO	ASTRO		OLIGO	OPC	MIGL	INHNEU	EXCNEU
chr17	35262897	35263960	MOL2_EAE_merged.bam_peak_16225	exon (NM_001267808, exon 5 of 12)	H2-L	chr6	31324097	31325186	MOL2_EAE_merged.bam_peak_16225	chr6	31324602	AA_B_position_45_TK	MHC_science	OPC	OLIGO	MIGL	NIGRAL	INHIB	EXCIT	ASTRO	ASTRO		OLIGO	OPC	MIGL	INHNEU	EXCNEU
chr17	35262757	35264172	MOL56_Ctr_merged.bam_peak_22621	exon (NM_001267808, exon 5 of 12)	H2-L	chr6	31323879	31325370	MOL56_Ctr_merged.bam_peak_22621	chr6	31324602	AA_B_position_45_TK	MHC_science	OPC	OLIGO	MIGL	NIGRAL	INHIB	EXCIT	ASTRO	ASTRO		OLIGO	OPC	MIGL	INHNEU	EXCNEU
chr17	35262596	35263983	MOL56_EAE_merged.bam_peak_27218	intron (NM_010380, intron 1 of 7)	H2-L	chr6	31324074	31325535	MOL56_EAE_merged.bam_peak_27218	chr6	31324602	AA_B_position_45_TK	MHC_science	OPC	OLIGO	MIGL	NIGRAL	INHIB	EXCIT	ASTRO	ASTRO		OLIGO	OPC	MIGL	INHNEU	EXCNEU
chr17	35262816	35263805	OPC_Ctr_merged.bam_peak_22901	intron (NM_010380, intron 1 of 7)	H2-L	chr6	31324254	31325270	OPC_Ctr_merged.bam_peak_22901	chr6	31324602	AA_B_position_45_TK	MHC_science	OPC	OLIGO	MIGL	NIGRAL	INHIB	EXCIT	ASTRO	ASTRO		OLIGO	OPC	MIGL	INHNEU	EXCNEU
chr17	35262759	35263891	OPC_EAE_merged.bam_peak_25547	intron (NM_010380, intron 1 of 7)	H2-L	chr6	31324166	31325368	OPC_EAE_merged.bam_peak_25547	chr6	31324602	AA_B_position_45_TK	MHC_science	OPC	OLIGO	MIGL	NIGRAL	INHIB	EXCIT	ASTRO	ASTRO		OLIGO	OPC	MIGL	INHNEU	EXCNEU
chr6	52157891	52158976	MiGl_EAE_merged.bam_peak_53482	promoter-TSS (NR_131181)	Hotairm1	chr7	27135203	27136312	MiGl_EAE_merged.bam_peak_53482	chr7	27135314	rs10951154	nonMHC_science			MIGL
chr6	52157833	52159563	MOL56_EAE_merged.bam_peak_51200	promoter-TSS (NM_010449)	Hotairm1	chr7	27135145	27136903	MOL56_EAE_merged.bam_peak_51200	chr7	27135314	rs10951154	nonMHC_science			MIGL
chr6	52158000	52158899	OPC_Ctr_merged.bam_peak_42810	promoter-TSS (NR_131181)	Hotairm1	chr7	27135312	27136235	OPC_Ctr_merged.bam_peak_42810	chr7	27135314	rs10951154	nonMHC_science			MIGL
chr7	141010697	141010966	MiGl_EAE_merged.bam_peak_60086	promoter-TSS (NM_025378)	Ifitm3	chr11	320866	321140	MiGl_EAE_merged.bam_peak_60086	chr11	321138	rs35218683	nonMHC_science			MIGL				ASTRO
chr6	29523368	29524570	MiGl_EAE_merged.bam_peak_52825	Intergenic	Irf5	chr7	128573754	128575426	MiGl_EAE_merged.bam_peak_52825	chr7	128573967	rs4728142	nonMHC_science
chr8	120796226	120796646	MOL2_Ctr_merged.bam_peak_32862	Intergenic	Irf8	chr16	86021035	86021604	MOL2_Ctr_merged.bam_peak_32862	chr16	86021505	rs35703946	nonMHC_science
chr8	120796210	120796646	MOL56_EAE_merged.bam_peak_60999	Intergenic	Irf8	chr16	86021022	86021604	MOL56_EAE_merged.bam_peak_60999	chr16	86021505	rs35703946	nonMHC_science
chr8	120796243	120796646	OPC_EAE_merged.bam_peak_56809	Intergenic	Irf8	chr16	86021060	86021604	OPC_EAE_merged.bam_peak_56809	chr16	86021505	rs35703946	nonMHC_science
chr11	51832576	51833694	MiGl_EAE_merged.bam_peak_9770	intron (NM_001357588, intron 5 of 12)	Jade2	chr5	133890608	133891932	MiGl_EAE_merged.bam_peak_9770	chr5	133891282	rs2084007	nonMHC_science		OLIGO	MIGL
chr17	72933717	72934721	MiGl_EAE_merged.bam_peak_30125	intron (NM_029999, intron 2 of 2)	Lbh	chr2	30472209	30473273	MiGl_EAE_merged.bam_peak_30125	chr2	30472442	rs13414105	nonMHC_science
chr2	128709031	128711037	MiGl_EAE_merged.bam_peak_38746	intron (NM_008587, intron 1 of 18)	Mertk	chr2	112663783	112665832	MiGl_EAE_merged.bam_peak_38746	chr2	112665201	rs17174870	outside_cell
chr8	70760289	70760962	MOL2_EAE_merged.bam_peak_35698	intron (NM_183170, intron 1 of 4)	Mpv17l2	chr19	18304037	18304929	MOL2_EAE_merged.bam_peak_35698	chr19	18304700	rs874628	outside_cell
chr15	78246276	78246686	MiGl_EAE_merged.bam_peak_23879	intron (NM_008677, intron 1 of 9)	Ncf4	chr22	37258584	37259104	MiGl_EAE_merged.bam_peak_23879	chr22	37258986	rs760517	nonMHC_science
chr16	32170795	32171774	MiGl_EAE_merged.bam_peak_26125	Intergenic	Nrros	chr3	196360715	196362040	MiGl_EAE_merged.bam_peak_26125	chr3	196360830	rs1684468	nonMHC_sugg_science
chr2	170496110	170496494	MOL56_Ctr_merged.bam_peak_31441	promoter-TSS (NM_001013369)	Pfdn4	chr20	52789375	52789834	MOL56_Ctr_merged.bam_peak_31441	chr20	52789743	rs2248137	nonMHC_science					INHIB
chr2	170496257	170496478	OPC_Ctr_merged.bam_peak_31654	promoter-TSS (NM_001013369)	Pfdn4	chr20	52789530	52789818	OPC_Ctr_merged.bam_peak_31654	chr20	52789743	rs2248137	nonMHC_science					INHIB
chr9	44733541	44735645	MOL56_Ctr_merged.bam_peak_51936	intron (NM_153537, intron 1 of 21)	Phldb1	chr11	118477781	118480778	MOL56_Ctr_merged.bam_peak_51936	chr11	118480695	rs34026809	nonMHC_science
chr9	44733464	44735645	MOL56_EAE_merged.bam_peak_62585	intron (NM_153537, intron 1 of 21)	Phldb1	chr11	118477781	118480840	MOL56_EAE_merged.bam_peak_62585	chr11	118480695	rs34026809	nonMHC_science
chr5	124224381	124224858	MOL56_Ctr_merged.bam_peak_40641	intron (NM_011256, intron 1 of 24)	Pitpnm2os1	chr12	123603679	123604560	MOL56_Ctr_merged.bam_peak_40641	chr12	123604053	rs7975763	nonMHC_science				NIGRAL
chr16	10814731	10815068	MiGl_EAE_merged.bam_peak_25302	Intergenic	Prm1	chr16	11406485	11406866	MiGl_EAE_merged.bam_peak_25302	chr16	11406803	rs7191700	outside_cell
chr19	32906150	32906581	MiGl_EAE_merged.bam_peak_34027	Intergenic	Pten	chr10	89826729	89827186	MiGl_EAE_merged.bam_peak_34027	chr10	89827121	rs1819577	nonMHC_sugg_science
chr13	55369330	55370198	MiGl_EAE_merged.bam_peak_17969	promoter-TSS (NM_001360714)	Rgs14	chr5	176784469	176785331	MiGl_EAE_merged.bam_peak_17969	chr5	176784512	rs4075958	outside_cell						EXCIT
chr17	34603396	34604756	MiGl_EAE_merged.bam_peak_28964	promoter-TSS (NM_019403)	Rnf5	chr6	32145047	32146366	MiGl_EAE_merged.bam_peak_28964	chr6	32145399	rs17493811	MHC_science	OPC	OLIGO	MIGL	NIGRAL	INHIB	EXCIT	ASTRO						INHNEU
chr17	34603676	34604497	MOL2_Ctr_merged.bam_peak_14529	promoter-TSS (NM_019403)	Rnf5	chr6	32145313	32146127	MOL2_Ctr_merged.bam_peak_14529	chr6	32145399	rs17493811	MHC_science	OPC	OLIGO	MIGL	NIGRAL	INHIB	EXCIT	ASTRO						INHNEU
chr17	34603412	34604744	MOL56_Ctr_merged.bam_peak_22572	promoter-TSS (NM_019403)	Rnf5	chr6	32145059	32146350	MOL56_Ctr_merged.bam_peak_22572	chr6	32145399	rs17493811	MHC_science	OPC	OLIGO	MIGL	NIGRAL	INHIB	EXCIT	ASTRO						INHNEU
chr17	34603376	34604771	MOL56_EAE_merged.bam_peak_27161	promoter-TSS (NM_019403)	Rnf5	chr6	32145032	32146386	MOL56_EAE_merged.bam_peak_27161	chr6	32145399	rs17493811	MHC_science	OPC	OLIGO	MIGL	NIGRAL	INHIB	EXCIT	ASTRO						INHNEU
chr17	34603412	34604649	OPC_Ctr_merged.bam_peak_22855	promoter-TSS (NM_019403)	Rnf5	chr6	32145151	32146350	OPC_Ctr_merged.bam_peak_22855	chr6	32145399	rs17493811	MHC_science	OPC	OLIGO	MIGL	NIGRAL	INHIB	EXCIT	ASTRO						INHNEU
chr17	34603445	34604450	OPC_EAE_merged.bam_peak_25490	promoter-TSS (NM_019403)	Rnf5	chr6	32145366	32146317	OPC_EAE_merged.bam_peak_25490	chr6	32145399	rs17493811	MHC_science	OPC	OLIGO	MIGL	NIGRAL	INHIB	EXCIT	ASTRO						INHNEU
chr16	10720003	10720790	MOL56_EAE_merged.bam_peak_23577	intron (NM_177562, intron 21 of 22)	Socs1	chr16	11249243	11250431	MOL56_EAE_merged.bam_peak_23577	chr16	11249329	rs6498169	outside_cell
chr16	10719954	10720234	OPC_EAE_merged.bam_peak_22343	intron (NM_177562, intron 21 of 22)	Socs1	chr16	11249207	11249512	OPC_EAE_merged.bam_peak_22343	chr16	11249329	rs6498169	outside_cell
chr17	7925536	7926328	MiGl_EAE_merged.bam_peak_27773	promoter-TSS (NM_145968)	Tagap	chr6	159465704	159466485	MiGl_EAE_merged.bam_peak_27773	chr6	159465977	rs1738074	outside_cell			MIGL
chr17	7925536	7926328	MiGl_EAE_merged.bam_peak_27773	promoter-TSS (NM_145968)	Tagap	chr6	159465704	159466485	MiGl_EAE_merged.bam_peak_27773	chr6	159465977	rs1738074	nonMHC_science			MIGL
chr11	52282618	52284377	MiGl_EAE_merged.bam_peak_9806	promoter-TSS (NM_009331)	Tcf7	chr5	133449178	133451257	MiGl_EAE_merged.bam_peak_9806	chr5	133449827	rs244656	nonMHC_science		OLIGO	MIGL
chr11	52282715	52284070	MOL56_EAE_merged.bam_peak_8862	promoter-TSS (NM_009331)	Tcf7	chr5	133449565	133451075	MOL56_EAE_merged.bam_peak_8862	chr5	133449827	rs244656	nonMHC_science		OLIGO	MIGL
chr13	69533459	69535238	MiGl_EAE_merged.bam_peak_18317	promoter-TSS (NM_198600)	Tent4a	chr5	6712283	6714871	MiGl_EAE_merged.bam_peak_18317	chr5	6712834	rs34681760	nonMHC_science		OLIGO		NIGRAL		EXCIT	ASTRO					MIGL
chr13	69533973	69535216	MOL2_Ctr_merged.bam_peak_9014	promoter-TSS (NM_198600)	Tent4a	chr5	6712304	6714300	MOL2_Ctr_merged.bam_peak_9014	chr5	6712834	rs34681760	nonMHC_science		OLIGO		NIGRAL		EXCIT	ASTRO					MIGL
chr13	69533487	69535286	MOL2_EAE_merged.bam_peak_10043	promoter-TSS (NM_198600)	Tent4a	chr5	6712235	6714813	MOL2_EAE_merged.bam_peak_10043	chr5	6712834	rs34681760	nonMHC_science		OLIGO		NIGRAL		EXCIT	ASTRO					MIGL
chr13	69533959	69535393	MOL56_Ctr_merged.bam_peak_13931	promoter-TSS (NM_198600)	Tent4a	chr5	6712122	6714314	MOL56_Ctr_merged.bam_peak_13931	chr5	6712834	rs34681760	nonMHC_science		OLIGO		NIGRAL		EXCIT	ASTRO					MIGL
chr13	69533519	69535412	MOL56_EAE_merged.bam_peak_16839	promoter-TSS (NM_198600)	Tent4a	chr5	6712103	6714781	MOL56_EAE_merged.bam_peak_16839	chr5	6712834	rs34681760	nonMHC_science		OLIGO		NIGRAL		EXCIT	ASTRO					MIGL
chr13	69533460	69535424	OPC_Ctr_merged.bam_peak_14263	promoter-TSS (NM_198600)	Tent4a	chr5	6712091	6714870	OPC_Ctr_merged.bam_peak_14263	chr5	6712834	rs34681760	nonMHC_science		OLIGO		NIGRAL		EXCIT	ASTRO					MIGL
chr13	69533992	69535424	OPC_EAE_merged.bam_peak_15862	promoter-TSS (NM_198600)	Tent4a	chr5	6712091	6714285	OPC_EAE_merged.bam_peak_15862	chr5	6712834	rs34681760	nonMHC_science		OLIGO		NIGRAL		EXCIT	ASTRO					MIGL
chr1	167249381	167249967	MOL2_Ctr_merged.bam_peak_1815	intron (NM_030724, intron 1 of 6)	Uck2	chr1	165831899	165832844	MOL2_Ctr_merged.bam_peak_1815	chr1	165832276	rs10918297	nonMHC_sugg_science			MIGL				ASTRO
chr1	167249393	167249897	MOL56_Ctr_merged.bam_peak_2956	intron (NM_030724, intron 1 of 6)	Uck2	chr1	165831967	165832832	MOL56_Ctr_merged.bam_peak_2956	chr1	165832276	rs10918297	nonMHC_sugg_science			MIGL				ASTRO
chr1	167249312	167250022	MOL56_EAE_merged.bam_peak_3568	intron (NM_030724, intron 1 of 6)	Uck2	chr1	165831845	165832913	MOL56_EAE_merged.bam_peak_3568	chr1	165832276	rs10918297	nonMHC_sugg_science			MIGL				ASTRO
chr1	167249376	167249735	OPC_EAE_merged.bam_peak_3285	intron (NM_030724, intron 1 of 6)	Uck2	chr1	165832194	165832849	OPC_EAE_merged.bam_peak_3285	chr1	165832276	rs10918297	nonMHC_sugg_science			MIGL				ASTRO
chr9	96696024	96696607	MOL2_Ctr_merged.bam_peak_34652	intron (NM_001359959, intron 2 of 2)	Zbtb38	chr3	141150704	141151294	MOL2_Ctr_merged.bam_peak_34652	chr3	141150990	rs6789653	nonMHC_science		OLIGO		NIGRAL	INHIB	EXCIT						MIGL	INHNEU
chr9	96696051	96696646	NFOL_merged.bam_treat_pileup.bdg	intron (NM_001359959, intron 2 of 2)	Zbtb38	chr3	141150668	141151267	MOL2_EAE_merged.bam_peak_38690	chr3	141150990	rs6789653	nonMHC_science		OLIGO		NIGRAL	INHIB	EXCIT						MIGL	INHNEU
chr9	96696055	96696811	MOL56_Ctr_merged.bam_peak_53319	intron (NM_001359959, intron 2 of 2)	Zbtb38	chr3	141150487	141151263	MOL56_Ctr_merged.bam_peak_53319	chr3	141150990	rs6789653	nonMHC_science		OLIGO		NIGRAL	INHIB	EXCIT						MIGL	INHNEU
chr9	96695931	96696890	MOL56_EAE_merged.bam_peak_64301	intron (NM_001359959, intron 2 of 2)	Zbtb38	chr3	141150406	141151424	MOL56_EAE_merged.bam_peak_64301	chr3	141150990	rs6789653	nonMHC_science		OLIGO		NIGRAL	INHIB	EXCIT						MIGL	INHNEU
chr9	96696018	96697392	OPC_EAE_merged.bam_peak_59746	intron (NM_001359959, intron 2 of 2)	Zbtb38	chr3	141149549	141151300	OPC_EAE_merged.bam_peak_59746	chr3	141150990	rs6789653	nonMHC_science		OLIGO		NIGRAL	INHIB	EXCIT						MIGL	INHNEU
chr3	89385169	89385951	MiGl_EAE_merged.bam_peak_42365	intron (NM_009565, intron 1 of 2)	Zbtb7b	chr1	154982574	154983361	MiGl_EAE_merged.bam_peak_42365	chr1	154983036	chr1:154983036	nonMHC_science
chr2	160864089	160864377	MiGl_EAE_merged.bam_peak_39958	intron (NM_177263, intron 1 of 3)	Zhx3	chr20	39938067	39938382	MiGl_EAE_merged.bam_peak_39958	chr20	39938122	rs4812492	nonMHC_sugg_science
chr2	160872383	160873361	MiGl_EAE_merged.bam_peak_39959	5' UTR (NM_177263, exon 1 of 4)	Zhx3	chr20	39945588	39946742	MiGl_EAE_merged.bam_peak_39959	chr20	39945771	rs62208470	nonMHC_sugg_science	OPC	OLIGO	MIGL	NIGRAL	INHIB	EXCIT	ASTRO	ASTRO	ENDO	OLIGO	OPC	MIGL	INHNEU	EXCNEU
chr2	160872378	160873522	MOL56_Ctr_merged.bam_peak_31024	promoter-TSS (NM_177263)	Zhx3	chr20	39945583	39946909	MOL56_Ctr_merged.bam_peak_31024	chr20	39945771	rs62208470	nonMHC_sugg_science	OPC	OLIGO	MIGL	NIGRAL	INHIB	EXCIT	ASTRO	ASTRO	ENDO	OLIGO	OPC	MIGL	INHNEU	EXCNEU
chr2	160872375	160873522	MOL56_EAE_merged.bam_peak_37198	promoter-TSS (NM_177263)	Zhx3	chr20	39945580	39946909	MOL56_EAE_merged.bam_peak_37198	chr20	39945771	rs62208470	nonMHC_sugg_science	OPC	OLIGO	MIGL	NIGRAL	INHIB	EXCIT	ASTRO	ASTRO	ENDO	OLIGO	OPC	MIGL	INHNEU	EXCNEU
chr2	160872385	160873462	OPC_EAE_merged.bam_peak_34846	promoter-TSS (NM_177263)	Zhx3	chr20	39945590	39946848	OPC_EAE_merged.bam_peak_34846	chr20	39945771	rs62208470	nonMHC_sugg_science	OPC	OLIGO	MIGL	NIGRAL	INHIB	EXCIT	ASTRO	ASTRO	ENDO	OLIGO	OPC	MIGL	INHNEU	EXCNEU
chr11	84916130	84916515	MiGl_EAE_merged.bam_peak_11403	promoter-TSS (NM_001359182)	Znhit3	chr17	34842330	34842779	MiGl_EAE_merged.bam_peak_11403	chr17	34842521	rs4796224	nonMHC_science		OLIGO	MIGL	NIGRAL	INHIB	EXCIT	ASTRO	ASTRO	ENDO		OPC	MIGL	INHNEU	EXCNEU
chr11	84916177	84916515	MOL2_Ctr_merged.bam_peak_5512	promoter-TSS (NM_001359182)	Znhit3	chr17	34842330	34842738	MOL2_Ctr_merged.bam_peak_5512	chr17	34842521	rs4796224	nonMHC_science		OLIGO	MIGL	NIGRAL	INHIB	EXCIT	ASTRO	ASTRO	ENDO		OPC	MIGL	INHNEU	EXCNEU
chr11	84916144	84916505	MOL2_EAE_merged.bam_peak_6111	promoter-TSS (NM_001359182)	Znhit3	chr17	34842340	34842765	MOL2_EAE_merged.bam_peak_6111	chr17	34842521	rs4796224	nonMHC_science		OLIGO	MIGL	NIGRAL	INHIB	EXCIT	ASTRO	ASTRO	ENDO		OPC	MIGL	INHNEU	EXCNEU
chr11	84916148	84916515	MOL56_Ctr_merged.bam_peak_8598	promoter-TSS (NM_001359182)	Znhit3	chr17	34842330	34842758	MOL56_Ctr_merged.bam_peak_8598	chr17	34842521	rs4796224	nonMHC_science		OLIGO	MIGL	NIGRAL	INHIB	EXCIT	ASTRO	ASTRO	ENDO		OPC	MIGL	INHNEU	EXCNEU
chr11	84916148	84916515	MOL56_EAE_merged.bam_peak_10278	promoter-TSS (NM_001359182)	Znhit3	chr17	34842330	34842758	MOL56_EAE_merged.bam_peak_10278	chr17	34842521	rs4796224	nonMHC_science		OLIGO	MIGL	NIGRAL	INHIB	EXCIT	ASTRO	ASTRO	ENDO		OPC	MIGL	INHNEU	EXCNEU
chr11	84916045	84916515	OPC_Ctr_merged.bam_peak_8677	promoter-TSS (NM_001359182)	Znhit3	chr17	34842330	34842858	OPC_Ctr_merged.bam_peak_8677	chr17	34842521	rs4796224	nonMHC_science		OLIGO	MIGL	NIGRAL	INHIB	EXCIT	ASTRO	ASTRO	ENDO		OPC	MIGL	INHNEU	EXCNEU

## Sheet: Intersection_IFNG_peaks_SNPs_mm
mm10 IFNg treated OPCs ATAC-peak						mm10 IFNg treated OPCs ATAC peaks liftover to hg19			SNP location hg19
peak_chr	start_peak	end_peak	peaks_ID_mm10	mm10_peak_annotation	mm10_annotated_gene	liftover_hg19_peak_chr	liftover_hg19_peak_start	liftover_hg19_peak_end	SNP_chr	SNP_bp	SNP_ID	Published_SNP_db_Source
chr2	160872110	160873532	peak_57619_chr2_160872109_160873532	5' UTR (NM_177263, exon 1 of 4)	Zhx3	chr20	39945296	39946919	chr20	39945771	rs62208470	nonMHC_sugg_science
chr9	51977421	51979164	peak_97828_chr9_51977420_51979164	Intergenic	Fdx1	chr11	110246393	110248337	chr11	110246610	rs2724416	nonMHC_sugg_science
chr9	114381156	114381606	peak_100894_chr9_114381155_114381606	intron (NM_019922, intron 4 of 6)	Crtap	chr3	33171538	33173415	chr3	33171659	rs4392367	nonMHC_sugg_science
chr2	170130476	170131663	peak_58407_chr2_170130475_170131663	5' UTR (NM_001033299, exon 1 of 6)	Zfp217	chr20	52209023	52211329	chr20	52210360	chr20:52210360	nonMHC_sugg_science
chr2	11375065	11375415	peak_51262_chr2_11375064_11375415	intron (NR_040615, intron 1 of 2)	8030442B05Rik	chr10	6390009	6390339	chr10	6390285	chr10:6390285	nonMHC_sugg_science
chr8	13746014	13747836	peak_90815_chr8_13746013_13747836	Intergenic	Cdc16	chr1	120263786	120286522	chr1	120273909	rs12094392	nonMHC_sugg_science
chr4	155591137	155591537	peak_71269_chr4_155591136_155591537	TTS (NM_001159637)	Slc35e2	chr1	1682254	1682555	chr1	1682374	chr1:1682374	nonMHC_sugg_science
chr17	35262492	35264367	peak_42264_chr17_35262491_35264367	exon (NM_001267808, exon 5 of 12)	H2-L	chr6	31323697	31325633	chr6	31324602	AA_B_position_45_TK	MHC_science
chr17	34309408	34310019	peak_42156_chr17_34309407_34310019	exon (NM_010382, exon 2 of 6)	H2-Eb1	chr6	32551847	32552175	chr6	32552064	HLA-DRB1*15:01	MHC_science
chr17	35424706	35425955	peak_42279_chr17_35424705_35425955	exon (NM_023124, exon 2 of 5)	H2-Q6	chr6	29910159	29911449	chr6	29911056	rs1071743_G	MHC_science
chr17	36167691	36168436	peak_42375_chr17_36167690_36168436	exon (NM_001081032, exon 2 of 8)	Gm8909	chr6	29910410	29911061	chr6	29911056	rs1071743_G	MHC_science
chr17	35204204	35205495	peak_42256_chr17_35204203_35205495	promoter-TSS (NR_105940)	Mir6974	chr6	31539732	31540993	chr6	31539767	rs2844482	MHC_science
chr17	35393988	35395166	peak_42277_chr17_35393987_35395166	non-coding (NR_051981, exon 2 of 3)	H2-Q5	chr6	29910195	29911450	chr6	29911056	rs1071743_G	MHC_science
chr17	34263005	34265229	peak_42149_chr17_34263004_34265229	intron (NM_207105, intron 1 of 5)	H2-Ab1	chr6	32632549	32634692	chr6	32634302	AA_DQβ1_position_-5_L	MHC_science
chr17	36205319	36206367	peak_42379_chr17_36205318_36206367	Intergenic	H2-T3	chr6	29910300	29911330	chr6	29911056	rs1071743_G	MHC_science
chr17	36703643	36704264	peak_42396_chr17_36703642_36704264	Intergenic	H2-M1	chr6	29911043	29912235	chr6	29911056	rs1071743_G	MHC_science
chr17	34603372	34604759	peak_42180_chr17_34603371_34604759	promoter-TSS (NM_019403)	Rnf5	chr6	32145044	32146389	chr6	32145399	rs17493811	MHC_science
chr16	10814639	10815163	peak_37028_chr16_10814638_10815163	Intergenic	Prm1	chr16	11406485	11406976	chr16	11406803	rs7191700	outside_cell
chr14	79202893	79204137	peak_31286_chr14_79202892_79204137	Intergenic	Gm4632	chr13	42139164	42140486	chr13	42139245	rs17594362	outside_cell
chr14	25633587	25634423	peak_28883_chr14_25633586_25634423	intron (NM_183208, intron 6 of 23)	Gm45915	chr10	81034251	81035188	chr10	81034670	rs1250542	outside_cell
chr13	55369360	55370010	peak_25739_chr13_55369359_55370010	promoter-TSS (NM_001360714)	Rgs14	chr5	176784507	176785143	chr5	176784512	rs4075958	outside_cell
chr10	21166987	21167501	peak_7972_chr10_21166986_21167501	Intergenic	Myb	chr6	135494806	135495294	chr6	135494875	rs9321490	outside_cell
chr16	10719998	10721101	peak_37017_chr16_10719997_10721101	intron (NM_177562, intron 21 of 22)	Socs1	chr16	11249240	11250754	chr16	11249329	rs6498169	outside_cell
chr11	52286301	52287311	peak_14321_chr11_52286300_52287311	Intergenic	Tcf7	chr5	133446239	133447143	chr5	133446575	rs756699	outside_cell
chr5	140505233	140506274	peak_77192_chr5_140505232_140506274	intron (NM_021528, intron 1 of 1)	Chst12	chr7	2442913	2443958	chr7	2443302	rs55858457	nonMHC_science
chr8	120796273	120796614	peak_95035_chr8_120796272_120796614	Intergenic	Irf8	chr16	86021140	86021569	chr16	86021505	rs35703946	nonMHC_science
chr11	84916008	84916627	peak_16454_chr11_84916007_84916627	promoter-TSS (NM_001359182)	Znhit3	chr17	34842330	34842858	chr17	34842521	rs4796224	nonMHC_science
chr8	13746014	13747836	peak_90815_chr8_13746013_13747836	Intergenic	Cdc16	chr1	120263786	120286522	chr1	120267505	rs483180	nonMHC_science
chr2	170496171	170497627	peak_58450_chr2_170496170_170497627	5' UTR (NM_009996, exon 1 of 12)	Cyp24a1	chr20	52789445	52791049	chr20	52789743	rs2248137	nonMHC_science
chr10	21166987	21167501	peak_7972_chr10_21166986_21167501	Intergenic	Myb	chr6	135494806	135495294	chr6	135495226	rs2327586	nonMHC_science
chr11	52282124	52284540	peak_14320_chr11_52282123_52284540	promoter-TSS (NM_009331)	Tcf7	chr5	133448992	133451721	chr5	133449827	rs244656	nonMHC_science
chr13	69533334	69535513	peak_26319_chr13_69533333_69535513	promoter-TSS (NM_198600)	Tent4a	chr5	6712091	6715126	chr5	6712834	rs34681760	nonMHC_science
chr9	44733425	44735618	peak_97390_chr9_44733424_44735618	intron (NM_153537, intron 1 of 21)	Phldb1	chr11	118477819	118480878	chr11	118480695	rs34026809	nonMHC_science
chr10	53596341	53597940	peak_8902_chr10_53596340_53597940	5' UTR (NM_025541, exon 1 of 4)	Asf1a	chr6	119214757	119216600	chr6	119215402	chr6:119215402	nonMHC_science
chr11	23665320	23667340	peak_13199_chr11_23665319_23667340	promoter-TSS (NR_157299)	Pus10	chr2	61238973	61245464	chr2	61242410	rs1177228	nonMHC_science
chr16	10611361	10611617	peak_37002_chr16_10611360_10611617	intron (NM_177562, intron 11 of 22)	Clec16a	chr16	11114415	11114660	chr16	11114512	rs2286974	nonMHC_science
chr5	124224430	124224933	peak_76096_chr5_124224429_124224933	intron (NM_011256, intron 1 of 24)	Pitpnm2os1	chr12	123603758	123604636	chr12	123604053	rs7975763	nonMHC_science
chr5	107986164	107987948	peak_74770_chr5_107986163_107987948	promoter-TSS (NM_026062)	Dipk1a	chr1	93425929	93428052	chr1	93426869	rs1415069	nonMHC_science
chr7	126780020	126781270	peak_88892_chr7_126780019_126781270	promoter-TSS (NM_011538)	Tbx6	chr16	30102768	30104126	chr16	30103160	rs3809627	nonMHC_science
chr6	52157711	52160375	peak_79557_chr6_52157710_52160375	promoter-TSS (NM_010449)	Hotairm1	chr7	27135024	27137826	chr7	27135314	rs10951154	nonMHC_science

## Sheet: Intersect_hg19_Corces_SNP_sugge
closest_gene2peak	celltype	chr_SNP	SNP	SNP_ID				Corces et al. ScATAC-seq peaks from brain from healthy individuals
LINC02656	opc	chr10	6390287	chr10:6390285
LINC02656	Astro	chr10	6390287	chr10:6390285
LINC02656	ExcNeu	chr10	6390287	chr10:6390285				HG19
LINC02656	microglia	chr10	6390287	chr10:6390285				SNP does not overlap mouse peaks
LINC02656	InhNeu	chr10	6390287	chr10:6390285
ZNF365	ExcNeu	chr10	64397540	rs16917546
CYCSP52	ExcNeu	chr1	157089149	rs4661089
UCK2	Astro	chr1	165832278	rs10918297
UCK2	microglia	chr1	165832278	rs10918297
LINC01353	oligo	chr1	203260502	rs4543864
NCOR2	oligo	chr12	124950654	rs4765569
TAPBPL	oligo	chr12	6560575	rs1059501
TAPBPL	InhNeu	chr12	6560575	rs1059501
TAPBPL	ExcNeu	chr12	6560575	rs1059501
TAPBPL	opc	chr12	6560575	rs1059501
TAPBPL	Astro	chr12	6560575	rs1059501
TAPBPL	microglia	chr12	6560575	rs1059501
TAPBPL	NigNeu	chr12	6560575	rs1059501
DLL4	ExcNeu	chr15	41233037	rs6492971
DLL4	microglia	chr15	41233037	rs6492971
DLL4	opc	chr15	41233037	rs6492971
CORO1A	ExcNeu	chr16	30171627	chr16:30171625
BCL2	Astro	chr18	60931097	rs2187163
ZHX3	ExcNeu	chr20	39945773	rs62208470
ZHX3	Astro	chr20	39945773	rs62208470
ZHX3	opc	chr20	39945773	rs62208470
ZHX3	oligo	chr20	39945773	rs62208470
ZHX3	InhNeu	chr20	39945773	rs62208470
ZHX3	microglia	chr20	39945773	rs62208470
ZHX3	NigNeu	chr20	39945773	rs62208470
ZNF217	oligo	chr20	52210362	chr20:52210360
ZNF217	Astro	chr20	52210362	chr20:52210360
ZNF217	microglia	chr20	52210362	chr20:52210360
ZNF217	opc	chr20	52210362	chr20:52210360
ZNF217	ExcNeu	chr20	52210362	chr20:52210360
ZNF217	InhNeu	chr20	52210362	chr20:52210360
BHLHE40-AS1	oligo	chr3	4891207	rs4560284
BHLHE40-AS1	opc	chr3	4891207	rs4560284
ARHGEF3	oligo	chr3	56953176	rs9844930
ARHGAP26-IT1	ExcNeu	chr5	142609527	rs33384
ARHGAP26-IT1	Astro	chr5	142609527	rs33384
ARHGAP26-IT1	InhNeu	chr5	142609527	rs33384
LINC01625	InhNeu	chr6	139901816	rs4896477
GIMAP2	microglia	chr7	150373730	rs11762408
MIR1207	ExcNeu	chr8	129076453	rs13254990
LOC100130298	microglia	chr8	61840560	rs13257990

## Sheet: Inters_hg19_Corces_SNP_MHC
closest_gene2peak	celltype	chr_SNP	SNP	SNP_ID				Corces et al. ScATAC-seq peaks from brain from healthy individuals
HLA-A	opc	chr6	29911058	rs1071743_G
HLA-B	Astro	chr6	31324604	AA_B_position_45_TK
HLA-B	opc	chr6	31324604	AA_B_position_45_TK					HG19
HLA-B	ExcNeu	chr6	31324604	AA_B_position_45_TK					SNP does not overlap mouse peaks
HLA-B	oligo	chr6	31324604	AA_B_position_45_TK
HLA-B	microglia	chr6	31324604	AA_B_position_45_TK
HLA-B	NigNeu	chr6	31324604	AA_B_position_45_TK
HLA-B	InhNeu	chr6	31324604	AA_B_position_45_TK
AGPAT1	InhNeu	chr6	32145401	rs17493811
AGPAT1	oligo	chr6	32145401	rs17493811
AGPAT1	ExcNeu	chr6	32145401	rs17493811
AGPAT1	Astro	chr6	32145401	rs17493811
AGPAT1	opc	chr6	32145401	rs17493811
AGPAT1	microglia	chr6	32145401	rs17493811
AGPAT1	NigNeu	chr6	32145401	rs17493811
HLA-DRB1	ExcNeu	chr6	32551950	rs67476479_CA
HLA-DRB1	ExcNeu	chr6	32552066	HLA-DRB1*01:03
HLA-DRB1	ExcNeu	chr6	32552066	HLA-DRB1*04:11
HLA-DRB1	ExcNeu	chr6	32552066	HLA-DRB1*13:03
HLA-DRB1	ExcNeu	chr6	32552066	HLA-DRB1*15:01
HLA-DRB1	ExcNeu	chr6	32552140	rs766848979_A
HLA-DRB1	InhNeu	chr6	32551950	rs67476479_CA
HLA-DRB1	InhNeu	chr6	32552066	HLA-DRB1*01:03
HLA-DRB1	InhNeu	chr6	32552066	HLA-DRB1*04:11
HLA-DRB1	InhNeu	chr6	32552066	HLA-DRB1*13:03
HLA-DRB1	InhNeu	chr6	32552066	HLA-DRB1*15:01
HLA-DRB1	InhNeu	chr6	32552140	rs766848979_A
HLA-DQB1	ExcNeu	chr6	32632797	rs1049079_C
HLA-DQB1	ExcNeu	chr6	32634304	AA_DQβ1_position_-5_L
HLA-DQB1	InhNeu	chr6	32634304	AA_DQβ1_position_-5_L
HLA-DQB1	microglia	chr6	32634304	AA_DQβ1_position_-5_L
HLA-DQB1	NigNeu	chr6	32634304	AA_DQβ1_position_-5_L
HLA-DQB1	Astro	chr6	32634304	AA_DQβ1_position_-5_L

## Sheet: Inters_hg19_Corces_SNP_nonMHC
closest_gene2peak	celltype	chr_SNP	SNP	SNP_ID			Corces et al. ScATAC-seq peaks from brain from healthy individuals
IL2RA	InhNeu	chr10	6117324	rs11256593
IL2RA	ExcNeu	chr10	6117324	rs11256593
PPIF	ExcNeu	chr10	81059337	rs1250551			HG19
PHLDB1	opc	chr11	118480697	rs34026809			SNP does not overlap mouse peaks
CXCR5	microglia	chr11	118747815	rs6589706
MIR4492	ExcNeu	chr11	118783426	chr11:118783424
RRAS2	ExcNeu	chr11	14402932	rs61884005
RRAS2	InhNeu	chr11	14402932	rs61884005
RRAS2	Astro	chr11	14402932	rs61884005
RRAS2	oligo	chr11	14402932	rs61884005
RRAS2	opc	chr11	14402932	rs61884005
RRAS2	NigNeu	chr11	14402932	rs61884005
IFITM3	Astro	chr11	321140	rs35218683
IFITM3	opc	chr11	321140	rs35218683
IFITM3	microglia	chr11	321140	rs35218683
CD6	microglia	chr11	60793653	rs4939490
PITPNM2	NigNeu	chr12	123604055	rs7975763
AGAP2-AS1	oligo	chr12	58106838	rs701006
GABARAPL3	microglia	chr15	90887586	rs6496663
TBX6	oligo	chr16	30103162	rs3809627
TBX6	microglia	chr16	30103162	rs3809627
TBX6	Astro	chr16	30103162	rs3809627
TBX6	ExcNeu	chr16	30103162	rs3809627
TBX6	opc	chr16	30103162	rs3809627
TBX6	InhNeu	chr16	30103162	rs3809627
TBX6	NigNeu	chr16	30103162	rs3809627
MAF	Astro	chr16	79111299	rs12925972
MAF	microglia	chr16	79350206	rs17724508
ZNHIT3	InhNeu	chr17	34842523	rs4796224
ZNHIT3	ExcNeu	chr17	34842523	rs4796224
ZNHIT3	opc	chr17	34842523	rs4796224
ZNHIT3	microglia	chr17	34842523	rs4796224
ZNHIT3	Astro	chr17	34842523	rs4796224
ZNHIT3	oligo	chr17	34842523	rs4796224
ZNHIT3	NigNeu	chr17	34842523	rs4796224
DIPK1A	Astro	chr1	93426871	rs1415069
DIPK1A	ExcNeu	chr1	93426871	rs1415069
DIPK1A	InhNeu	chr1	93426871	rs1415069
DIPK1A	oligo	chr1	93426871	rs1415069
DIPK1A	opc	chr1	93426871	rs1415069
DIPK1A	NigNeu	chr1	93426871	rs1415069
DIPK1A	microglia	chr1	93426871	rs1415069
CD37	microglia	chr19	49837248	rs1465697
CYP24A1	InhNeu	chr20	52789745	rs2248137
IFNGR2	ExcNeu	chr21	34787314	rs9808753
FBXO48	ExcNeu	chr2	68646538	rs12622670
CD86	microglia	chr3	121783017	chr3:121783015
ZBTB38	InhNeu	chr3	141150992	rs6789653
ZBTB38	opc	chr3	141150992	rs6789653
ZBTB38	ExcNeu	chr3	141150992	rs6789653
ZBTB38	oligo	chr3	141150992	rs6789653
ZBTB38	NigNeu	chr3	141150992	rs6789653
MIR1284	microglia	chr3	71535340	rs9878602
LINC02265	microglia	chr4	40307566	rs13136820
TCF7	microglia	chr5	133449829	rs244656
TCF7	oligo	chr5	133449829	rs244656
JADE2	oligo	chr5	133891284	rs2084007
JADE2	microglia	chr5	133891284	rs2084007
LOC285626	microglia	chr5	158759902	rs2546890
RGS14	InhNeu	chr5	176790164	rs67111717
RGS14	ExcNeu	chr5	176790164	rs67111717
RGS14	microglia	chr5	176790164	rs67111717
RGS14	Astro	chr5	176790164	rs67111717
RGS14	NigNeu	chr5	176790164	rs67111717
TENT4A	ExcNeu	chr5	6712836	rs34681760
TENT4A	InhNeu	chr5	6712836	rs34681760
TENT4A	Astro	chr5	6712836	rs34681760
TENT4A	opc	chr5	6712836	rs34681760
TENT4A	microglia	chr5	6712836	rs34681760
TENT4A	oligo	chr5	6712836	rs34681760
TENT4A	NigNeu	chr5	6712836	rs34681760
ASF1A	oligo	chr6	119215404	chr6:119215402
ASF1A	Astro	chr6	119215404	chr6:119215402
ASF1A	ExcNeu	chr6	119215404	chr6:119215402
ASF1A	InhNeu	chr6	119215404	chr6:119215402
ASF1A	opc	chr6	119215404	chr6:119215402
ASF1A	microglia	chr6	119215404	chr6:119215402
ASF1A	NigNeu	chr6	119215404	chr6:119215402
TAGAP	microglia	chr6	159465979	rs1738074
SYPL1	oligo	chr7	105706464	rs73414214
SYPL1	ExcNeu	chr7	105706464	rs73414214
SYPL1	Astro	chr7	105706464	rs73414214
CHST12	oligo	chr7	2443304	rs55858457
CHST12	InhNeu	chr7	2443304	rs55858457
CHST12	ExcNeu	chr7	2443304	rs55858457
CHST12	opc	chr7	2443304	rs55858457
CHST12	microglia	chr7	2443304	rs55858457
CHST12	Astro	chr7	2443304	rs55858457
CHST12	NigNeu	chr7	2443304	rs55858457
HOTAIRM1	microglia	chr7	27135316	rs10951154
ELMO1	oligo	chr7	37382467	rs60600003
ELMO1	microglia	chr7	37382467	rs60600003
IKZF1	microglia	chr7	50239882	rs10230723

[truncated: 10 more sheets: Inters_hg19_Corces_SNP_outside, GMCtr_multiome_Intern_SNP_sugge, HS_GMCtr_multiome_Intersect_MHC, HS_GMCtr_multiom_Int_SNP_nonMHC, HS_GMCtr_multiome_Int_SNP_outsi, Info_TFmotif_SNPs, OPC_TFmotifs, MOL56_TFmotifs, MOL2_TFmotifs, SNP2tfbs]
